# Supplementary material for: An integrated analysis revealed different microRNA-mRNA profiles during skeletal muscle development between Landrace and Lantang pigs
Source: Sci Rep. 2017 May 31;7:2516. doi: 10.1038/s41598-017-02558-7 (PMC5451474; doi:10.1038/s41598-017-02558-7)
Supplement: Supplementary file 1 — Table S1 [file 41598_2017_2558_MOESM1_ESM.xml]

<?xml version="1.0" encoding="UTF-8"?>
<?mso-application progid="Excel.Sheet"?><Workbook xmlns:o="urn:schemas-microsoft-com:office:office" xmlns:x="urn:schemas-microsoft-com:office:excel" xmlns:html="http://www.w3.org/TR/REC-html40" xmlns:ss="urn:schemas-microsoft-com:office:spreadsheet">
 <DocumentProperties xmlns="urn:schemas-microsoft-com:office:office">
  <Author>孙明明</Author>
  <LastAuthor>ZXM</LastAuthor>
  <Created>2012-06-25T10:25:52Z</Created>
  <LastSaved>2016-07-23T08:53:44Z</LastSaved>
  <Version>16.00</Version>
 </DocumentProperties>
 <OfficeDocumentSettings xmlns="urn:schemas-microsoft-com:office:office">
  <AllowPNG/>
 </OfficeDocumentSettings>
 <ExcelWorkbook xmlns="urn:schemas-microsoft-com:office:excel">
  <WindowHeight>6780</WindowHeight>
  <WindowWidth>15360</WindowWidth>
  <WindowTopX>0</WindowTopX>
  <WindowTopY>0</WindowTopY>
  <ProtectStructure>False</ProtectStructure>
  <ProtectWindows>False</ProtectWindows>
 </ExcelWorkbook>
 <Styles>
  <Style ss:ID="Default" ss:Name="Normal">
   <Alignment ss:Vertical="Center"/>
   <Borders/>
   <Font ss:FontName="宋体" x:CharSet="134" ss:Size="11" ss:Color="#000000"/>
   <Interior/>
   <NumberFormat/>
   <Protection/>
  </Style>
  <Style ss:ID="s62">
   <Interior ss:Color="#FCD5B4" ss:Pattern="Solid"/>
  </Style>
  <Style ss:ID="s64">
   <Interior ss:Color="#FCD5B4" ss:Pattern="Solid"/>
   <NumberFormat ss:Format="Scientific"/>
  </Style>
  <Style ss:ID="s65">
   <Interior ss:Color="#FFFF00" ss:Pattern="Solid"/>
  </Style>
  <Style ss:ID="s67">
   <NumberFormat ss:Format="Scientific"/>
  </Style>
  <Style ss:ID="s68">
   <Alignment ss:Vertical="Center" ss:WrapText="1"/>
   <Font ss:FontName="宋体" x:CharSet="134" ss:Size="11" ss:Color="#000000" ss:Bold="1"/>
  </Style>
 </Styles>
 <Worksheet ss:Name="file.jion2">
  <Names>
   <NamedRange ss:Name="_FilterDatabase" ss:RefersTo="=file.jion2!R2C1:R259C82" ss:Hidden="1"/>
  </Names>
  <Table ss:ExpandedColumnCount="82" ss:ExpandedRowCount="259" x:FullColumns="1" x:FullRows="1" ss:DefaultColumnWidth="54" ss:DefaultRowHeight="13.5">
   <Column ss:AutoFitWidth="0" ss:Width="45"/>
   <Column ss:Index="3" ss:AutoFitWidth="0" ss:Width="63.75"/>
   <Column ss:Index="9" ss:StyleID="s62" ss:AutoFitWidth="0" ss:Width="62.25"/>
   <Column ss:Index="13" ss:StyleID="s62" ss:AutoFitWidth="0"/>
   <Column ss:Index="17" ss:StyleID="s62" ss:AutoFitWidth="0"/>
   <Column ss:Index="21" ss:StyleID="s62" ss:AutoFitWidth="0"/>
   <Column ss:Index="25" ss:StyleID="s62" ss:AutoFitWidth="0"/>
   <Column ss:Index="29" ss:StyleID="s62" ss:AutoFitWidth="0"/>
   <Column ss:Index="33" ss:StyleID="s62" ss:AutoFitWidth="0"/>
   <Column ss:Index="37" ss:StyleID="s62" ss:AutoFitWidth="0"/>
   <Column ss:Index="41" ss:StyleID="s62" ss:AutoFitWidth="0"/>
   <Column ss:Index="45" ss:StyleID="s62" ss:AutoFitWidth="0"/>
   <Column ss:Index="49" ss:StyleID="s62" ss:AutoFitWidth="0"/>
   <Column ss:Index="53" ss:StyleID="s62" ss:AutoFitWidth="0"/>
   <Column ss:Index="57" ss:StyleID="s62" ss:AutoFitWidth="0"/>
   <Column ss:Index="61" ss:StyleID="s62" ss:AutoFitWidth="0"/>
   <Column ss:Index="65" ss:StyleID="s62" ss:AutoFitWidth="0"/>
   <Column ss:Index="69" ss:StyleID="s62" ss:AutoFitWidth="0"/>
   <Column ss:Width="57"/>
   <Column ss:Width="54.75" ss:Span="1"/>
   <Column ss:Index="73" ss:StyleID="s62" ss:AutoFitWidth="0"/>
   <Column ss:Index="77" ss:StyleID="s62" ss:AutoFitWidth="0"/>
   <Column ss:Index="81" ss:StyleID="s62" ss:AutoFitWidth="0"/>
   <Row ss:AutoFitHeight="0">
    <Cell ss:StyleID="s68"><Data ss:Type="String">Table S1. Normalized miRNA expression level of both breeds during all stages. （Title: An integrated analysis revealed different microRNA-mRNA profiles during skeletal muscle development between Landrace and Lantang pigs&#10;Authors: Shuihua Xie, Luxi Chen, Xumeng Zhang, Xiaohong Liu, Yaosheng Chen, Delin Mo）&#10;</Data></Cell>
   </Row>
   <Row ss:AutoFitHeight="0">
    <Cell><Data ss:Type="String">mature miRNA</Data><NamedCell ss:Name="_FilterDatabase"/></Cell>
    <Cell><Data ss:Type="String">sequence</Data><NamedCell ss:Name="_FilterDatabase"/></Cell>
    <Cell><Data ss:Type="String">pre-miRNA</Data><NamedCell ss:Name="_FilterDatabase"/></Cell>
    <Cell><Data ss:Type="String">source</Data><NamedCell ss:Name="_FilterDatabase"/></Cell>
    <Cell><Data ss:Type="String">1_expression</Data><NamedCell ss:Name="_FilterDatabase"/></Cell>
    <Cell><Data ss:Type="String">1_expression_normalization</Data><NamedCell ss:Name="_FilterDatabase"/></Cell>
    <Cell><Data ss:Type="String">2_expression</Data><NamedCell ss:Name="_FilterDatabase"/></Cell>
    <Cell><Data ss:Type="String">2_expression_normalization</Data><NamedCell ss:Name="_FilterDatabase"/></Cell>
    <Cell><Data ss:Type="String">Pvalue&#45;&#45;-1_expression-2_expression</Data><NamedCell ss:Name="_FilterDatabase"/></Cell>
    <Cell><Data ss:Type="String">fold-change(1_expression-&gt;2_expression)</Data><NamedCell ss:Name="_FilterDatabase"/></Cell>
    <Cell><Data ss:Type="String">3_expression</Data><NamedCell ss:Name="_FilterDatabase"/></Cell>
    <Cell><Data ss:Type="String">3_expression_normalization</Data><NamedCell ss:Name="_FilterDatabase"/></Cell>
    <Cell><Data ss:Type="String">Pvalue&#45;&#45;-3_expression-2_expression</Data><NamedCell ss:Name="_FilterDatabase"/></Cell>
    <Cell><Data ss:Type="String">fold-change(3_expression-&gt;2_expression)</Data><NamedCell ss:Name="_FilterDatabase"/></Cell>
    <Cell><Data ss:Type="String">4_expression</Data><NamedCell ss:Name="_FilterDatabase"/></Cell>
    <Cell><Data ss:Type="String">4_expression_normalization</Data><NamedCell ss:Name="_FilterDatabase"/></Cell>
    <Cell><Data ss:Type="String">Pvalue&#45;&#45;-4_expression-3_expression</Data><NamedCell ss:Name="_FilterDatabase"/></Cell>
    <Cell><Data ss:Type="String">fold-change(4_expression-&gt;3_expression)</Data><NamedCell ss:Name="_FilterDatabase"/></Cell>
    <Cell><Data ss:Type="String">5_expression</Data><NamedCell ss:Name="_FilterDatabase"/></Cell>
    <Cell><Data ss:Type="String">5_expression_normalization</Data><NamedCell ss:Name="_FilterDatabase"/></Cell>
    <Cell><Data ss:Type="String">Pvalue&#45;&#45;-5_expression-4_expression</Data><NamedCell ss:Name="_FilterDatabase"/></Cell>
    <Cell><Data ss:Type="String">fold-change(5_expression-&gt;4_expression)</Data><NamedCell ss:Name="_FilterDatabase"/></Cell>
    <Cell><Data ss:Type="String">6_expression</Data><NamedCell ss:Name="_FilterDatabase"/></Cell>
    <Cell><Data ss:Type="String">6_expression_normalization</Data><NamedCell ss:Name="_FilterDatabase"/></Cell>
    <Cell><Data ss:Type="String">Pvalue&#45;&#45;-6_expression-5_expression</Data><NamedCell ss:Name="_FilterDatabase"/></Cell>
    <Cell><Data ss:Type="String">fold-change(6_expression-&gt;5_expression)</Data><NamedCell ss:Name="_FilterDatabase"/></Cell>
    <Cell><Data ss:Type="String">7_expression</Data><NamedCell ss:Name="_FilterDatabase"/></Cell>
    <Cell><Data ss:Type="String">7_expression_normalization</Data><NamedCell ss:Name="_FilterDatabase"/></Cell>
    <Cell><Data ss:Type="String">Pvalue&#45;&#45;-7_expression-6_expression</Data><NamedCell ss:Name="_FilterDatabase"/></Cell>
    <Cell><Data ss:Type="String">fold-change(7_expression-&gt;6_expression)</Data><NamedCell ss:Name="_FilterDatabase"/></Cell>
    <Cell><Data ss:Type="String">8_expression</Data><NamedCell ss:Name="_FilterDatabase"/></Cell>
    <Cell><Data ss:Type="String">8_expression_normalization</Data><NamedCell ss:Name="_FilterDatabase"/></Cell>
    <Cell><Data ss:Type="String">Pvalue&#45;&#45;-8_expression-7_expression</Data><NamedCell ss:Name="_FilterDatabase"/></Cell>
    <Cell><Data ss:Type="String">fold-change(8_expression-&gt;7_expression)</Data><NamedCell ss:Name="_FilterDatabase"/></Cell>
    <Cell><Data ss:Type="String">9_expression</Data><NamedCell ss:Name="_FilterDatabase"/></Cell>
    <Cell><Data ss:Type="String">9_expression_normalization</Data><NamedCell ss:Name="_FilterDatabase"/></Cell>
    <Cell><Data ss:Type="String">Pvalue&#45;&#45;-9_expression-8_expression</Data><NamedCell ss:Name="_FilterDatabase"/></Cell>
    <Cell><Data ss:Type="String">fold-change(9_expression-&gt;8_expression)</Data><NamedCell ss:Name="_FilterDatabase"/></Cell>
    <Cell><Data ss:Type="String">10_expression</Data><NamedCell ss:Name="_FilterDatabase"/></Cell>
    <Cell><Data ss:Type="String">10_expression_normalization</Data><NamedCell ss:Name="_FilterDatabase"/></Cell>
    <Cell><Data ss:Type="String">Pvalue&#45;&#45;-10_expression-9_expression</Data><NamedCell ss:Name="_FilterDatabase"/></Cell>
    <Cell><Data ss:Type="String">fold-change(10_expression-&gt;9_expression)</Data><NamedCell ss:Name="_FilterDatabase"/></Cell>
    <Cell><Data ss:Type="String">11_expression</Data><NamedCell ss:Name="_FilterDatabase"/></Cell>
    <Cell><Data ss:Type="String">11_expression_normalization</Data><NamedCell ss:Name="_FilterDatabase"/></Cell>
    <Cell><Data ss:Type="String">Pvalue&#45;&#45;-11_expression-10_expression</Data><NamedCell ss:Name="_FilterDatabase"/></Cell>
    <Cell><Data ss:Type="String">fold-change(11_expression-&gt;10_expression)</Data><NamedCell ss:Name="_FilterDatabase"/></Cell>
    <Cell><Data ss:Type="String">12_expression</Data><NamedCell ss:Name="_FilterDatabase"/></Cell>
    <Cell><Data ss:Type="String">12_expression_normalization</Data><NamedCell ss:Name="_FilterDatabase"/></Cell>
    <Cell><Data ss:Type="String">Pvalue&#45;&#45;-12_expression-11_expression</Data><NamedCell ss:Name="_FilterDatabase"/></Cell>
    <Cell><Data ss:Type="String">fold-change(12_expression-&gt;11_expression)</Data><NamedCell ss:Name="_FilterDatabase"/></Cell>
    <Cell><Data ss:Type="String">13_expression</Data><NamedCell ss:Name="_FilterDatabase"/></Cell>
    <Cell><Data ss:Type="String">13_expression_normalization</Data><NamedCell ss:Name="_FilterDatabase"/></Cell>
    <Cell><Data ss:Type="String">Pvalue&#45;&#45;-13_expression-12_expression</Data><NamedCell ss:Name="_FilterDatabase"/></Cell>
    <Cell><Data ss:Type="String">fold-change(13_expression-&gt;12_expression)</Data><NamedCell ss:Name="_FilterDatabase"/></Cell>
    <Cell><Data ss:Type="String">14_expression</Data><NamedCell ss:Name="_FilterDatabase"/></Cell>
    <Cell><Data ss:Type="String">14_expression_normalization</Data><NamedCell ss:Name="_FilterDatabase"/></Cell>
    <Cell><Data ss:Type="String">Pvalue&#45;&#45;-14_expression-13_expression</Data><NamedCell ss:Name="_FilterDatabase"/></Cell>
    <Cell><Data ss:Type="String">fold-change(14_expression-&gt;13_expression)</Data><NamedCell ss:Name="_FilterDatabase"/></Cell>
    <Cell><Data ss:Type="String">15_expression</Data><NamedCell ss:Name="_FilterDatabase"/></Cell>
    <Cell><Data ss:Type="String">15_expression_normalization</Data><NamedCell ss:Name="_FilterDatabase"/></Cell>
    <Cell><Data ss:Type="String">Pvalue&#45;&#45;-15_expression-14_expression</Data><NamedCell ss:Name="_FilterDatabase"/></Cell>
    <Cell><Data ss:Type="String">fold-change(15_expression-&gt;14_expression)</Data><NamedCell ss:Name="_FilterDatabase"/></Cell>
    <Cell><Data ss:Type="String">16_expression</Data><NamedCell ss:Name="_FilterDatabase"/></Cell>
    <Cell><Data ss:Type="String">16_expression_normalization</Data><NamedCell ss:Name="_FilterDatabase"/></Cell>
    <Cell><Data ss:Type="String">Pvalue&#45;&#45;-16_expression-15_expression</Data><NamedCell ss:Name="_FilterDatabase"/></Cell>
    <Cell><Data ss:Type="String">fold-change(16_expression-&gt;15_expression)</Data><NamedCell ss:Name="_FilterDatabase"/></Cell>
    <Cell><Data ss:Type="String">17_expression</Data><NamedCell ss:Name="_FilterDatabase"/></Cell>
    <Cell><Data ss:Type="String">17_expression_normalization</Data><NamedCell ss:Name="_FilterDatabase"/></Cell>
    <Cell><Data ss:Type="String">Pvalue&#45;&#45;-17_expression-16_expression</Data><NamedCell ss:Name="_FilterDatabase"/></Cell>
    <Cell><Data ss:Type="String">fold-change(17_expression-&gt;16_expression)</Data><NamedCell ss:Name="_FilterDatabase"/></Cell>
    <Cell><Data ss:Type="String">18_expression</Data><NamedCell ss:Name="_FilterDatabase"/></Cell>
    <Cell><Data ss:Type="String">18_expression_normalization</Data><NamedCell ss:Name="_FilterDatabase"/></Cell>
    <Cell><Data ss:Type="String">Pvalue&#45;&#45;-18_expression-17_expression</Data><NamedCell ss:Name="_FilterDatabase"/></Cell>
    <Cell><Data ss:Type="String">fold-change(18_expression-&gt;17_expression)</Data><NamedCell ss:Name="_FilterDatabase"/></Cell>
    <Cell><Data ss:Type="String">19_expression</Data><NamedCell ss:Name="_FilterDatabase"/></Cell>
    <Cell><Data ss:Type="String">19_expression_normalization</Data><NamedCell ss:Name="_FilterDatabase"/></Cell>
    <Cell><Data ss:Type="String">Pvalue&#45;&#45;-19_expression-18_expression</Data><NamedCell ss:Name="_FilterDatabase"/></Cell>
    <Cell><Data ss:Type="String">fold-change(19_expression-&gt;18_expression)</Data><NamedCell ss:Name="_FilterDatabase"/></Cell>
    <Cell><Data ss:Type="String">20_expression</Data><NamedCell ss:Name="_FilterDatabase"/></Cell>
    <Cell><Data ss:Type="String">20_expression_normalization</Data><NamedCell ss:Name="_FilterDatabase"/></Cell>
    <Cell><Data ss:Type="String">Pvalue&#45;&#45;-19_expression-20_expression-pvalue</Data><NamedCell ss:Name="_FilterDatabase"/></Cell>
    <Cell><Data ss:Type="String">fold-change(20_expression-&gt;19_expression)</Data><NamedCell ss:Name="_FilterDatabase"/></Cell>
   </Row>
   <Row ss:AutoFitHeight="0">
    <Cell><Data ss:Type="String">let-7a</Data><NamedCell ss:Name="_FilterDatabase"/></Cell>
    <Cell><Data ss:Type="String">ugagguaguagguuguauaguu</Data><NamedCell ss:Name="_FilterDatabase"/></Cell>
    <Cell><Data ss:Type="String">let-7a-1 //let-7a-2 </Data><NamedCell ss:Name="_FilterDatabase"/></Cell>
    <Cell><Data ss:Type="String">Sus scrofa</Data><NamedCell ss:Name="_FilterDatabase"/></Cell>
    <Cell><Data ss:Type="Number">157778</Data><NamedCell ss:Name="_FilterDatabase"/></Cell>
    <Cell><Data ss:Type="Number">12151.0832067868</Data><NamedCell ss:Name="_FilterDatabase"/></Cell>
    <Cell><Data ss:Type="Number">142864</Data><NamedCell ss:Name="_FilterDatabase"/></Cell>
    <Cell><Data ss:Type="Number">18169.622655763302</Data><NamedCell ss:Name="_FilterDatabase"/></Cell>
    <Cell ss:StyleID="s64"><Data ss:Type="Number">1.6766970677464498E-263</Data><NamedCell ss:Name="_FilterDatabase"/></Cell>
    <Cell><Data ss:Type="Number">0.66875814853163995</Data><NamedCell ss:Name="_FilterDatabase"/></Cell>
    <Cell><Data ss:Type="Number">157368</Data><NamedCell ss:Name="_FilterDatabase"/></Cell>
    <Cell><Data ss:Type="Number">17302.425547883198</Data><NamedCell ss:Name="_FilterDatabase"/></Cell>
    <Cell ss:StyleID="s64"><Data ss:Type="Number">4.1331687999474501E-6</Data><NamedCell ss:Name="_FilterDatabase"/></Cell>
    <Cell><Data ss:Type="Number">1.0501199733806199</Data><NamedCell ss:Name="_FilterDatabase"/></Cell>
    <Cell><Data ss:Type="Number">226032</Data><NamedCell ss:Name="_FilterDatabase"/></Cell>
    <Cell><Data ss:Type="Number">20377.253982197501</Data><NamedCell ss:Name="_FilterDatabase"/></Cell>
    <Cell ss:StyleID="s64"><Data ss:Type="Number">1.42818851996261E-56</Data><NamedCell ss:Name="_FilterDatabase"/></Cell>
    <Cell><Data ss:Type="Number">0.84910486776085703</Data><NamedCell ss:Name="_FilterDatabase"/></Cell>
    <Cell><Data ss:Type="Number">282996</Data><NamedCell ss:Name="_FilterDatabase"/></Cell>
    <Cell><Data ss:Type="Number">19469.4787871183</Data><NamedCell ss:Name="_FilterDatabase"/></Cell>
    <Cell ss:StyleID="s64"><Data ss:Type="Number">5.4228430673476202E-6</Data><NamedCell ss:Name="_FilterDatabase"/></Cell>
    <Cell><Data ss:Type="Number">1.04662555197317</Data><NamedCell ss:Name="_FilterDatabase"/></Cell>
    <Cell><Data ss:Type="Number">124423</Data><NamedCell ss:Name="_FilterDatabase"/></Cell>
    <Cell><Data ss:Type="Number">8340.5338697816806</Data><NamedCell ss:Name="_FilterDatabase"/></Cell>
    <Cell><Data ss:Type="Number">0</Data><NamedCell ss:Name="_FilterDatabase"/></Cell>
    <Cell><Data ss:Type="Number">2.3343204513151701</Data><NamedCell ss:Name="_FilterDatabase"/></Cell>
    <Cell><Data ss:Type="Number">51341</Data><NamedCell ss:Name="_FilterDatabase"/></Cell>
    <Cell><Data ss:Type="Number">7167.2293962920403</Data><NamedCell ss:Name="_FilterDatabase"/></Cell>
    <Cell ss:StyleID="s64"><Data ss:Type="Number">4.2603598839483296E-21</Data><NamedCell ss:Name="_FilterDatabase"/></Cell>
    <Cell><Data ss:Type="Number">1.1637040491681001</Data><NamedCell ss:Name="_FilterDatabase"/></Cell>
    <Cell><Data ss:Type="Number">58970</Data><NamedCell ss:Name="_FilterDatabase"/></Cell>
    <Cell><Data ss:Type="Number">4962.2329223495999</Data><NamedCell ss:Name="_FilterDatabase"/></Cell>
    <Cell ss:StyleID="s64"><Data ss:Type="Number">1.19920708497801E-89</Data><NamedCell ss:Name="_FilterDatabase"/></Cell>
    <Cell><Data ss:Type="Number">1.4443556980187799</Data><NamedCell ss:Name="_FilterDatabase"/></Cell>
    <Cell><Data ss:Type="Number">68865</Data><NamedCell ss:Name="_FilterDatabase"/></Cell>
    <Cell><Data ss:Type="Number">8175.7087009177003</Data><NamedCell ss:Name="_FilterDatabase"/></Cell>
    <Cell ss:StyleID="s64"><Data ss:Type="Number">1.1100963918791801E-174</Data><NamedCell ss:Name="_FilterDatabase"/></Cell>
    <Cell><Data ss:Type="Number">0.60694835198722297</Data><NamedCell ss:Name="_FilterDatabase"/></Cell>
    <Cell><Data ss:Type="Number">42952</Data><NamedCell ss:Name="_FilterDatabase"/></Cell>
    <Cell><Data ss:Type="Number">5173.1815006008201</Data><NamedCell ss:Name="_FilterDatabase"/></Cell>
    <Cell ss:StyleID="s64"><Data ss:Type="Number">3.8478096635978498E-150</Data><NamedCell ss:Name="_FilterDatabase"/></Cell>
    <Cell><Data ss:Type="Number">1.58040244672803</Data><NamedCell ss:Name="_FilterDatabase"/></Cell>
    <Cell><Data ss:Type="Number">294979</Data><NamedCell ss:Name="_FilterDatabase"/></Cell>
    <Cell><Data ss:Type="Number">15795.9438590396</Data><NamedCell ss:Name="_FilterDatabase"/></Cell>
    <Cell><Data ss:Type="Number">0</Data><NamedCell ss:Name="_FilterDatabase"/></Cell>
    <Cell><Data ss:Type="Number">0.32750062590532403</Data><NamedCell ss:Name="_FilterDatabase"/></Cell>
    <Cell><Data ss:Type="Number">451845</Data><NamedCell ss:Name="_FilterDatabase"/></Cell>
    <Cell><Data ss:Type="Number">28257.611456513499</Data><NamedCell ss:Name="_FilterDatabase"/></Cell>
    <Cell><Data ss:Type="Number">0</Data><NamedCell ss:Name="_FilterDatabase"/></Cell>
    <Cell><Data ss:Type="Number">0.55899784323060797</Data><NamedCell ss:Name="_FilterDatabase"/></Cell>
    <Cell><Data ss:Type="Number">364182</Data><NamedCell ss:Name="_FilterDatabase"/></Cell>
    <Cell><Data ss:Type="Number">20505.3091218339</Data><NamedCell ss:Name="_FilterDatabase"/></Cell>
    <Cell ss:StyleID="s64"><Data ss:Type="Number">3.9653587133892599E-271</Data><NamedCell ss:Name="_FilterDatabase"/></Cell>
    <Cell><Data ss:Type="Number">1.37806317810762</Data><NamedCell ss:Name="_FilterDatabase"/></Cell>
    <Cell><Data ss:Type="Number">263470</Data><NamedCell ss:Name="_FilterDatabase"/></Cell>
    <Cell><Data ss:Type="Number">15313.979296862401</Data><NamedCell ss:Name="_FilterDatabase"/></Cell>
    <Cell ss:StyleID="s64"><Data ss:Type="Number">3.2550213670458198E-166</Data><NamedCell ss:Name="_FilterDatabase"/></Cell>
    <Cell><Data ss:Type="Number">1.3389928720900801</Data><NamedCell ss:Name="_FilterDatabase"/></Cell>
    <Cell><Data ss:Type="Number">265400</Data><NamedCell ss:Name="_FilterDatabase"/></Cell>
    <Cell><Data ss:Type="Number">16468.927836807001</Data><NamedCell ss:Name="_FilterDatabase"/></Cell>
    <Cell ss:StyleID="s64"><Data ss:Type="Number">9.2353672771250598E-11</Data><NamedCell ss:Name="_FilterDatabase"/></Cell>
    <Cell><Data ss:Type="Number">0.92987105466797304</Data><NamedCell ss:Name="_FilterDatabase"/></Cell>
    <Cell><Data ss:Type="Number">55396</Data><NamedCell ss:Name="_FilterDatabase"/></Cell>
    <Cell><Data ss:Type="Number">5783.3931550583302</Data><NamedCell ss:Name="_FilterDatabase"/></Cell>
    <Cell><Data ss:Type="Number">0</Data><NamedCell ss:Name="_FilterDatabase"/></Cell>
    <Cell><Data ss:Type="Number">2.8476237729753402</Data><NamedCell ss:Name="_FilterDatabase"/></Cell>
    <Cell><Data ss:Type="Number">65201</Data><NamedCell ss:Name="_FilterDatabase"/></Cell>
    <Cell><Data ss:Type="Number">4071.3766318429798</Data><NamedCell ss:Name="_FilterDatabase"/></Cell>
    <Cell ss:StyleID="s64"><Data ss:Type="Number">5.7256820530271103E-67</Data><NamedCell ss:Name="_FilterDatabase"/></Cell>
    <Cell><Data ss:Type="Number">1.42050065076892</Data><NamedCell ss:Name="_FilterDatabase"/></Cell>
    <Cell><Data ss:Type="Number">42851</Data><NamedCell ss:Name="_FilterDatabase"/></Cell>
    <Cell><Data ss:Type="Number">4458.1813104707999</Data><NamedCell ss:Name="_FilterDatabase"/></Cell>
    <Cell ss:StyleID="s64"><Data ss:Type="Number">2.8062904139476399E-5</Data><NamedCell ss:Name="_FilterDatabase"/></Cell>
    <Cell><Data ss:Type="Number">0.91323711359173798</Data><NamedCell ss:Name="_FilterDatabase"/></Cell>
    <Cell><Data ss:Type="Number">42454</Data><NamedCell ss:Name="_FilterDatabase"/></Cell>
    <Cell><Data ss:Type="Number">4268.1788436707902</Data><NamedCell ss:Name="_FilterDatabase"/></Cell>
    <Cell><Data ss:Type="Number">4.1961111186727601E-2</Data><NamedCell ss:Name="_FilterDatabase"/></Cell>
    <Cell><Data ss:Type="Number">1.04451605093394</Data><NamedCell ss:Name="_FilterDatabase"/></Cell>
    <Cell><Data ss:Type="Number">41715</Data><NamedCell ss:Name="_FilterDatabase"/></Cell>
    <Cell><Data ss:Type="Number">3934.9389468965801</Data><NamedCell ss:Name="_FilterDatabase"/></Cell>
    <Cell><Data ss:Type="Number">2.3363293277646501E-4</Data><NamedCell ss:Name="_FilterDatabase"/></Cell>
    <Cell><Data ss:Type="Number">1.0846874376633</Data><NamedCell ss:Name="_FilterDatabase"/></Cell>
   </Row>
   <Row ss:AutoFitHeight="0">
    <Cell><Data ss:Type="String">let-7c</Data><NamedCell ss:Name="_FilterDatabase"/></Cell>
    <Cell><Data ss:Type="String">ugagguaguagguuguaugguu</Data><NamedCell ss:Name="_FilterDatabase"/></Cell>
    <Cell><Data ss:Type="String">let-7c </Data><NamedCell ss:Name="_FilterDatabase"/></Cell>
    <Cell><Data ss:Type="String">Sus scrofa</Data><NamedCell ss:Name="_FilterDatabase"/></Cell>
    <Cell><Data ss:Type="Number">65150</Data><NamedCell ss:Name="_FilterDatabase"/></Cell>
    <Cell><Data ss:Type="Number">5017.4490164798699</Data><NamedCell ss:Name="_FilterDatabase"/></Cell>
    <Cell><Data ss:Type="Number">35220</Data><NamedCell ss:Name="_FilterDatabase"/></Cell>
    <Cell><Data ss:Type="Number">4479.3237620113196</Data><NamedCell ss:Name="_FilterDatabase"/></Cell>
    <Cell ss:StyleID="s64"><Data ss:Type="Number">3.3302026357915298E-8</Data><NamedCell ss:Name="_FilterDatabase"/></Cell>
    <Cell><Data ss:Type="Number">1.1201353782533701</Data><NamedCell ss:Name="_FilterDatabase"/></Cell>
    <Cell><Data ss:Type="Number">37932</Data><NamedCell ss:Name="_FilterDatabase"/></Cell>
    <Cell><Data ss:Type="Number">4170.5785539773397</Data><NamedCell ss:Name="_FilterDatabase"/></Cell>
    <Cell><Data ss:Type="Number">9.0083111639059795E-4</Data><NamedCell ss:Name="_FilterDatabase"/></Cell>
    <Cell><Data ss:Type="Number">1.0740293472567599</Data><NamedCell ss:Name="_FilterDatabase"/></Cell>
    <Cell><Data ss:Type="Number">55522</Data><NamedCell ss:Name="_FilterDatabase"/></Cell>
    <Cell><Data ss:Type="Number">5005.4235488761296</Data><NamedCell ss:Name="_FilterDatabase"/></Cell>
    <Cell ss:StyleID="s64"><Data ss:Type="Number">2.7646573882271099E-18</Data><NamedCell ss:Name="_FilterDatabase"/></Cell>
    <Cell><Data ss:Type="Number">0.83321191768352199</Data><NamedCell ss:Name="_FilterDatabase"/></Cell>
    <Cell><Data ss:Type="Number">65363</Data><NamedCell ss:Name="_FilterDatabase"/></Cell>
    <Cell><Data ss:Type="Number">4496.8251917426796</Data><NamedCell ss:Name="_FilterDatabase"/></Cell>
    <Cell ss:StyleID="s64"><Data ss:Type="Number">1.8045802512169301E-7</Data><NamedCell ss:Name="_FilterDatabase"/></Cell>
    <Cell><Data ss:Type="Number">1.11310165182035</Data><NamedCell ss:Name="_FilterDatabase"/></Cell>
    <Cell><Data ss:Type="Number">20676</Data><NamedCell ss:Name="_FilterDatabase"/></Cell>
    <Cell><Data ss:Type="Number">1385.9887504047199</Data><NamedCell ss:Name="_FilterDatabase"/></Cell>
    <Cell><Data ss:Type="Number">0</Data><NamedCell ss:Name="_FilterDatabase"/></Cell>
    <Cell><Data ss:Type="Number">3.2444889544951798</Data><NamedCell ss:Name="_FilterDatabase"/></Cell>
    <Cell><Data ss:Type="Number">6582</Data><NamedCell ss:Name="_FilterDatabase"/></Cell>
    <Cell><Data ss:Type="Number">918.85050712674501</Data><NamedCell ss:Name="_FilterDatabase"/></Cell>
    <Cell ss:StyleID="s64"><Data ss:Type="Number">1.64568521436899E-22</Data><NamedCell ss:Name="_FilterDatabase"/></Cell>
    <Cell><Data ss:Type="Number">1.5083941725610199</Data><NamedCell ss:Name="_FilterDatabase"/></Cell>
    <Cell><Data ss:Type="Number">5898</Data><NamedCell ss:Name="_FilterDatabase"/></Cell>
    <Cell><Data ss:Type="Number">496.307440665049</Data><NamedCell ss:Name="_FilterDatabase"/></Cell>
    <Cell ss:StyleID="s64"><Data ss:Type="Number">1.12201460124617E-29</Data><NamedCell ss:Name="_FilterDatabase"/></Cell>
    <Cell><Data ss:Type="Number">1.8513736282000799</Data><NamedCell ss:Name="_FilterDatabase"/></Cell>
    <Cell><Data ss:Type="Number">7949</Data><NamedCell ss:Name="_FilterDatabase"/></Cell>
    <Cell><Data ss:Type="Number">943.71173257234898</Data><NamedCell ss:Name="_FilterDatabase"/></Cell>
    <Cell ss:StyleID="s64"><Data ss:Type="Number">1.4439091582997299E-32</Data><NamedCell ss:Name="_FilterDatabase"/></Cell>
    <Cell><Data ss:Type="Number">0.52591000358999995</Data><NamedCell ss:Name="_FilterDatabase"/></Cell>
    <Cell><Data ss:Type="Number">3509</Data><NamedCell ss:Name="_FilterDatabase"/></Cell>
    <Cell><Data ss:Type="Number">422.627441926063</Data><NamedCell ss:Name="_FilterDatabase"/></Cell>
    <Cell ss:StyleID="s64"><Data ss:Type="Number">3.30963859323856E-46</Data><NamedCell ss:Name="_FilterDatabase"/></Cell>
    <Cell><Data ss:Type="Number">2.2329636908373001</Data><NamedCell ss:Name="_FilterDatabase"/></Cell>
    <Cell><Data ss:Type="Number">122972</Data><NamedCell ss:Name="_FilterDatabase"/></Cell>
    <Cell><Data ss:Type="Number">6585.0748976497198</Data><NamedCell ss:Name="_FilterDatabase"/></Cell>
    <Cell><Data ss:Type="Number">0</Data><NamedCell ss:Name="_FilterDatabase"/></Cell>
    <Cell><Data ss:Type="Number">6.4179595296160297E-2</Data><NamedCell ss:Name="_FilterDatabase"/></Cell>
    <Cell><Data ss:Type="Number">97205</Data><NamedCell ss:Name="_FilterDatabase"/></Cell>
    <Cell><Data ss:Type="Number">6079.0340086321603</Data><NamedCell ss:Name="_FilterDatabase"/></Cell>
    <Cell ss:StyleID="s64"><Data ss:Type="Number">6.8874693308255099E-6</Data><NamedCell ss:Name="_FilterDatabase"/></Cell>
    <Cell><Data ss:Type="Number">1.08324363513989</Data><NamedCell ss:Name="_FilterDatabase"/></Cell>
    <Cell><Data ss:Type="Number">86287</Data><NamedCell ss:Name="_FilterDatabase"/></Cell>
    <Cell><Data ss:Type="Number">4858.3993942470597</Data><NamedCell ss:Name="_FilterDatabase"/></Cell>
    <Cell ss:StyleID="s64"><Data ss:Type="Number">1.55559110148971E-31</Data><NamedCell ss:Name="_FilterDatabase"/></Cell>
    <Cell><Data ss:Type="Number">1.2512421304494801</Data><NamedCell ss:Name="_FilterDatabase"/></Cell>
    <Cell><Data ss:Type="Number">60228</Data><NamedCell ss:Name="_FilterDatabase"/></Cell>
    <Cell><Data ss:Type="Number">3500.7034770236801</Data><NamedCell ss:Name="_FilterDatabase"/></Cell>
    <Cell ss:StyleID="s64"><Data ss:Type="Number">4.3281297520328596E-50</Data><NamedCell ss:Name="_FilterDatabase"/></Cell>
    <Cell><Data ss:Type="Number">1.38783516688414</Data><NamedCell ss:Name="_FilterDatabase"/></Cell>
    <Cell><Data ss:Type="Number">59600</Data><NamedCell ss:Name="_FilterDatabase"/></Cell>
    <Cell><Data ss:Type="Number">3698.3726415738302</Data><NamedCell ss:Name="_FilterDatabase"/></Cell>
    <Cell><Data ss:Type="Number">1.98241010253697E-2</Data><NamedCell ss:Name="_FilterDatabase"/></Cell>
    <Cell><Data ss:Type="Number">0.94655239379392897</Data><NamedCell ss:Name="_FilterDatabase"/></Cell>
    <Cell><Data ss:Type="Number">7812</Data><NamedCell ss:Name="_FilterDatabase"/></Cell>
    <Cell><Data ss:Type="Number">815.57995752970703</Data><NamedCell ss:Name="_FilterDatabase"/></Cell>
    <Cell><Data ss:Type="Number">0</Data><NamedCell ss:Name="_FilterDatabase"/></Cell>
    <Cell><Data ss:Type="Number">4.53465366262279</Data><NamedCell ss:Name="_FilterDatabase"/></Cell>
    <Cell><Data ss:Type="Number">7143</Data><NamedCell ss:Name="_FilterDatabase"/></Cell>
    <Cell><Data ss:Type="Number">446.03370011586401</Data><NamedCell ss:Name="_FilterDatabase"/></Cell>
    <Cell ss:StyleID="s64"><Data ss:Type="Number">1.11435933491126E-25</Data><NamedCell ss:Name="_FilterDatabase"/></Cell>
    <Cell><Data ss:Type="Number">1.82851644913344</Data><NamedCell ss:Name="_FilterDatabase"/></Cell>
    <Cell><Data ss:Type="Number">3875</Data><NamedCell ss:Name="_FilterDatabase"/></Cell>
    <Cell><Data ss:Type="Number">403.15167856232898</Data><NamedCell ss:Name="_FilterDatabase"/></Cell>
    <Cell><Data ss:Type="Number">0.141332110675881</Data><NamedCell ss:Name="_FilterDatabase"/></Cell>
    <Cell><Data ss:Type="Number">1.1063669676546</Data><NamedCell ss:Name="_FilterDatabase"/></Cell>
    <Cell><Data ss:Type="Number">4013</Data><NamedCell ss:Name="_FilterDatabase"/></Cell>
    <Cell><Data ss:Type="Number">403.45318932611502</Data><NamedCell ss:Name="_FilterDatabase"/></Cell>
    <Cell><Data ss:Type="Number">0.99153571280518005</Data><NamedCell ss:Name="_FilterDatabase"/></Cell>
    <Cell><Data ss:Type="Number">0.99925267472965296</Data><NamedCell ss:Name="_FilterDatabase"/></Cell>
    <Cell><Data ss:Type="Number">2970</Data><NamedCell ss:Name="_FilterDatabase"/></Cell>
    <Cell><Data ss:Type="Number">280.15746547483701</Data><NamedCell ss:Name="_FilterDatabase"/></Cell>
    <Cell ss:StyleID="s64"><Data ss:Type="Number">2.3064277534252201E-6</Data><NamedCell ss:Name="_FilterDatabase"/></Cell>
    <Cell><Data ss:Type="Number">1.4400943720785899</Data><NamedCell ss:Name="_FilterDatabase"/></Cell>
   </Row>
   <Row ss:AutoFitHeight="0">
    <Cell><Data ss:Type="String">let-7e</Data><NamedCell ss:Name="_FilterDatabase"/></Cell>
    <Cell><Data ss:Type="String">ugagguaggagguuguauaguu</Data><NamedCell ss:Name="_FilterDatabase"/></Cell>
    <Cell><Data ss:Type="String">let-7e </Data><NamedCell ss:Name="_FilterDatabase"/></Cell>
    <Cell><Data ss:Type="String">Sus scrofa</Data><NamedCell ss:Name="_FilterDatabase"/></Cell>
    <Cell><Data ss:Type="Number">29245</Data><NamedCell ss:Name="_FilterDatabase"/></Cell>
    <Cell><Data ss:Type="Number">2252.2685569754999</Data><NamedCell ss:Name="_FilterDatabase"/></Cell>
    <Cell><Data ss:Type="Number">13505</Data><NamedCell ss:Name="_FilterDatabase"/></Cell>
    <Cell><Data ss:Type="Number">1717.5828337865601</Data><NamedCell ss:Name="_FilterDatabase"/></Cell>
    <Cell ss:StyleID="s64"><Data ss:Type="Number">1.9318118472730601E-17</Data><NamedCell ss:Name="_FilterDatabase"/></Cell>
    <Cell><Data ss:Type="Number">1.31130127331919</Data><NamedCell ss:Name="_FilterDatabase"/></Cell>
    <Cell><Data ss:Type="Number">11990</Data><NamedCell ss:Name="_FilterDatabase"/></Cell>
    <Cell><Data ss:Type="Number">1318.28632453307</Data><NamedCell ss:Name="_FilterDatabase"/></Cell>
    <Cell ss:StyleID="s64"><Data ss:Type="Number">3.9858871029045698E-13</Data><NamedCell ss:Name="_FilterDatabase"/></Cell>
    <Cell><Data ss:Type="Number">1.3028905798555801</Data><NamedCell ss:Name="_FilterDatabase"/></Cell>
    <Cell><Data ss:Type="Number">16641</Data><NamedCell ss:Name="_FilterDatabase"/></Cell>
    <Cell><Data ss:Type="Number">1500.2206922814</Data><NamedCell ss:Name="_FilterDatabase"/></Cell>
    <Cell><Data ss:Type="Number">6.0936586046943405E-4</Data><NamedCell ss:Name="_FilterDatabase"/></Cell>
    <Cell><Data ss:Type="Number">0.87872826399184001</Data><NamedCell ss:Name="_FilterDatabase"/></Cell>
    <Cell><Data ss:Type="Number">19126</Data><NamedCell ss:Name="_FilterDatabase"/></Cell>
    <Cell><Data ss:Type="Number">1315.8251398692</Data><NamedCell ss:Name="_FilterDatabase"/></Cell>
    <Cell><Data ss:Type="Number">5.1022754510940199E-4</Data><NamedCell ss:Name="_FilterDatabase"/></Cell>
    <Cell><Data ss:Type="Number">1.1401368212424701</Data><NamedCell ss:Name="_FilterDatabase"/></Cell>
    <Cell><Data ss:Type="Number">10225</Data><NamedCell ss:Name="_FilterDatabase"/></Cell>
    <Cell><Data ss:Type="Number">685.41956727066304</Data><NamedCell ss:Name="_FilterDatabase"/></Cell>
    <Cell ss:StyleID="s64"><Data ss:Type="Number">8.1106844218719294E-46</Data><NamedCell ss:Name="_FilterDatabase"/></Cell>
    <Cell><Data ss:Type="Number">1.9197367608117899</Data><NamedCell ss:Name="_FilterDatabase"/></Cell>
    <Cell><Data ss:Type="Number">2681</Data><NamedCell ss:Name="_FilterDatabase"/></Cell>
    <Cell><Data ss:Type="Number">374.26894706879398</Data><NamedCell ss:Name="_FilterDatabase"/></Cell>
    <Cell ss:StyleID="s64"><Data ss:Type="Number">6.3462769045845397E-22</Data><NamedCell ss:Name="_FilterDatabase"/></Cell>
    <Cell><Data ss:Type="Number">1.8313556939167499</Data><NamedCell ss:Name="_FilterDatabase"/></Cell>
    <Cell><Data ss:Type="Number">2557</Data><NamedCell ss:Name="_FilterDatabase"/></Cell>
    <Cell><Data ss:Type="Number">215.16753573762799</Data><NamedCell ss:Name="_FilterDatabase"/></Cell>
    <Cell ss:StyleID="s64"><Data ss:Type="Number">4.4751173363749901E-11</Data><NamedCell ss:Name="_FilterDatabase"/></Cell>
    <Cell><Data ss:Type="Number">1.73943037357258</Data><NamedCell ss:Name="_FilterDatabase"/></Cell>
    <Cell><Data ss:Type="Number">4460</Data><NamedCell ss:Name="_FilterDatabase"/></Cell>
    <Cell><Data ss:Type="Number">529.49482038906501</Data><NamedCell ss:Name="_FilterDatabase"/></Cell>
    <Cell ss:StyleID="s64"><Data ss:Type="Number">1.40014914270249E-31</Data><NamedCell ss:Name="_FilterDatabase"/></Cell>
    <Cell><Data ss:Type="Number">0.40636381594729498</Data><NamedCell ss:Name="_FilterDatabase"/></Cell>
    <Cell><Data ss:Type="Number">1739</Data><NamedCell ss:Name="_FilterDatabase"/></Cell>
    <Cell><Data ss:Type="Number">209.446885582623</Data><NamedCell ss:Name="_FilterDatabase"/></Cell>
    <Cell ss:StyleID="s64"><Data ss:Type="Number">5.6644890978288497E-33</Data><NamedCell ss:Name="_FilterDatabase"/></Cell>
    <Cell><Data ss:Type="Number">2.5280625153062402</Data><NamedCell ss:Name="_FilterDatabase"/></Cell>
    <Cell><Data ss:Type="Number">67070</Data><NamedCell ss:Name="_FilterDatabase"/></Cell>
    <Cell><Data ss:Type="Number">3591.5572112787199</Data><NamedCell ss:Name="_FilterDatabase"/></Cell>
    <Cell><Data ss:Type="Number">0</Data><NamedCell ss:Name="_FilterDatabase"/></Cell>
    <Cell><Data ss:Type="Number">5.8316455303813103E-2</Data><NamedCell ss:Name="_FilterDatabase"/></Cell>
    <Cell><Data ss:Type="Number">44837</Data><NamedCell ss:Name="_FilterDatabase"/></Cell>
    <Cell><Data ss:Type="Number">2804.0290915594901</Data><NamedCell ss:Name="_FilterDatabase"/></Cell>
    <Cell ss:StyleID="s64"><Data ss:Type="Number">6.26048528687692E-23</Data><NamedCell ss:Name="_FilterDatabase"/></Cell>
    <Cell><Data ss:Type="Number">1.2808559019911001</Data><NamedCell ss:Name="_FilterDatabase"/></Cell>
    <Cell><Data ss:Type="Number">25324</Data><NamedCell ss:Name="_FilterDatabase"/></Cell>
    <Cell><Data ss:Type="Number">1425.8707135479599</Data><NamedCell ss:Name="_FilterDatabase"/></Cell>
    <Cell ss:StyleID="s64"><Data ss:Type="Number">1.9610049542283901E-101</Data><NamedCell ss:Name="_FilterDatabase"/></Cell>
    <Cell><Data ss:Type="Number">1.96653810539547</Data><NamedCell ss:Name="_FilterDatabase"/></Cell>
    <Cell><Data ss:Type="Number">17600</Data><NamedCell ss:Name="_FilterDatabase"/></Cell>
    <Cell><Data ss:Type="Number">1022.98567436436</Data><NamedCell ss:Name="_FilterDatabase"/></Cell>
    <Cell ss:StyleID="s64"><Data ss:Type="Number">3.4064092417048E-16</Data><NamedCell ss:Name="_FilterDatabase"/></Cell>
    <Cell><Data ss:Type="Number">1.39383253282987</Data><NamedCell ss:Name="_FilterDatabase"/></Cell>
    <Cell><Data ss:Type="Number">21659</Data><NamedCell ss:Name="_FilterDatabase"/></Cell>
    <Cell><Data ss:Type="Number">1344.0109571115399</Data><NamedCell ss:Name="_FilterDatabase"/></Cell>
    <Cell ss:StyleID="s64"><Data ss:Type="Number">3.9226214425506698E-11</Data><NamedCell ss:Name="_FilterDatabase"/></Cell>
    <Cell><Data ss:Type="Number">0.76114385001957097</Data><NamedCell ss:Name="_FilterDatabase"/></Cell>
    <Cell><Data ss:Type="Number">4841</Data><NamedCell ss:Name="_FilterDatabase"/></Cell>
    <Cell><Data ss:Type="Number">505.40483543283602</Data><NamedCell ss:Name="_FilterDatabase"/></Cell>
    <Cell ss:StyleID="s64"><Data ss:Type="Number">9.9200024101192205E-88</Data><NamedCell ss:Name="_FilterDatabase"/></Cell>
    <Cell><Data ss:Type="Number">2.65927601575182</Data><NamedCell ss:Name="_FilterDatabase"/></Cell>
    <Cell><Data ss:Type="Number">3556</Data><NamedCell ss:Name="_FilterDatabase"/></Cell>
    <Cell><Data ss:Type="Number">222.04897628615601</Data><NamedCell ss:Name="_FilterDatabase"/></Cell>
    <Cell ss:StyleID="s64"><Data ss:Type="Number">1.9937437915118401E-26</Data><NamedCell ss:Name="_FilterDatabase"/></Cell>
    <Cell><Data ss:Type="Number">2.2760962193381902</Data><NamedCell ss:Name="_FilterDatabase"/></Cell>
    <Cell><Data ss:Type="Number">1721</Data><NamedCell ss:Name="_FilterDatabase"/></Cell>
    <Cell><Data ss:Type="Number">179.05136485310101</Data><NamedCell ss:Name="_FilterDatabase"/></Cell>
    <Cell><Data ss:Type="Number">3.1883924799280698E-2</Data><NamedCell ss:Name="_FilterDatabase"/></Cell>
    <Cell><Data ss:Type="Number">1.2401412101400699</Data><NamedCell ss:Name="_FilterDatabase"/></Cell>
    <Cell><Data ss:Type="Number">1608</Data><NamedCell ss:Name="_FilterDatabase"/></Cell>
    <Cell><Data ss:Type="Number">161.66277808033701</Data><NamedCell ss:Name="_FilterDatabase"/></Cell>
    <Cell><Data ss:Type="Number">0.34689298339839297</Data><NamedCell ss:Name="_FilterDatabase"/></Cell>
    <Cell><Data ss:Type="Number">1.1075608558707499</Data><NamedCell ss:Name="_FilterDatabase"/></Cell>
    <Cell><Data ss:Type="Number">1471</Data><NamedCell ss:Name="_FilterDatabase"/></Cell>
    <Cell><Data ss:Type="Number">138.758125156056</Data><NamedCell ss:Name="_FilterDatabase"/></Cell>
    <Cell><Data ss:Type="Number">0.18698552553292699</Data><NamedCell ss:Name="_FilterDatabase"/></Cell>
    <Cell><Data ss:Type="Number">1.16506891325118</Data><NamedCell ss:Name="_FilterDatabase"/></Cell>
   </Row>
   <Row ss:AutoFitHeight="0">
    <Cell><Data ss:Type="String">let-7f</Data><NamedCell ss:Name="_FilterDatabase"/></Cell>
    <Cell><Data ss:Type="String">ugagguaguagauuguauaguu</Data><NamedCell ss:Name="_FilterDatabase"/></Cell>
    <Cell><Data ss:Type="String">let-7f </Data><NamedCell ss:Name="_FilterDatabase"/></Cell>
    <Cell><Data ss:Type="String">Sus scrofa</Data><NamedCell ss:Name="_FilterDatabase"/></Cell>
    <Cell><Data ss:Type="Number">192482</Data><NamedCell ss:Name="_FilterDatabase"/></Cell>
    <Cell><Data ss:Type="Number">14823.7700934778</Data><NamedCell ss:Name="_FilterDatabase"/></Cell>
    <Cell><Data ss:Type="Number">406647</Data><NamedCell ss:Name="_FilterDatabase"/></Cell>
    <Cell><Data ss:Type="Number">51717.875350670503</Data><NamedCell ss:Name="_FilterDatabase"/></Cell>
    <Cell><Data ss:Type="Number">0</Data><NamedCell ss:Name="_FilterDatabase"/></Cell>
    <Cell><Data ss:Type="Number">0.28662759235498297</Data><NamedCell ss:Name="_FilterDatabase"/></Cell>
    <Cell><Data ss:Type="Number">472772</Data><NamedCell ss:Name="_FilterDatabase"/></Cell>
    <Cell><Data ss:Type="Number">51980.722453890499</Data><NamedCell ss:Name="_FilterDatabase"/></Cell>
    <Cell><Data ss:Type="Number">0.41436646310029601</Data><NamedCell ss:Name="_FilterDatabase"/></Cell>
    <Cell><Data ss:Type="Number">0.99494337341207295</Data><NamedCell ss:Name="_FilterDatabase"/></Cell>
    <Cell><Data ss:Type="Number">598361</Data><NamedCell ss:Name="_FilterDatabase"/></Cell>
    <Cell><Data ss:Type="Number">53943.486187980801</Data><NamedCell ss:Name="_FilterDatabase"/></Cell>
    <Cell ss:StyleID="s64"><Data ss:Type="Number">1.63072613023958E-9</Data><NamedCell ss:Name="_FilterDatabase"/></Cell>
    <Cell><Data ss:Type="Number">0.96361444406372798</Data><NamedCell ss:Name="_FilterDatabase"/></Cell>
    <Cell><Data ss:Type="Number">745371</Data><NamedCell ss:Name="_FilterDatabase"/></Cell>
    <Cell><Data ss:Type="Number">51279.8232944392</Data><NamedCell ss:Name="_FilterDatabase"/></Cell>
    <Cell ss:StyleID="s64"><Data ss:Type="Number">2.1770120779842201E-16</Data><NamedCell ss:Name="_FilterDatabase"/></Cell>
    <Cell><Data ss:Type="Number">1.0519436831567699</Data><NamedCell ss:Name="_FilterDatabase"/></Cell>
    <Cell><Data ss:Type="Number">294834</Data><NamedCell ss:Name="_FilterDatabase"/></Cell>
    <Cell><Data ss:Type="Number">19763.813466667802</Data><NamedCell ss:Name="_FilterDatabase"/></Cell>
    <Cell><Data ss:Type="Number">0</Data><NamedCell ss:Name="_FilterDatabase"/></Cell>
    <Cell><Data ss:Type="Number">2.5946320218476</Data><NamedCell ss:Name="_FilterDatabase"/></Cell>
    <Cell><Data ss:Type="Number">127772</Data><NamedCell ss:Name="_FilterDatabase"/></Cell>
    <Cell><Data ss:Type="Number">17837.035399057801</Data><NamedCell ss:Name="_FilterDatabase"/></Cell>
    <Cell ss:StyleID="s64"><Data ss:Type="Number">2.8303144197261E-23</Data><NamedCell ss:Name="_FilterDatabase"/></Cell>
    <Cell><Data ss:Type="Number">1.1080212055705101</Data><NamedCell ss:Name="_FilterDatabase"/></Cell>
    <Cell><Data ss:Type="Number">152271</Data><NamedCell ss:Name="_FilterDatabase"/></Cell>
    <Cell><Data ss:Type="Number">12813.3655980854</Data><NamedCell ss:Name="_FilterDatabase"/></Cell>
    <Cell ss:StyleID="s64"><Data ss:Type="Number">6.9700101955413299E-182</Data><NamedCell ss:Name="_FilterDatabase"/></Cell>
    <Cell><Data ss:Type="Number">1.3920648140815599</Data><NamedCell ss:Name="_FilterDatabase"/></Cell>
    <Cell><Data ss:Type="Number">213716</Data><NamedCell ss:Name="_FilterDatabase"/></Cell>
    <Cell><Data ss:Type="Number">25372.537003199399</Data><NamedCell ss:Name="_FilterDatabase"/></Cell>
    <Cell><Data ss:Type="Number">0</Data><NamedCell ss:Name="_FilterDatabase"/></Cell>
    <Cell><Data ss:Type="Number">0.50500923878718396</Data><NamedCell ss:Name="_FilterDatabase"/></Cell>
    <Cell><Data ss:Type="Number">146429</Data><NamedCell ss:Name="_FilterDatabase"/></Cell>
    <Cell><Data ss:Type="Number">17636.054059216702</Data><NamedCell ss:Name="_FilterDatabase"/></Cell>
    <Cell ss:StyleID="s64"><Data ss:Type="Number">3.1013236522172299E-306</Data><NamedCell ss:Name="_FilterDatabase"/></Cell>
    <Cell><Data ss:Type="Number">1.43867425887933</Data><NamedCell ss:Name="_FilterDatabase"/></Cell>
    <Cell><Data ss:Type="Number">470609</Data><NamedCell ss:Name="_FilterDatabase"/></Cell>
    <Cell><Data ss:Type="Number">25200.822240087498</Data><NamedCell ss:Name="_FilterDatabase"/></Cell>
    <Cell ss:StyleID="s64"><Data ss:Type="Number">5.3958509514200899E-294</Data><NamedCell ss:Name="_FilterDatabase"/></Cell>
    <Cell><Data ss:Type="Number">0.69982058090004295</Data><NamedCell ss:Name="_FilterDatabase"/></Cell>
    <Cell><Data ss:Type="Number">1518456</Data><NamedCell ss:Name="_FilterDatabase"/></Cell>
    <Cell><Data ss:Type="Number">94961.634325513602</Data><NamedCell ss:Name="_FilterDatabase"/></Cell>
    <Cell><Data ss:Type="Number">0</Data><NamedCell ss:Name="_FilterDatabase"/></Cell>
    <Cell><Data ss:Type="Number">0.26537898614616301</Data><NamedCell ss:Name="_FilterDatabase"/></Cell>
    <Cell><Data ss:Type="Number">1165369</Data><NamedCell ss:Name="_FilterDatabase"/></Cell>
    <Cell><Data ss:Type="Number">65616.234701337395</Data><NamedCell ss:Name="_FilterDatabase"/></Cell>
    <Cell><Data ss:Type="Number">0</Data><NamedCell ss:Name="_FilterDatabase"/></Cell>
    <Cell><Data ss:Type="Number">1.4472277288958499</Data><NamedCell ss:Name="_FilterDatabase"/></Cell>
    <Cell><Data ss:Type="Number">878835</Data><NamedCell ss:Name="_FilterDatabase"/></Cell>
    <Cell><Data ss:Type="Number">51081.569041477502</Data><NamedCell ss:Name="_FilterDatabase"/></Cell>
    <Cell><Data ss:Type="Number">0</Data><NamedCell ss:Name="_FilterDatabase"/></Cell>
    <Cell><Data ss:Type="Number">1.2845383556651899</Data><NamedCell ss:Name="_FilterDatabase"/></Cell>
    <Cell><Data ss:Type="Number">869138</Data><NamedCell ss:Name="_FilterDatabase"/></Cell>
    <Cell><Data ss:Type="Number">53932.822163627403</Data><NamedCell ss:Name="_FilterDatabase"/></Cell>
    <Cell ss:StyleID="s64"><Data ss:Type="Number">1.3798290076038199E-18</Data><NamedCell ss:Name="_FilterDatabase"/></Cell>
    <Cell><Data ss:Type="Number">0.94713324821943401</Data><NamedCell ss:Name="_FilterDatabase"/></Cell>
    <Cell><Data ss:Type="Number">157953</Data><NamedCell ss:Name="_FilterDatabase"/></Cell>
    <Cell><Data ss:Type="Number">16490.437920083201</Data><NamedCell ss:Name="_FilterDatabase"/></Cell>
    <Cell><Data ss:Type="Number">0</Data><NamedCell ss:Name="_FilterDatabase"/></Cell>
    <Cell><Data ss:Type="Number">3.2705512385419602</Data><NamedCell ss:Name="_FilterDatabase"/></Cell>
    <Cell><Data ss:Type="Number">175516</Data><NamedCell ss:Name="_FilterDatabase"/></Cell>
    <Cell><Data ss:Type="Number">10959.827930776401</Data><NamedCell ss:Name="_FilterDatabase"/></Cell>
    <Cell ss:StyleID="s64"><Data ss:Type="Number">5.7167592656296896E-246</Data><NamedCell ss:Name="_FilterDatabase"/></Cell>
    <Cell><Data ss:Type="Number">1.5046256222487</Data><NamedCell ss:Name="_FilterDatabase"/></Cell>
    <Cell><Data ss:Type="Number">105890</Data><NamedCell ss:Name="_FilterDatabase"/></Cell>
    <Cell><Data ss:Type="Number">11016.7048368942</Data><NamedCell ss:Name="_FilterDatabase"/></Cell>
    <Cell><Data ss:Type="Number">0.70123139993078498</Data><NamedCell ss:Name="_FilterDatabase"/></Cell>
    <Cell><Data ss:Type="Number">0.994837212491407</Data><NamedCell ss:Name="_FilterDatabase"/></Cell>
    <Cell><Data ss:Type="Number">119917</Data><NamedCell ss:Name="_FilterDatabase"/></Cell>
    <Cell><Data ss:Type="Number">12056.0418899625</Data><NamedCell ss:Name="_FilterDatabase"/></Cell>
    <Cell ss:StyleID="s64"><Data ss:Type="Number">7.7358012275717701E-12</Data><NamedCell ss:Name="_FilterDatabase"/></Cell>
    <Cell><Data ss:Type="Number">0.91379118764230005</Data><NamedCell ss:Name="_FilterDatabase"/></Cell>
    <Cell><Data ss:Type="Number">120077</Data><NamedCell ss:Name="_FilterDatabase"/></Cell>
    <Cell><Data ss:Type="Number">11326.7568962364</Data><NamedCell ss:Name="_FilterDatabase"/></Cell>
    <Cell ss:StyleID="s64"><Data ss:Type="Number">1.8467814205300601E-6</Data><NamedCell ss:Name="_FilterDatabase"/></Cell>
    <Cell><Data ss:Type="Number">1.0643860374515901</Data><NamedCell ss:Name="_FilterDatabase"/></Cell>
   </Row>
   <Row ss:AutoFitHeight="0">
    <Cell><Data ss:Type="String">let-7g</Data><NamedCell ss:Name="_FilterDatabase"/></Cell>
    <Cell><Data ss:Type="String">ugagguaguaguuuguacaguu</Data><NamedCell ss:Name="_FilterDatabase"/></Cell>
    <Cell><Data ss:Type="String">let-7g </Data><NamedCell ss:Name="_FilterDatabase"/></Cell>
    <Cell><Data ss:Type="String">Sus scrofa</Data><NamedCell ss:Name="_FilterDatabase"/></Cell>
    <Cell><Data ss:Type="Number">55155</Data><NamedCell ss:Name="_FilterDatabase"/></Cell>
    <Cell><Data ss:Type="Number">4247.6960936906798</Data><NamedCell ss:Name="_FilterDatabase"/></Cell>
    <Cell><Data ss:Type="Number">70191</Data><NamedCell ss:Name="_FilterDatabase"/></Cell>
    <Cell><Data ss:Type="Number">8926.9793918039795</Data><NamedCell ss:Name="_FilterDatabase"/></Cell>
    <Cell><Data ss:Type="Number">0</Data><NamedCell ss:Name="_FilterDatabase"/></Cell>
    <Cell><Data ss:Type="Number">0.47582680627565499</Data><NamedCell ss:Name="_FilterDatabase"/></Cell>
    <Cell><Data ss:Type="Number">82340</Data><NamedCell ss:Name="_FilterDatabase"/></Cell>
    <Cell><Data ss:Type="Number">9053.1856515473501</Data><NamedCell ss:Name="_FilterDatabase"/></Cell>
    <Cell><Data ss:Type="Number">0.34661366487050799</Data><NamedCell ss:Name="_FilterDatabase"/></Cell>
    <Cell><Data ss:Type="Number">0.98605946408248102</Data><NamedCell ss:Name="_FilterDatabase"/></Cell>
    <Cell><Data ss:Type="Number">85957</Data><NamedCell ss:Name="_FilterDatabase"/></Cell>
    <Cell><Data ss:Type="Number">7749.2019738256104</Data><NamedCell ss:Name="_FilterDatabase"/></Cell>
    <Cell ss:StyleID="s64"><Data ss:Type="Number">7.9331447402705298E-24</Data><NamedCell ss:Name="_FilterDatabase"/></Cell>
    <Cell><Data ss:Type="Number">1.1682732857042799</Data><NamedCell ss:Name="_FilterDatabase"/></Cell>
    <Cell><Data ss:Type="Number">120363</Data><NamedCell ss:Name="_FilterDatabase"/></Cell>
    <Cell><Data ss:Type="Number">8280.6996397613893</Data><NamedCell ss:Name="_FilterDatabase"/></Cell>
    <Cell ss:StyleID="s64"><Data ss:Type="Number">2.6908170460514601E-5</Data><NamedCell ss:Name="_FilterDatabase"/></Cell>
    <Cell><Data ss:Type="Number">0.93581488412117997</Data><NamedCell ss:Name="_FilterDatabase"/></Cell>
    <Cell><Data ss:Type="Number">65996</Data><NamedCell ss:Name="_FilterDatabase"/></Cell>
    <Cell><Data ss:Type="Number">4423.95596690412</Data><NamedCell ss:Name="_FilterDatabase"/></Cell>
    <Cell ss:StyleID="s64"><Data ss:Type="Number">1.25449589112509E-260</Data><NamedCell ss:Name="_FilterDatabase"/></Cell>
    <Cell><Data ss:Type="Number">1.8717861799958699</Data><NamedCell ss:Name="_FilterDatabase"/></Cell>
    <Cell><Data ss:Type="Number">24165</Data><NamedCell ss:Name="_FilterDatabase"/></Cell>
    <Cell><Data ss:Type="Number">3373.4461417073499</Data><NamedCell ss:Name="_FilterDatabase"/></Cell>
    <Cell ss:StyleID="s64"><Data ss:Type="Number">1.00204386940394E-32</Data><NamedCell ss:Name="_FilterDatabase"/></Cell>
    <Cell><Data ss:Type="Number">1.3114055423055</Data><NamedCell ss:Name="_FilterDatabase"/></Cell>
    <Cell><Data ss:Type="Number">24177</Data><NamedCell ss:Name="_FilterDatabase"/></Cell>
    <Cell><Data ss:Type="Number">2034.4565942622701</Data><NamedCell ss:Name="_FilterDatabase"/></Cell>
    <Cell ss:StyleID="s64"><Data ss:Type="Number">8.1036389346002496E-75</Data><NamedCell ss:Name="_FilterDatabase"/></Cell>
    <Cell><Data ss:Type="Number">1.6581558688553</Data><NamedCell ss:Name="_FilterDatabase"/></Cell>
    <Cell><Data ss:Type="Number">41193</Data><NamedCell ss:Name="_FilterDatabase"/></Cell>
    <Cell><Data ss:Type="Number">4890.4663982705697</Data><NamedCell ss:Name="_FilterDatabase"/></Cell>
    <Cell ss:StyleID="s64"><Data ss:Type="Number">6.8626441828054201E-266</Data><NamedCell ss:Name="_FilterDatabase"/></Cell>
    <Cell><Data ss:Type="Number">0.41600461562965102</Data><NamedCell ss:Name="_FilterDatabase"/></Cell>
    <Cell><Data ss:Type="Number">19224</Data><NamedCell ss:Name="_FilterDatabase"/></Cell>
    <Cell><Data ss:Type="Number">2315.3576356758699</Data><NamedCell ss:Name="_FilterDatabase"/></Cell>
    <Cell ss:StyleID="s64"><Data ss:Type="Number">1.3548357140971201E-206</Data><NamedCell ss:Name="_FilterDatabase"/></Cell>
    <Cell><Data ss:Type="Number">2.1121861793256</Data><NamedCell ss:Name="_FilterDatabase"/></Cell>
    <Cell><Data ss:Type="Number">163693</Data><NamedCell ss:Name="_FilterDatabase"/></Cell>
    <Cell><Data ss:Type="Number">8765.6593795414901</Data><NamedCell ss:Name="_FilterDatabase"/></Cell>
    <Cell><Data ss:Type="Number">0</Data><NamedCell ss:Name="_FilterDatabase"/></Cell>
    <Cell><Data ss:Type="Number">0.264139585560417</Data><NamedCell ss:Name="_FilterDatabase"/></Cell>
    <Cell><Data ss:Type="Number">358312</Data><NamedCell ss:Name="_FilterDatabase"/></Cell>
    <Cell><Data ss:Type="Number">22408.218030975801</Data><NamedCell ss:Name="_FilterDatabase"/></Cell>
    <Cell><Data ss:Type="Number">0</Data><NamedCell ss:Name="_FilterDatabase"/></Cell>
    <Cell><Data ss:Type="Number">0.391180564533259</Data><NamedCell ss:Name="_FilterDatabase"/></Cell>
    <Cell><Data ss:Type="Number">225132</Data><NamedCell ss:Name="_FilterDatabase"/></Cell>
    <Cell><Data ss:Type="Number">12676.082983828701</Data><NamedCell ss:Name="_FilterDatabase"/></Cell>
    <Cell><Data ss:Type="Number">0</Data><NamedCell ss:Name="_FilterDatabase"/></Cell>
    <Cell><Data ss:Type="Number">1.7677557065193299</Data><NamedCell ss:Name="_FilterDatabase"/></Cell>
    <Cell><Data ss:Type="Number">163427</Data><NamedCell ss:Name="_FilterDatabase"/></Cell>
    <Cell><Data ss:Type="Number">9499.0613525195804</Data><NamedCell ss:Name="_FilterDatabase"/></Cell>
    <Cell ss:StyleID="s64"><Data ss:Type="Number">2.4918170131207199E-101</Data><NamedCell ss:Name="_FilterDatabase"/></Cell>
    <Cell><Data ss:Type="Number">1.3344563755729899</Data><NamedCell ss:Name="_FilterDatabase"/></Cell>
    <Cell><Data ss:Type="Number">180671</Data><NamedCell ss:Name="_FilterDatabase"/></Cell>
    <Cell><Data ss:Type="Number">11211.219522244701</Data><NamedCell ss:Name="_FilterDatabase"/></Cell>
    <Cell ss:StyleID="s64"><Data ss:Type="Number">1.13044845823968E-32</Data><NamedCell ss:Name="_FilterDatabase"/></Cell>
    <Cell><Data ss:Type="Number">0.84728171932340102</Data><NamedCell ss:Name="_FilterDatabase"/></Cell>
    <Cell><Data ss:Type="Number">55921</Data><NamedCell ss:Name="_FilterDatabase"/></Cell>
    <Cell><Data ss:Type="Number">5838.2036360751099</Data><NamedCell ss:Name="_FilterDatabase"/></Cell>
    <Cell><Data ss:Type="Number">0</Data><NamedCell ss:Name="_FilterDatabase"/></Cell>
    <Cell><Data ss:Type="Number">1.9203200540948899</Data><NamedCell ss:Name="_FilterDatabase"/></Cell>
    <Cell><Data ss:Type="Number">34242</Data><NamedCell ss:Name="_FilterDatabase"/></Cell>
    <Cell><Data ss:Type="Number">2138.1892705260302</Data><NamedCell ss:Name="_FilterDatabase"/></Cell>
    <Cell><Data ss:Type="Number">0</Data><NamedCell ss:Name="_FilterDatabase"/></Cell>
    <Cell><Data ss:Type="Number">2.7304428642272698</Data><NamedCell ss:Name="_FilterDatabase"/></Cell>
    <Cell><Data ss:Type="Number">16946</Data><NamedCell ss:Name="_FilterDatabase"/></Cell>
    <Cell><Data ss:Type="Number">1763.0473148173501</Data><NamedCell ss:Name="_FilterDatabase"/></Cell>
    <Cell ss:StyleID="s64"><Data ss:Type="Number">1.8567322322718299E-9</Data><NamedCell ss:Name="_FilterDatabase"/></Cell>
    <Cell><Data ss:Type="Number">1.21278042430049</Data><NamedCell ss:Name="_FilterDatabase"/></Cell>
    <Cell><Data ss:Type="Number">15253</Data><NamedCell ss:Name="_FilterDatabase"/></Cell>
    <Cell><Data ss:Type="Number">1533.48405103195</Data><NamedCell ss:Name="_FilterDatabase"/></Cell>
    <Cell ss:StyleID="s64"><Data ss:Type="Number">6.3558237925150193E-5</Data><NamedCell ss:Name="_FilterDatabase"/></Cell>
    <Cell><Data ss:Type="Number">1.14970045735455</Data><NamedCell ss:Name="_FilterDatabase"/></Cell>
    <Cell><Data ss:Type="Number">19627</Data><NamedCell ss:Name="_FilterDatabase"/></Cell>
    <Cell><Data ss:Type="Number">1851.3974999577899</Data><NamedCell ss:Name="_FilterDatabase"/></Cell>
    <Cell ss:StyleID="s64"><Data ss:Type="Number">4.5663858300223899E-8</Data><NamedCell ss:Name="_FilterDatabase"/></Cell>
    <Cell><Data ss:Type="Number">0.82828460720451202</Data><NamedCell ss:Name="_FilterDatabase"/></Cell>
   </Row>
   <Row ss:AutoFitHeight="0">
    <Cell><Data ss:Type="String">let-7i</Data><NamedCell ss:Name="_FilterDatabase"/></Cell>
    <Cell><Data ss:Type="String">ugagguaguaguuugugcu</Data><NamedCell ss:Name="_FilterDatabase"/></Cell>
    <Cell><Data ss:Type="String">let-7i </Data><NamedCell ss:Name="_FilterDatabase"/></Cell>
    <Cell><Data ss:Type="String">Sus scrofa</Data><NamedCell ss:Name="_FilterDatabase"/></Cell>
    <Cell><Data ss:Type="Number">4314</Data><NamedCell ss:Name="_FilterDatabase"/></Cell>
    <Cell><Data ss:Type="Number">332.23752965608901</Data><NamedCell ss:Name="_FilterDatabase"/></Cell>
    <Cell><Data ss:Type="Number">14545</Data><NamedCell ss:Name="_FilterDatabase"/></Cell>
    <Cell><Data ss:Type="Number">1849.85133783233</Data><NamedCell ss:Name="_FilterDatabase"/></Cell>
    <Cell ss:StyleID="s64"><Data ss:Type="Number">8.6754150209937091E-255</Data><NamedCell ss:Name="_FilterDatabase"/></Cell>
    <Cell><Data ss:Type="Number">0.179602286335835</Data><NamedCell ss:Name="_FilterDatabase"/></Cell>
    <Cell><Data ss:Type="Number">16775</Data><NamedCell ss:Name="_FilterDatabase"/></Cell>
    <Cell><Data ss:Type="Number">1844.3914173513101</Data><NamedCell ss:Name="_FilterDatabase"/></Cell>
    <Cell><Data ss:Type="Number">0.92843320282845099</Data><NamedCell ss:Name="_FilterDatabase"/></Cell>
    <Cell><Data ss:Type="Number">1.0029602829581901</Data><NamedCell ss:Name="_FilterDatabase"/></Cell>
    <Cell><Data ss:Type="Number">19111</Data><NamedCell ss:Name="_FilterDatabase"/></Cell>
    <Cell><Data ss:Type="Number">1722.89631934317</Data><NamedCell ss:Name="_FilterDatabase"/></Cell>
    <Cell><Data ss:Type="Number">4.1947016549294301E-2</Data><NamedCell ss:Name="_FilterDatabase"/></Cell>
    <Cell><Data ss:Type="Number">1.07051793926546</Data><NamedCell ss:Name="_FilterDatabase"/></Cell>
    <Cell><Data ss:Type="Number">26508</Data><NamedCell ss:Name="_FilterDatabase"/></Cell>
    <Cell><Data ss:Type="Number">1823.68988851055</Data><NamedCell ss:Name="_FilterDatabase"/></Cell>
    <Cell><Data ss:Type="Number">9.0582842781755199E-2</Data><NamedCell ss:Name="_FilterDatabase"/></Cell>
    <Cell><Data ss:Type="Number">0.94473097109196902</Data><NamedCell ss:Name="_FilterDatabase"/></Cell>
    <Cell><Data ss:Type="Number">11666</Data><NamedCell ss:Name="_FilterDatabase"/></Cell>
    <Cell><Data ss:Type="Number">782.01512682440602</Data><NamedCell ss:Name="_FilterDatabase"/></Cell>
    <Cell ss:StyleID="s64"><Data ss:Type="Number">4.22551856233013E-95</Data><NamedCell ss:Name="_FilterDatabase"/></Cell>
    <Cell><Data ss:Type="Number">2.3320391459896102</Data><NamedCell ss:Name="_FilterDatabase"/></Cell>
    <Cell><Data ss:Type="Number">3118</Data><NamedCell ss:Name="_FilterDatabase"/></Cell>
    <Cell><Data ss:Type="Number">435.27436663949999</Data><NamedCell ss:Name="_FilterDatabase"/></Cell>
    <Cell ss:StyleID="s64"><Data ss:Type="Number">1.4856324233562099E-23</Data><NamedCell ss:Name="_FilterDatabase"/></Cell>
    <Cell><Data ss:Type="Number">1.7966027562383</Data><NamedCell ss:Name="_FilterDatabase"/></Cell>
    <Cell><Data ss:Type="Number">3312</Data><NamedCell ss:Name="_FilterDatabase"/></Cell>
    <Cell><Data ss:Type="Number">278.69960045483901</Data><NamedCell ss:Name="_FilterDatabase"/></Cell>
    <Cell ss:StyleID="s64"><Data ss:Type="Number">4.1326678693068303E-9</Data><NamedCell ss:Name="_FilterDatabase"/></Cell>
    <Cell><Data ss:Type="Number">1.5618047744924299</Data><NamedCell ss:Name="_FilterDatabase"/></Cell>
    <Cell><Data ss:Type="Number">6083</Data><NamedCell ss:Name="_FilterDatabase"/></Cell>
    <Cell><Data ss:Type="Number">722.17869785351604</Data><NamedCell ss:Name="_FilterDatabase"/></Cell>
    <Cell ss:StyleID="s64"><Data ss:Type="Number">4.0937656953533802E-46</Data><NamedCell ss:Name="_FilterDatabase"/></Cell>
    <Cell><Data ss:Type="Number">0.38591501145519702</Data><NamedCell ss:Name="_FilterDatabase"/></Cell>
    <Cell><Data ss:Type="Number">2044</Data><NamedCell ss:Name="_FilterDatabase"/></Cell>
    <Cell><Data ss:Type="Number">246.18138822937399</Data><NamedCell ss:Name="_FilterDatabase"/></Cell>
    <Cell ss:StyleID="s64"><Data ss:Type="Number">4.9492570817948504E-55</Data><NamedCell ss:Name="_FilterDatabase"/></Cell>
    <Cell><Data ss:Type="Number">2.9335227291050998</Data><NamedCell ss:Name="_FilterDatabase"/></Cell>
    <Cell><Data ss:Type="Number">10266</Data><NamedCell ss:Name="_FilterDatabase"/></Cell>
    <Cell><Data ss:Type="Number">549.73798018469301</Data><NamedCell ss:Name="_FilterDatabase"/></Cell>
    <Cell ss:StyleID="s64"><Data ss:Type="Number">1.29726465261356E-27</Data><NamedCell ss:Name="_FilterDatabase"/></Cell>
    <Cell><Data ss:Type="Number">0.44781586338034302</Data><NamedCell ss:Name="_FilterDatabase"/></Cell>
    <Cell><Data ss:Type="Number">61944</Data><NamedCell ss:Name="_FilterDatabase"/></Cell>
    <Cell><Data ss:Type="Number">3873.8715357307801</Data><NamedCell ss:Name="_FilterDatabase"/></Cell>
    <Cell><Data ss:Type="Number">0</Data><NamedCell ss:Name="_FilterDatabase"/></Cell>
    <Cell><Data ss:Type="Number">0.141909192164522</Data><NamedCell ss:Name="_FilterDatabase"/></Cell>
    <Cell><Data ss:Type="Number">40469</Data><NamedCell ss:Name="_FilterDatabase"/></Cell>
    <Cell><Data ss:Type="Number">2278.6116690322301</Data><NamedCell ss:Name="_FilterDatabase"/></Cell>
    <Cell ss:StyleID="s64"><Data ss:Type="Number">5.6827340271623202E-93</Data><NamedCell ss:Name="_FilterDatabase"/></Cell>
    <Cell><Data ss:Type="Number">1.7001016840118599</Data><NamedCell ss:Name="_FilterDatabase"/></Cell>
    <Cell><Data ss:Type="Number">31145</Data><NamedCell ss:Name="_FilterDatabase"/></Cell>
    <Cell><Data ss:Type="Number">1810.27777432262</Data><NamedCell ss:Name="_FilterDatabase"/></Cell>
    <Cell ss:StyleID="s64"><Data ss:Type="Number">2.2831910205291402E-13</Data><NamedCell ss:Name="_FilterDatabase"/></Cell>
    <Cell><Data ss:Type="Number">1.25870830507482</Data><NamedCell ss:Name="_FilterDatabase"/></Cell>
    <Cell><Data ss:Type="Number">34987</Data><NamedCell ss:Name="_FilterDatabase"/></Cell>
    <Cell><Data ss:Type="Number">2171.0564364218699</Data><NamedCell ss:Name="_FilterDatabase"/></Cell>
    <Cell ss:StyleID="s64"><Data ss:Type="Number">1.05991297306905E-8</Data><NamedCell ss:Name="_FilterDatabase"/></Cell>
    <Cell><Data ss:Type="Number">0.83382345292973803</Data><NamedCell ss:Name="_FilterDatabase"/></Cell>
    <Cell><Data ss:Type="Number">7790</Data><NamedCell ss:Name="_FilterDatabase"/></Cell>
    <Cell><Data ss:Type="Number">813.28313737281405</Data><NamedCell ss:Name="_FilterDatabase"/></Cell>
    <Cell ss:StyleID="s64"><Data ss:Type="Number">2.26894150385517E-141</Data><NamedCell ss:Name="_FilterDatabase"/></Cell>
    <Cell><Data ss:Type="Number">2.6694964356879902</Data><NamedCell ss:Name="_FilterDatabase"/></Cell>
    <Cell><Data ss:Type="Number">4620</Data><NamedCell ss:Name="_FilterDatabase"/></Cell>
    <Cell><Data ss:Type="Number">288.488827458392</Data><NamedCell ss:Name="_FilterDatabase"/></Cell>
    <Cell ss:StyleID="s64"><Data ss:Type="Number">1.62959563651251E-58</Data><NamedCell ss:Name="_FilterDatabase"/></Cell>
    <Cell><Data ss:Type="Number">2.8191148493960698</Data><NamedCell ss:Name="_FilterDatabase"/></Cell>
    <Cell><Data ss:Type="Number">2606</Data><NamedCell ss:Name="_FilterDatabase"/></Cell>
    <Cell><Data ss:Type="Number">271.126006279595</Data><NamedCell ss:Name="_FilterDatabase"/></Cell>
    <Cell><Data ss:Type="Number">0.46339987035902802</Data><NamedCell ss:Name="_FilterDatabase"/></Cell>
    <Cell><Data ss:Type="Number">1.0640396744563601</Data><NamedCell ss:Name="_FilterDatabase"/></Cell>
    <Cell><Data ss:Type="Number">2293</Data><NamedCell ss:Name="_FilterDatabase"/></Cell>
    <Cell><Data ss:Type="Number">230.53031725013199</Data><NamedCell ss:Name="_FilterDatabase"/></Cell>
    <Cell><Data ss:Type="Number">7.0082669149339902E-2</Data><NamedCell ss:Name="_FilterDatabase"/></Cell>
    <Cell><Data ss:Type="Number">1.17609696422451</Data><NamedCell ss:Name="_FilterDatabase"/></Cell>
    <Cell><Data ss:Type="Number">2248</Data><NamedCell ss:Name="_FilterDatabase"/></Cell>
    <Cell><Data ss:Type="Number">212.05184592169499</Data><NamedCell ss:Name="_FilterDatabase"/></Cell>
    <Cell><Data ss:Type="Number">0.38031073278107103</Data><NamedCell ss:Name="_FilterDatabase"/></Cell>
    <Cell><Data ss:Type="Number">1.08714128966018</Data><NamedCell ss:Name="_FilterDatabase"/></Cell>
   </Row>
   <Row ss:AutoFitHeight="0" ss:StyleID="s65">
    <Cell><Data ss:Type="String">miR-1</Data><NamedCell ss:Name="_FilterDatabase"/></Cell>
    <Cell ss:StyleID="Default"><Data ss:Type="String">uggaauguaaagaaguaugua</Data><NamedCell ss:Name="_FilterDatabase"/></Cell>
    <Cell ss:StyleID="Default"><Data ss:Type="String">mir-1 </Data><NamedCell ss:Name="_FilterDatabase"/></Cell>
    <Cell><Data ss:Type="String">Sus scrofa</Data><NamedCell ss:Name="_FilterDatabase"/></Cell>
    <Cell><Data ss:Type="Number">183972</Data><NamedCell ss:Name="_FilterDatabase"/></Cell>
    <Cell><Data ss:Type="Number">14168.382662468701</Data><NamedCell ss:Name="_FilterDatabase"/></Cell>
    <Cell><Data ss:Type="Number">625523</Data><NamedCell ss:Name="_FilterDatabase"/></Cell>
    <Cell><Data ss:Type="Number">79554.799477132401</Data><NamedCell ss:Name="_FilterDatabase"/></Cell>
    <Cell ss:StyleID="s62"><Data ss:Type="Number">0</Data><NamedCell ss:Name="_FilterDatabase"/></Cell>
    <Cell><Data ss:Type="Number">0.17809588806193</Data><NamedCell ss:Name="_FilterDatabase"/></Cell>
    <Cell><Data ss:Type="Number">1070373</Data><NamedCell ss:Name="_FilterDatabase"/></Cell>
    <Cell><Data ss:Type="Number">117686.245875682</Data><NamedCell ss:Name="_FilterDatabase"/></Cell>
    <Cell ss:StyleID="s62"><Data ss:Type="Number">0</Data><NamedCell ss:Name="_FilterDatabase"/></Cell>
    <Cell><Data ss:Type="Number">0.67599062987504899</Data><NamedCell ss:Name="_FilterDatabase"/></Cell>
    <Cell><Data ss:Type="Number">1405431</Data><NamedCell ss:Name="_FilterDatabase"/></Cell>
    <Cell><Data ss:Type="Number">126702.521950227</Data><NamedCell ss:Name="_FilterDatabase"/></Cell>
    <Cell ss:StyleID="s64"><Data ss:Type="Number">2.4655838086130499E-74</Data><NamedCell ss:Name="_FilterDatabase"/></Cell>
    <Cell><Data ss:Type="Number">0.92883901649497702</Data><NamedCell ss:Name="_FilterDatabase"/></Cell>
    <Cell><Data ss:Type="Number">1739013</Data><NamedCell ss:Name="_FilterDatabase"/></Cell>
    <Cell><Data ss:Type="Number">119640.124644952</Data><NamedCell ss:Name="_FilterDatabase"/></Cell>
    <Cell ss:StyleID="s64"><Data ss:Type="Number">5.9509509677827001E-46</Data><NamedCell ss:Name="_FilterDatabase"/></Cell>
    <Cell><Data ss:Type="Number">1.05903034058376</Data><NamedCell ss:Name="_FilterDatabase"/></Cell>
    <Cell><Data ss:Type="Number">2127565</Data><NamedCell ss:Name="_FilterDatabase"/></Cell>
    <Cell><Data ss:Type="Number">142618.55077165799</Data><NamedCell ss:Name="_FilterDatabase"/></Cell>
    <Cell ss:StyleID="s62"><Data ss:Type="Number">0</Data><NamedCell ss:Name="_FilterDatabase"/></Cell>
    <Cell><Data ss:Type="Number">0.838881926633119</Data><NamedCell ss:Name="_FilterDatabase"/></Cell>
    <Cell><Data ss:Type="Number">1562206</Data><NamedCell ss:Name="_FilterDatabase"/></Cell>
    <Cell><Data ss:Type="Number">218084.742530605</Data><NamedCell ss:Name="_FilterDatabase"/></Cell>
    <Cell ss:StyleID="s62"><Data ss:Type="Number">0</Data><NamedCell ss:Name="_FilterDatabase"/></Cell>
    <Cell><Data ss:Type="Number">0.65395932386991196</Data><NamedCell ss:Name="_FilterDatabase"/></Cell>
    <Cell><Data ss:Type="Number">3691508</Data><NamedCell ss:Name="_FilterDatabase"/></Cell>
    <Cell><Data ss:Type="Number">310634.60286106297</Data><NamedCell ss:Name="_FilterDatabase"/></Cell>
    <Cell ss:StyleID="s62"><Data ss:Type="Number">0</Data><NamedCell ss:Name="_FilterDatabase"/></Cell>
    <Cell><Data ss:Type="Number">0.70206197417145899</Data><NamedCell ss:Name="_FilterDatabase"/></Cell>
    <Cell><Data ss:Type="Number">3391719</Data><NamedCell ss:Name="_FilterDatabase"/></Cell>
    <Cell><Data ss:Type="Number">402667.63289578003</Data><NamedCell ss:Name="_FilterDatabase"/></Cell>
    <Cell ss:StyleID="s62"><Data ss:Type="Number">0</Data><NamedCell ss:Name="_FilterDatabase"/></Cell>
    <Cell><Data ss:Type="Number">0.77144169901895998</Data><NamedCell ss:Name="_FilterDatabase"/></Cell>
    <Cell><Data ss:Type="Number">4746508</Data><NamedCell ss:Name="_FilterDatabase"/></Cell>
    <Cell><Data ss:Type="Number">571674.13340598298</Data><NamedCell ss:Name="_FilterDatabase"/></Cell>
    <Cell ss:StyleID="s62"><Data ss:Type="Number">0</Data><NamedCell ss:Name="_FilterDatabase"/></Cell>
    <Cell><Data ss:Type="Number">0.70436566807163703</Data><NamedCell ss:Name="_FilterDatabase"/></Cell>
    <Cell><Data ss:Type="Number">262386</Data><NamedCell ss:Name="_FilterDatabase"/></Cell>
    <Cell><Data ss:Type="Number">14050.608773499</Data><NamedCell ss:Name="_FilterDatabase"/></Cell>
    <Cell ss:StyleID="s62"><Data ss:Type="Number">0</Data><NamedCell ss:Name="_FilterDatabase"/></Cell>
    <Cell><Data ss:Type="Number">40.6867874995013</Data><NamedCell ss:Name="_FilterDatabase"/></Cell>
    <Cell><Data ss:Type="Number">1939003</Data><NamedCell ss:Name="_FilterDatabase"/></Cell>
    <Cell><Data ss:Type="Number">121261.922533201</Data><NamedCell ss:Name="_FilterDatabase"/></Cell>
    <Cell ss:StyleID="s62"><Data ss:Type="Number">0</Data><NamedCell ss:Name="_FilterDatabase"/></Cell>
    <Cell><Data ss:Type="Number">0.115869915963538</Data><NamedCell ss:Name="_FilterDatabase"/></Cell>
    <Cell><Data ss:Type="Number">2857526</Data><NamedCell ss:Name="_FilterDatabase"/></Cell>
    <Cell><Data ss:Type="Number">160893.32793404799</Data><NamedCell ss:Name="_FilterDatabase"/></Cell>
    <Cell ss:StyleID="s62"><Data ss:Type="Number">0</Data><NamedCell ss:Name="_FilterDatabase"/></Cell>
    <Cell><Data ss:Type="Number">0.75367900018145695</Data><NamedCell ss:Name="_FilterDatabase"/></Cell>
    <Cell><Data ss:Type="Number">2492386</Data><NamedCell ss:Name="_FilterDatabase"/></Cell>
    <Cell><Data ss:Type="Number">144867.90755604001</Data><NamedCell ss:Name="_FilterDatabase"/></Cell>
    <Cell ss:StyleID="s64"><Data ss:Type="Number">9.3459791541941498E-185</Data><NamedCell ss:Name="_FilterDatabase"/></Cell>
    <Cell><Data ss:Type="Number">1.1106209142408501</Data><NamedCell ss:Name="_FilterDatabase"/></Cell>
    <Cell><Data ss:Type="Number">2066531</Data><NamedCell ss:Name="_FilterDatabase"/></Cell>
    <Cell><Data ss:Type="Number">128234.928076581</Data><NamedCell ss:Name="_FilterDatabase"/></Cell>
    <Cell ss:StyleID="s64"><Data ss:Type="Number">1.9539517085377001E-222</Data><NamedCell ss:Name="_FilterDatabase"/></Cell>
    <Cell><Data ss:Type="Number">1.12970709095361</Data><NamedCell ss:Name="_FilterDatabase"/></Cell>
    <Cell><Data ss:Type="Number">1438178</Data><NamedCell ss:Name="_FilterDatabase"/></Cell>
    <Cell><Data ss:Type="Number">150147.10089095699</Data><NamedCell ss:Name="_FilterDatabase"/></Cell>
    <Cell ss:StyleID="s62"><Data ss:Type="Number">0</Data><NamedCell ss:Name="_FilterDatabase"/></Cell>
    <Cell><Data ss:Type="Number">0.85406196533697798</Data><NamedCell ss:Name="_FilterDatabase"/></Cell>
    <Cell><Data ss:Type="Number">3072575</Data><NamedCell ss:Name="_FilterDatabase"/></Cell>
    <Cell><Data ss:Type="Number">191862.24221384601</Data><NamedCell ss:Name="_FilterDatabase"/></Cell>
    <Cell ss:StyleID="s62"><Data ss:Type="Number">0</Data><NamedCell ss:Name="_FilterDatabase"/></Cell>
    <Cell><Data ss:Type="Number">0.78257764090761806</Data><NamedCell ss:Name="_FilterDatabase"/></Cell>
    <Cell><Data ss:Type="Number">3160599</Data><NamedCell ss:Name="_FilterDatabase"/></Cell>
    <Cell><Data ss:Type="Number">328826.01086772099</Data><NamedCell ss:Name="_FilterDatabase"/></Cell>
    <Cell ss:StyleID="s62"><Data ss:Type="Number">0</Data><NamedCell ss:Name="_FilterDatabase"/></Cell>
    <Cell><Data ss:Type="Number">0.58347647653405299</Data><NamedCell ss:Name="_FilterDatabase"/></Cell>
    <Cell><Data ss:Type="Number">4231072</Data><NamedCell ss:Name="_FilterDatabase"/></Cell>
    <Cell><Data ss:Type="Number">425377.39662806399</Data><NamedCell ss:Name="_FilterDatabase"/></Cell>
    <Cell ss:StyleID="s62"><Data ss:Type="Number">0</Data><NamedCell ss:Name="_FilterDatabase"/></Cell>
    <Cell><Data ss:Type="Number">0.77302182361898097</Data><NamedCell ss:Name="_FilterDatabase"/></Cell>
    <Cell><Data ss:Type="Number">4787393</Data><NamedCell ss:Name="_FilterDatabase"/></Cell>
    <Cell><Data ss:Type="Number">451590.53505453799</Data><NamedCell ss:Name="_FilterDatabase"/></Cell>
    <Cell ss:StyleID="s64"><Data ss:Type="Number">1.94241528644831E-172</Data><NamedCell ss:Name="_FilterDatabase"/></Cell>
    <Cell><Data ss:Type="Number">0.94195374705249801</Data><NamedCell ss:Name="_FilterDatabase"/></Cell>
   </Row>
   <Row ss:AutoFitHeight="0">
    <Cell><Data ss:Type="String">miR-100</Data><NamedCell ss:Name="_FilterDatabase"/></Cell>
    <Cell><Data ss:Type="String">aacccguagauccgaacuugug</Data><NamedCell ss:Name="_FilterDatabase"/></Cell>
    <Cell><Data ss:Type="String">mir-100 </Data><NamedCell ss:Name="_FilterDatabase"/></Cell>
    <Cell><Data ss:Type="String">Sus scrofa</Data><NamedCell ss:Name="_FilterDatabase"/></Cell>
    <Cell><Data ss:Type="Number">65478</Data><NamedCell ss:Name="_FilterDatabase"/></Cell>
    <Cell><Data ss:Type="Number">5042.7095426104297</Data><NamedCell ss:Name="_FilterDatabase"/></Cell>
    <Cell><Data ss:Type="Number">19046</Data><NamedCell ss:Name="_FilterDatabase"/></Cell>
    <Cell><Data ss:Type="Number">2422.2941615919199</Data><NamedCell ss:Name="_FilterDatabase"/></Cell>
    <Cell ss:StyleID="s64"><Data ss:Type="Number">2.4536216047479399E-206</Data><NamedCell ss:Name="_FilterDatabase"/></Cell>
    <Cell><Data ss:Type="Number">2.0817907348199101</Data><NamedCell ss:Name="_FilterDatabase"/></Cell>
    <Cell><Data ss:Type="Number">12358</Data><NamedCell ss:Name="_FilterDatabase"/></Cell>
    <Cell><Data ss:Type="Number">1358.7474894561799</Data><NamedCell ss:Name="_FilterDatabase"/></Cell>
    <Cell ss:StyleID="s64"><Data ss:Type="Number">6.8247965066215301E-68</Data><NamedCell ss:Name="_FilterDatabase"/></Cell>
    <Cell><Data ss:Type="Number">1.7827404873891699</Data><NamedCell ss:Name="_FilterDatabase"/></Cell>
    <Cell><Data ss:Type="Number">16431</Data><NamedCell ss:Name="_FilterDatabase"/></Cell>
    <Cell><Data ss:Type="Number">1481.28875637736</Data><NamedCell ss:Name="_FilterDatabase"/></Cell>
    <Cell><Data ss:Type="Number">2.1487020209423099E-2</Data><NamedCell ss:Name="_FilterDatabase"/></Cell>
    <Cell><Data ss:Type="Number">0.91727388303354096</Data><NamedCell ss:Name="_FilterDatabase"/></Cell>
    <Cell><Data ss:Type="Number">11793</Data><NamedCell ss:Name="_FilterDatabase"/></Cell>
    <Cell><Data ss:Type="Number">811.33147937244905</Data><NamedCell ss:Name="_FilterDatabase"/></Cell>
    <Cell ss:StyleID="s64"><Data ss:Type="Number">4.3071197076951001E-45</Data><NamedCell ss:Name="_FilterDatabase"/></Cell>
    <Cell><Data ss:Type="Number">1.8257503795157899</Data><NamedCell ss:Name="_FilterDatabase"/></Cell>
    <Cell><Data ss:Type="Number">8437</Data><NamedCell ss:Name="_FilterDatabase"/></Cell>
    <Cell><Data ss:Type="Number">565.56331433374896</Data><NamedCell ss:Name="_FilterDatabase"/></Cell>
    <Cell ss:StyleID="s64"><Data ss:Type="Number">3.1740457804189603E-11</Data><NamedCell ss:Name="_FilterDatabase"/></Cell>
    <Cell><Data ss:Type="Number">1.4345546445639299</Data><NamedCell ss:Name="_FilterDatabase"/></Cell>
    <Cell><Data ss:Type="Number">3550</Data><NamedCell ss:Name="_FilterDatabase"/></Cell>
    <Cell><Data ss:Type="Number">495.58178369795598</Data><NamedCell ss:Name="_FilterDatabase"/></Cell>
    <Cell><Data ss:Type="Number">3.1721449953998899E-2</Data><NamedCell ss:Name="_FilterDatabase"/></Cell>
    <Cell><Data ss:Type="Number">1.1412108615324801</Data><NamedCell ss:Name="_FilterDatabase"/></Cell>
    <Cell><Data ss:Type="Number">2768</Data><NamedCell ss:Name="_FilterDatabase"/></Cell>
    <Cell><Data ss:Type="Number">232.92285448641101</Data><NamedCell ss:Name="_FilterDatabase"/></Cell>
    <Cell ss:StyleID="s64"><Data ss:Type="Number">8.0453748696028698E-23</Data><NamedCell ss:Name="_FilterDatabase"/></Cell>
    <Cell><Data ss:Type="Number">2.1276649077253502</Data><NamedCell ss:Name="_FilterDatabase"/></Cell>
    <Cell><Data ss:Type="Number">3322</Data><NamedCell ss:Name="_FilterDatabase"/></Cell>
    <Cell><Data ss:Type="Number">394.39053662163099</Data><NamedCell ss:Name="_FilterDatabase"/></Cell>
    <Cell ss:StyleID="s64"><Data ss:Type="Number">9.3499107186296695E-11</Data><NamedCell ss:Name="_FilterDatabase"/></Cell>
    <Cell><Data ss:Type="Number">0.59058935967794901</Data><NamedCell ss:Name="_FilterDatabase"/></Cell>
    <Cell><Data ss:Type="Number">1854</Data><NamedCell ss:Name="_FilterDatabase"/></Cell>
    <Cell><Data ss:Type="Number">223.297599695332</Data><NamedCell ss:Name="_FilterDatabase"/></Cell>
    <Cell ss:StyleID="s64"><Data ss:Type="Number">4.4317775957348303E-12</Data><NamedCell ss:Name="_FilterDatabase"/></Cell>
    <Cell><Data ss:Type="Number">1.7662103719866999</Data><NamedCell ss:Name="_FilterDatabase"/></Cell>
    <Cell><Data ss:Type="Number">57442</Data><NamedCell ss:Name="_FilterDatabase"/></Cell>
    <Cell><Data ss:Type="Number">3075.98373833715</Data><NamedCell ss:Name="_FilterDatabase"/></Cell>
    <Cell><Data ss:Type="Number">0</Data><NamedCell ss:Name="_FilterDatabase"/></Cell>
    <Cell><Data ss:Type="Number">7.2593881727100906E-2</Data><NamedCell ss:Name="_FilterDatabase"/></Cell>
    <Cell><Data ss:Type="Number">39082</Data><NamedCell ss:Name="_FilterDatabase"/></Cell>
    <Cell><Data ss:Type="Number">2444.1212604841498</Data><NamedCell ss:Name="_FilterDatabase"/></Cell>
    <Cell ss:StyleID="s64"><Data ss:Type="Number">1.6959449064409401E-17</Data><NamedCell ss:Name="_FilterDatabase"/></Cell>
    <Cell><Data ss:Type="Number">1.2585233752795999</Data><NamedCell ss:Name="_FilterDatabase"/></Cell>
    <Cell><Data ss:Type="Number">24398</Data><NamedCell ss:Name="_FilterDatabase"/></Cell>
    <Cell><Data ss:Type="Number">1373.7321777421801</Data><NamedCell ss:Name="_FilterDatabase"/></Cell>
    <Cell ss:StyleID="s64"><Data ss:Type="Number">4.2892940938850201E-68</Data><NamedCell ss:Name="_FilterDatabase"/></Cell>
    <Cell><Data ss:Type="Number">1.7791832353386501</Data><NamedCell ss:Name="_FilterDatabase"/></Cell>
    <Cell><Data ss:Type="Number">17685</Data><NamedCell ss:Name="_FilterDatabase"/></Cell>
    <Cell><Data ss:Type="Number">1027.92623017805</Data><NamedCell ss:Name="_FilterDatabase"/></Cell>
    <Cell ss:StyleID="s64"><Data ss:Type="Number">1.58488003709743E-12</Data><NamedCell ss:Name="_FilterDatabase"/></Cell>
    <Cell><Data ss:Type="Number">1.3364112495740399</Data><NamedCell ss:Name="_FilterDatabase"/></Cell>
    <Cell><Data ss:Type="Number">23571</Data><NamedCell ss:Name="_FilterDatabase"/></Cell>
    <Cell><Data ss:Type="Number">1462.65673715666</Data><NamedCell ss:Name="_FilterDatabase"/></Cell>
    <Cell ss:StyleID="s64"><Data ss:Type="Number">2.5169531441096402E-18</Data><NamedCell ss:Name="_FilterDatabase"/></Cell>
    <Cell><Data ss:Type="Number">0.70278022454967803</Data><NamedCell ss:Name="_FilterDatabase"/></Cell>
    <Cell><Data ss:Type="Number">4625</Data><NamedCell ss:Name="_FilterDatabase"/></Cell>
    <Cell><Data ss:Type="Number">482.85423752878899</Data><NamedCell ss:Name="_FilterDatabase"/></Cell>
    <Cell ss:StyleID="s64"><Data ss:Type="Number">2.5307459116776999E-114</Data><NamedCell ss:Name="_FilterDatabase"/></Cell>
    <Cell><Data ss:Type="Number">3.02918898391039</Data><NamedCell ss:Name="_FilterDatabase"/></Cell>
    <Cell><Data ss:Type="Number">5991</Data><NamedCell ss:Name="_FilterDatabase"/></Cell>
    <Cell><Data ss:Type="Number">374.09882365870601</Data><NamedCell ss:Name="_FilterDatabase"/></Cell>
    <Cell><Data ss:Type="Number">2.0113376271470299E-4</Data><NamedCell ss:Name="_FilterDatabase"/></Cell>
    <Cell><Data ss:Type="Number">1.2907130602722801</Data><NamedCell ss:Name="_FilterDatabase"/></Cell>
    <Cell><Data ss:Type="Number">2558</Data><NamedCell ss:Name="_FilterDatabase"/></Cell>
    <Cell><Data ss:Type="Number">266.132127422564</Data><NamedCell ss:Name="_FilterDatabase"/></Cell>
    <Cell ss:StyleID="s64"><Data ss:Type="Number">1.92620323602563E-5</Data><NamedCell ss:Name="_FilterDatabase"/></Cell>
    <Cell><Data ss:Type="Number">1.40568832211946</Data><NamedCell ss:Name="_FilterDatabase"/></Cell>
    <Cell><Data ss:Type="Number">1725</Data><NamedCell ss:Name="_FilterDatabase"/></Cell>
    <Cell><Data ss:Type="Number">173.42555484364499</Data><NamedCell ss:Name="_FilterDatabase"/></Cell>
    <Cell ss:StyleID="s64"><Data ss:Type="Number">9.3133673475475008E-6</Data><NamedCell ss:Name="_FilterDatabase"/></Cell>
    <Cell><Data ss:Type="Number">1.5345611992563699</Data><NamedCell ss:Name="_FilterDatabase"/></Cell>
    <Cell><Data ss:Type="Number">2375</Data><NamedCell ss:Name="_FilterDatabase"/></Cell>
    <Cell><Data ss:Type="Number">224.03164326691501</Data><NamedCell ss:Name="_FilterDatabase"/></Cell>
    <Cell><Data ss:Type="Number">1.11458749255921E-2</Data><NamedCell ss:Name="_FilterDatabase"/></Cell>
    <Cell><Data ss:Type="Number">0.77411187238859303</Data><NamedCell ss:Name="_FilterDatabase"/></Cell>
   </Row>
   <Row ss:AutoFitHeight="0">
    <Cell><Data ss:Type="String">miR-101</Data><NamedCell ss:Name="_FilterDatabase"/></Cell>
    <Cell><Data ss:Type="String">uacaguacugugauaacugaa</Data><NamedCell ss:Name="_FilterDatabase"/></Cell>
    <Cell><Data ss:Type="String">mir-101-1 //mir-101-2 </Data><NamedCell ss:Name="_FilterDatabase"/></Cell>
    <Cell><Data ss:Type="String">Sus scrofa</Data><NamedCell ss:Name="_FilterDatabase"/></Cell>
    <Cell><Data ss:Type="Number">141893</Data><NamedCell ss:Name="_FilterDatabase"/></Cell>
    <Cell><Data ss:Type="Number">10927.7190068362</Data><NamedCell ss:Name="_FilterDatabase"/></Cell>
    <Cell><Data ss:Type="Number">82288</Data><NamedCell ss:Name="_FilterDatabase"/></Cell>
    <Cell><Data ss:Type="Number">10465.491020113201</Data><NamedCell ss:Name="_FilterDatabase"/></Cell>
    <Cell><Data ss:Type="Number">1.57626439770481E-3</Data><NamedCell ss:Name="_FilterDatabase"/></Cell>
    <Cell><Data ss:Type="Number">1.04416687051135</Data><NamedCell ss:Name="_FilterDatabase"/></Cell>
    <Cell><Data ss:Type="Number">103435</Data><NamedCell ss:Name="_FilterDatabase"/></Cell>
    <Cell><Data ss:Type="Number">11372.5559614744</Data><NamedCell ss:Name="_FilterDatabase"/></Cell>
    <Cell ss:StyleID="s64"><Data ss:Type="Number">8.3155565913098398E-10</Data><NamedCell ss:Name="_FilterDatabase"/></Cell>
    <Cell><Data ss:Type="Number">0.92024089004846998</Data><NamedCell ss:Name="_FilterDatabase"/></Cell>
    <Cell><Data ss:Type="Number">115124</Data><NamedCell ss:Name="_FilterDatabase"/></Cell>
    <Cell><Data ss:Type="Number">10378.667566745</Data><NamedCell ss:Name="_FilterDatabase"/></Cell>
    <Cell ss:StyleID="s64"><Data ss:Type="Number">1.58389402560675E-11</Data><NamedCell ss:Name="_FilterDatabase"/></Cell>
    <Cell><Data ss:Type="Number">1.09576261965592</Data><NamedCell ss:Name="_FilterDatabase"/></Cell>
    <Cell><Data ss:Type="Number">127796</Data><NamedCell ss:Name="_FilterDatabase"/></Cell>
    <Cell><Data ss:Type="Number">8792.0730719818093</Data><NamedCell ss:Name="_FilterDatabase"/></Cell>
    <Cell ss:StyleID="s64"><Data ss:Type="Number">1.97300350310761E-30</Data><NamedCell ss:Name="_FilterDatabase"/></Cell>
    <Cell><Data ss:Type="Number">1.1804573826643101</Data><NamedCell ss:Name="_FilterDatabase"/></Cell>
    <Cell><Data ss:Type="Number">134299</Data><NamedCell ss:Name="_FilterDatabase"/></Cell>
    <Cell><Data ss:Type="Number">9002.5586762721505</Data><NamedCell ss:Name="_FilterDatabase"/></Cell>
    <Cell><Data ss:Type="Number">0.114597562088007</Data><NamedCell ss:Name="_FilterDatabase"/></Cell>
    <Cell><Data ss:Type="Number">0.97661935768937502</Data><NamedCell ss:Name="_FilterDatabase"/></Cell>
    <Cell><Data ss:Type="Number">32911</Data><NamedCell ss:Name="_FilterDatabase"/></Cell>
    <Cell><Data ss:Type="Number">4594.3921361361799</Data><NamedCell ss:Name="_FilterDatabase"/></Cell>
    <Cell><Data ss:Type="String">2.16733753123763e-318</Data><NamedCell ss:Name="_FilterDatabase"/></Cell>
    <Cell><Data ss:Type="Number">1.95946676067646</Data><NamedCell ss:Name="_FilterDatabase"/></Cell>
    <Cell><Data ss:Type="Number">31497</Data><NamedCell ss:Name="_FilterDatabase"/></Cell>
    <Cell><Data ss:Type="Number">2650.4231025139102</Data><NamedCell ss:Name="_FilterDatabase"/></Cell>
    <Cell ss:StyleID="s64"><Data ss:Type="Number">7.78391842939907E-117</Data><NamedCell ss:Name="_FilterDatabase"/></Cell>
    <Cell><Data ss:Type="Number">1.73345611565883</Data><NamedCell ss:Name="_FilterDatabase"/></Cell>
    <Cell><Data ss:Type="Number">37382</Data><NamedCell ss:Name="_FilterDatabase"/></Cell>
    <Cell><Data ss:Type="Number">4438.0213847049399</Data><NamedCell ss:Name="_FilterDatabase"/></Cell>
    <Cell ss:StyleID="s64"><Data ss:Type="Number">4.2880882774719398E-101</Data><NamedCell ss:Name="_FilterDatabase"/></Cell>
    <Cell><Data ss:Type="Number">0.59720827656402198</Data><NamedCell ss:Name="_FilterDatabase"/></Cell>
    <Cell><Data ss:Type="Number">25882</Data><NamedCell ss:Name="_FilterDatabase"/></Cell>
    <Cell><Data ss:Type="Number">3117.2537623056101</Data><NamedCell ss:Name="_FilterDatabase"/></Cell>
    <Cell ss:StyleID="s64"><Data ss:Type="Number">2.1369491687788501E-52</Data><NamedCell ss:Name="_FilterDatabase"/></Cell>
    <Cell><Data ss:Type="Number">1.4236958948836</Data><NamedCell ss:Name="_FilterDatabase"/></Cell>
    <Cell><Data ss:Type="Number">182333</Data><NamedCell ss:Name="_FilterDatabase"/></Cell>
    <Cell><Data ss:Type="Number">9763.8199046381906</Data><NamedCell ss:Name="_FilterDatabase"/></Cell>
    <Cell><Data ss:Type="Number">0</Data><NamedCell ss:Name="_FilterDatabase"/></Cell>
    <Cell><Data ss:Type="Number">0.31926579891388501</Data><NamedCell ss:Name="_FilterDatabase"/></Cell>
    <Cell><Data ss:Type="Number">128968</Data><NamedCell ss:Name="_FilterDatabase"/></Cell>
    <Cell><Data ss:Type="Number">8065.4375600562998</Data><NamedCell ss:Name="_FilterDatabase"/></Cell>
    <Cell ss:StyleID="s64"><Data ss:Type="Number">4.0961914500588497E-37</Data><NamedCell ss:Name="_FilterDatabase"/></Cell>
    <Cell><Data ss:Type="Number">1.2105753509261601</Data><NamedCell ss:Name="_FilterDatabase"/></Cell>
    <Cell><Data ss:Type="Number">133081</Data><NamedCell ss:Name="_FilterDatabase"/></Cell>
    <Cell><Data ss:Type="Number">7493.14091098071</Data><NamedCell ss:Name="_FilterDatabase"/></Cell>
    <Cell ss:StyleID="s64"><Data ss:Type="Number">4.4648277798967996E-6</Data><NamedCell ss:Name="_FilterDatabase"/></Cell>
    <Cell><Data ss:Type="Number">1.0763760692444599</Data><NamedCell ss:Name="_FilterDatabase"/></Cell>
    <Cell><Data ss:Type="Number">142716</Data><NamedCell ss:Name="_FilterDatabase"/></Cell>
    <Cell><Data ss:Type="Number">8295.2513353741106</Data><NamedCell ss:Name="_FilterDatabase"/></Cell>
    <Cell ss:StyleID="s64"><Data ss:Type="Number">1.7169850491676699E-10</Data><NamedCell ss:Name="_FilterDatabase"/></Cell>
    <Cell><Data ss:Type="Number">0.90330486781360098</Data><NamedCell ss:Name="_FilterDatabase"/></Cell>
    <Cell><Data ss:Type="Number">155136</Data><NamedCell ss:Name="_FilterDatabase"/></Cell>
    <Cell><Data ss:Type="Number">9626.6902369664003</Data><NamedCell ss:Name="_FilterDatabase"/></Cell>
    <Cell ss:StyleID="s64"><Data ss:Type="Number">2.5267322140138499E-23</Data><NamedCell ss:Name="_FilterDatabase"/></Cell>
    <Cell><Data ss:Type="Number">0.86169297351237295</Data><NamedCell ss:Name="_FilterDatabase"/></Cell>
    <Cell><Data ss:Type="Number">98367</Data><NamedCell ss:Name="_FilterDatabase"/></Cell>
    <Cell><Data ss:Type="Number">10269.6049260528</Data><NamedCell ss:Name="_FilterDatabase"/></Cell>
    <Cell ss:StyleID="s64"><Data ss:Type="Number">5.1596656016167001E-6</Data><NamedCell ss:Name="_FilterDatabase"/></Cell>
    <Cell><Data ss:Type="Number">0.93739635616795502</Data><NamedCell ss:Name="_FilterDatabase"/></Cell>
    <Cell><Data ss:Type="Number">88260</Data><NamedCell ss:Name="_FilterDatabase"/></Cell>
    <Cell><Data ss:Type="Number">5511.2605868999199</Data><NamedCell ss:Name="_FilterDatabase"/></Cell>
    <Cell><Data ss:Type="String">7.70989440335265e-319</Data><NamedCell ss:Name="_FilterDatabase"/></Cell>
    <Cell><Data ss:Type="Number">1.8633858377996699</Data><NamedCell ss:Name="_FilterDatabase"/></Cell>
    <Cell><Data ss:Type="Number">28923</Data><NamedCell ss:Name="_FilterDatabase"/></Cell>
    <Cell><Data ss:Type="Number">3009.1241287892199</Data><NamedCell ss:Name="_FilterDatabase"/></Cell>
    <Cell ss:StyleID="s64"><Data ss:Type="Number">3.5819449500440899E-164</Data><NamedCell ss:Name="_FilterDatabase"/></Cell>
    <Cell><Data ss:Type="Number">1.83151653139596</Data><NamedCell ss:Name="_FilterDatabase"/></Cell>
    <Cell><Data ss:Type="Number">23303</Data><NamedCell ss:Name="_FilterDatabase"/></Cell>
    <Cell><Data ss:Type="Number">2342.80330696896</Data><NamedCell ss:Name="_FilterDatabase"/></Cell>
    <Cell ss:StyleID="s64"><Data ss:Type="Number">7.5860968439318495E-20</Data><NamedCell ss:Name="_FilterDatabase"/></Cell>
    <Cell><Data ss:Type="Number">1.28441176424765</Data><NamedCell ss:Name="_FilterDatabase"/></Cell>
    <Cell><Data ss:Type="Number">47930</Data><NamedCell ss:Name="_FilterDatabase"/></Cell>
    <Cell><Data ss:Type="Number">4521.1943839087398</Data><NamedCell ss:Name="_FilterDatabase"/></Cell>
    <Cell ss:StyleID="s64"><Data ss:Type="Number">5.66934263866173E-155</Data><NamedCell ss:Name="_FilterDatabase"/></Cell>
    <Cell><Data ss:Type="Number">0.51818238899596403</Data><NamedCell ss:Name="_FilterDatabase"/></Cell>
   </Row>
   <Row ss:AutoFitHeight="0">
    <Cell><Data ss:Type="String">miR-103</Data><NamedCell ss:Name="_FilterDatabase"/></Cell>
    <Cell><Data ss:Type="String">agcagcauuguacagggcuauga</Data><NamedCell ss:Name="_FilterDatabase"/></Cell>
    <Cell><Data ss:Type="String">mir-103-1 //mir-103-2 </Data><NamedCell ss:Name="_FilterDatabase"/></Cell>
    <Cell><Data ss:Type="String">Sus scrofa</Data><NamedCell ss:Name="_FilterDatabase"/></Cell>
    <Cell><Data ss:Type="Number">316144</Data><NamedCell ss:Name="_FilterDatabase"/></Cell>
    <Cell><Data ss:Type="Number">24347.450527490601</Data><NamedCell ss:Name="_FilterDatabase"/></Cell>
    <Cell><Data ss:Type="Number">87097</Data><NamedCell ss:Name="_FilterDatabase"/></Cell>
    <Cell><Data ss:Type="Number">11077.105670071</Data><NamedCell ss:Name="_FilterDatabase"/></Cell>
    <Cell><Data ss:Type="Number">0</Data><NamedCell ss:Name="_FilterDatabase"/></Cell>
    <Cell><Data ss:Type="Number">2.19799749615773</Data><NamedCell ss:Name="_FilterDatabase"/></Cell>
    <Cell><Data ss:Type="Number">57519</Data><NamedCell ss:Name="_FilterDatabase"/></Cell>
    <Cell><Data ss:Type="Number">6324.1460467737697</Data><NamedCell ss:Name="_FilterDatabase"/></Cell>
    <Cell ss:StyleID="s64"><Data ss:Type="Number">6.9664504283025294E-288</Data><NamedCell ss:Name="_FilterDatabase"/></Cell>
    <Cell><Data ss:Type="Number">1.75155753648699</Data><NamedCell ss:Name="_FilterDatabase"/></Cell>
    <Cell><Data ss:Type="Number">76993</Data><NamedCell ss:Name="_FilterDatabase"/></Cell>
    <Cell><Data ss:Type="Number">6941.0787669503898</Data><NamedCell ss:Name="_FilterDatabase"/></Cell>
    <Cell ss:StyleID="s64"><Data ss:Type="Number">8.4510813965284006E-8</Data><NamedCell ss:Name="_FilterDatabase"/></Cell>
    <Cell><Data ss:Type="Number">0.91111861125764404</Data><NamedCell ss:Name="_FilterDatabase"/></Cell>
    <Cell><Data ss:Type="Number">98950</Data><NamedCell ss:Name="_FilterDatabase"/></Cell>
    <Cell><Data ss:Type="Number">6807.5341205718496</Data><NamedCell ss:Name="_FilterDatabase"/></Cell>
    <Cell><Data ss:Type="Number">0.254748764613623</Data><NamedCell ss:Name="_FilterDatabase"/></Cell>
    <Cell><Data ss:Type="Number">1.01961718355182</Data><NamedCell ss:Name="_FilterDatabase"/></Cell>
    <Cell><Data ss:Type="Number">49620</Data><NamedCell ss:Name="_FilterDatabase"/></Cell>
    <Cell><Data ss:Type="Number">3326.21212009489</Data><NamedCell ss:Name="_FilterDatabase"/></Cell>
    <Cell ss:StyleID="s64"><Data ss:Type="Number">2.10741846105004E-267</Data><NamedCell ss:Name="_FilterDatabase"/></Cell>
    <Cell><Data ss:Type="Number">2.04663258829616</Data><NamedCell ss:Name="_FilterDatabase"/></Cell>
    <Cell><Data ss:Type="Number">11359</Data><NamedCell ss:Name="_FilterDatabase"/></Cell>
    <Cell><Data ss:Type="Number">1585.72210733101</Data><NamedCell ss:Name="_FilterDatabase"/></Cell>
    <Cell ss:StyleID="s64"><Data ss:Type="Number">4.5935025227575601E-139</Data><NamedCell ss:Name="_FilterDatabase"/></Cell>
    <Cell><Data ss:Type="Number">2.0976009003830902</Data><NamedCell ss:Name="_FilterDatabase"/></Cell>
    <Cell><Data ss:Type="Number">14352</Data><NamedCell ss:Name="_FilterDatabase"/></Cell>
    <Cell><Data ss:Type="Number">1207.69826863764</Data><NamedCell ss:Name="_FilterDatabase"/></Cell>
    <Cell ss:StyleID="s64"><Data ss:Type="Number">7.9583217191341098E-13</Data><NamedCell ss:Name="_FilterDatabase"/></Cell>
    <Cell><Data ss:Type="Number">1.3130118246503799</Data><NamedCell ss:Name="_FilterDatabase"/></Cell>
    <Cell><Data ss:Type="Number">17647</Data><NamedCell ss:Name="_FilterDatabase"/></Cell>
    <Cell><Data ss:Type="Number">2095.0661648892001</Data><NamedCell ss:Name="_FilterDatabase"/></Cell>
    <Cell ss:StyleID="s64"><Data ss:Type="Number">2.0680369587013499E-54</Data><NamedCell ss:Name="_FilterDatabase"/></Cell>
    <Cell><Data ss:Type="Number">0.57644874843439997</Data><NamedCell ss:Name="_FilterDatabase"/></Cell>
    <Cell><Data ss:Type="Number">6882</Data><NamedCell ss:Name="_FilterDatabase"/></Cell>
    <Cell><Data ss:Type="Number">828.87490890144397</Data><NamedCell ss:Name="_FilterDatabase"/></Cell>
    <Cell ss:StyleID="s64"><Data ss:Type="Number">3.01677236825749E-125</Data><NamedCell ss:Name="_FilterDatabase"/></Cell>
    <Cell><Data ss:Type="Number">2.52760234673518</Data><NamedCell ss:Name="_FilterDatabase"/></Cell>
    <Cell><Data ss:Type="Number">501177</Data><NamedCell ss:Name="_FilterDatabase"/></Cell>
    <Cell><Data ss:Type="Number">26837.719822231</Data><NamedCell ss:Name="_FilterDatabase"/></Cell>
    <Cell><Data ss:Type="Number">0</Data><NamedCell ss:Name="_FilterDatabase"/></Cell>
    <Cell><Data ss:Type="Number">3.0884699385483799E-2</Data><NamedCell ss:Name="_FilterDatabase"/></Cell>
    <Cell><Data ss:Type="Number">185014</Data><NamedCell ss:Name="_FilterDatabase"/></Cell>
    <Cell><Data ss:Type="Number">11570.4582899344</Data><NamedCell ss:Name="_FilterDatabase"/></Cell>
    <Cell><Data ss:Type="Number">0</Data><NamedCell ss:Name="_FilterDatabase"/></Cell>
    <Cell><Data ss:Type="Number">2.3195036142672301</Data><NamedCell ss:Name="_FilterDatabase"/></Cell>
    <Cell><Data ss:Type="Number">124127</Data><NamedCell ss:Name="_FilterDatabase"/></Cell>
    <Cell><Data ss:Type="Number">6988.9849178868699</Data><NamedCell ss:Name="_FilterDatabase"/></Cell>
    <Cell ss:StyleID="s64"><Data ss:Type="Number">1.7687405772466002E-250</Data><NamedCell ss:Name="_FilterDatabase"/></Cell>
    <Cell><Data ss:Type="Number">1.65552772339259</Data><NamedCell ss:Name="_FilterDatabase"/></Cell>
    <Cell><Data ss:Type="Number">83805</Data><NamedCell ss:Name="_FilterDatabase"/></Cell>
    <Cell><Data ss:Type="Number">4871.0974113696302</Data><NamedCell ss:Name="_FilterDatabase"/></Cell>
    <Cell ss:StyleID="s64"><Data ss:Type="Number">1.12833755793119E-84</Data><NamedCell ss:Name="_FilterDatabase"/></Cell>
    <Cell><Data ss:Type="Number">1.4347865229658301</Data><NamedCell ss:Name="_FilterDatabase"/></Cell>
    <Cell><Data ss:Type="Number">90489</Data><NamedCell ss:Name="_FilterDatabase"/></Cell>
    <Cell><Data ss:Type="Number">5615.1349322713804</Data><NamedCell ss:Name="_FilterDatabase"/></Cell>
    <Cell ss:StyleID="s64"><Data ss:Type="Number">3.63564111851048E-13</Data><NamedCell ss:Name="_FilterDatabase"/></Cell>
    <Cell><Data ss:Type="Number">0.867494275760746</Data><NamedCell ss:Name="_FilterDatabase"/></Cell>
    <Cell><Data ss:Type="Number">19224</Data><NamedCell ss:Name="_FilterDatabase"/></Cell>
    <Cell><Data ss:Type="Number">2007.0032134602</Data><NamedCell ss:Name="_FilterDatabase"/></Cell>
    <Cell><Data ss:Type="Number">0</Data><NamedCell ss:Name="_FilterDatabase"/></Cell>
    <Cell><Data ss:Type="Number">2.7977707731670902</Data><NamedCell ss:Name="_FilterDatabase"/></Cell>
    <Cell><Data ss:Type="Number">19631</Data><NamedCell ss:Name="_FilterDatabase"/></Cell>
    <Cell><Data ss:Type="Number">1225.8277428215799</Data><NamedCell ss:Name="_FilterDatabase"/></Cell>
    <Cell ss:StyleID="s64"><Data ss:Type="Number">2.3837234970375301E-43</Data><NamedCell ss:Name="_FilterDatabase"/></Cell>
    <Cell><Data ss:Type="Number">1.6372636573231201</Data><NamedCell ss:Name="_FilterDatabase"/></Cell>
    <Cell><Data ss:Type="Number">7996</Data><NamedCell ss:Name="_FilterDatabase"/></Cell>
    <Cell><Data ss:Type="Number">831.89698626693701</Data><NamedCell ss:Name="_FilterDatabase"/></Cell>
    <Cell ss:StyleID="s64"><Data ss:Type="Number">3.07898154029881E-18</Data><NamedCell ss:Name="_FilterDatabase"/></Cell>
    <Cell><Data ss:Type="Number">1.4735330973157701</Data><NamedCell ss:Name="_FilterDatabase"/></Cell>
    <Cell><Data ss:Type="Number">10841</Data><NamedCell ss:Name="_FilterDatabase"/></Cell>
    <Cell><Data ss:Type="Number">1089.9167768463501</Data><NamedCell ss:Name="_FilterDatabase"/></Cell>
    <Cell ss:StyleID="s64"><Data ss:Type="Number">3.7972933704333597E-9</Data><NamedCell ss:Name="_FilterDatabase"/></Cell>
    <Cell><Data ss:Type="Number">0.76326652083841795</Data><NamedCell ss:Name="_FilterDatabase"/></Cell>
    <Cell><Data ss:Type="Number">8225</Data><NamedCell ss:Name="_FilterDatabase"/></Cell>
    <Cell><Data ss:Type="Number">775.85695405068498</Data><NamedCell ss:Name="_FilterDatabase"/></Cell>
    <Cell ss:StyleID="s64"><Data ss:Type="Number">3.1962930925818601E-13</Data><NamedCell ss:Name="_FilterDatabase"/></Cell>
    <Cell><Data ss:Type="Number">1.4047908846546799</Data><NamedCell ss:Name="_FilterDatabase"/></Cell>
   </Row>
   <Row ss:AutoFitHeight="0">
    <Cell><Data ss:Type="String">miR-105-1</Data><NamedCell ss:Name="_FilterDatabase"/></Cell>
    <Cell><Data ss:Type="String">ucaaaugcucagacuccugu</Data><NamedCell ss:Name="_FilterDatabase"/></Cell>
    <Cell><Data ss:Type="String">mir-105-1 </Data><NamedCell ss:Name="_FilterDatabase"/></Cell>
    <Cell><Data ss:Type="String">Sus scrofa</Data><NamedCell ss:Name="_FilterDatabase"/></Cell>
    <Cell><Data ss:Type="Number">386</Data><NamedCell ss:Name="_FilterDatabase"/></Cell>
    <Cell><Data ss:Type="Number">29.727326482904601</Data><NamedCell ss:Name="_FilterDatabase"/></Cell>
    <Cell><Data ss:Type="Number">109</Data><NamedCell ss:Name="_FilterDatabase"/></Cell>
    <Cell><Data ss:Type="Number">13.8627566740271</Data><NamedCell ss:Name="_FilterDatabase"/></Cell>
    <Cell><Data ss:Type="Number">1.6514959925657598E-2</Data><NamedCell ss:Name="_FilterDatabase"/></Cell>
    <Cell><Data ss:Type="Number">2.1444022413378301</Data><NamedCell ss:Name="_FilterDatabase"/></Cell>
    <Cell><Data ss:Type="Number">44</Data><NamedCell ss:Name="_FilterDatabase"/></Cell>
    <Cell><Data ss:Type="Number">4.83774797993786</Data><NamedCell ss:Name="_FilterDatabase"/></Cell>
    <Cell><Data ss:Type="Number">3.9203371208236498E-2</Data><NamedCell ss:Name="_FilterDatabase"/></Cell>
    <Cell><Data ss:Type="Number">2.86553924088562</Data><NamedCell ss:Name="_FilterDatabase"/></Cell>
    <Cell><Data ss:Type="Number">9</Data><NamedCell ss:Name="_FilterDatabase"/></Cell>
    <Cell><Data ss:Type="Number">0.81136868160162001</Data><NamedCell ss:Name="_FilterDatabase"/></Cell>
    <Cell><Data ss:Type="Number">0.112005599923755</Data><NamedCell ss:Name="_FilterDatabase"/></Cell>
    <Cell><Data ss:Type="Number">5.9624534316363702</Data><NamedCell ss:Name="_FilterDatabase"/></Cell>
    <Cell><Data ss:Type="Number">21</Data><NamedCell ss:Name="_FilterDatabase"/></Cell>
    <Cell><Data ss:Type="Number">1.4447520619707801</Data><NamedCell ss:Name="_FilterDatabase"/></Cell>
    <Cell><Data ss:Type="Number">0.73399136649291996</Data><NamedCell ss:Name="_FilterDatabase"/></Cell>
    <Cell><Data ss:Type="Number">0.56159717847700097</Data><NamedCell ss:Name="_FilterDatabase"/></Cell>
    <Cell><Data ss:Type="Number">7</Data><NamedCell ss:Name="_FilterDatabase"/></Cell>
    <Cell><Data ss:Type="Number">0.46923588957404799</Data><NamedCell ss:Name="_FilterDatabase"/></Cell>
    <Cell><Data ss:Type="Number">0.580008432198588</Data><NamedCell ss:Name="_FilterDatabase"/></Cell>
    <Cell><Data ss:Type="Number">3.0789462061017199</Data><NamedCell ss:Name="_FilterDatabase"/></Cell>
    <Cell><Data ss:Type="Number">0.01</Data><NamedCell ss:Name="_FilterDatabase"/></Cell>
    <Cell><Data ss:Type="Number">1.39600502450128E-3</Data><NamedCell ss:Name="_FilterDatabase"/></Cell>
    <Cell><Data ss:Type="Number">0.72324895550658697</Data><NamedCell ss:Name="_FilterDatabase"/></Cell>
    <Cell><Data ss:Type="Number">336.12765093140001</Data><NamedCell ss:Name="_FilterDatabase"/></Cell>
    <Cell><Data ss:Type="Number">0.01</Data><NamedCell ss:Name="_FilterDatabase"/></Cell>
    <Cell><Data ss:Type="Number">8.4148430089021496E-4</Data><NamedCell ss:Name="_FilterDatabase"/></Cell>
    <Cell><Data ss:Type="Number">0.999615933271916</Data><NamedCell ss:Name="_FilterDatabase"/></Cell>
    <Cell><Data ss:Type="Number">1.6589792857982499</Data><NamedCell ss:Name="_FilterDatabase"/></Cell>
    <Cell><Data ss:Type="Number">2</Data><NamedCell ss:Name="_FilterDatabase"/></Cell>
    <Cell><Data ss:Type="Number">0.237441623492854</Data><NamedCell ss:Name="_FilterDatabase"/></Cell>
    <Cell><Data ss:Type="Number">0.84881954641511004</Data><NamedCell ss:Name="_FilterDatabase"/></Cell>
    <Cell><Data ss:Type="Number">3.5439628844836399E-3</Data><NamedCell ss:Name="_FilterDatabase"/></Cell>
    <Cell><Data ss:Type="Number">4</Data><NamedCell ss:Name="_FilterDatabase"/></Cell>
    <Cell><Data ss:Type="Number">0.48176396913771802</Data><NamedCell ss:Name="_FilterDatabase"/></Cell>
    <Cell><Data ss:Type="Number">0.86269420243087602</Data><NamedCell ss:Name="_FilterDatabase"/></Cell>
    <Cell><Data ss:Type="Number">0.49285882445264101</Data><NamedCell ss:Name="_FilterDatabase"/></Cell>
    <Cell><Data ss:Type="Number">393</Data><NamedCell ss:Name="_FilterDatabase"/></Cell>
    <Cell><Data ss:Type="Number">21.044908066684599</Data><NamedCell ss:Name="_FilterDatabase"/></Cell>
    <Cell ss:StyleID="s64"><Data ss:Type="Number">1.71946425732734E-6</Data><NamedCell ss:Name="_FilterDatabase"/></Cell>
    <Cell><Data ss:Type="Number">2.2892186918144802E-2</Data><NamedCell ss:Name="_FilterDatabase"/></Cell>
    <Cell><Data ss:Type="Number">182</Data><NamedCell ss:Name="_FilterDatabase"/></Cell>
    <Cell><Data ss:Type="Number">11.3819678984728</Data><NamedCell ss:Name="_FilterDatabase"/></Cell>
    <Cell><Data ss:Type="Number">9.3174299425339793E-2</Data><NamedCell ss:Name="_FilterDatabase"/></Cell>
    <Cell><Data ss:Type="Number">1.84896919885956</Data><NamedCell ss:Name="_FilterDatabase"/></Cell>
    <Cell><Data ss:Type="Number">45</Data><NamedCell ss:Name="_FilterDatabase"/></Cell>
    <Cell><Data ss:Type="Number">2.5337301417492499</Data><NamedCell ss:Name="_FilterDatabase"/></Cell>
    <Cell><Data ss:Type="Number">1.8636919038921201E-2</Data><NamedCell ss:Name="_FilterDatabase"/></Cell>
    <Cell><Data ss:Type="Number">4.4921784332623904</Data><NamedCell ss:Name="_FilterDatabase"/></Cell>
    <Cell><Data ss:Type="Number">22</Data><NamedCell ss:Name="_FilterDatabase"/></Cell>
    <Cell><Data ss:Type="Number">1.27873209295545</Data><NamedCell ss:Name="_FilterDatabase"/></Cell>
    <Cell><Data ss:Type="Number">0.57370727341047101</Data><NamedCell ss:Name="_FilterDatabase"/></Cell>
    <Cell><Data ss:Type="Number">1.98143939274504</Data><NamedCell ss:Name="_FilterDatabase"/></Cell>
    <Cell><Data ss:Type="Number">6</Data><NamedCell ss:Name="_FilterDatabase"/></Cell>
    <Cell><Data ss:Type="Number">0.37231939344703002</Data><NamedCell ss:Name="_FilterDatabase"/></Cell>
    <Cell><Data ss:Type="Number">0.59160122130469295</Data><NamedCell ss:Name="_FilterDatabase"/></Cell>
    <Cell><Data ss:Type="Number">3.4345030515778898</Data><NamedCell ss:Name="_FilterDatabase"/></Cell>
    <Cell><Data ss:Type="Number">5</Data><NamedCell ss:Name="_FilterDatabase"/></Cell>
    <Cell><Data ss:Type="Number">0.52200458111220405</Data><NamedCell ss:Name="_FilterDatabase"/></Cell>
    <Cell><Data ss:Type="Number">0.918996584063417</Data><NamedCell ss:Name="_FilterDatabase"/></Cell>
    <Cell><Data ss:Type="Number">0.71324928347132699</Data><NamedCell ss:Name="_FilterDatabase"/></Cell>
    <Cell><Data ss:Type="Number">0.01</Data><NamedCell ss:Name="_FilterDatabase"/></Cell>
    <Cell><Data ss:Type="Number">6.2443469146838005E-4</Data><NamedCell ss:Name="_FilterDatabase"/></Cell>
    <Cell><Data ss:Type="Number">0.69680125299117102</Data><NamedCell ss:Name="_FilterDatabase"/></Cell>
    <Cell><Data ss:Type="Number">835.96345341526705</Data><NamedCell ss:Name="_FilterDatabase"/></Cell>
    <Cell><Data ss:Type="Number">0.01</Data><NamedCell ss:Name="_FilterDatabase"/></Cell>
    <Cell><Data ss:Type="Number">1.04039142854795E-3</Data><NamedCell ss:Name="_FilterDatabase"/></Cell>
    <Cell><Data ss:Type="Number">0.99971184698789595</Data><NamedCell ss:Name="_FilterDatabase"/></Cell>
    <Cell><Data ss:Type="Number">0.60019207611109604</Data><NamedCell ss:Name="_FilterDatabase"/></Cell>
    <Cell><Data ss:Type="Number">0.01</Data><NamedCell ss:Name="_FilterDatabase"/></Cell>
    <Cell><Data ss:Type="Number">1.0053655353254799E-3</Data><NamedCell ss:Name="_FilterDatabase"/></Cell>
    <Cell><Data ss:Type="Number">0.99997573909730697</Data><NamedCell ss:Name="_FilterDatabase"/></Cell>
    <Cell><Data ss:Type="Number">1.03483896353293</Data><NamedCell ss:Name="_FilterDatabase"/></Cell>
    <Cell><Data ss:Type="Number">0.01</Data><NamedCell ss:Name="_FilterDatabase"/></Cell>
    <Cell><Data ss:Type="Number">9.4329112954490602E-4</Data><NamedCell ss:Name="_FilterDatabase"/></Cell>
    <Cell><Data ss:Type="Number">0.999957002331751</Data><NamedCell ss:Name="_FilterDatabase"/></Cell>
    <Cell><Data ss:Type="Number">1.06580620111473</Data><NamedCell ss:Name="_FilterDatabase"/></Cell>
   </Row>
   <Row ss:AutoFitHeight="0">
    <Cell><Data ss:Type="String">miR-105-2</Data><NamedCell ss:Name="_FilterDatabase"/></Cell>
    <Cell><Data ss:Type="String">ucaaaugcucagacuccuug</Data><NamedCell ss:Name="_FilterDatabase"/></Cell>
    <Cell><Data ss:Type="String">mir-105-2 </Data><NamedCell ss:Name="_FilterDatabase"/></Cell>
    <Cell><Data ss:Type="String">Sus scrofa</Data><NamedCell ss:Name="_FilterDatabase"/></Cell>
    <Cell><Data ss:Type="Number">33</Data><NamedCell ss:Name="_FilterDatabase"/></Cell>
    <Cell><Data ss:Type="Number">2.5414553728908</Data><NamedCell ss:Name="_FilterDatabase"/></Cell>
    <Cell><Data ss:Type="Number">11</Data><NamedCell ss:Name="_FilterDatabase"/></Cell>
    <Cell><Data ss:Type="Number">1.39899379279172</Data><NamedCell ss:Name="_FilterDatabase"/></Cell>
    <Cell><Data ss:Type="Number">0.61338988499860803</Data><NamedCell ss:Name="_FilterDatabase"/></Cell>
    <Cell><Data ss:Type="Number">1.8166309142939601</Data><NamedCell ss:Name="_FilterDatabase"/></Cell>
    <Cell><Data ss:Type="Number">0.01</Data><NamedCell ss:Name="_FilterDatabase"/></Cell>
    <Cell><Data ss:Type="Number">1.0994881772586E-3</Data><NamedCell ss:Name="_FilterDatabase"/></Cell>
    <Cell><Data ss:Type="Number">0.37969292046074898</Data><NamedCell ss:Name="_FilterDatabase"/></Cell>
    <Cell><Data ss:Type="Number">1272.40458035655</Data><NamedCell ss:Name="_FilterDatabase"/></Cell>
    <Cell><Data ss:Type="Number">0.01</Data><NamedCell ss:Name="_FilterDatabase"/></Cell>
    <Cell><Data ss:Type="Number">9.0152075733513303E-4</Data><NamedCell ss:Name="_FilterDatabase"/></Cell>
    <Cell><Data ss:Type="Number">0.99986287451232803</Data><NamedCell ss:Name="_FilterDatabase"/></Cell>
    <Cell><Data ss:Type="Number">1.21959274738017</Data><NamedCell ss:Name="_FilterDatabase"/></Cell>
    <Cell><Data ss:Type="Number">1</Data><NamedCell ss:Name="_FilterDatabase"/></Cell>
    <Cell><Data ss:Type="Number">6.8797717236703901E-2</Data><NamedCell ss:Name="_FilterDatabase"/></Cell>
    <Cell><Data ss:Type="Number">0.95405573138379796</Data><NamedCell ss:Name="_FilterDatabase"/></Cell>
    <Cell><Data ss:Type="Number">1.31039341644633E-2</Data><NamedCell ss:Name="_FilterDatabase"/></Cell>
    <Cell><Data ss:Type="Number">0.01</Data><NamedCell ss:Name="_FilterDatabase"/></Cell>
    <Cell><Data ss:Type="Number">6.7033698510578297E-4</Data><NamedCell ss:Name="_FilterDatabase"/></Cell>
    <Cell><Data ss:Type="Number">0.95389587330549597</Data><NamedCell ss:Name="_FilterDatabase"/></Cell>
    <Cell><Data ss:Type="Number">102.631540203391</Data><NamedCell ss:Name="_FilterDatabase"/></Cell>
    <Cell><Data ss:Type="Number">0.01</Data><NamedCell ss:Name="_FilterDatabase"/></Cell>
    <Cell><Data ss:Type="Number">1.39600502450128E-3</Data><NamedCell ss:Name="_FilterDatabase"/></Cell>
    <Cell><Data ss:Type="Number">0.99949736512522203</Data><NamedCell ss:Name="_FilterDatabase"/></Cell>
    <Cell><Data ss:Type="Number">0.48018235847342799</Data><NamedCell ss:Name="_FilterDatabase"/></Cell>
    <Cell><Data ss:Type="Number">0.01</Data><NamedCell ss:Name="_FilterDatabase"/></Cell>
    <Cell><Data ss:Type="Number">8.4148430089021496E-4</Data><NamedCell ss:Name="_FilterDatabase"/></Cell>
    <Cell><Data ss:Type="Number">0.999615933271916</Data><NamedCell ss:Name="_FilterDatabase"/></Cell>
    <Cell><Data ss:Type="Number">1.6589792857982499</Data><NamedCell ss:Name="_FilterDatabase"/></Cell>
    <Cell><Data ss:Type="Number">0.01</Data><NamedCell ss:Name="_FilterDatabase"/></Cell>
    <Cell><Data ss:Type="Number">1.18720811746427E-3</Data><NamedCell ss:Name="_FilterDatabase"/></Cell>
    <Cell><Data ss:Type="Number">0.99976053083706895</Data><NamedCell ss:Name="_FilterDatabase"/></Cell>
    <Cell><Data ss:Type="Number">0.70879257689672903</Data><NamedCell ss:Name="_FilterDatabase"/></Cell>
    <Cell><Data ss:Type="Number">1</Data><NamedCell ss:Name="_FilterDatabase"/></Cell>
    <Cell><Data ss:Type="Number">0.12044099228443</Data><NamedCell ss:Name="_FilterDatabase"/></Cell>
    <Cell><Data ss:Type="Number">0.92072438962794301</Data><NamedCell ss:Name="_FilterDatabase"/></Cell>
    <Cell><Data ss:Type="Number">9.8571764890528091E-3</Data><NamedCell ss:Name="_FilterDatabase"/></Cell>
    <Cell><Data ss:Type="Number">53</Data><NamedCell ss:Name="_FilterDatabase"/></Cell>
    <Cell><Data ss:Type="Number">2.83811737286078</Data><NamedCell ss:Name="_FilterDatabase"/></Cell>
    <Cell><Data ss:Type="Number">0.166601028868054</Data><NamedCell ss:Name="_FilterDatabase"/></Cell>
    <Cell><Data ss:Type="Number">4.2436931409579798E-2</Data><NamedCell ss:Name="_FilterDatabase"/></Cell>
    <Cell><Data ss:Type="Number">36</Data><NamedCell ss:Name="_FilterDatabase"/></Cell>
    <Cell><Data ss:Type="Number">2.2513782656319901</Data><NamedCell ss:Name="_FilterDatabase"/></Cell>
    <Cell><Data ss:Type="Number">0.81498442882546196</Data><NamedCell ss:Name="_FilterDatabase"/></Cell>
    <Cell><Data ss:Type="Number">1.26061329461403</Data><NamedCell ss:Name="_FilterDatabase"/></Cell>
    <Cell><Data ss:Type="Number">6</Data><NamedCell ss:Name="_FilterDatabase"/></Cell>
    <Cell><Data ss:Type="Number">0.33783068556656698</Data><NamedCell ss:Name="_FilterDatabase"/></Cell>
    <Cell><Data ss:Type="Number">0.31676151658742302</Data><NamedCell ss:Name="_FilterDatabase"/></Cell>
    <Cell><Data ss:Type="Number">6.6642207526420103</Data><NamedCell ss:Name="_FilterDatabase"/></Cell>
    <Cell><Data ss:Type="Number">1</Data><NamedCell ss:Name="_FilterDatabase"/></Cell>
    <Cell><Data ss:Type="Number">5.8124186043429699E-2</Data><NamedCell ss:Name="_FilterDatabase"/></Cell>
    <Cell><Data ss:Type="Number">0.829485573251458</Data><NamedCell ss:Name="_FilterDatabase"/></Cell>
    <Cell><Data ss:Type="Number">5.81222221871879</Data><NamedCell ss:Name="_FilterDatabase"/></Cell>
    <Cell><Data ss:Type="Number">1</Data><NamedCell ss:Name="_FilterDatabase"/></Cell>
    <Cell><Data ss:Type="Number">6.2053232241171603E-2</Data><NamedCell ss:Name="_FilterDatabase"/></Cell>
    <Cell><Data ss:Type="Number">0.99738386452121397</Data><NamedCell ss:Name="_FilterDatabase"/></Cell>
    <Cell><Data ss:Type="Number">0.93668265043033405</Data><NamedCell ss:Name="_FilterDatabase"/></Cell>
    <Cell><Data ss:Type="Number">0.01</Data><NamedCell ss:Name="_FilterDatabase"/></Cell>
    <Cell><Data ss:Type="Number">1.0440091622244099E-3</Data><NamedCell ss:Name="_FilterDatabase"/></Cell>
    <Cell><Data ss:Type="Number">0.958622152314204</Data><NamedCell ss:Name="_FilterDatabase"/></Cell>
    <Cell><Data ss:Type="Number">59.437440289277298</Data><NamedCell ss:Name="_FilterDatabase"/></Cell>
    <Cell><Data ss:Type="Number">1</Data><NamedCell ss:Name="_FilterDatabase"/></Cell>
    <Cell><Data ss:Type="Number">6.2443469146838002E-2</Data><NamedCell ss:Name="_FilterDatabase"/></Cell>
    <Cell><Data ss:Type="Number">0.95836306964729201</Data><NamedCell ss:Name="_FilterDatabase"/></Cell>
    <Cell><Data ss:Type="Number">1.6719269068305301E-2</Data><NamedCell ss:Name="_FilterDatabase"/></Cell>
    <Cell><Data ss:Type="Number">0.01</Data><NamedCell ss:Name="_FilterDatabase"/></Cell>
    <Cell><Data ss:Type="Number">1.04039142854795E-3</Data><NamedCell ss:Name="_FilterDatabase"/></Cell>
    <Cell><Data ss:Type="Number">0.95836056766552202</Data><NamedCell ss:Name="_FilterDatabase"/></Cell>
    <Cell><Data ss:Type="Number">60.0192076111096</Data><NamedCell ss:Name="_FilterDatabase"/></Cell>
    <Cell><Data ss:Type="Number">0.01</Data><NamedCell ss:Name="_FilterDatabase"/></Cell>
    <Cell><Data ss:Type="Number">1.0053655353254799E-3</Data><NamedCell ss:Name="_FilterDatabase"/></Cell>
    <Cell><Data ss:Type="Number">0.99997573909730697</Data><NamedCell ss:Name="_FilterDatabase"/></Cell>
    <Cell><Data ss:Type="Number">1.03483896353293</Data><NamedCell ss:Name="_FilterDatabase"/></Cell>
    <Cell><Data ss:Type="Number">0.01</Data><NamedCell ss:Name="_FilterDatabase"/></Cell>
    <Cell><Data ss:Type="Number">9.4329112954490602E-4</Data><NamedCell ss:Name="_FilterDatabase"/></Cell>
    <Cell><Data ss:Type="Number">0.999957002331751</Data><NamedCell ss:Name="_FilterDatabase"/></Cell>
    <Cell><Data ss:Type="Number">1.06580620111473</Data><NamedCell ss:Name="_FilterDatabase"/></Cell>
   </Row>
   <Row ss:AutoFitHeight="0">
    <Cell><Data ss:Type="String">miR-106a</Data><NamedCell ss:Name="_FilterDatabase"/></Cell>
    <Cell><Data ss:Type="String">aaaagugcuuacagugcagguagc</Data><NamedCell ss:Name="_FilterDatabase"/></Cell>
    <Cell><Data ss:Type="String">mir-106a </Data><NamedCell ss:Name="_FilterDatabase"/></Cell>
    <Cell><Data ss:Type="String">Sus scrofa</Data><NamedCell ss:Name="_FilterDatabase"/></Cell>
    <Cell><Data ss:Type="Number">2792</Data><NamedCell ss:Name="_FilterDatabase"/></Cell>
    <Cell><Data ss:Type="Number">215.02252730639799</Data><NamedCell ss:Name="_FilterDatabase"/></Cell>
    <Cell><Data ss:Type="Number">747</Data><NamedCell ss:Name="_FilterDatabase"/></Cell>
    <Cell><Data ss:Type="Number">95.004396655947005</Data><NamedCell ss:Name="_FilterDatabase"/></Cell>
    <Cell ss:StyleID="s64"><Data ss:Type="Number">5.4729117318812401E-12</Data><NamedCell ss:Name="_FilterDatabase"/></Cell>
    <Cell><Data ss:Type="Number">2.2632902778709201</Data><NamedCell ss:Name="_FilterDatabase"/></Cell>
    <Cell><Data ss:Type="Number">1359</Data><NamedCell ss:Name="_FilterDatabase"/></Cell>
    <Cell><Data ss:Type="Number">149.42044328944399</Data><NamedCell ss:Name="_FilterDatabase"/></Cell>
    <Cell><Data ss:Type="Number">4.88854932651895E-4</Data><NamedCell ss:Name="_FilterDatabase"/></Cell>
    <Cell><Data ss:Type="Number">0.63581926652374299</Data><NamedCell ss:Name="_FilterDatabase"/></Cell>
    <Cell><Data ss:Type="Number">1455</Data><NamedCell ss:Name="_FilterDatabase"/></Cell>
    <Cell><Data ss:Type="Number">131.171270192262</Data><NamedCell ss:Name="_FilterDatabase"/></Cell>
    <Cell><Data ss:Type="Number">0.27678612582300599</Data><NamedCell ss:Name="_FilterDatabase"/></Cell>
    <Cell><Data ss:Type="Number">1.13912477229529</Data><NamedCell ss:Name="_FilterDatabase"/></Cell>
    <Cell><Data ss:Type="Number">2750</Data><NamedCell ss:Name="_FilterDatabase"/></Cell>
    <Cell><Data ss:Type="Number">189.193722400936</Data><NamedCell ss:Name="_FilterDatabase"/></Cell>
    <Cell><Data ss:Type="Number">1.1757228508968199E-3</Data><NamedCell ss:Name="_FilterDatabase"/></Cell>
    <Cell><Data ss:Type="Number">0.69331724397433303</Data><NamedCell ss:Name="_FilterDatabase"/></Cell>
    <Cell><Data ss:Type="Number">393</Data><NamedCell ss:Name="_FilterDatabase"/></Cell>
    <Cell><Data ss:Type="Number">26.3442435146573</Data><NamedCell ss:Name="_FilterDatabase"/></Cell>
    <Cell ss:StyleID="s64"><Data ss:Type="Number">8.2027825697110798E-32</Data><NamedCell ss:Name="_FilterDatabase"/></Cell>
    <Cell><Data ss:Type="Number">7.1815963246647501</Data><NamedCell ss:Name="_FilterDatabase"/></Cell>
    <Cell><Data ss:Type="Number">185</Data><NamedCell ss:Name="_FilterDatabase"/></Cell>
    <Cell><Data ss:Type="Number">25.8260929532738</Data><NamedCell ss:Name="_FilterDatabase"/></Cell>
    <Cell><Data ss:Type="Number">0.94344106024436303</Data><NamedCell ss:Name="_FilterDatabase"/></Cell>
    <Cell><Data ss:Type="Number">1.02006306421653</Data><NamedCell ss:Name="_FilterDatabase"/></Cell>
    <Cell><Data ss:Type="Number">113</Data><NamedCell ss:Name="_FilterDatabase"/></Cell>
    <Cell><Data ss:Type="Number">9.5087726000594195</Data><NamedCell ss:Name="_FilterDatabase"/></Cell>
    <Cell><Data ss:Type="Number">5.9718340483988401E-3</Data><NamedCell ss:Name="_FilterDatabase"/></Cell>
    <Cell><Data ss:Type="Number">2.71602803427146</Data><NamedCell ss:Name="_FilterDatabase"/></Cell>
    <Cell><Data ss:Type="Number">264</Data><NamedCell ss:Name="_FilterDatabase"/></Cell>
    <Cell><Data ss:Type="Number">31.3422943010567</Data><NamedCell ss:Name="_FilterDatabase"/></Cell>
    <Cell><Data ss:Type="Number">5.5498119315875805E-4</Data><NamedCell ss:Name="_FilterDatabase"/></Cell>
    <Cell><Data ss:Type="Number">0.30338470147473601</Data><NamedCell ss:Name="_FilterDatabase"/></Cell>
    <Cell><Data ss:Type="Number">90</Data><NamedCell ss:Name="_FilterDatabase"/></Cell>
    <Cell><Data ss:Type="Number">10.8396893055987</Data><NamedCell ss:Name="_FilterDatabase"/></Cell>
    <Cell><Data ss:Type="Number">1.4861674691639499E-3</Data><NamedCell ss:Name="_FilterDatabase"/></Cell>
    <Cell><Data ss:Type="Number">2.8914384367888299</Data><NamedCell ss:Name="_FilterDatabase"/></Cell>
    <Cell><Data ss:Type="Number">12784</Data><NamedCell ss:Name="_FilterDatabase"/></Cell>
    <Cell><Data ss:Type="Number">684.57533008777705</Data><NamedCell ss:Name="_FilterDatabase"/></Cell>
    <Cell ss:StyleID="s64"><Data ss:Type="Number">1.03974099787918E-186</Data><NamedCell ss:Name="_FilterDatabase"/></Cell>
    <Cell><Data ss:Type="Number">1.5834180446158901E-2</Data><NamedCell ss:Name="_FilterDatabase"/></Cell>
    <Cell><Data ss:Type="Number">7545</Data><NamedCell ss:Name="_FilterDatabase"/></Cell>
    <Cell><Data ss:Type="Number">471.85136150537198</Data><NamedCell ss:Name="_FilterDatabase"/></Cell>
    <Cell ss:StyleID="s64"><Data ss:Type="Number">3.6083161889665802E-10</Data><NamedCell ss:Name="_FilterDatabase"/></Cell>
    <Cell><Data ss:Type="Number">1.45082834540043</Data><NamedCell ss:Name="_FilterDatabase"/></Cell>
    <Cell><Data ss:Type="Number">2429</Data><NamedCell ss:Name="_FilterDatabase"/></Cell>
    <Cell><Data ss:Type="Number">136.76512254019801</Data><NamedCell ss:Name="_FilterDatabase"/></Cell>
    <Cell ss:StyleID="s64"><Data ss:Type="Number">2.9213250428432401E-44</Data><NamedCell ss:Name="_FilterDatabase"/></Cell>
    <Cell><Data ss:Type="Number">3.4500854658078701</Data><NamedCell ss:Name="_FilterDatabase"/></Cell>
    <Cell><Data ss:Type="Number">1733</Data><NamedCell ss:Name="_FilterDatabase"/></Cell>
    <Cell><Data ss:Type="Number">100.729214413264</Data><NamedCell ss:Name="_FilterDatabase"/></Cell>
    <Cell><Data ss:Type="Number">1.9434483939141399E-2</Data><NamedCell ss:Name="_FilterDatabase"/></Cell>
    <Cell><Data ss:Type="Number">1.35775031441315</Data><NamedCell ss:Name="_FilterDatabase"/></Cell>
    <Cell><Data ss:Type="Number">2313</Data><NamedCell ss:Name="_FilterDatabase"/></Cell>
    <Cell><Data ss:Type="Number">143.52912617383001</Data><NamedCell ss:Name="_FilterDatabase"/></Cell>
    <Cell><Data ss:Type="Number">6.1623139340217297E-3</Data><NamedCell ss:Name="_FilterDatabase"/></Cell>
    <Cell><Data ss:Type="Number">0.70180330012787195</Data><NamedCell ss:Name="_FilterDatabase"/></Cell>
    <Cell><Data ss:Type="Number">288</Data><NamedCell ss:Name="_FilterDatabase"/></Cell>
    <Cell><Data ss:Type="Number">30.067463872062898</Data><NamedCell ss:Name="_FilterDatabase"/></Cell>
    <Cell ss:StyleID="s64"><Data ss:Type="Number">3.7666900467109199E-19</Data><NamedCell ss:Name="_FilterDatabase"/></Cell>
    <Cell><Data ss:Type="Number">4.7735694232325798</Data><NamedCell ss:Name="_FilterDatabase"/></Cell>
    <Cell><Data ss:Type="Number">130</Data><NamedCell ss:Name="_FilterDatabase"/></Cell>
    <Cell><Data ss:Type="Number">8.1176509890889399</Data><NamedCell ss:Name="_FilterDatabase"/></Cell>
    <Cell><Data ss:Type="Number">3.15741159106011E-4</Data><NamedCell ss:Name="_FilterDatabase"/></Cell>
    <Cell><Data ss:Type="Number">3.7039611474399501</Data><NamedCell ss:Name="_FilterDatabase"/></Cell>
    <Cell><Data ss:Type="Number">55</Data><NamedCell ss:Name="_FilterDatabase"/></Cell>
    <Cell><Data ss:Type="Number">5.7221528570137004</Data><NamedCell ss:Name="_FilterDatabase"/></Cell>
    <Cell><Data ss:Type="Number">0.53567829523330801</Data><NamedCell ss:Name="_FilterDatabase"/></Cell>
    <Cell><Data ss:Type="Number">1.4186358162625901</Data><NamedCell ss:Name="_FilterDatabase"/></Cell>
    <Cell><Data ss:Type="Number">54</Data><NamedCell ss:Name="_FilterDatabase"/></Cell>
    <Cell><Data ss:Type="Number">5.4289738907575797</Data><NamedCell ss:Name="_FilterDatabase"/></Cell>
    <Cell><Data ss:Type="Number">0.93347929790638395</Data><NamedCell ss:Name="_FilterDatabase"/></Cell>
    <Cell><Data ss:Type="Number">1.0540026480428</Data><NamedCell ss:Name="_FilterDatabase"/></Cell>
    <Cell><Data ss:Type="Number">41</Data><NamedCell ss:Name="_FilterDatabase"/></Cell>
    <Cell><Data ss:Type="Number">3.8674936311341201</Data><NamedCell ss:Name="_FilterDatabase"/></Cell>
    <Cell><Data ss:Type="Number">0.62904247367405797</Data><NamedCell ss:Name="_FilterDatabase"/></Cell>
    <Cell><Data ss:Type="Number">1.4037447526876901</Data><NamedCell ss:Name="_FilterDatabase"/></Cell>
   </Row>
   <Row ss:AutoFitHeight="0">
    <Cell><Data ss:Type="String">miR-107</Data><NamedCell ss:Name="_FilterDatabase"/></Cell>
    <Cell><Data ss:Type="String">agcagcauuguacagggcuauca</Data><NamedCell ss:Name="_FilterDatabase"/></Cell>
    <Cell><Data ss:Type="String">mir-107 </Data><NamedCell ss:Name="_FilterDatabase"/></Cell>
    <Cell><Data ss:Type="String">Sus scrofa</Data><NamedCell ss:Name="_FilterDatabase"/></Cell>
    <Cell><Data ss:Type="Number">2301</Data><NamedCell ss:Name="_FilterDatabase"/></Cell>
    <Cell><Data ss:Type="Number">177.20875190974999</Data><NamedCell ss:Name="_FilterDatabase"/></Cell>
    <Cell><Data ss:Type="Number">493</Data><NamedCell ss:Name="_FilterDatabase"/></Cell>
    <Cell><Data ss:Type="Number">62.700358167847199</Data><NamedCell ss:Name="_FilterDatabase"/></Cell>
    <Cell ss:StyleID="s64"><Data ss:Type="Number">5.2131737799609398E-14</Data><NamedCell ss:Name="_FilterDatabase"/></Cell>
    <Cell><Data ss:Type="Number">2.82627973887113</Data><NamedCell ss:Name="_FilterDatabase"/></Cell>
    <Cell><Data ss:Type="Number">390</Data><NamedCell ss:Name="_FilterDatabase"/></Cell>
    <Cell><Data ss:Type="Number">42.880038913085599</Data><NamedCell ss:Name="_FilterDatabase"/></Cell>
    <Cell><Data ss:Type="Number">5.4362198848966203E-2</Data><NamedCell ss:Name="_FilterDatabase"/></Cell>
    <Cell><Data ss:Type="Number">1.46222717509506</Data><NamedCell ss:Name="_FilterDatabase"/></Cell>
    <Cell><Data ss:Type="Number">363</Data><NamedCell ss:Name="_FilterDatabase"/></Cell>
    <Cell><Data ss:Type="Number">32.725203491265297</Data><NamedCell ss:Name="_FilterDatabase"/></Cell>
    <Cell><Data ss:Type="Number">0.24578530160819301</Data><NamedCell ss:Name="_FilterDatabase"/></Cell>
    <Cell><Data ss:Type="Number">1.3103062575158799</Data><NamedCell ss:Name="_FilterDatabase"/></Cell>
    <Cell><Data ss:Type="Number">600</Data><NamedCell ss:Name="_FilterDatabase"/></Cell>
    <Cell><Data ss:Type="Number">41.278630342022304</Data><NamedCell ss:Name="_FilterDatabase"/></Cell>
    <Cell><Data ss:Type="Number">0.32335196221768903</Data><NamedCell ss:Name="_FilterDatabase"/></Cell>
    <Cell><Data ss:Type="Number">0.79278801695003298</Data><NamedCell ss:Name="_FilterDatabase"/></Cell>
    <Cell><Data ss:Type="Number">544</Data><NamedCell ss:Name="_FilterDatabase"/></Cell>
    <Cell><Data ss:Type="Number">36.4663319897546</Data><NamedCell ss:Name="_FilterDatabase"/></Cell>
    <Cell><Data ss:Type="Number">0.58789692053494602</Data><NamedCell ss:Name="_FilterDatabase"/></Cell>
    <Cell><Data ss:Type="Number">1.13196551694916</Data><NamedCell ss:Name="_FilterDatabase"/></Cell>
    <Cell><Data ss:Type="Number">92</Data><NamedCell ss:Name="_FilterDatabase"/></Cell>
    <Cell><Data ss:Type="Number">12.8432462254118</Data><NamedCell ss:Name="_FilterDatabase"/></Cell>
    <Cell><Data ss:Type="Number">6.96027812523123E-4</Data><NamedCell ss:Name="_FilterDatabase"/></Cell>
    <Cell><Data ss:Type="Number">2.8393391631472298</Data><NamedCell ss:Name="_FilterDatabase"/></Cell>
    <Cell><Data ss:Type="Number">93</Data><NamedCell ss:Name="_FilterDatabase"/></Cell>
    <Cell><Data ss:Type="Number">7.8258039982790004</Data><NamedCell ss:Name="_FilterDatabase"/></Cell>
    <Cell><Data ss:Type="Number">0.28090442198684301</Data><NamedCell ss:Name="_FilterDatabase"/></Cell>
    <Cell><Data ss:Type="Number">1.64114079885418</Data><NamedCell ss:Name="_FilterDatabase"/></Cell>
    <Cell><Data ss:Type="Number">269</Data><NamedCell ss:Name="_FilterDatabase"/></Cell>
    <Cell><Data ss:Type="Number">31.935898359788901</Data><NamedCell ss:Name="_FilterDatabase"/></Cell>
    <Cell ss:StyleID="s64"><Data ss:Type="Number">9.8388866004770804E-5</Data><NamedCell ss:Name="_FilterDatabase"/></Cell>
    <Cell><Data ss:Type="Number">0.24504724777470499</Data><NamedCell ss:Name="_FilterDatabase"/></Cell>
    <Cell><Data ss:Type="Number">62</Data><NamedCell ss:Name="_FilterDatabase"/></Cell>
    <Cell><Data ss:Type="Number">7.4673415216346299</Data><NamedCell ss:Name="_FilterDatabase"/></Cell>
    <Cell ss:StyleID="s64"><Data ss:Type="Number">6.9747269867958704E-5</Data><NamedCell ss:Name="_FilterDatabase"/></Cell>
    <Cell><Data ss:Type="Number">4.2767427025084004</Data><NamedCell ss:Name="_FilterDatabase"/></Cell>
    <Cell><Data ss:Type="Number">4300</Data><NamedCell ss:Name="_FilterDatabase"/></Cell>
    <Cell><Data ss:Type="Number">230.26235289247799</Data><NamedCell ss:Name="_FilterDatabase"/></Cell>
    <Cell ss:StyleID="s64"><Data ss:Type="Number">1.10895954825894E-58</Data><NamedCell ss:Name="_FilterDatabase"/></Cell>
    <Cell><Data ss:Type="Number">3.2429710839971898E-2</Data><NamedCell ss:Name="_FilterDatabase"/></Cell>
    <Cell><Data ss:Type="Number">1996</Data><NamedCell ss:Name="_FilterDatabase"/></Cell>
    <Cell><Data ss:Type="Number">124.82641717226301</Data><NamedCell ss:Name="_FilterDatabase"/></Cell>
    <Cell ss:StyleID="s64"><Data ss:Type="Number">1.82078055227066E-8</Data><NamedCell ss:Name="_FilterDatabase"/></Cell>
    <Cell><Data ss:Type="Number">1.8446604341348001</Data><NamedCell ss:Name="_FilterDatabase"/></Cell>
    <Cell><Data ss:Type="Number">936</Data><NamedCell ss:Name="_FilterDatabase"/></Cell>
    <Cell><Data ss:Type="Number">52.701586948384403</Data><NamedCell ss:Name="_FilterDatabase"/></Cell>
    <Cell ss:StyleID="s64"><Data ss:Type="Number">4.4135711534790798E-8</Data><NamedCell ss:Name="_FilterDatabase"/></Cell>
    <Cell><Data ss:Type="Number">2.3685513928549602</Data><NamedCell ss:Name="_FilterDatabase"/></Cell>
    <Cell><Data ss:Type="Number">733</Data><NamedCell ss:Name="_FilterDatabase"/></Cell>
    <Cell><Data ss:Type="Number">42.605028369834002</Data><NamedCell ss:Name="_FilterDatabase"/></Cell>
    <Cell><Data ss:Type="Number">0.30353877019304099</Data><NamedCell ss:Name="_FilterDatabase"/></Cell>
    <Cell><Data ss:Type="Number">1.2369804449115001</Data><NamedCell ss:Name="_FilterDatabase"/></Cell>
    <Cell><Data ss:Type="Number">844</Data><NamedCell ss:Name="_FilterDatabase"/></Cell>
    <Cell><Data ss:Type="Number">52.3729280115489</Data><NamedCell ss:Name="_FilterDatabase"/></Cell>
    <Cell><Data ss:Type="Number">0.318750130394506</Data><NamedCell ss:Name="_FilterDatabase"/></Cell>
    <Cell><Data ss:Type="Number">0.81349334450880895</Data><NamedCell ss:Name="_FilterDatabase"/></Cell>
    <Cell><Data ss:Type="Number">489</Data><NamedCell ss:Name="_FilterDatabase"/></Cell>
    <Cell><Data ss:Type="Number">51.052048032773499</Data><NamedCell ss:Name="_FilterDatabase"/></Cell>
    <Cell><Data ss:Type="Number">0.89723399131866599</Data><NamedCell ss:Name="_FilterDatabase"/></Cell>
    <Cell><Data ss:Type="Number">1.0258732025388599</Data><NamedCell ss:Name="_FilterDatabase"/></Cell>
    <Cell><Data ss:Type="Number">102</Data><NamedCell ss:Name="_FilterDatabase"/></Cell>
    <Cell><Data ss:Type="Number">6.3692338529774801</Data><NamedCell ss:Name="_FilterDatabase"/></Cell>
    <Cell ss:StyleID="s64"><Data ss:Type="Number">5.3296733325535004E-10</Data><NamedCell ss:Name="_FilterDatabase"/></Cell>
    <Cell><Data ss:Type="Number">8.0154142886287403</Data><NamedCell ss:Name="_FilterDatabase"/></Cell>
    <Cell><Data ss:Type="Number">54</Data><NamedCell ss:Name="_FilterDatabase"/></Cell>
    <Cell><Data ss:Type="Number">5.6181137141589099</Data><NamedCell ss:Name="_FilterDatabase"/></Cell>
    <Cell><Data ss:Type="Number">0.83600715364314604</Data><NamedCell ss:Name="_FilterDatabase"/></Cell>
    <Cell><Data ss:Type="Number">1.1336961437654001</Data><NamedCell ss:Name="_FilterDatabase"/></Cell>
    <Cell><Data ss:Type="Number">64</Data><NamedCell ss:Name="_FilterDatabase"/></Cell>
    <Cell><Data ss:Type="Number">6.43433942608306</Data><NamedCell ss:Name="_FilterDatabase"/></Cell>
    <Cell><Data ss:Type="Number">0.82244334846252798</Data><NamedCell ss:Name="_FilterDatabase"/></Cell>
    <Cell><Data ss:Type="Number">0.87314537548090798</Data><NamedCell ss:Name="_FilterDatabase"/></Cell>
    <Cell><Data ss:Type="Number">77</Data><NamedCell ss:Name="_FilterDatabase"/></Cell>
    <Cell><Data ss:Type="Number">7.2633416974957798</Data><NamedCell ss:Name="_FilterDatabase"/></Cell>
    <Cell><Data ss:Type="Number">0.829803766963083</Data><NamedCell ss:Name="_FilterDatabase"/></Cell>
    <Cell><Data ss:Type="Number">0.88586489443302197</Data><NamedCell ss:Name="_FilterDatabase"/></Cell>
   </Row>
   <Row ss:AutoFitHeight="0">
    <Cell><Data ss:Type="String">miR-10a</Data><NamedCell ss:Name="_FilterDatabase"/></Cell>
    <Cell><Data ss:Type="String">uacccuguagauccgaauuugu</Data><NamedCell ss:Name="_FilterDatabase"/></Cell>
    <Cell><Data ss:Type="String">mir-10a </Data><NamedCell ss:Name="_FilterDatabase"/></Cell>
    <Cell><Data ss:Type="String">Sus scrofa</Data><NamedCell ss:Name="_FilterDatabase"/></Cell>
    <Cell><Data ss:Type="Number">706874</Data><NamedCell ss:Name="_FilterDatabase"/></Cell>
    <Cell><Data ss:Type="Number">54439.052280509502</Data><NamedCell ss:Name="_FilterDatabase"/></Cell>
    <Cell><Data ss:Type="Number">47451</Data><NamedCell ss:Name="_FilterDatabase"/></Cell>
    <Cell><Data ss:Type="Number">6034.8776783418198</Data><NamedCell ss:Name="_FilterDatabase"/></Cell>
    <Cell><Data ss:Type="Number">0</Data><NamedCell ss:Name="_FilterDatabase"/></Cell>
    <Cell><Data ss:Type="Number">9.0207383118770199</Data><NamedCell ss:Name="_FilterDatabase"/></Cell>
    <Cell><Data ss:Type="Number">31000</Data><NamedCell ss:Name="_FilterDatabase"/></Cell>
    <Cell><Data ss:Type="Number">3408.4133495016699</Data><NamedCell ss:Name="_FilterDatabase"/></Cell>
    <Cell ss:StyleID="s64"><Data ss:Type="Number">5.6240431543470406E-163</Data><NamedCell ss:Name="_FilterDatabase"/></Cell>
    <Cell><Data ss:Type="Number">1.7705826903958599</Data><NamedCell ss:Name="_FilterDatabase"/></Cell>
    <Cell><Data ss:Type="Number">28780</Data><NamedCell ss:Name="_FilterDatabase"/></Cell>
    <Cell><Data ss:Type="Number">2594.5767396105098</Data><NamedCell ss:Name="_FilterDatabase"/></Cell>
    <Cell ss:StyleID="s64"><Data ss:Type="Number">7.0517415110351599E-26</Data><NamedCell ss:Name="_FilterDatabase"/></Cell>
    <Cell><Data ss:Type="Number">1.3136683519383301</Data><NamedCell ss:Name="_FilterDatabase"/></Cell>
    <Cell><Data ss:Type="Number">28285</Data><NamedCell ss:Name="_FilterDatabase"/></Cell>
    <Cell><Data ss:Type="Number">1945.9434320401699</Data><NamedCell ss:Name="_FilterDatabase"/></Cell>
    <Cell ss:StyleID="s64"><Data ss:Type="Number">5.3528131013063504E-22</Data><NamedCell ss:Name="_FilterDatabase"/></Cell>
    <Cell><Data ss:Type="Number">1.33332588033677</Data><NamedCell ss:Name="_FilterDatabase"/></Cell>
    <Cell><Data ss:Type="Number">19241</Data><NamedCell ss:Name="_FilterDatabase"/></Cell>
    <Cell><Data ss:Type="Number">1289.7953930420399</Data><NamedCell ss:Name="_FilterDatabase"/></Cell>
    <Cell ss:StyleID="s64"><Data ss:Type="Number">5.6510949195449697E-31</Data><NamedCell ss:Name="_FilterDatabase"/></Cell>
    <Cell><Data ss:Type="Number">1.50872257920737</Data><NamedCell ss:Name="_FilterDatabase"/></Cell>
    <Cell><Data ss:Type="Number">8104</Data><NamedCell ss:Name="_FilterDatabase"/></Cell>
    <Cell><Data ss:Type="Number">1131.3224718558399</Data><NamedCell ss:Name="_FilterDatabase"/></Cell>
    <Cell><Data ss:Type="Number">1.2772141429028101E-3</Data><NamedCell ss:Name="_FilterDatabase"/></Cell>
    <Cell><Data ss:Type="Number">1.14007758630148</Data><NamedCell ss:Name="_FilterDatabase"/></Cell>
    <Cell><Data ss:Type="Number">5668</Data><NamedCell ss:Name="_FilterDatabase"/></Cell>
    <Cell><Data ss:Type="Number">476.95330174457399</Data><NamedCell ss:Name="_FilterDatabase"/></Cell>
    <Cell ss:StyleID="s64"><Data ss:Type="Number">1.5886395952442701E-61</Data><NamedCell ss:Name="_FilterDatabase"/></Cell>
    <Cell><Data ss:Type="Number">2.3719774403862002</Data><NamedCell ss:Name="_FilterDatabase"/></Cell>
    <Cell><Data ss:Type="Number">9925</Data><NamedCell ss:Name="_FilterDatabase"/></Cell>
    <Cell><Data ss:Type="Number">1178.30405658329</Data><NamedCell ss:Name="_FilterDatabase"/></Cell>
    <Cell ss:StyleID="s64"><Data ss:Type="Number">1.2386277473172101E-68</Data><NamedCell ss:Name="_FilterDatabase"/></Cell>
    <Cell><Data ss:Type="Number">0.40477947867512898</Data><NamedCell ss:Name="_FilterDatabase"/></Cell>
    <Cell><Data ss:Type="Number">8224</Data><NamedCell ss:Name="_FilterDatabase"/></Cell>
    <Cell><Data ss:Type="Number">990.50672054714903</Data><NamedCell ss:Name="_FilterDatabase"/></Cell>
    <Cell ss:StyleID="s64"><Data ss:Type="Number">5.4840427935266897E-5</Data><NamedCell ss:Name="_FilterDatabase"/></Cell>
    <Cell><Data ss:Type="Number">1.18959723557696</Data><NamedCell ss:Name="_FilterDatabase"/></Cell>
    <Cell><Data ss:Type="Number">917615</Data><NamedCell ss:Name="_FilterDatabase"/></Cell>
    <Cell><Data ss:Type="Number">49137.718360332801</Data><NamedCell ss:Name="_FilterDatabase"/></Cell>
    <Cell><Data ss:Type="Number">0</Data><NamedCell ss:Name="_FilterDatabase"/></Cell>
    <Cell><Data ss:Type="Number">2.0157767873624999E-2</Data><NamedCell ss:Name="_FilterDatabase"/></Cell>
    <Cell><Data ss:Type="Number">68493</Data><NamedCell ss:Name="_FilterDatabase"/></Cell>
    <Cell><Data ss:Type="Number">4283.4347652203296</Data><NamedCell ss:Name="_FilterDatabase"/></Cell>
    <Cell><Data ss:Type="Number">0</Data><NamedCell ss:Name="_FilterDatabase"/></Cell>
    <Cell><Data ss:Type="Number">11.471569208736501</Data><NamedCell ss:Name="_FilterDatabase"/></Cell>
    <Cell><Data ss:Type="Number">49143</Data><NamedCell ss:Name="_FilterDatabase"/></Cell>
    <Cell><Data ss:Type="Number">2767.00223013297</Data><NamedCell ss:Name="_FilterDatabase"/></Cell>
    <Cell ss:StyleID="s64"><Data ss:Type="Number">1.8756308717726502E-73</Data><NamedCell ss:Name="_FilterDatabase"/></Cell>
    <Cell><Data ss:Type="Number">1.5480416743337799</Data><NamedCell ss:Name="_FilterDatabase"/></Cell>
    <Cell><Data ss:Type="Number">26922</Data><NamedCell ss:Name="_FilterDatabase"/></Cell>
    <Cell><Data ss:Type="Number">1564.8193366612099</Data><NamedCell ss:Name="_FilterDatabase"/></Cell>
    <Cell ss:StyleID="s64"><Data ss:Type="Number">1.77368079012242E-75</Data><NamedCell ss:Name="_FilterDatabase"/></Cell>
    <Cell><Data ss:Type="Number">1.76825667047085</Data><NamedCell ss:Name="_FilterDatabase"/></Cell>
    <Cell><Data ss:Type="Number">41045</Data><NamedCell ss:Name="_FilterDatabase"/></Cell>
    <Cell><Data ss:Type="Number">2546.97491733889</Data><NamedCell ss:Name="_FilterDatabase"/></Cell>
    <Cell ss:StyleID="s64"><Data ss:Type="Number">1.9456234568192801E-53</Data><NamedCell ss:Name="_FilterDatabase"/></Cell>
    <Cell><Data ss:Type="Number">0.61438348921635899</Data><NamedCell ss:Name="_FilterDatabase"/></Cell>
    <Cell><Data ss:Type="Number">8320</Data><NamedCell ss:Name="_FilterDatabase"/></Cell>
    <Cell><Data ss:Type="Number">868.61562297070702</Data><NamedCell ss:Name="_FilterDatabase"/></Cell>
    <Cell ss:StyleID="s64"><Data ss:Type="Number">2.5675640028102699E-189</Data><NamedCell ss:Name="_FilterDatabase"/></Cell>
    <Cell><Data ss:Type="Number">2.9322232411939702</Data><NamedCell ss:Name="_FilterDatabase"/></Cell>
    <Cell><Data ss:Type="Number">13162</Data><NamedCell ss:Name="_FilterDatabase"/></Cell>
    <Cell><Data ss:Type="Number">821.88094091068206</Data><NamedCell ss:Name="_FilterDatabase"/></Cell>
    <Cell><Data ss:Type="Number">0.255812484373931</Data><NamedCell ss:Name="_FilterDatabase"/></Cell>
    <Cell><Data ss:Type="Number">1.05686308044598</Data><NamedCell ss:Name="_FilterDatabase"/></Cell>
    <Cell><Data ss:Type="Number">5554</Data><NamedCell ss:Name="_FilterDatabase"/></Cell>
    <Cell><Data ss:Type="Number">577.83339941552902</Data><NamedCell ss:Name="_FilterDatabase"/></Cell>
    <Cell ss:StyleID="s64"><Data ss:Type="Number">6.27364145503897E-11</Data><NamedCell ss:Name="_FilterDatabase"/></Cell>
    <Cell><Data ss:Type="Number">1.4223493168480801</Data><NamedCell ss:Name="_FilterDatabase"/></Cell>
    <Cell><Data ss:Type="Number">5466</Data><NamedCell ss:Name="_FilterDatabase"/></Cell>
    <Cell><Data ss:Type="Number">549.53280160890699</Data><NamedCell ss:Name="_FilterDatabase"/></Cell>
    <Cell><Data ss:Type="Number">0.39951756349895201</Data><NamedCell ss:Name="_FilterDatabase"/></Cell>
    <Cell><Data ss:Type="Number">1.0514993786062701</Data><NamedCell ss:Name="_FilterDatabase"/></Cell>
    <Cell><Data ss:Type="Number">6449</Data><NamedCell ss:Name="_FilterDatabase"/></Cell>
    <Cell><Data ss:Type="Number">608.32844944350995</Data><NamedCell ss:Name="_FilterDatabase"/></Cell>
    <Cell><Data ss:Type="Number">8.4096922444830205E-2</Data><NamedCell ss:Name="_FilterDatabase"/></Cell>
    <Cell><Data ss:Type="Number">0.903348844052273</Data><NamedCell ss:Name="_FilterDatabase"/></Cell>
   </Row>
   <Row ss:AutoFitHeight="0">
    <Cell><Data ss:Type="String">miR-10b</Data><NamedCell ss:Name="_FilterDatabase"/></Cell>
    <Cell><Data ss:Type="String">uacccuguagaaccgaauuugu</Data><NamedCell ss:Name="_FilterDatabase"/></Cell>
    <Cell><Data ss:Type="String">mir-10b </Data><NamedCell ss:Name="_FilterDatabase"/></Cell>
    <Cell><Data ss:Type="String">Sus scrofa</Data><NamedCell ss:Name="_FilterDatabase"/></Cell>
    <Cell><Data ss:Type="Number">717728</Data><NamedCell ss:Name="_FilterDatabase"/></Cell>
    <Cell><Data ss:Type="Number">55274.960056793097</Data><NamedCell ss:Name="_FilterDatabase"/></Cell>
    <Cell><Data ss:Type="Number">332804</Data><NamedCell ss:Name="_FilterDatabase"/></Cell>
    <Cell><Data ss:Type="Number">42326.430019659703</Data><NamedCell ss:Name="_FilterDatabase"/></Cell>
    <Cell><Data ss:Type="Number">0</Data><NamedCell ss:Name="_FilterDatabase"/></Cell>
    <Cell><Data ss:Type="Number">1.3059206748861001</Data><NamedCell ss:Name="_FilterDatabase"/></Cell>
    <Cell><Data ss:Type="Number">273888</Data><NamedCell ss:Name="_FilterDatabase"/></Cell>
    <Cell><Data ss:Type="Number">30113.661789300499</Data><NamedCell ss:Name="_FilterDatabase"/></Cell>
    <Cell><Data ss:Type="Number">0</Data><NamedCell ss:Name="_FilterDatabase"/></Cell>
    <Cell><Data ss:Type="Number">1.4055557346632099</Data><NamedCell ss:Name="_FilterDatabase"/></Cell>
    <Cell><Data ss:Type="Number">261860</Data><NamedCell ss:Name="_FilterDatabase"/></Cell>
    <Cell><Data ss:Type="Number">23607.222551577801</Data><NamedCell ss:Name="_FilterDatabase"/></Cell>
    <Cell ss:StyleID="s64"><Data ss:Type="Number">8.2532777706836106E-174</Data><NamedCell ss:Name="_FilterDatabase"/></Cell>
    <Cell><Data ss:Type="Number">1.2756122294144201</Data><NamedCell ss:Name="_FilterDatabase"/></Cell>
    <Cell><Data ss:Type="Number">306434</Data><NamedCell ss:Name="_FilterDatabase"/></Cell>
    <Cell><Data ss:Type="Number">21081.959683712099</Data><NamedCell ss:Name="_FilterDatabase"/></Cell>
    <Cell ss:StyleID="s64"><Data ss:Type="Number">6.6063773338811296E-33</Data><NamedCell ss:Name="_FilterDatabase"/></Cell>
    <Cell><Data ss:Type="Number">1.1197831181612901</Data><NamedCell ss:Name="_FilterDatabase"/></Cell>
    <Cell><Data ss:Type="Number">216745</Data><NamedCell ss:Name="_FilterDatabase"/></Cell>
    <Cell><Data ss:Type="Number">14529.2189836753</Data><NamedCell ss:Name="_FilterDatabase"/></Cell>
    <Cell ss:StyleID="s64"><Data ss:Type="Number">1.10618672637339E-265</Data><NamedCell ss:Name="_FilterDatabase"/></Cell>
    <Cell><Data ss:Type="Number">1.45100433185014</Data><NamedCell ss:Name="_FilterDatabase"/></Cell>
    <Cell><Data ss:Type="Number">102632</Data><NamedCell ss:Name="_FilterDatabase"/></Cell>
    <Cell><Data ss:Type="Number">14327.4787674616</Data><NamedCell ss:Name="_FilterDatabase"/></Cell>
    <Cell><Data ss:Type="Number">0.23499969585913599</Data><NamedCell ss:Name="_FilterDatabase"/></Cell>
    <Cell><Data ss:Type="Number">1.01408065016099</Data><NamedCell ss:Name="_FilterDatabase"/></Cell>
    <Cell><Data ss:Type="Number">121243</Data><NamedCell ss:Name="_FilterDatabase"/></Cell>
    <Cell><Data ss:Type="Number">10202.4081092832</Data><NamedCell ss:Name="_FilterDatabase"/></Cell>
    <Cell ss:StyleID="s64"><Data ss:Type="Number">1.36568737965291E-153</Data><NamedCell ss:Name="_FilterDatabase"/></Cell>
    <Cell><Data ss:Type="Number">1.40432323565109</Data><NamedCell ss:Name="_FilterDatabase"/></Cell>
    <Cell><Data ss:Type="Number">112441</Data><NamedCell ss:Name="_FilterDatabase"/></Cell>
    <Cell><Data ss:Type="Number">13349.08679358</Data><NamedCell ss:Name="_FilterDatabase"/></Cell>
    <Cell ss:StyleID="s64"><Data ss:Type="Number">1.0611002657686199E-93</Data><NamedCell ss:Name="_FilterDatabase"/></Cell>
    <Cell><Data ss:Type="Number">0.76427760692887903</Data><NamedCell ss:Name="_FilterDatabase"/></Cell>
    <Cell><Data ss:Type="Number">82361</Data><NamedCell ss:Name="_FilterDatabase"/></Cell>
    <Cell><Data ss:Type="Number">9919.6405655379094</Data><NamedCell ss:Name="_FilterDatabase"/></Cell>
    <Cell ss:StyleID="s64"><Data ss:Type="Number">2.4935802135397299E-112</Data><NamedCell ss:Name="_FilterDatabase"/></Cell>
    <Cell><Data ss:Type="Number">1.3457228319296599</Data><NamedCell ss:Name="_FilterDatabase"/></Cell>
    <Cell><Data ss:Type="Number">849500</Data><NamedCell ss:Name="_FilterDatabase"/></Cell>
    <Cell><Data ss:Type="Number">45490.202042362798</Data><NamedCell ss:Name="_FilterDatabase"/></Cell>
    <Cell><Data ss:Type="Number">0</Data><NamedCell ss:Name="_FilterDatabase"/></Cell>
    <Cell><Data ss:Type="Number">0.21806103556761999</Data><NamedCell ss:Name="_FilterDatabase"/></Cell>
    <Cell><Data ss:Type="Number">594731</Data><NamedCell ss:Name="_FilterDatabase"/></Cell>
    <Cell><Data ss:Type="Number">37193.456869377202</Data><NamedCell ss:Name="_FilterDatabase"/></Cell>
    <Cell ss:StyleID="s64"><Data ss:Type="Number">2.28521777757596E-183</Data><NamedCell ss:Name="_FilterDatabase"/></Cell>
    <Cell><Data ss:Type="Number">1.2230700201415401</Data><NamedCell ss:Name="_FilterDatabase"/></Cell>
    <Cell><Data ss:Type="Number">343178</Data><NamedCell ss:Name="_FilterDatabase"/></Cell>
    <Cell><Data ss:Type="Number">19322.6765018939</Data><NamedCell ss:Name="_FilterDatabase"/></Cell>
    <Cell><Data ss:Type="Number">0</Data><NamedCell ss:Name="_FilterDatabase"/></Cell>
    <Cell><Data ss:Type="Number">1.9248605060345401</Data><NamedCell ss:Name="_FilterDatabase"/></Cell>
    <Cell><Data ss:Type="Number">290969</Data><NamedCell ss:Name="_FilterDatabase"/></Cell>
    <Cell><Data ss:Type="Number">16912.336288870702</Data><NamedCell ss:Name="_FilterDatabase"/></Cell>
    <Cell ss:StyleID="s64"><Data ss:Type="Number">9.0304706746578307E-37</Data><NamedCell ss:Name="_FilterDatabase"/></Cell>
    <Cell><Data ss:Type="Number">1.1425196478980499</Data><NamedCell ss:Name="_FilterDatabase"/></Cell>
    <Cell><Data ss:Type="Number">363862</Data><NamedCell ss:Name="_FilterDatabase"/></Cell>
    <Cell><Data ss:Type="Number">22578.8131897372</Data><NamedCell ss:Name="_FilterDatabase"/></Cell>
    <Cell ss:StyleID="s64"><Data ss:Type="Number">1.9260885493654299E-179</Data><NamedCell ss:Name="_FilterDatabase"/></Cell>
    <Cell><Data ss:Type="Number">0.74903566218254103</Data><NamedCell ss:Name="_FilterDatabase"/></Cell>
    <Cell><Data ss:Type="Number">83404</Data><NamedCell ss:Name="_FilterDatabase"/></Cell>
    <Cell><Data ss:Type="Number">8707.4540166164497</Data><NamedCell ss:Name="_FilterDatabase"/></Cell>
    <Cell><Data ss:Type="Number">0</Data><NamedCell ss:Name="_FilterDatabase"/></Cell>
    <Cell><Data ss:Type="Number">2.5930442063374701</Data><NamedCell ss:Name="_FilterDatabase"/></Cell>
    <Cell><Data ss:Type="Number">195543</Data><NamedCell ss:Name="_FilterDatabase"/></Cell>
    <Cell><Data ss:Type="Number">12210.3832873801</Data><NamedCell ss:Name="_FilterDatabase"/></Cell>
    <Cell ss:StyleID="s64"><Data ss:Type="Number">3.4783128207215801E-130</Data><NamedCell ss:Name="_FilterDatabase"/></Cell>
    <Cell><Data ss:Type="Number">0.71311881139848499</Data><NamedCell ss:Name="_FilterDatabase"/></Cell>
    <Cell><Data ss:Type="Number">97114</Data><NamedCell ss:Name="_FilterDatabase"/></Cell>
    <Cell><Data ss:Type="Number">10103.6573192005</Data><NamedCell ss:Name="_FilterDatabase"/></Cell>
    <Cell ss:StyleID="s64"><Data ss:Type="Number">3.1414764878772303E-45</Data><NamedCell ss:Name="_FilterDatabase"/></Cell>
    <Cell><Data ss:Type="Number">1.2085112253536301</Data><NamedCell ss:Name="_FilterDatabase"/></Cell>
    <Cell><Data ss:Type="Number">89650</Data><NamedCell ss:Name="_FilterDatabase"/></Cell>
    <Cell><Data ss:Type="Number">9013.1020241929109</Data><NamedCell ss:Name="_FilterDatabase"/></Cell>
    <Cell ss:StyleID="s64"><Data ss:Type="Number">3.0358915723009998E-15</Data><NamedCell ss:Name="_FilterDatabase"/></Cell>
    <Cell><Data ss:Type="Number">1.1209966659736399</Data><NamedCell ss:Name="_FilterDatabase"/></Cell>
    <Cell><Data ss:Type="Number">71706</Data><NamedCell ss:Name="_FilterDatabase"/></Cell>
    <Cell><Data ss:Type="Number">6763.9633735147099</Data><NamedCell ss:Name="_FilterDatabase"/></Cell>
    <Cell ss:StyleID="s64"><Data ss:Type="Number">6.1667436612207796E-72</Data><NamedCell ss:Name="_FilterDatabase"/></Cell>
    <Cell><Data ss:Type="Number">1.3325178636367301</Data><NamedCell ss:Name="_FilterDatabase"/></Cell>
   </Row>
   <Row ss:AutoFitHeight="0">
    <Cell><Data ss:Type="String">miR-122</Data><NamedCell ss:Name="_FilterDatabase"/></Cell>
    <Cell><Data ss:Type="String">uggagugugacaaugguguuugu</Data><NamedCell ss:Name="_FilterDatabase"/></Cell>
    <Cell><Data ss:Type="String">mir-122 </Data><NamedCell ss:Name="_FilterDatabase"/></Cell>
    <Cell><Data ss:Type="String">Sus scrofa</Data><NamedCell ss:Name="_FilterDatabase"/></Cell>
    <Cell><Data ss:Type="Number">178</Data><NamedCell ss:Name="_FilterDatabase"/></Cell>
    <Cell><Data ss:Type="Number">13.7084562537746</Data><NamedCell ss:Name="_FilterDatabase"/></Cell>
    <Cell><Data ss:Type="Number">7</Data><NamedCell ss:Name="_FilterDatabase"/></Cell>
    <Cell><Data ss:Type="Number">0.89026877723109599</Data><NamedCell ss:Name="_FilterDatabase"/></Cell>
    <Cell><Data ss:Type="Number">5.1416875247142801E-4</Data><NamedCell ss:Name="_FilterDatabase"/></Cell>
    <Cell><Data ss:Type="Number">15.3981096544917</Data><NamedCell ss:Name="_FilterDatabase"/></Cell>
    <Cell><Data ss:Type="Number">3</Data><NamedCell ss:Name="_FilterDatabase"/></Cell>
    <Cell><Data ss:Type="Number">0.32984645317758099</Data><NamedCell ss:Name="_FilterDatabase"/></Cell>
    <Cell><Data ss:Type="Number">0.72095728679648596</Data><NamedCell ss:Name="_FilterDatabase"/></Cell>
    <Cell><Data ss:Type="Number">2.6990400189381401</Data><NamedCell ss:Name="_FilterDatabase"/></Cell>
    <Cell><Data ss:Type="Number">0.01</Data><NamedCell ss:Name="_FilterDatabase"/></Cell>
    <Cell><Data ss:Type="Number">9.0152075733513303E-4</Data><NamedCell ss:Name="_FilterDatabase"/></Cell>
    <Cell><Data ss:Type="Number">0.79622299111262096</Data><NamedCell ss:Name="_FilterDatabase"/></Cell>
    <Cell><Data ss:Type="Number">365.87782421405001</Data><NamedCell ss:Name="_FilterDatabase"/></Cell>
    <Cell><Data ss:Type="Number">1</Data><NamedCell ss:Name="_FilterDatabase"/></Cell>
    <Cell><Data ss:Type="Number">6.8797717236703901E-2</Data><NamedCell ss:Name="_FilterDatabase"/></Cell>
    <Cell><Data ss:Type="Number">0.95405573138379796</Data><NamedCell ss:Name="_FilterDatabase"/></Cell>
    <Cell><Data ss:Type="Number">1.31039341644633E-2</Data><NamedCell ss:Name="_FilterDatabase"/></Cell>
    <Cell><Data ss:Type="Number">7</Data><NamedCell ss:Name="_FilterDatabase"/></Cell>
    <Cell><Data ss:Type="Number">0.46923588957404799</Data><NamedCell ss:Name="_FilterDatabase"/></Cell>
    <Cell><Data ss:Type="Number">0.76626664008607404</Data><NamedCell ss:Name="_FilterDatabase"/></Cell>
    <Cell><Data ss:Type="Number">0.146616486004844</Data><NamedCell ss:Name="_FilterDatabase"/></Cell>
    <Cell><Data ss:Type="Number">6</Data><NamedCell ss:Name="_FilterDatabase"/></Cell>
    <Cell><Data ss:Type="Number">0.83760301470077003</Data><NamedCell ss:Name="_FilterDatabase"/></Cell>
    <Cell><Data ss:Type="Number">0.81782991549053097</Data><NamedCell ss:Name="_FilterDatabase"/></Cell>
    <Cell><Data ss:Type="Number">0.56021275155233297</Data><NamedCell ss:Name="_FilterDatabase"/></Cell>
    <Cell><Data ss:Type="Number">4</Data><NamedCell ss:Name="_FilterDatabase"/></Cell>
    <Cell><Data ss:Type="Number">0.33659372035608598</Data><NamedCell ss:Name="_FilterDatabase"/></Cell>
    <Cell><Data ss:Type="Number">0.74746929617689095</Data><NamedCell ss:Name="_FilterDatabase"/></Cell>
    <Cell><Data ss:Type="Number">2.4884689286973698</Data><NamedCell ss:Name="_FilterDatabase"/></Cell>
    <Cell><Data ss:Type="Number">7</Data><NamedCell ss:Name="_FilterDatabase"/></Cell>
    <Cell><Data ss:Type="Number">0.83104568222498898</Data><NamedCell ss:Name="_FilterDatabase"/></Cell>
    <Cell><Data ss:Type="Number">0.75036748667681397</Data><NamedCell ss:Name="_FilterDatabase"/></Cell>
    <Cell><Data ss:Type="Number">0.40502432965527402</Data><NamedCell ss:Name="_FilterDatabase"/></Cell>
    <Cell><Data ss:Type="Number">18</Data><NamedCell ss:Name="_FilterDatabase"/></Cell>
    <Cell><Data ss:Type="Number">2.16793786111973</Data><NamedCell ss:Name="_FilterDatabase"/></Cell>
    <Cell><Data ss:Type="Number">0.511805686640739</Data><NamedCell ss:Name="_FilterDatabase"/></Cell>
    <Cell><Data ss:Type="Number">0.38333464124094302</Data><NamedCell ss:Name="_FilterDatabase"/></Cell>
    <Cell><Data ss:Type="Number">59</Data><NamedCell ss:Name="_FilterDatabase"/></Cell>
    <Cell><Data ss:Type="Number">3.1594136792223702</Data><NamedCell ss:Name="_FilterDatabase"/></Cell>
    <Cell><Data ss:Type="Number">0.69752304567914003</Data><NamedCell ss:Name="_FilterDatabase"/></Cell>
    <Cell><Data ss:Type="Number">0.68618360279218904</Data><NamedCell ss:Name="_FilterDatabase"/></Cell>
    <Cell><Data ss:Type="Number">12</Data><NamedCell ss:Name="_FilterDatabase"/></Cell>
    <Cell><Data ss:Type="Number">0.75045942187733095</Data><NamedCell ss:Name="_FilterDatabase"/></Cell>
    <Cell><Data ss:Type="Number">0.27777757891604399</Data><NamedCell ss:Name="_FilterDatabase"/></Cell>
    <Cell><Data ss:Type="Number">4.2099727008808303</Data><NamedCell ss:Name="_FilterDatabase"/></Cell>
    <Cell><Data ss:Type="Number">1</Data><NamedCell ss:Name="_FilterDatabase"/></Cell>
    <Cell><Data ss:Type="Number">5.6305114261094497E-2</Data><NamedCell ss:Name="_FilterDatabase"/></Cell>
    <Cell><Data ss:Type="Number">0.62760886795945303</Data><NamedCell ss:Name="_FilterDatabase"/></Cell>
    <Cell><Data ss:Type="Number">13.328441505283999</Data><NamedCell ss:Name="_FilterDatabase"/></Cell>
    <Cell><Data ss:Type="Number">1</Data><NamedCell ss:Name="_FilterDatabase"/></Cell>
    <Cell><Data ss:Type="Number">5.8124186043429699E-2</Data><NamedCell ss:Name="_FilterDatabase"/></Cell>
    <Cell><Data ss:Type="Number">0.99878652654026201</Data><NamedCell ss:Name="_FilterDatabase"/></Cell>
    <Cell><Data ss:Type="Number">0.96870370311979903</Data><NamedCell ss:Name="_FilterDatabase"/></Cell>
    <Cell><Data ss:Type="Number">0.01</Data><NamedCell ss:Name="_FilterDatabase"/></Cell>
    <Cell><Data ss:Type="Number">6.2053232241171595E-4</Data><NamedCell ss:Name="_FilterDatabase"/></Cell>
    <Cell><Data ss:Type="Number">0.96094162314483</Data><NamedCell ss:Name="_FilterDatabase"/></Cell>
    <Cell><Data ss:Type="Number">93.668265043033401</Data><NamedCell ss:Name="_FilterDatabase"/></Cell>
    <Cell><Data ss:Type="Number">0.01</Data><NamedCell ss:Name="_FilterDatabase"/></Cell>
    <Cell><Data ss:Type="Number">1.0440091622244099E-3</Data><NamedCell ss:Name="_FilterDatabase"/></Cell>
    <Cell><Data ss:Type="Number">0.999706637426373</Data><NamedCell ss:Name="_FilterDatabase"/></Cell>
    <Cell><Data ss:Type="Number">0.59437440289277299</Data><NamedCell ss:Name="_FilterDatabase"/></Cell>
    <Cell><Data ss:Type="Number">1</Data><NamedCell ss:Name="_FilterDatabase"/></Cell>
    <Cell><Data ss:Type="Number">6.2443469146838002E-2</Data><NamedCell ss:Name="_FilterDatabase"/></Cell>
    <Cell><Data ss:Type="Number">0.95836306964729201</Data><NamedCell ss:Name="_FilterDatabase"/></Cell>
    <Cell><Data ss:Type="Number">1.6719269068305301E-2</Data><NamedCell ss:Name="_FilterDatabase"/></Cell>
    <Cell><Data ss:Type="Number">0.01</Data><NamedCell ss:Name="_FilterDatabase"/></Cell>
    <Cell><Data ss:Type="Number">1.04039142854795E-3</Data><NamedCell ss:Name="_FilterDatabase"/></Cell>
    <Cell><Data ss:Type="Number">0.95836056766552202</Data><NamedCell ss:Name="_FilterDatabase"/></Cell>
    <Cell><Data ss:Type="Number">60.0192076111096</Data><NamedCell ss:Name="_FilterDatabase"/></Cell>
    <Cell><Data ss:Type="Number">0.01</Data><NamedCell ss:Name="_FilterDatabase"/></Cell>
    <Cell><Data ss:Type="Number">1.0053655353254799E-3</Data><NamedCell ss:Name="_FilterDatabase"/></Cell>
    <Cell><Data ss:Type="Number">0.99997573909730697</Data><NamedCell ss:Name="_FilterDatabase"/></Cell>
    <Cell><Data ss:Type="Number">1.03483896353293</Data><NamedCell ss:Name="_FilterDatabase"/></Cell>
    <Cell><Data ss:Type="Number">1</Data><NamedCell ss:Name="_FilterDatabase"/></Cell>
    <Cell><Data ss:Type="Number">9.4329112954490604E-2</Data><NamedCell ss:Name="_FilterDatabase"/></Cell>
    <Cell><Data ss:Type="Number">0.93740192899239205</Data><NamedCell ss:Name="_FilterDatabase"/></Cell>
    <Cell><Data ss:Type="Number">1.0658062011147299E-2</Data><NamedCell ss:Name="_FilterDatabase"/></Cell>
   </Row>
   <Row ss:AutoFitHeight="0">
    <Cell><Data ss:Type="String">miR-1224</Data><NamedCell ss:Name="_FilterDatabase"/></Cell>
    <Cell><Data ss:Type="String">caccuccucucuccucaggu</Data><NamedCell ss:Name="_FilterDatabase"/></Cell>
    <Cell><Data ss:Type="String">mir-1224 </Data><NamedCell ss:Name="_FilterDatabase"/></Cell>
    <Cell><Data ss:Type="String">Sus scrofa</Data><NamedCell ss:Name="_FilterDatabase"/></Cell>
    <Cell><Data ss:Type="Number">0.01</Data><NamedCell ss:Name="_FilterDatabase"/></Cell>
    <Cell><Data ss:Type="Number">7.7013799178509204E-4</Data><NamedCell ss:Name="_FilterDatabase"/></Cell>
    <Cell><Data ss:Type="Number">0.01</Data><NamedCell ss:Name="_FilterDatabase"/></Cell>
    <Cell><Data ss:Type="Number">1.2718125389015701E-3</Data><NamedCell ss:Name="_FilterDatabase"/></Cell>
    <Cell><Data ss:Type="Number">0.99965251155571899</Data><NamedCell ss:Name="_FilterDatabase"/></Cell>
    <Cell><Data ss:Type="Number">0.60554363809798695</Data><NamedCell ss:Name="_FilterDatabase"/></Cell>
    <Cell><Data ss:Type="Number">0.01</Data><NamedCell ss:Name="_FilterDatabase"/></Cell>
    <Cell><Data ss:Type="Number">1.0994881772586E-3</Data><NamedCell ss:Name="_FilterDatabase"/></Cell>
    <Cell><Data ss:Type="Number">0.99988065190788</Data><NamedCell ss:Name="_FilterDatabase"/></Cell>
    <Cell><Data ss:Type="Number">1.1567314366877699</Data><NamedCell ss:Name="_FilterDatabase"/></Cell>
    <Cell><Data ss:Type="Number">0.01</Data><NamedCell ss:Name="_FilterDatabase"/></Cell>
    <Cell><Data ss:Type="Number">9.0152075733513303E-4</Data><NamedCell ss:Name="_FilterDatabase"/></Cell>
    <Cell><Data ss:Type="Number">0.99986287451232803</Data><NamedCell ss:Name="_FilterDatabase"/></Cell>
    <Cell><Data ss:Type="Number">1.21959274738017</Data><NamedCell ss:Name="_FilterDatabase"/></Cell>
    <Cell><Data ss:Type="Number">0.01</Data><NamedCell ss:Name="_FilterDatabase"/></Cell>
    <Cell><Data ss:Type="Number">6.8797717236703903E-4</Data><NamedCell ss:Name="_FilterDatabase"/></Cell>
    <Cell><Data ss:Type="Number">0.99985206434403295</Data><NamedCell ss:Name="_FilterDatabase"/></Cell>
    <Cell><Data ss:Type="Number">1.31039341644633</Data><NamedCell ss:Name="_FilterDatabase"/></Cell>
    <Cell><Data ss:Type="Number">0.01</Data><NamedCell ss:Name="_FilterDatabase"/></Cell>
    <Cell><Data ss:Type="Number">6.7033698510578297E-4</Data><NamedCell ss:Name="_FilterDatabase"/></Cell>
    <Cell><Data ss:Type="Number">0.99998777850623799</Data><NamedCell ss:Name="_FilterDatabase"/></Cell>
    <Cell><Data ss:Type="Number">1.02631540203391</Data><NamedCell ss:Name="_FilterDatabase"/></Cell>
    <Cell><Data ss:Type="Number">0.01</Data><NamedCell ss:Name="_FilterDatabase"/></Cell>
    <Cell><Data ss:Type="Number">1.39600502450128E-3</Data><NamedCell ss:Name="_FilterDatabase"/></Cell>
    <Cell><Data ss:Type="Number">0.99949736512522203</Data><NamedCell ss:Name="_FilterDatabase"/></Cell>
    <Cell><Data ss:Type="Number">0.48018235847342799</Data><NamedCell ss:Name="_FilterDatabase"/></Cell>
    <Cell><Data ss:Type="Number">0.01</Data><NamedCell ss:Name="_FilterDatabase"/></Cell>
    <Cell><Data ss:Type="Number">8.4148430089021496E-4</Data><NamedCell ss:Name="_FilterDatabase"/></Cell>
    <Cell><Data ss:Type="Number">0.999615933271916</Data><NamedCell ss:Name="_FilterDatabase"/></Cell>
    <Cell><Data ss:Type="Number">1.6589792857982499</Data><NamedCell ss:Name="_FilterDatabase"/></Cell>
    <Cell><Data ss:Type="Number">0.01</Data><NamedCell ss:Name="_FilterDatabase"/></Cell>
    <Cell><Data ss:Type="Number">1.18720811746427E-3</Data><NamedCell ss:Name="_FilterDatabase"/></Cell>
    <Cell><Data ss:Type="Number">0.99976053083706895</Data><NamedCell ss:Name="_FilterDatabase"/></Cell>
    <Cell><Data ss:Type="Number">0.70879257689672903</Data><NamedCell ss:Name="_FilterDatabase"/></Cell>
    <Cell><Data ss:Type="Number">0.01</Data><NamedCell ss:Name="_FilterDatabase"/></Cell>
    <Cell><Data ss:Type="Number">1.2044099228442999E-3</Data><NamedCell ss:Name="_FilterDatabase"/></Cell>
    <Cell><Data ss:Type="Number">0.99998808648873705</Data><NamedCell ss:Name="_FilterDatabase"/></Cell>
    <Cell><Data ss:Type="Number">0.98571764890528102</Data><NamedCell ss:Name="_FilterDatabase"/></Cell>
    <Cell><Data ss:Type="Number">0.01</Data><NamedCell ss:Name="_FilterDatabase"/></Cell>
    <Cell><Data ss:Type="Number">5.3549384393599504E-4</Data><NamedCell ss:Name="_FilterDatabase"/></Cell>
    <Cell><Data ss:Type="Number">0.99953662207822902</Data><NamedCell ss:Name="_FilterDatabase"/></Cell>
    <Cell><Data ss:Type="Number">2.2491573647077301</Data><NamedCell ss:Name="_FilterDatabase"/></Cell>
    <Cell><Data ss:Type="Number">0.01</Data><NamedCell ss:Name="_FilterDatabase"/></Cell>
    <Cell><Data ss:Type="Number">6.2538285156444196E-4</Data><NamedCell ss:Name="_FilterDatabase"/></Cell>
    <Cell><Data ss:Type="Number">0.99993771874154902</Data><NamedCell ss:Name="_FilterDatabase"/></Cell>
    <Cell><Data ss:Type="Number">0.85626563407745704</Data><NamedCell ss:Name="_FilterDatabase"/></Cell>
    <Cell><Data ss:Type="Number">0.01</Data><NamedCell ss:Name="_FilterDatabase"/></Cell>
    <Cell><Data ss:Type="Number">5.6305114261094504E-4</Data><NamedCell ss:Name="_FilterDatabase"/></Cell>
    <Cell><Data ss:Type="Number">0.999956812736851</Data><NamedCell ss:Name="_FilterDatabase"/></Cell>
    <Cell><Data ss:Type="Number">1.1107034587736699</Data><NamedCell ss:Name="_FilterDatabase"/></Cell>
    <Cell><Data ss:Type="Number">0.01</Data><NamedCell ss:Name="_FilterDatabase"/></Cell>
    <Cell><Data ss:Type="Number">5.8124186043429697E-4</Data><NamedCell ss:Name="_FilterDatabase"/></Cell>
    <Cell><Data ss:Type="Number">0.99998739615292498</Data><NamedCell ss:Name="_FilterDatabase"/></Cell>
    <Cell><Data ss:Type="Number">0.96870370311979903</Data><NamedCell ss:Name="_FilterDatabase"/></Cell>
    <Cell><Data ss:Type="Number">0.01</Data><NamedCell ss:Name="_FilterDatabase"/></Cell>
    <Cell><Data ss:Type="Number">6.2053232241171595E-4</Data><NamedCell ss:Name="_FilterDatabase"/></Cell>
    <Cell><Data ss:Type="Number">0.999972777263608</Data><NamedCell ss:Name="_FilterDatabase"/></Cell>
    <Cell><Data ss:Type="Number">0.93668265043033405</Data><NamedCell ss:Name="_FilterDatabase"/></Cell>
    <Cell><Data ss:Type="Number">0.01</Data><NamedCell ss:Name="_FilterDatabase"/></Cell>
    <Cell><Data ss:Type="Number">1.0440091622244099E-3</Data><NamedCell ss:Name="_FilterDatabase"/></Cell>
    <Cell><Data ss:Type="Number">0.999706637426373</Data><NamedCell ss:Name="_FilterDatabase"/></Cell>
    <Cell><Data ss:Type="Number">0.59437440289277299</Data><NamedCell ss:Name="_FilterDatabase"/></Cell>
    <Cell><Data ss:Type="Number">0.01</Data><NamedCell ss:Name="_FilterDatabase"/></Cell>
    <Cell><Data ss:Type="Number">6.2443469146838005E-4</Data><NamedCell ss:Name="_FilterDatabase"/></Cell>
    <Cell><Data ss:Type="Number">0.99970934117587695</Data><NamedCell ss:Name="_FilterDatabase"/></Cell>
    <Cell><Data ss:Type="Number">1.67192690683053</Data><NamedCell ss:Name="_FilterDatabase"/></Cell>
    <Cell><Data ss:Type="Number">0.01</Data><NamedCell ss:Name="_FilterDatabase"/></Cell>
    <Cell><Data ss:Type="Number">1.04039142854795E-3</Data><NamedCell ss:Name="_FilterDatabase"/></Cell>
    <Cell><Data ss:Type="Number">0.99971184698789595</Data><NamedCell ss:Name="_FilterDatabase"/></Cell>
    <Cell><Data ss:Type="Number">0.60019207611109604</Data><NamedCell ss:Name="_FilterDatabase"/></Cell>
    <Cell><Data ss:Type="Number">0.01</Data><NamedCell ss:Name="_FilterDatabase"/></Cell>
    <Cell><Data ss:Type="Number">1.0053655353254799E-3</Data><NamedCell ss:Name="_FilterDatabase"/></Cell>
    <Cell><Data ss:Type="Number">0.99997573909730697</Data><NamedCell ss:Name="_FilterDatabase"/></Cell>
    <Cell><Data ss:Type="Number">1.03483896353293</Data><NamedCell ss:Name="_FilterDatabase"/></Cell>
    <Cell><Data ss:Type="Number">0.01</Data><NamedCell ss:Name="_FilterDatabase"/></Cell>
    <Cell><Data ss:Type="Number">9.4329112954490602E-4</Data><NamedCell ss:Name="_FilterDatabase"/></Cell>
    <Cell><Data ss:Type="Number">0.999957002331751</Data><NamedCell ss:Name="_FilterDatabase"/></Cell>
    <Cell><Data ss:Type="Number">1.06580620111473</Data><NamedCell ss:Name="_FilterDatabase"/></Cell>
   </Row>
   <Row ss:AutoFitHeight="0">
    <Cell><Data ss:Type="String">miR-124a</Data><NamedCell ss:Name="_FilterDatabase"/></Cell>
    <Cell><Data ss:Type="String">uaaggcacgcggugaaugcca</Data><NamedCell ss:Name="_FilterDatabase"/></Cell>
    <Cell><Data ss:Type="String">mir-124a-2 //mir-124a-1 </Data><NamedCell ss:Name="_FilterDatabase"/></Cell>
    <Cell><Data ss:Type="String">Sus scrofa</Data><NamedCell ss:Name="_FilterDatabase"/></Cell>
    <Cell><Data ss:Type="Number">15099</Data><NamedCell ss:Name="_FilterDatabase"/></Cell>
    <Cell><Data ss:Type="Number">1162.8313537963099</Data><NamedCell ss:Name="_FilterDatabase"/></Cell>
    <Cell><Data ss:Type="Number">32</Data><NamedCell ss:Name="_FilterDatabase"/></Cell>
    <Cell><Data ss:Type="Number">4.0698001244850097</Data><NamedCell ss:Name="_FilterDatabase"/></Cell>
    <Cell><Data ss:Type="Number">0</Data><NamedCell ss:Name="_FilterDatabase"/></Cell>
    <Cell><Data ss:Type="Number">285.72198098879699</Data><NamedCell ss:Name="_FilterDatabase"/></Cell>
    <Cell><Data ss:Type="Number">13</Data><NamedCell ss:Name="_FilterDatabase"/></Cell>
    <Cell><Data ss:Type="Number">1.42933463043619</Data><NamedCell ss:Name="_FilterDatabase"/></Cell>
    <Cell><Data ss:Type="Number">0.30119193380209103</Data><NamedCell ss:Name="_FilterDatabase"/></Cell>
    <Cell><Data ss:Type="Number">2.8473389210775899</Data><NamedCell ss:Name="_FilterDatabase"/></Cell>
    <Cell><Data ss:Type="Number">7</Data><NamedCell ss:Name="_FilterDatabase"/></Cell>
    <Cell><Data ss:Type="Number">0.63106453013459296</Data><NamedCell ss:Name="_FilterDatabase"/></Cell>
    <Cell><Data ss:Type="Number">0.65884765504753295</Data><NamedCell ss:Name="_FilterDatabase"/></Cell>
    <Cell><Data ss:Type="Number">2.2649579594203102</Data><NamedCell ss:Name="_FilterDatabase"/></Cell>
    <Cell><Data ss:Type="Number">10</Data><NamedCell ss:Name="_FilterDatabase"/></Cell>
    <Cell><Data ss:Type="Number">0.68797717236703904</Data><NamedCell ss:Name="_FilterDatabase"/></Cell>
    <Cell><Data ss:Type="Number">0.97172235121918804</Data><NamedCell ss:Name="_FilterDatabase"/></Cell>
    <Cell><Data ss:Type="Number">0.91727539151243398</Data><NamedCell ss:Name="_FilterDatabase"/></Cell>
    <Cell><Data ss:Type="Number">1</Data><NamedCell ss:Name="_FilterDatabase"/></Cell>
    <Cell><Data ss:Type="Number">6.7033698510578194E-2</Data><NamedCell ss:Name="_FilterDatabase"/></Cell>
    <Cell><Data ss:Type="Number">0.66100056051049205</Data><NamedCell ss:Name="_FilterDatabase"/></Cell>
    <Cell><Data ss:Type="Number">10.263154020339099</Data><NamedCell ss:Name="_FilterDatabase"/></Cell>
    <Cell><Data ss:Type="Number">3</Data><NamedCell ss:Name="_FilterDatabase"/></Cell>
    <Cell><Data ss:Type="Number">0.41880150735038502</Data><NamedCell ss:Name="_FilterDatabase"/></Cell>
    <Cell><Data ss:Type="Number">0.79135565421749898</Data><NamedCell ss:Name="_FilterDatabase"/></Cell>
    <Cell><Data ss:Type="Number">0.160060786157809</Data><NamedCell ss:Name="_FilterDatabase"/></Cell>
    <Cell><Data ss:Type="Number">44</Data><NamedCell ss:Name="_FilterDatabase"/></Cell>
    <Cell><Data ss:Type="Number">3.7025309239169402</Data><NamedCell ss:Name="_FilterDatabase"/></Cell>
    <Cell><Data ss:Type="Number">0.140499958445824</Data><NamedCell ss:Name="_FilterDatabase"/></Cell>
    <Cell><Data ss:Type="Number">0.113112224031699</Data><NamedCell ss:Name="_FilterDatabase"/></Cell>
    <Cell><Data ss:Type="Number">216</Data><NamedCell ss:Name="_FilterDatabase"/></Cell>
    <Cell><Data ss:Type="Number">25.643695337228198</Data><NamedCell ss:Name="_FilterDatabase"/></Cell>
    <Cell ss:StyleID="s64"><Data ss:Type="Number">2.8111473277678399E-5</Data><NamedCell ss:Name="_FilterDatabase"/></Cell>
    <Cell><Data ss:Type="Number">0.144383673071556</Data><NamedCell ss:Name="_FilterDatabase"/></Cell>
    <Cell><Data ss:Type="Number">303</Data><NamedCell ss:Name="_FilterDatabase"/></Cell>
    <Cell><Data ss:Type="Number">36.493620662182202</Data><NamedCell ss:Name="_FilterDatabase"/></Cell>
    <Cell><Data ss:Type="Number">0.17162070894642401</Data><NamedCell ss:Name="_FilterDatabase"/></Cell>
    <Cell><Data ss:Type="Number">0.70268980912059698</Data><NamedCell ss:Name="_FilterDatabase"/></Cell>
    <Cell><Data ss:Type="Number">63493</Data><NamedCell ss:Name="_FilterDatabase"/></Cell>
    <Cell><Data ss:Type="Number">3400.0110633028198</Data><NamedCell ss:Name="_FilterDatabase"/></Cell>
    <Cell><Data ss:Type="Number">0</Data><NamedCell ss:Name="_FilterDatabase"/></Cell>
    <Cell><Data ss:Type="Number">1.07333829163284E-2</Data><NamedCell ss:Name="_FilterDatabase"/></Cell>
    <Cell><Data ss:Type="Number">204</Data><NamedCell ss:Name="_FilterDatabase"/></Cell>
    <Cell><Data ss:Type="Number">12.757810171914601</Data><NamedCell ss:Name="_FilterDatabase"/></Cell>
    <Cell><Data ss:Type="Number">0</Data><NamedCell ss:Name="_FilterDatabase"/></Cell>
    <Cell><Data ss:Type="Number">266.50428384549002</Data><NamedCell ss:Name="_FilterDatabase"/></Cell>
    <Cell><Data ss:Type="Number">22</Data><NamedCell ss:Name="_FilterDatabase"/></Cell>
    <Cell><Data ss:Type="Number">1.23871251374408</Data><NamedCell ss:Name="_FilterDatabase"/></Cell>
    <Cell><Data ss:Type="Number">1.6712447066048501E-3</Data><NamedCell ss:Name="_FilterDatabase"/></Cell>
    <Cell><Data ss:Type="Number">10.2992502540831</Data><NamedCell ss:Name="_FilterDatabase"/></Cell>
    <Cell><Data ss:Type="Number">15</Data><NamedCell ss:Name="_FilterDatabase"/></Cell>
    <Cell><Data ss:Type="Number">0.87186279065144501</Data><NamedCell ss:Name="_FilterDatabase"/></Cell>
    <Cell><Data ss:Type="Number">0.84099259758568301</Data><NamedCell ss:Name="_FilterDatabase"/></Cell>
    <Cell><Data ss:Type="Number">1.4207654312423701</Data><NamedCell ss:Name="_FilterDatabase"/></Cell>
    <Cell><Data ss:Type="Number">19</Data><NamedCell ss:Name="_FilterDatabase"/></Cell>
    <Cell><Data ss:Type="Number">1.1790114125822599</Data><NamedCell ss:Name="_FilterDatabase"/></Cell>
    <Cell><Data ss:Type="Number">0.86547005904449803</Data><NamedCell ss:Name="_FilterDatabase"/></Cell>
    <Cell><Data ss:Type="Number">0.73948630297131601</Data><NamedCell ss:Name="_FilterDatabase"/></Cell>
    <Cell><Data ss:Type="Number">15</Data><NamedCell ss:Name="_FilterDatabase"/></Cell>
    <Cell><Data ss:Type="Number">1.5660137433366099</Data><NamedCell ss:Name="_FilterDatabase"/></Cell>
    <Cell><Data ss:Type="Number">0.84595165897980495</Data><NamedCell ss:Name="_FilterDatabase"/></Cell>
    <Cell><Data ss:Type="Number">0.75287424366417899</Data><NamedCell ss:Name="_FilterDatabase"/></Cell>
    <Cell><Data ss:Type="Number">8</Data><NamedCell ss:Name="_FilterDatabase"/></Cell>
    <Cell><Data ss:Type="Number">0.49954775317470401</Data><NamedCell ss:Name="_FilterDatabase"/></Cell>
    <Cell><Data ss:Type="Number">0.55405959019720197</Data><NamedCell ss:Name="_FilterDatabase"/></Cell>
    <Cell><Data ss:Type="Number">3.1348629503072498</Data><NamedCell ss:Name="_FilterDatabase"/></Cell>
    <Cell><Data ss:Type="Number">1</Data><NamedCell ss:Name="_FilterDatabase"/></Cell>
    <Cell><Data ss:Type="Number">0.104039142854795</Data><NamedCell ss:Name="_FilterDatabase"/></Cell>
    <Cell><Data ss:Type="Number">0.77285548822995997</Data><NamedCell ss:Name="_FilterDatabase"/></Cell>
    <Cell><Data ss:Type="Number">4.8015366088887701</Data><NamedCell ss:Name="_FilterDatabase"/></Cell>
    <Cell><Data ss:Type="Number">5</Data><NamedCell ss:Name="_FilterDatabase"/></Cell>
    <Cell><Data ss:Type="Number">0.50268276766273901</Data><NamedCell ss:Name="_FilterDatabase"/></Cell>
    <Cell><Data ss:Type="Number">0.77127042939185897</Data><NamedCell ss:Name="_FilterDatabase"/></Cell>
    <Cell><Data ss:Type="Number">0.206967792706586</Data><NamedCell ss:Name="_FilterDatabase"/></Cell>
    <Cell><Data ss:Type="Number">1</Data><NamedCell ss:Name="_FilterDatabase"/></Cell>
    <Cell><Data ss:Type="Number">9.4329112954490604E-2</Data><NamedCell ss:Name="_FilterDatabase"/></Cell>
    <Cell><Data ss:Type="Number">0.765257977045392</Data><NamedCell ss:Name="_FilterDatabase"/></Cell>
    <Cell><Data ss:Type="Number">5.3290310055736496</Data><NamedCell ss:Name="_FilterDatabase"/></Cell>
   </Row>
   <Row ss:AutoFitHeight="0">
    <Cell><Data ss:Type="String">miR-125a</Data><NamedCell ss:Name="_FilterDatabase"/></Cell>
    <Cell><Data ss:Type="String">ucccugagacccuuuaaccugug</Data><NamedCell ss:Name="_FilterDatabase"/></Cell>
    <Cell><Data ss:Type="String">mir-125a </Data><NamedCell ss:Name="_FilterDatabase"/></Cell>
    <Cell><Data ss:Type="String">Sus scrofa</Data><NamedCell ss:Name="_FilterDatabase"/></Cell>
    <Cell><Data ss:Type="Number">17009</Data><NamedCell ss:Name="_FilterDatabase"/></Cell>
    <Cell><Data ss:Type="Number">1309.9277102272599</Data><NamedCell ss:Name="_FilterDatabase"/></Cell>
    <Cell><Data ss:Type="Number">6614</Data><NamedCell ss:Name="_FilterDatabase"/></Cell>
    <Cell><Data ss:Type="Number">841.17681322949602</Data><NamedCell ss:Name="_FilterDatabase"/></Cell>
    <Cell ss:StyleID="s64"><Data ss:Type="Number">3.5004826363156603E-24</Data><NamedCell ss:Name="_FilterDatabase"/></Cell>
    <Cell><Data ss:Type="Number">1.55725608412589</Data><NamedCell ss:Name="_FilterDatabase"/></Cell>
    <Cell><Data ss:Type="Number">7872</Data><NamedCell ss:Name="_FilterDatabase"/></Cell>
    <Cell><Data ss:Type="Number">865.51709313797301</Data><NamedCell ss:Name="_FilterDatabase"/></Cell>
    <Cell><Data ss:Type="Number">0.55586909745472601</Data><NamedCell ss:Name="_FilterDatabase"/></Cell>
    <Cell><Data ss:Type="Number">0.97187775943253696</Data><NamedCell ss:Name="_FilterDatabase"/></Cell>
    <Cell><Data ss:Type="Number">8294</Data><NamedCell ss:Name="_FilterDatabase"/></Cell>
    <Cell><Data ss:Type="Number">747.72131613375996</Data><NamedCell ss:Name="_FilterDatabase"/></Cell>
    <Cell><Data ss:Type="Number">3.3567170852879099E-3</Data><NamedCell ss:Name="_FilterDatabase"/></Cell>
    <Cell><Data ss:Type="Number">1.1575396801756299</Data><NamedCell ss:Name="_FilterDatabase"/></Cell>
    <Cell><Data ss:Type="Number">16044</Data><NamedCell ss:Name="_FilterDatabase"/></Cell>
    <Cell><Data ss:Type="Number">1103.7905753456801</Data><NamedCell ss:Name="_FilterDatabase"/></Cell>
    <Cell ss:StyleID="s64"><Data ss:Type="Number">1.05642668333792E-16</Data><NamedCell ss:Name="_FilterDatabase"/></Cell>
    <Cell><Data ss:Type="Number">0.67741230341597503</Data><NamedCell ss:Name="_FilterDatabase"/></Cell>
    <Cell><Data ss:Type="Number">17599</Data><NamedCell ss:Name="_FilterDatabase"/></Cell>
    <Cell><Data ss:Type="Number">1179.72606008767</Data><NamedCell ss:Name="_FilterDatabase"/></Cell>
    <Cell><Data ss:Type="Number">0.112103470476663</Data><NamedCell ss:Name="_FilterDatabase"/></Cell>
    <Cell><Data ss:Type="Number">0.93563295131723501</Data><NamedCell ss:Name="_FilterDatabase"/></Cell>
    <Cell><Data ss:Type="Number">2343</Data><NamedCell ss:Name="_FilterDatabase"/></Cell>
    <Cell><Data ss:Type="Number">327.083977240651</Data><NamedCell ss:Name="_FilterDatabase"/></Cell>
    <Cell ss:StyleID="s64"><Data ss:Type="Number">2.59217057225543E-113</Data><NamedCell ss:Name="_FilterDatabase"/></Cell>
    <Cell><Data ss:Type="Number">3.6067986883371201</Data><NamedCell ss:Name="_FilterDatabase"/></Cell>
    <Cell><Data ss:Type="Number">3366</Data><NamedCell ss:Name="_FilterDatabase"/></Cell>
    <Cell><Data ss:Type="Number">283.24361567964598</Data><NamedCell ss:Name="_FilterDatabase"/></Cell>
    <Cell><Data ss:Type="Number">7.6123600922875706E-2</Data><NamedCell ss:Name="_FilterDatabase"/></Cell>
    <Cell><Data ss:Type="Number">1.1547796989379899</Data><NamedCell ss:Name="_FilterDatabase"/></Cell>
    <Cell><Data ss:Type="Number">8103</Data><NamedCell ss:Name="_FilterDatabase"/></Cell>
    <Cell><Data ss:Type="Number">961.99473758129898</Data><NamedCell ss:Name="_FilterDatabase"/></Cell>
    <Cell ss:StyleID="s64"><Data ss:Type="Number">6.4764245529189497E-87</Data><NamedCell ss:Name="_FilterDatabase"/></Cell>
    <Cell><Data ss:Type="Number">0.294433643568356</Data><NamedCell ss:Name="_FilterDatabase"/></Cell>
    <Cell><Data ss:Type="Number">4136</Data><NamedCell ss:Name="_FilterDatabase"/></Cell>
    <Cell><Data ss:Type="Number">498.14394408840099</Data><NamedCell ss:Name="_FilterDatabase"/></Cell>
    <Cell ss:StyleID="s64"><Data ss:Type="Number">1.9030260197527799E-34</Data><NamedCell ss:Name="_FilterDatabase"/></Cell>
    <Cell><Data ss:Type="Number">1.93115815016429</Data><NamedCell ss:Name="_FilterDatabase"/></Cell>
    <Cell><Data ss:Type="Number">32714</Data><NamedCell ss:Name="_FilterDatabase"/></Cell>
    <Cell><Data ss:Type="Number">1751.8145610522199</Data><NamedCell ss:Name="_FilterDatabase"/></Cell>
    <Cell ss:StyleID="s64"><Data ss:Type="Number">7.0450819297259699E-163</Data><NamedCell ss:Name="_FilterDatabase"/></Cell>
    <Cell><Data ss:Type="Number">0.28435883292875103</Data><NamedCell ss:Name="_FilterDatabase"/></Cell>
    <Cell><Data ss:Type="Number">20984</Data><NamedCell ss:Name="_FilterDatabase"/></Cell>
    <Cell><Data ss:Type="Number">1312.30337572283</Data><NamedCell ss:Name="_FilterDatabase"/></Cell>
    <Cell ss:StyleID="s64"><Data ss:Type="Number">1.8333061812288699E-15</Data><NamedCell ss:Name="_FilterDatabase"/></Cell>
    <Cell><Data ss:Type="Number">1.3349158384106901</Data><NamedCell ss:Name="_FilterDatabase"/></Cell>
    <Cell><Data ss:Type="Number">14127</Data><NamedCell ss:Name="_FilterDatabase"/></Cell>
    <Cell><Data ss:Type="Number">795.42234916648204</Data><NamedCell ss:Name="_FilterDatabase"/></Cell>
    <Cell ss:StyleID="s64"><Data ss:Type="Number">1.13069538332799E-29</Data><NamedCell ss:Name="_FilterDatabase"/></Cell>
    <Cell><Data ss:Type="Number">1.6498195921927299</Data><NamedCell ss:Name="_FilterDatabase"/></Cell>
    <Cell><Data ss:Type="Number">13041</Data><NamedCell ss:Name="_FilterDatabase"/></Cell>
    <Cell><Data ss:Type="Number">757.99751019236703</Data><NamedCell ss:Name="_FilterDatabase"/></Cell>
    <Cell><Data ss:Type="Number">0.34250143158423602</Data><NamedCell ss:Name="_FilterDatabase"/></Cell>
    <Cell><Data ss:Type="Number">1.04937330066509</Data><NamedCell ss:Name="_FilterDatabase"/></Cell>
    <Cell><Data ss:Type="Number">23428</Data><NamedCell ss:Name="_FilterDatabase"/></Cell>
    <Cell><Data ss:Type="Number">1453.7831249461699</Data><NamedCell ss:Name="_FilterDatabase"/></Cell>
    <Cell ss:StyleID="s64"><Data ss:Type="Number">2.5493655983327502E-50</Data><NamedCell ss:Name="_FilterDatabase"/></Cell>
    <Cell><Data ss:Type="Number">0.52139655302467103</Data><NamedCell ss:Name="_FilterDatabase"/></Cell>
    <Cell><Data ss:Type="Number">11524</Data><NamedCell ss:Name="_FilterDatabase"/></Cell>
    <Cell><Data ss:Type="Number">1203.1161585474099</Data><NamedCell ss:Name="_FilterDatabase"/></Cell>
    <Cell ss:StyleID="s64"><Data ss:Type="Number">1.1410615179513701E-6</Data><NamedCell ss:Name="_FilterDatabase"/></Cell>
    <Cell><Data ss:Type="Number">1.2083481005702801</Data><NamedCell ss:Name="_FilterDatabase"/></Cell>
    <Cell><Data ss:Type="Number">2862</Data><NamedCell ss:Name="_FilterDatabase"/></Cell>
    <Cell><Data ss:Type="Number">178.71320869825001</Data><NamedCell ss:Name="_FilterDatabase"/></Cell>
    <Cell ss:StyleID="s64"><Data ss:Type="Number">5.9777641861979096E-187</Data><NamedCell ss:Name="_FilterDatabase"/></Cell>
    <Cell><Data ss:Type="Number">6.7321054068186896</Data><NamedCell ss:Name="_FilterDatabase"/></Cell>
    <Cell><Data ss:Type="Number">1833</Data><NamedCell ss:Name="_FilterDatabase"/></Cell>
    <Cell><Data ss:Type="Number">190.703748852838</Data><NamedCell ss:Name="_FilterDatabase"/></Cell>
    <Cell><Data ss:Type="Number">0.533336272667149</Data><NamedCell ss:Name="_FilterDatabase"/></Cell>
    <Cell><Data ss:Type="Number">0.93712478004907596</Data><NamedCell ss:Name="_FilterDatabase"/></Cell>
    <Cell><Data ss:Type="Number">1759</Data><NamedCell ss:Name="_FilterDatabase"/></Cell>
    <Cell><Data ss:Type="Number">176.84379766375201</Data><NamedCell ss:Name="_FilterDatabase"/></Cell>
    <Cell><Data ss:Type="Number">0.47036567771115401</Data><NamedCell ss:Name="_FilterDatabase"/></Cell>
    <Cell><Data ss:Type="Number">1.0783739739373801</Data><NamedCell ss:Name="_FilterDatabase"/></Cell>
    <Cell><Data ss:Type="Number">2148</Data><NamedCell ss:Name="_FilterDatabase"/></Cell>
    <Cell><Data ss:Type="Number">202.61893462624599</Data><NamedCell ss:Name="_FilterDatabase"/></Cell>
    <Cell><Data ss:Type="Number">0.18628548733794101</Data><NamedCell ss:Name="_FilterDatabase"/></Cell>
    <Cell><Data ss:Type="Number">0.87279008741192199</Data><NamedCell ss:Name="_FilterDatabase"/></Cell>
   </Row>
   <Row ss:AutoFitHeight="0">
    <Cell><Data ss:Type="String">miR-125b</Data><NamedCell ss:Name="_FilterDatabase"/></Cell>
    <Cell><Data ss:Type="String">ucccugagacccuaacuuguga</Data><NamedCell ss:Name="_FilterDatabase"/></Cell>
    <Cell><Data ss:Type="String">mir-125b-2 //mir-125b-1 </Data><NamedCell ss:Name="_FilterDatabase"/></Cell>
    <Cell><Data ss:Type="String">Sus scrofa</Data><NamedCell ss:Name="_FilterDatabase"/></Cell>
    <Cell><Data ss:Type="Number">68827</Data><NamedCell ss:Name="_FilterDatabase"/></Cell>
    <Cell><Data ss:Type="Number">5300.62875605925</Data><NamedCell ss:Name="_FilterDatabase"/></Cell>
    <Cell><Data ss:Type="Number">29643</Data><NamedCell ss:Name="_FilterDatabase"/></Cell>
    <Cell><Data ss:Type="Number">3770.0339090659099</Data><NamedCell ss:Name="_FilterDatabase"/></Cell>
    <Cell ss:StyleID="s64"><Data ss:Type="Number">2.2270216299875899E-58</Data><NamedCell ss:Name="_FilterDatabase"/></Cell>
    <Cell><Data ss:Type="Number">1.4059896764622399</Data><NamedCell ss:Name="_FilterDatabase"/></Cell>
    <Cell><Data ss:Type="Number">30694</Data><NamedCell ss:Name="_FilterDatabase"/></Cell>
    <Cell><Data ss:Type="Number">3374.7690112775599</Data><NamedCell ss:Name="_FilterDatabase"/></Cell>
    <Cell ss:StyleID="s64"><Data ss:Type="Number">2.9108494053899601E-6</Data><NamedCell ss:Name="_FilterDatabase"/></Cell>
    <Cell><Data ss:Type="Number">1.11712354133497</Data><NamedCell ss:Name="_FilterDatabase"/></Cell>
    <Cell><Data ss:Type="Number">32194</Data><NamedCell ss:Name="_FilterDatabase"/></Cell>
    <Cell><Data ss:Type="Number">2902.3559261647301</Data><NamedCell ss:Name="_FilterDatabase"/></Cell>
    <Cell ss:StyleID="s64"><Data ss:Type="Number">2.4471611675462598E-9</Data><NamedCell ss:Name="_FilterDatabase"/></Cell>
    <Cell><Data ss:Type="Number">1.1627688323317</Data><NamedCell ss:Name="_FilterDatabase"/></Cell>
    <Cell><Data ss:Type="Number">50439</Data><NamedCell ss:Name="_FilterDatabase"/></Cell>
    <Cell><Data ss:Type="Number">3470.0880597021101</Data><NamedCell ss:Name="_FilterDatabase"/></Cell>
    <Cell ss:StyleID="s64"><Data ss:Type="Number">1.11069192324878E-12</Data><NamedCell ss:Name="_FilterDatabase"/></Cell>
    <Cell><Data ss:Type="Number">0.83639258607572098</Data><NamedCell ss:Name="_FilterDatabase"/></Cell>
    <Cell><Data ss:Type="Number">40453</Data><NamedCell ss:Name="_FilterDatabase"/></Cell>
    <Cell><Data ss:Type="Number">2711.7142058484201</Data><NamedCell ss:Name="_FilterDatabase"/></Cell>
    <Cell ss:StyleID="s64"><Data ss:Type="Number">4.6014015339194401E-22</Data><NamedCell ss:Name="_FilterDatabase"/></Cell>
    <Cell><Data ss:Type="Number">1.2796658483471799</Data><NamedCell ss:Name="_FilterDatabase"/></Cell>
    <Cell><Data ss:Type="Number">6927</Data><NamedCell ss:Name="_FilterDatabase"/></Cell>
    <Cell><Data ss:Type="Number">967.01268047203996</Data><NamedCell ss:Name="_FilterDatabase"/></Cell>
    <Cell ss:StyleID="s64"><Data ss:Type="Number">2.4613908991377598E-189</Data><NamedCell ss:Name="_FilterDatabase"/></Cell>
    <Cell><Data ss:Type="Number">2.8042178356179601</Data><NamedCell ss:Name="_FilterDatabase"/></Cell>
    <Cell><Data ss:Type="Number">8134</Data><NamedCell ss:Name="_FilterDatabase"/></Cell>
    <Cell><Data ss:Type="Number">684.463330344101</Data><NamedCell ss:Name="_FilterDatabase"/></Cell>
    <Cell ss:StyleID="s64"><Data ss:Type="Number">3.2277834319464501E-12</Data><NamedCell ss:Name="_FilterDatabase"/></Cell>
    <Cell><Data ss:Type="Number">1.4128042184318199</Data><NamedCell ss:Name="_FilterDatabase"/></Cell>
    <Cell><Data ss:Type="Number">23872</Data><NamedCell ss:Name="_FilterDatabase"/></Cell>
    <Cell><Data ss:Type="Number">2834.10321801071</Data><NamedCell ss:Name="_FilterDatabase"/></Cell>
    <Cell ss:StyleID="s64"><Data ss:Type="Number">0</Data><NamedCell ss:Name="_FilterDatabase"/></Cell>
    <Cell><Data ss:Type="Number">0.241509669088388</Data><NamedCell ss:Name="_FilterDatabase"/></Cell>
    <Cell><Data ss:Type="Number">7998</Data><NamedCell ss:Name="_FilterDatabase"/></Cell>
    <Cell><Data ss:Type="Number">963.28705629086801</Data><NamedCell ss:Name="_FilterDatabase"/></Cell>
    <Cell ss:StyleID="s64"><Data ss:Type="Number">2.1779637480474102E-211</Data><NamedCell ss:Name="_FilterDatabase"/></Cell>
    <Cell><Data ss:Type="Number">2.9421169935817502</Data><NamedCell ss:Name="_FilterDatabase"/></Cell>
    <Cell><Data ss:Type="Number">122793</Data><NamedCell ss:Name="_FilterDatabase"/></Cell>
    <Cell><Data ss:Type="Number">6575.4895578432697</Data><NamedCell ss:Name="_FilterDatabase"/></Cell>
    <Cell><Data ss:Type="Number">0</Data><NamedCell ss:Name="_FilterDatabase"/></Cell>
    <Cell><Data ss:Type="Number">0.14649662931056701</Data><NamedCell ss:Name="_FilterDatabase"/></Cell>
    <Cell><Data ss:Type="Number">102047</Data><NamedCell ss:Name="_FilterDatabase"/></Cell>
    <Cell><Data ss:Type="Number">6381.84438535966</Data><NamedCell ss:Name="_FilterDatabase"/></Cell>
    <Cell><Data ss:Type="Number">8.8918669524265997E-2</Data><NamedCell ss:Name="_FilterDatabase"/></Cell>
    <Cell><Data ss:Type="Number">1.0303431360576301</Data><NamedCell ss:Name="_FilterDatabase"/></Cell>
    <Cell><Data ss:Type="Number">44221</Data><NamedCell ss:Name="_FilterDatabase"/></Cell>
    <Cell><Data ss:Type="Number">2489.8684577398599</Data><NamedCell ss:Name="_FilterDatabase"/></Cell>
    <Cell><Data ss:Type="Number">0</Data><NamedCell ss:Name="_FilterDatabase"/></Cell>
    <Cell><Data ss:Type="Number">2.5631251183255999</Data><NamedCell ss:Name="_FilterDatabase"/></Cell>
    <Cell><Data ss:Type="Number">39002</Data><NamedCell ss:Name="_FilterDatabase"/></Cell>
    <Cell><Data ss:Type="Number">2266.9595040658501</Data><NamedCell ss:Name="_FilterDatabase"/></Cell>
    <Cell><Data ss:Type="Number">1.22851271762114E-3</Data><NamedCell ss:Name="_FilterDatabase"/></Cell>
    <Cell><Data ss:Type="Number">1.0983294819665801</Data><NamedCell ss:Name="_FilterDatabase"/></Cell>
    <Cell><Data ss:Type="Number">52031</Data><NamedCell ss:Name="_FilterDatabase"/></Cell>
    <Cell><Data ss:Type="Number">3228.6917267404001</Data><NamedCell ss:Name="_FilterDatabase"/></Cell>
    <Cell ss:StyleID="s64"><Data ss:Type="Number">1.14287487064545E-38</Data><NamedCell ss:Name="_FilterDatabase"/></Cell>
    <Cell><Data ss:Type="Number">0.70212943691422203</Data><NamedCell ss:Name="_FilterDatabase"/></Cell>
    <Cell><Data ss:Type="Number">21564</Data><NamedCell ss:Name="_FilterDatabase"/></Cell>
    <Cell><Data ss:Type="Number">2251.3013574207098</Data><NamedCell ss:Name="_FilterDatabase"/></Cell>
    <Cell ss:StyleID="s64"><Data ss:Type="Number">5.3543804851243199E-40</Data><NamedCell ss:Name="_FilterDatabase"/></Cell>
    <Cell><Data ss:Type="Number">1.4341446186660101</Data><NamedCell ss:Name="_FilterDatabase"/></Cell>
    <Cell><Data ss:Type="Number">7946</Data><NamedCell ss:Name="_FilterDatabase"/></Cell>
    <Cell><Data ss:Type="Number">496.17580584077501</Data><NamedCell ss:Name="_FilterDatabase"/></Cell>
    <Cell ss:StyleID="s64"><Data ss:Type="Number">9.1824801829210097E-266</Data><NamedCell ss:Name="_FilterDatabase"/></Cell>
    <Cell><Data ss:Type="Number">4.5373057914540196</Data><NamedCell ss:Name="_FilterDatabase"/></Cell>
    <Cell><Data ss:Type="Number">4771</Data><NamedCell ss:Name="_FilterDatabase"/></Cell>
    <Cell><Data ss:Type="Number">496.37075056022502</Data><NamedCell ss:Name="_FilterDatabase"/></Cell>
    <Cell><Data ss:Type="Number">0.99506578359323705</Data><NamedCell ss:Name="_FilterDatabase"/></Cell>
    <Cell><Data ss:Type="Number">0.99960725985721399</Data><NamedCell ss:Name="_FilterDatabase"/></Cell>
    <Cell><Data ss:Type="Number">5423</Data><NamedCell ss:Name="_FilterDatabase"/></Cell>
    <Cell><Data ss:Type="Number">545.20972980700697</Data><NamedCell ss:Name="_FilterDatabase"/></Cell>
    <Cell><Data ss:Type="Number">0.13035262561314701</Data><NamedCell ss:Name="_FilterDatabase"/></Cell>
    <Cell><Data ss:Type="Number">0.91042166605487695</Data><NamedCell ss:Name="_FilterDatabase"/></Cell>
    <Cell><Data ss:Type="Number">5242</Data><NamedCell ss:Name="_FilterDatabase"/></Cell>
    <Cell><Data ss:Type="Number">494.47321010744002</Data><NamedCell ss:Name="_FilterDatabase"/></Cell>
    <Cell><Data ss:Type="Number">0.115732252759844</Data><NamedCell ss:Name="_FilterDatabase"/></Cell>
    <Cell><Data ss:Type="Number">1.1026072164527201</Data><NamedCell ss:Name="_FilterDatabase"/></Cell>
   </Row>
   <Row ss:AutoFitHeight="0">
    <Cell><Data ss:Type="String">miR-126</Data><NamedCell ss:Name="_FilterDatabase"/></Cell>
    <Cell><Data ss:Type="String">ucguaccgugaguaauaaugcg</Data><NamedCell ss:Name="_FilterDatabase"/></Cell>
    <Cell><Data ss:Type="String">mir-126 </Data><NamedCell ss:Name="_FilterDatabase"/></Cell>
    <Cell><Data ss:Type="String">Sus scrofa</Data><NamedCell ss:Name="_FilterDatabase"/></Cell>
    <Cell><Data ss:Type="Number">72322</Data><NamedCell ss:Name="_FilterDatabase"/></Cell>
    <Cell><Data ss:Type="Number">5569.7919841881403</Data><NamedCell ss:Name="_FilterDatabase"/></Cell>
    <Cell><Data ss:Type="Number">27003</Data><NamedCell ss:Name="_FilterDatabase"/></Cell>
    <Cell><Data ss:Type="Number">3434.2753987958999</Data><NamedCell ss:Name="_FilterDatabase"/></Cell>
    <Cell ss:StyleID="s64"><Data ss:Type="Number">3.3452225493028298E-113</Data><NamedCell ss:Name="_FilterDatabase"/></Cell>
    <Cell><Data ss:Type="Number">1.6218245007785299</Data><NamedCell ss:Name="_FilterDatabase"/></Cell>
    <Cell><Data ss:Type="Number">32653</Data><NamedCell ss:Name="_FilterDatabase"/></Cell>
    <Cell><Data ss:Type="Number">3590.1587452025201</Data><NamedCell ss:Name="_FilterDatabase"/></Cell>
    <Cell><Data ss:Type="Number">6.2908032517736301E-2</Data><NamedCell ss:Name="_FilterDatabase"/></Cell>
    <Cell><Data ss:Type="Number">0.95658037500015103</Data><NamedCell ss:Name="_FilterDatabase"/></Cell>
    <Cell><Data ss:Type="Number">41724</Data><NamedCell ss:Name="_FilterDatabase"/></Cell>
    <Cell><Data ss:Type="Number">3761.5052079051102</Data><NamedCell ss:Name="_FilterDatabase"/></Cell>
    <Cell><Data ss:Type="Number">4.5680740256005103E-2</Data><NamedCell ss:Name="_FilterDatabase"/></Cell>
    <Cell><Data ss:Type="Number">0.954447367946616</Data><NamedCell ss:Name="_FilterDatabase"/></Cell>
    <Cell><Data ss:Type="Number">57556</Data><NamedCell ss:Name="_FilterDatabase"/></Cell>
    <Cell><Data ss:Type="Number">3959.7214132757299</Data><NamedCell ss:Name="_FilterDatabase"/></Cell>
    <Cell><Data ss:Type="Number">2.4087567368454101E-2</Data><NamedCell ss:Name="_FilterDatabase"/></Cell>
    <Cell><Data ss:Type="Number">0.94994188108636601</Data><NamedCell ss:Name="_FilterDatabase"/></Cell>
    <Cell><Data ss:Type="Number">38566</Data><NamedCell ss:Name="_FilterDatabase"/></Cell>
    <Cell><Data ss:Type="Number">2585.22161675896</Data><NamedCell ss:Name="_FilterDatabase"/></Cell>
    <Cell ss:StyleID="s64"><Data ss:Type="Number">3.3865106543591698E-65</Data><NamedCell ss:Name="_FilterDatabase"/></Cell>
    <Cell><Data ss:Type="Number">1.53167580976673</Data><NamedCell ss:Name="_FilterDatabase"/></Cell>
    <Cell><Data ss:Type="Number">14377</Data><NamedCell ss:Name="_FilterDatabase"/></Cell>
    <Cell><Data ss:Type="Number">2007.0364237255001</Data><NamedCell ss:Name="_FilterDatabase"/></Cell>
    <Cell ss:StyleID="s64"><Data ss:Type="Number">1.3157242068677501E-17</Data><NamedCell ss:Name="_FilterDatabase"/></Cell>
    <Cell><Data ss:Type="Number">1.28807907330363</Data><NamedCell ss:Name="_FilterDatabase"/></Cell>
    <Cell><Data ss:Type="Number">9350</Data><NamedCell ss:Name="_FilterDatabase"/></Cell>
    <Cell><Data ss:Type="Number">786.78782133235097</Data><NamedCell ss:Name="_FilterDatabase"/></Cell>
    <Cell ss:StyleID="s64"><Data ss:Type="Number">7.2325817695816795E-122</Data><NamedCell ss:Name="_FilterDatabase"/></Cell>
    <Cell><Data ss:Type="Number">2.55092461945683</Data><NamedCell ss:Name="_FilterDatabase"/></Cell>
    <Cell><Data ss:Type="Number">15718</Data><NamedCell ss:Name="_FilterDatabase"/></Cell>
    <Cell><Data ss:Type="Number">1866.0537190303401</Data><NamedCell ss:Name="_FilterDatabase"/></Cell>
    <Cell ss:StyleID="s64"><Data ss:Type="Number">2.83215912740171E-100</Data><NamedCell ss:Name="_FilterDatabase"/></Cell>
    <Cell><Data ss:Type="Number">0.42163192479860101</Data><NamedCell ss:Name="_FilterDatabase"/></Cell>
    <Cell><Data ss:Type="Number">4964</Data><NamedCell ss:Name="_FilterDatabase"/></Cell>
    <Cell><Data ss:Type="Number">597.86908569990896</Data><NamedCell ss:Name="_FilterDatabase"/></Cell>
    <Cell ss:StyleID="s64"><Data ss:Type="Number">6.1153426168403794E-151</Data><NamedCell ss:Name="_FilterDatabase"/></Cell>
    <Cell><Data ss:Type="Number">3.1211744571904099</Data><NamedCell ss:Name="_FilterDatabase"/></Cell>
    <Cell><Data ss:Type="Number">114102</Data><NamedCell ss:Name="_FilterDatabase"/></Cell>
    <Cell><Data ss:Type="Number">6110.0918580784901</Data><NamedCell ss:Name="_FilterDatabase"/></Cell>
    <Cell><Data ss:Type="Number">0</Data><NamedCell ss:Name="_FilterDatabase"/></Cell>
    <Cell><Data ss:Type="Number">9.7849443115889098E-2</Data><NamedCell ss:Name="_FilterDatabase"/></Cell>
    <Cell><Data ss:Type="Number">62584</Data><NamedCell ss:Name="_FilterDatabase"/></Cell>
    <Cell><Data ss:Type="Number">3913.8960382309001</Data><NamedCell ss:Name="_FilterDatabase"/></Cell>
    <Cell ss:StyleID="s64"><Data ss:Type="Number">1.70897806268909E-107</Data><NamedCell ss:Name="_FilterDatabase"/></Cell>
    <Cell><Data ss:Type="Number">1.5611277863272699</Data><NamedCell ss:Name="_FilterDatabase"/></Cell>
    <Cell><Data ss:Type="Number">67717</Data><NamedCell ss:Name="_FilterDatabase"/></Cell>
    <Cell><Data ss:Type="Number">3812.8134224185301</Data><NamedCell ss:Name="_FilterDatabase"/></Cell>
    <Cell><Data ss:Type="Number">0.25019322589149501</Data><NamedCell ss:Name="_FilterDatabase"/></Cell>
    <Cell><Data ss:Type="Number">1.0265112935288201</Data><NamedCell ss:Name="_FilterDatabase"/></Cell>
    <Cell><Data ss:Type="Number">53985</Data><NamedCell ss:Name="_FilterDatabase"/></Cell>
    <Cell><Data ss:Type="Number">3137.8341835545498</Data><NamedCell ss:Name="_FilterDatabase"/></Cell>
    <Cell ss:StyleID="s64"><Data ss:Type="Number">5.4135051323741102E-16</Data><NamedCell ss:Name="_FilterDatabase"/></Cell>
    <Cell><Data ss:Type="Number">1.21510991320114</Data><NamedCell ss:Name="_FilterDatabase"/></Cell>
    <Cell><Data ss:Type="Number">64193</Data><NamedCell ss:Name="_FilterDatabase"/></Cell>
    <Cell><Data ss:Type="Number">3983.3831372575301</Data><NamedCell ss:Name="_FilterDatabase"/></Cell>
    <Cell ss:StyleID="s64"><Data ss:Type="Number">1.11533759977232E-23</Data><NamedCell ss:Name="_FilterDatabase"/></Cell>
    <Cell><Data ss:Type="Number">0.78773095015783001</Data><NamedCell ss:Name="_FilterDatabase"/></Cell>
    <Cell><Data ss:Type="Number">20791</Data><NamedCell ss:Name="_FilterDatabase"/></Cell>
    <Cell><Data ss:Type="Number">2170.5994491807701</Data><NamedCell ss:Name="_FilterDatabase"/></Cell>
    <Cell ss:StyleID="s64"><Data ss:Type="Number">7.3108960964015296E-120</Data><NamedCell ss:Name="_FilterDatabase"/></Cell>
    <Cell><Data ss:Type="Number">1.83515348203048</Data><NamedCell ss:Name="_FilterDatabase"/></Cell>
    <Cell><Data ss:Type="Number">20712</Data><NamedCell ss:Name="_FilterDatabase"/></Cell>
    <Cell><Data ss:Type="Number">1293.32913296931</Data><NamedCell ss:Name="_FilterDatabase"/></Cell>
    <Cell ss:StyleID="s64"><Data ss:Type="Number">9.2619866409841399E-51</Data><NamedCell ss:Name="_FilterDatabase"/></Cell>
    <Cell><Data ss:Type="Number">1.6783039938158399</Data><NamedCell ss:Name="_FilterDatabase"/></Cell>
    <Cell><Data ss:Type="Number">10566</Data><NamedCell ss:Name="_FilterDatabase"/></Cell>
    <Cell><Data ss:Type="Number">1099.27758340376</Data><NamedCell ss:Name="_FilterDatabase"/></Cell>
    <Cell ss:StyleID="s64"><Data ss:Type="Number">7.2360983948314595E-5</Data><NamedCell ss:Name="_FilterDatabase"/></Cell>
    <Cell><Data ss:Type="Number">1.1765264319906299</Data><NamedCell ss:Name="_FilterDatabase"/></Cell>
    <Cell><Data ss:Type="Number">6081</Data><NamedCell ss:Name="_FilterDatabase"/></Cell>
    <Cell><Data ss:Type="Number">611.36278203142399</Data><NamedCell ss:Name="_FilterDatabase"/></Cell>
    <Cell ss:StyleID="s64"><Data ss:Type="Number">1.59510824459632E-32</Data><NamedCell ss:Name="_FilterDatabase"/></Cell>
    <Cell><Data ss:Type="Number">1.79807737028267</Data><NamedCell ss:Name="_FilterDatabase"/></Cell>
    <Cell><Data ss:Type="Number">9583</Data><NamedCell ss:Name="_FilterDatabase"/></Cell>
    <Cell><Data ss:Type="Number">903.95588944288397</Data><NamedCell ss:Name="_FilterDatabase"/></Cell>
    <Cell ss:StyleID="s64"><Data ss:Type="Number">4.8026297056250701E-14</Data><NamedCell ss:Name="_FilterDatabase"/></Cell>
    <Cell><Data ss:Type="Number">0.67631926421566002</Data><NamedCell ss:Name="_FilterDatabase"/></Cell>
   </Row>
   <Row ss:AutoFitHeight="0">
    <Cell><Data ss:Type="String">miR-126*</Data><NamedCell ss:Name="_FilterDatabase"/></Cell>
    <Cell><Data ss:Type="String">cauuauuacuuuugguacgcg</Data><NamedCell ss:Name="_FilterDatabase"/></Cell>
    <Cell><Data ss:Type="String">mir-126 </Data><NamedCell ss:Name="_FilterDatabase"/></Cell>
    <Cell><Data ss:Type="String">Sus scrofa</Data><NamedCell ss:Name="_FilterDatabase"/></Cell>
    <Cell><Data ss:Type="Number">19452</Data><NamedCell ss:Name="_FilterDatabase"/></Cell>
    <Cell><Data ss:Type="Number">1498.07242162036</Data><NamedCell ss:Name="_FilterDatabase"/></Cell>
    <Cell><Data ss:Type="Number">8454</Data><NamedCell ss:Name="_FilterDatabase"/></Cell>
    <Cell><Data ss:Type="Number">1075.1903203873801</Data><NamedCell ss:Name="_FilterDatabase"/></Cell>
    <Cell ss:StyleID="s64"><Data ss:Type="Number">6.6319428585595695E-17</Data><NamedCell ss:Name="_FilterDatabase"/></Cell>
    <Cell><Data ss:Type="Number">1.3933090665107699</Data><NamedCell ss:Name="_FilterDatabase"/></Cell>
    <Cell><Data ss:Type="Number">11889</Data><NamedCell ss:Name="_FilterDatabase"/></Cell>
    <Cell><Data ss:Type="Number">1307.18149394275</Data><NamedCell ss:Name="_FilterDatabase"/></Cell>
    <Cell ss:StyleID="s64"><Data ss:Type="Number">1.9786906996340402E-6</Data><NamedCell ss:Name="_FilterDatabase"/></Cell>
    <Cell><Data ss:Type="Number">0.82252565949688194</Data><NamedCell ss:Name="_FilterDatabase"/></Cell>
    <Cell><Data ss:Type="Number">13839</Data><NamedCell ss:Name="_FilterDatabase"/></Cell>
    <Cell><Data ss:Type="Number">1247.6145760760901</Data><NamedCell ss:Name="_FilterDatabase"/></Cell>
    <Cell><Data ss:Type="Number">0.23868606142365401</Data><NamedCell ss:Name="_FilterDatabase"/></Cell>
    <Cell><Data ss:Type="Number">1.0477446472723999</Data><NamedCell ss:Name="_FilterDatabase"/></Cell>
    <Cell><Data ss:Type="Number">18460</Data><NamedCell ss:Name="_FilterDatabase"/></Cell>
    <Cell><Data ss:Type="Number">1270.00586018955</Data><NamedCell ss:Name="_FilterDatabase"/></Cell>
    <Cell><Data ss:Type="Number">0.65548502081094395</Data><NamedCell ss:Name="_FilterDatabase"/></Cell>
    <Cell><Data ss:Type="Number">0.98236914898162697</Data><NamedCell ss:Name="_FilterDatabase"/></Cell>
    <Cell><Data ss:Type="Number">14454</Data><NamedCell ss:Name="_FilterDatabase"/></Cell>
    <Cell><Data ss:Type="Number">968.90507827189799</Data><NamedCell ss:Name="_FilterDatabase"/></Cell>
    <Cell ss:StyleID="s64"><Data ss:Type="Number">1.87253393459706E-10</Data><NamedCell ss:Name="_FilterDatabase"/></Cell>
    <Cell><Data ss:Type="Number">1.3107639630237999</Data><NamedCell ss:Name="_FilterDatabase"/></Cell>
    <Cell><Data ss:Type="Number">5933</Data><NamedCell ss:Name="_FilterDatabase"/></Cell>
    <Cell><Data ss:Type="Number">828.24978103661203</Data><NamedCell ss:Name="_FilterDatabase"/></Cell>
    <Cell><Data ss:Type="Number">9.0496289852164699E-4</Data><NamedCell ss:Name="_FilterDatabase"/></Cell>
    <Cell><Data ss:Type="Number">1.16982231744057</Data><NamedCell ss:Name="_FilterDatabase"/></Cell>
    <Cell><Data ss:Type="Number">4446</Data><NamedCell ss:Name="_FilterDatabase"/></Cell>
    <Cell><Data ss:Type="Number">374.12392017578901</Data><NamedCell ss:Name="_FilterDatabase"/></Cell>
    <Cell ss:StyleID="s64"><Data ss:Type="Number">4.2730871551645096E-40</Data><NamedCell ss:Name="_FilterDatabase"/></Cell>
    <Cell><Data ss:Type="Number">2.2138380797663002</Data><NamedCell ss:Name="_FilterDatabase"/></Cell>
    <Cell><Data ss:Type="Number">9348</Data><NamedCell ss:Name="_FilterDatabase"/></Cell>
    <Cell><Data ss:Type="Number">1109.8021482055999</Data><NamedCell ss:Name="_FilterDatabase"/></Cell>
    <Cell ss:StyleID="s64"><Data ss:Type="Number">7.4060333945120196E-85</Data><NamedCell ss:Name="_FilterDatabase"/></Cell>
    <Cell><Data ss:Type="Number">0.33710866462161498</Data><NamedCell ss:Name="_FilterDatabase"/></Cell>
    <Cell><Data ss:Type="Number">3288</Data><NamedCell ss:Name="_FilterDatabase"/></Cell>
    <Cell><Data ss:Type="Number">396.00998263120402</Data><NamedCell ss:Name="_FilterDatabase"/></Cell>
    <Cell ss:StyleID="s64"><Data ss:Type="Number">1.5310602410767499E-78</Data><NamedCell ss:Name="_FilterDatabase"/></Cell>
    <Cell><Data ss:Type="Number">2.80246003101173</Data><NamedCell ss:Name="_FilterDatabase"/></Cell>
    <Cell><Data ss:Type="Number">66622</Data><NamedCell ss:Name="_FilterDatabase"/></Cell>
    <Cell><Data ss:Type="Number">3567.5670870703898</Data><NamedCell ss:Name="_FilterDatabase"/></Cell>
    <Cell><Data ss:Type="Number">0</Data><NamedCell ss:Name="_FilterDatabase"/></Cell>
    <Cell><Data ss:Type="Number">0.11100281311217</Data><NamedCell ss:Name="_FilterDatabase"/></Cell>
    <Cell><Data ss:Type="Number">30321</Data><NamedCell ss:Name="_FilterDatabase"/></Cell>
    <Cell><Data ss:Type="Number">1896.2233442285401</Data><NamedCell ss:Name="_FilterDatabase"/></Cell>
    <Cell ss:StyleID="s64"><Data ss:Type="Number">5.63591741324442E-115</Data><NamedCell ss:Name="_FilterDatabase"/></Cell>
    <Cell><Data ss:Type="Number">1.8814065853206801</Data><NamedCell ss:Name="_FilterDatabase"/></Cell>
    <Cell><Data ss:Type="Number">32186</Data><NamedCell ss:Name="_FilterDatabase"/></Cell>
    <Cell><Data ss:Type="Number">1812.2364076075901</Data><NamedCell ss:Name="_FilterDatabase"/></Cell>
    <Cell><Data ss:Type="Number">0.16789383592996701</Data><NamedCell ss:Name="_FilterDatabase"/></Cell>
    <Cell><Data ss:Type="Number">1.0463443600781801</Data><NamedCell ss:Name="_FilterDatabase"/></Cell>
    <Cell><Data ss:Type="Number">29755</Data><NamedCell ss:Name="_FilterDatabase"/></Cell>
    <Cell><Data ss:Type="Number">1729.4851557222501</Data><NamedCell ss:Name="_FilterDatabase"/></Cell>
    <Cell><Data ss:Type="Number">0.16443092975377899</Data><NamedCell ss:Name="_FilterDatabase"/></Cell>
    <Cell><Data ss:Type="Number">1.04784733283864</Data><NamedCell ss:Name="_FilterDatabase"/></Cell>
    <Cell><Data ss:Type="Number">30433</Data><NamedCell ss:Name="_FilterDatabase"/></Cell>
    <Cell><Data ss:Type="Number">1888.4660167955799</Data><NamedCell ss:Name="_FilterDatabase"/></Cell>
    <Cell><Data ss:Type="Number">8.2151111981573193E-3</Data><NamedCell ss:Name="_FilterDatabase"/></Cell>
    <Cell><Data ss:Type="Number">0.91581481495595496</Data><NamedCell ss:Name="_FilterDatabase"/></Cell>
    <Cell><Data ss:Type="Number">11576</Data><NamedCell ss:Name="_FilterDatabase"/></Cell>
    <Cell><Data ss:Type="Number">1208.5450061909701</Data><NamedCell ss:Name="_FilterDatabase"/></Cell>
    <Cell ss:StyleID="s64"><Data ss:Type="Number">1.39217300332318E-34</Data><NamedCell ss:Name="_FilterDatabase"/></Cell>
    <Cell><Data ss:Type="Number">1.56259469620212</Data><NamedCell ss:Name="_FilterDatabase"/></Cell>
    <Cell><Data ss:Type="Number">9395</Data><NamedCell ss:Name="_FilterDatabase"/></Cell>
    <Cell><Data ss:Type="Number">586.65639263454295</Data><NamedCell ss:Name="_FilterDatabase"/></Cell>
    <Cell ss:StyleID="s64"><Data ss:Type="Number">9.9282377086223291E-50</Data><NamedCell ss:Name="_FilterDatabase"/></Cell>
    <Cell><Data ss:Type="Number">2.0600559737594701</Data><NamedCell ss:Name="_FilterDatabase"/></Cell>
    <Cell><Data ss:Type="Number">4641</Data><NamedCell ss:Name="_FilterDatabase"/></Cell>
    <Cell><Data ss:Type="Number">482.84566198910102</Data><NamedCell ss:Name="_FilterDatabase"/></Cell>
    <Cell><Data ss:Type="Number">1.49790372297236E-3</Data><NamedCell ss:Name="_FilterDatabase"/></Cell>
    <Cell><Data ss:Type="Number">1.2149977494211901</Data><NamedCell ss:Name="_FilterDatabase"/></Cell>
    <Cell><Data ss:Type="Number">2510</Data><NamedCell ss:Name="_FilterDatabase"/></Cell>
    <Cell><Data ss:Type="Number">252.34674936669501</Data><NamedCell ss:Name="_FilterDatabase"/></Cell>
    <Cell ss:StyleID="s64"><Data ss:Type="Number">1.06981897809108E-17</Data><NamedCell ss:Name="_FilterDatabase"/></Cell>
    <Cell><Data ss:Type="Number">1.9134213664367801</Data><NamedCell ss:Name="_FilterDatabase"/></Cell>
    <Cell><Data ss:Type="Number">5210</Data><NamedCell ss:Name="_FilterDatabase"/></Cell>
    <Cell><Data ss:Type="Number">491.45467849289599</Data><NamedCell ss:Name="_FilterDatabase"/></Cell>
    <Cell ss:StyleID="s64"><Data ss:Type="Number">9.6940685883933303E-19</Data><NamedCell ss:Name="_FilterDatabase"/></Cell>
    <Cell><Data ss:Type="Number">0.51346901435661596</Data><NamedCell ss:Name="_FilterDatabase"/></Cell>
   </Row>
   <Row ss:AutoFitHeight="0">
    <Cell><Data ss:Type="String">miR-127</Data><NamedCell ss:Name="_FilterDatabase"/></Cell>
    <Cell><Data ss:Type="String">ucggauccgucugagcuuggcu</Data><NamedCell ss:Name="_FilterDatabase"/></Cell>
    <Cell><Data ss:Type="String">mir-127 </Data><NamedCell ss:Name="_FilterDatabase"/></Cell>
    <Cell><Data ss:Type="String">Sus scrofa</Data><NamedCell ss:Name="_FilterDatabase"/></Cell>
    <Cell><Data ss:Type="Number">154157</Data><NamedCell ss:Name="_FilterDatabase"/></Cell>
    <Cell><Data ss:Type="Number">11872.216239961401</Data><NamedCell ss:Name="_FilterDatabase"/></Cell>
    <Cell><Data ss:Type="Number">489725</Data><NamedCell ss:Name="_FilterDatabase"/></Cell>
    <Cell><Data ss:Type="Number">62283.839561356901</Data><NamedCell ss:Name="_FilterDatabase"/></Cell>
    <Cell><Data ss:Type="Number">0</Data><NamedCell ss:Name="_FilterDatabase"/></Cell>
    <Cell><Data ss:Type="Number">0.19061471360104401</Data><NamedCell ss:Name="_FilterDatabase"/></Cell>
    <Cell><Data ss:Type="Number">512065</Data><NamedCell ss:Name="_FilterDatabase"/></Cell>
    <Cell><Data ss:Type="Number">56300.941348792701</Data><NamedCell ss:Name="_FilterDatabase"/></Cell>
    <Cell ss:StyleID="s64"><Data ss:Type="Number">1.22172848642765E-67</Data><NamedCell ss:Name="_FilterDatabase"/></Cell>
    <Cell><Data ss:Type="Number">1.1062663974923499</Data><NamedCell ss:Name="_FilterDatabase"/></Cell>
    <Cell><Data ss:Type="Number">495018</Data><NamedCell ss:Name="_FilterDatabase"/></Cell>
    <Cell><Data ss:Type="Number">44626.9002254523</Data><NamedCell ss:Name="_FilterDatabase"/></Cell>
    <Cell ss:StyleID="s64"><Data ss:Type="Number">2.9327349521281897E-296</Data><NamedCell ss:Name="_FilterDatabase"/></Cell>
    <Cell><Data ss:Type="Number">1.2615920232945601</Data><NamedCell ss:Name="_FilterDatabase"/></Cell>
    <Cell><Data ss:Type="Number">301135</Data><NamedCell ss:Name="_FilterDatabase"/></Cell>
    <Cell><Data ss:Type="Number">20717.400580074798</Data><NamedCell ss:Name="_FilterDatabase"/></Cell>
    <Cell><Data ss:Type="Number">0</Data><NamedCell ss:Name="_FilterDatabase"/></Cell>
    <Cell><Data ss:Type="Number">2.1540781650171201</Data><NamedCell ss:Name="_FilterDatabase"/></Cell>
    <Cell><Data ss:Type="Number">152083</Data><NamedCell ss:Name="_FilterDatabase"/></Cell>
    <Cell><Data ss:Type="Number">10194.6859705843</Data><NamedCell ss:Name="_FilterDatabase"/></Cell>
    <Cell><Data ss:Type="Number">0</Data><NamedCell ss:Name="_FilterDatabase"/></Cell>
    <Cell><Data ss:Type="Number">2.03217643386493</Data><NamedCell ss:Name="_FilterDatabase"/></Cell>
    <Cell><Data ss:Type="Number">29099</Data><NamedCell ss:Name="_FilterDatabase"/></Cell>
    <Cell><Data ss:Type="Number">4062.23502079629</Data><NamedCell ss:Name="_FilterDatabase"/></Cell>
    <Cell><Data ss:Type="Number">0</Data><NamedCell ss:Name="_FilterDatabase"/></Cell>
    <Cell><Data ss:Type="Number">2.50962485390269</Data><NamedCell ss:Name="_FilterDatabase"/></Cell>
    <Cell><Data ss:Type="Number">14611</Data><NamedCell ss:Name="_FilterDatabase"/></Cell>
    <Cell><Data ss:Type="Number">1229.49271203069</Data><NamedCell ss:Name="_FilterDatabase"/></Cell>
    <Cell><Data ss:Type="Number">0</Data><NamedCell ss:Name="_FilterDatabase"/></Cell>
    <Cell><Data ss:Type="Number">3.3039927614429598</Data><NamedCell ss:Name="_FilterDatabase"/></Cell>
    <Cell><Data ss:Type="Number">20887</Data><NamedCell ss:Name="_FilterDatabase"/></Cell>
    <Cell><Data ss:Type="Number">2479.7215949476199</Data><NamedCell ss:Name="_FilterDatabase"/></Cell>
    <Cell ss:StyleID="s64"><Data ss:Type="Number">1.9582810188410199E-95</Data><NamedCell ss:Name="_FilterDatabase"/></Cell>
    <Cell><Data ss:Type="Number">0.49581885100962803</Data><NamedCell ss:Name="_FilterDatabase"/></Cell>
    <Cell><Data ss:Type="Number">4148</Data><NamedCell ss:Name="_FilterDatabase"/></Cell>
    <Cell><Data ss:Type="Number">499.58923599581402</Data><NamedCell ss:Name="_FilterDatabase"/></Cell>
    <Cell><Data ss:Type="String">5.07337597492503e-314</Data><NamedCell ss:Name="_FilterDatabase"/></Cell>
    <Cell><Data ss:Type="Number">4.96352086130294</Data><NamedCell ss:Name="_FilterDatabase"/></Cell>
    <Cell><Data ss:Type="Number">104479</Data><NamedCell ss:Name="_FilterDatabase"/></Cell>
    <Cell><Data ss:Type="Number">5594.78613205889</Data><NamedCell ss:Name="_FilterDatabase"/></Cell>
    <Cell><Data ss:Type="Number">0</Data><NamedCell ss:Name="_FilterDatabase"/></Cell>
    <Cell><Data ss:Type="Number">8.92955019554902E-2</Data><NamedCell ss:Name="_FilterDatabase"/></Cell>
    <Cell><Data ss:Type="Number">280949</Data><NamedCell ss:Name="_FilterDatabase"/></Cell>
    <Cell><Data ss:Type="Number">17570.068676417799</Data><NamedCell ss:Name="_FilterDatabase"/></Cell>
    <Cell><Data ss:Type="Number">0</Data><NamedCell ss:Name="_FilterDatabase"/></Cell>
    <Cell><Data ss:Type="Number">0.31842710663778401</Data><NamedCell ss:Name="_FilterDatabase"/></Cell>
    <Cell><Data ss:Type="Number">872892</Data><NamedCell ss:Name="_FilterDatabase"/></Cell>
    <Cell><Data ss:Type="Number">49148.283797595301</Data><NamedCell ss:Name="_FilterDatabase"/></Cell>
    <Cell><Data ss:Type="Number">0</Data><NamedCell ss:Name="_FilterDatabase"/></Cell>
    <Cell><Data ss:Type="Number">0.35749099091182301</Data><NamedCell ss:Name="_FilterDatabase"/></Cell>
    <Cell><Data ss:Type="Number">819346</Data><NamedCell ss:Name="_FilterDatabase"/></Cell>
    <Cell><Data ss:Type="Number">47623.819337939902</Data><NamedCell ss:Name="_FilterDatabase"/></Cell>
    <Cell ss:StyleID="s64"><Data ss:Type="Number">9.55481288620471E-7</Data><NamedCell ss:Name="_FilterDatabase"/></Cell>
    <Cell><Data ss:Type="Number">1.0320105460008899</Data><NamedCell ss:Name="_FilterDatabase"/></Cell>
    <Cell><Data ss:Type="Number">427404</Data><NamedCell ss:Name="_FilterDatabase"/></Cell>
    <Cell><Data ss:Type="Number">26521.799672805701</Data><NamedCell ss:Name="_FilterDatabase"/></Cell>
    <Cell><Data ss:Type="Number">0</Data><NamedCell ss:Name="_FilterDatabase"/></Cell>
    <Cell><Data ss:Type="Number">1.7956481055383</Data><NamedCell ss:Name="_FilterDatabase"/></Cell>
    <Cell><Data ss:Type="Number">72560</Data><NamedCell ss:Name="_FilterDatabase"/></Cell>
    <Cell><Data ss:Type="Number">7575.3304811002999</Data><NamedCell ss:Name="_FilterDatabase"/></Cell>
    <Cell><Data ss:Type="Number">0</Data><NamedCell ss:Name="_FilterDatabase"/></Cell>
    <Cell><Data ss:Type="Number">3.5010749351430901</Data><NamedCell ss:Name="_FilterDatabase"/></Cell>
    <Cell><Data ss:Type="Number">53403</Data><NamedCell ss:Name="_FilterDatabase"/></Cell>
    <Cell><Data ss:Type="Number">3334.6685828485902</Data><NamedCell ss:Name="_FilterDatabase"/></Cell>
    <Cell><Data ss:Type="Number">0</Data><NamedCell ss:Name="_FilterDatabase"/></Cell>
    <Cell><Data ss:Type="Number">2.2716891627740701</Data><NamedCell ss:Name="_FilterDatabase"/></Cell>
    <Cell><Data ss:Type="Number">19664</Data><NamedCell ss:Name="_FilterDatabase"/></Cell>
    <Cell><Data ss:Type="Number">2045.8257050966799</Data><NamedCell ss:Name="_FilterDatabase"/></Cell>
    <Cell ss:StyleID="s64"><Data ss:Type="Number">9.3894736546656906E-70</Data><NamedCell ss:Name="_FilterDatabase"/></Cell>
    <Cell><Data ss:Type="Number">1.6299866477095599</Data><NamedCell ss:Name="_FilterDatabase"/></Cell>
    <Cell><Data ss:Type="Number">8637</Data><NamedCell ss:Name="_FilterDatabase"/></Cell>
    <Cell><Data ss:Type="Number">868.33421286061605</Data><NamedCell ss:Name="_FilterDatabase"/></Cell>
    <Cell ss:StyleID="s64"><Data ss:Type="Number">1.8839973188178599E-108</Data><NamedCell ss:Name="_FilterDatabase"/></Cell>
    <Cell><Data ss:Type="Number">2.3560348939344098</Data><NamedCell ss:Name="_FilterDatabase"/></Cell>
    <Cell><Data ss:Type="Number">6194</Data><NamedCell ss:Name="_FilterDatabase"/></Cell>
    <Cell><Data ss:Type="Number">584.27452564011503</Data><NamedCell ss:Name="_FilterDatabase"/></Cell>
    <Cell ss:StyleID="s64"><Data ss:Type="Number">7.7724180813163906E-14</Data><NamedCell ss:Name="_FilterDatabase"/></Cell>
    <Cell><Data ss:Type="Number">1.48617503374684</Data><NamedCell ss:Name="_FilterDatabase"/></Cell>
   </Row>
   <Row ss:AutoFitHeight="0">
    <Cell><Data ss:Type="String">miR-1271</Data><NamedCell ss:Name="_FilterDatabase"/></Cell>
    <Cell><Data ss:Type="String">ugccugcuaugugccaggca</Data><NamedCell ss:Name="_FilterDatabase"/></Cell>
    <Cell><Data ss:Type="String">mir-1271 </Data><NamedCell ss:Name="_FilterDatabase"/></Cell>
    <Cell><Data ss:Type="String">Sus scrofa</Data><NamedCell ss:Name="_FilterDatabase"/></Cell>
    <Cell><Data ss:Type="Number">53</Data><NamedCell ss:Name="_FilterDatabase"/></Cell>
    <Cell><Data ss:Type="Number">4.0817313564609901</Data><NamedCell ss:Name="_FilterDatabase"/></Cell>
    <Cell><Data ss:Type="Number">18</Data><NamedCell ss:Name="_FilterDatabase"/></Cell>
    <Cell><Data ss:Type="Number">2.28926257002282</Data><NamedCell ss:Name="_FilterDatabase"/></Cell>
    <Cell><Data ss:Type="Number">0.51275258859874795</Data><NamedCell ss:Name="_FilterDatabase"/></Cell>
    <Cell><Data ss:Type="Number">1.7829896010663</Data><NamedCell ss:Name="_FilterDatabase"/></Cell>
    <Cell><Data ss:Type="Number">31</Data><NamedCell ss:Name="_FilterDatabase"/></Cell>
    <Cell><Data ss:Type="Number">3.4084133495016702</Data><NamedCell ss:Name="_FilterDatabase"/></Cell>
    <Cell><Data ss:Type="Number">0.66940299815583604</Data><NamedCell ss:Name="_FilterDatabase"/></Cell>
    <Cell><Data ss:Type="Number">0.67165051162515899</Data><NamedCell ss:Name="_FilterDatabase"/></Cell>
    <Cell><Data ss:Type="Number">22</Data><NamedCell ss:Name="_FilterDatabase"/></Cell>
    <Cell><Data ss:Type="Number">1.9833456661372899</Data><NamedCell ss:Name="_FilterDatabase"/></Cell>
    <Cell><Data ss:Type="Number">0.57749568177733801</Data><NamedCell ss:Name="_FilterDatabase"/></Cell>
    <Cell><Data ss:Type="Number">1.7185170531266001</Data><NamedCell ss:Name="_FilterDatabase"/></Cell>
    <Cell><Data ss:Type="Number">31</Data><NamedCell ss:Name="_FilterDatabase"/></Cell>
    <Cell><Data ss:Type="Number">2.1327292343378201</Data><NamedCell ss:Name="_FilterDatabase"/></Cell>
    <Cell><Data ss:Type="Number">0.94840497149701197</Data><NamedCell ss:Name="_FilterDatabase"/></Cell>
    <Cell><Data ss:Type="Number">0.92995661812320496</Data><NamedCell ss:Name="_FilterDatabase"/></Cell>
    <Cell><Data ss:Type="Number">32</Data><NamedCell ss:Name="_FilterDatabase"/></Cell>
    <Cell><Data ss:Type="Number">2.1450783523385</Data><NamedCell ss:Name="_FilterDatabase"/></Cell>
    <Cell><Data ss:Type="Number">0.99579491539607001</Data><NamedCell ss:Name="_FilterDatabase"/></Cell>
    <Cell><Data ss:Type="Number">0.99424304572034905</Data><NamedCell ss:Name="_FilterDatabase"/></Cell>
    <Cell><Data ss:Type="Number">8</Data><NamedCell ss:Name="_FilterDatabase"/></Cell>
    <Cell><Data ss:Type="Number">1.11680401960103</Data><NamedCell ss:Name="_FilterDatabase"/></Cell>
    <Cell><Data ss:Type="Number">0.62572911265610298</Data><NamedCell ss:Name="_FilterDatabase"/></Cell>
    <Cell><Data ss:Type="Number">1.92072943389371</Data><NamedCell ss:Name="_FilterDatabase"/></Cell>
    <Cell><Data ss:Type="Number">11</Data><NamedCell ss:Name="_FilterDatabase"/></Cell>
    <Cell><Data ss:Type="Number">0.92563273097923604</Data><NamedCell ss:Name="_FilterDatabase"/></Cell>
    <Cell><Data ss:Type="Number">0.91595375808486201</Data><NamedCell ss:Name="_FilterDatabase"/></Cell>
    <Cell><Data ss:Type="Number">1.2065303896714501</Data><NamedCell ss:Name="_FilterDatabase"/></Cell>
    <Cell><Data ss:Type="Number">19</Data><NamedCell ss:Name="_FilterDatabase"/></Cell>
    <Cell><Data ss:Type="Number">2.25569542318211</Data><NamedCell ss:Name="_FilterDatabase"/></Cell>
    <Cell><Data ss:Type="Number">0.52301608282974399</Data><NamedCell ss:Name="_FilterDatabase"/></Cell>
    <Cell><Data ss:Type="Number">0.41035359715073799</Data><NamedCell ss:Name="_FilterDatabase"/></Cell>
    <Cell><Data ss:Type="Number">3</Data><NamedCell ss:Name="_FilterDatabase"/></Cell>
    <Cell><Data ss:Type="Number">0.36132297685328901</Data><NamedCell ss:Name="_FilterDatabase"/></Cell>
    <Cell><Data ss:Type="Number">0.32375430247494102</Data><NamedCell ss:Name="_FilterDatabase"/></Cell>
    <Cell><Data ss:Type="Number">6.2428784430667799</Data><NamedCell ss:Name="_FilterDatabase"/></Cell>
    <Cell><Data ss:Type="Number">156</Data><NamedCell ss:Name="_FilterDatabase"/></Cell>
    <Cell><Data ss:Type="Number">8.3537039654015306</Data><NamedCell ss:Name="_FilterDatabase"/></Cell>
    <Cell><Data ss:Type="Number">6.3558995031820203E-3</Data><NamedCell ss:Name="_FilterDatabase"/></Cell>
    <Cell><Data ss:Type="Number">4.3253026244379399E-2</Data><NamedCell ss:Name="_FilterDatabase"/></Cell>
    <Cell><Data ss:Type="Number">129</Data><NamedCell ss:Name="_FilterDatabase"/></Cell>
    <Cell><Data ss:Type="Number">8.0674387851813005</Data><NamedCell ss:Name="_FilterDatabase"/></Cell>
    <Cell><Data ss:Type="Number">0.94560047431901195</Data><NamedCell ss:Name="_FilterDatabase"/></Cell>
    <Cell><Data ss:Type="Number">1.0354840226052999</Data><NamedCell ss:Name="_FilterDatabase"/></Cell>
    <Cell><Data ss:Type="Number">82</Data><NamedCell ss:Name="_FilterDatabase"/></Cell>
    <Cell><Data ss:Type="Number">4.6170193694097499</Data><NamedCell ss:Name="_FilterDatabase"/></Cell>
    <Cell><Data ss:Type="Number">0.35163895932509198</Data><NamedCell ss:Name="_FilterDatabase"/></Cell>
    <Cell><Data ss:Type="Number">1.7473261729488201</Data><NamedCell ss:Name="_FilterDatabase"/></Cell>
    <Cell><Data ss:Type="Number">67</Data><NamedCell ss:Name="_FilterDatabase"/></Cell>
    <Cell><Data ss:Type="Number">3.8943204649097898</Data><NamedCell ss:Name="_FilterDatabase"/></Cell>
    <Cell><Data ss:Type="Number">0.81645961235592301</Data><NamedCell ss:Name="_FilterDatabase"/></Cell>
    <Cell><Data ss:Type="Number">1.1855776665048301</Data><NamedCell ss:Name="_FilterDatabase"/></Cell>
    <Cell><Data ss:Type="Number">87</Data><NamedCell ss:Name="_FilterDatabase"/></Cell>
    <Cell><Data ss:Type="Number">5.3986312049819301</Data><NamedCell ss:Name="_FilterDatabase"/></Cell>
    <Cell><Data ss:Type="Number">0.64164239580073901</Data><NamedCell ss:Name="_FilterDatabase"/></Cell>
    <Cell><Data ss:Type="Number">0.72135330550382004</Data><NamedCell ss:Name="_FilterDatabase"/></Cell>
    <Cell><Data ss:Type="Number">29</Data><NamedCell ss:Name="_FilterDatabase"/></Cell>
    <Cell><Data ss:Type="Number">3.0276265704507801</Data><NamedCell ss:Name="_FilterDatabase"/></Cell>
    <Cell><Data ss:Type="Number">0.44221785305899203</Data><NamedCell ss:Name="_FilterDatabase"/></Cell>
    <Cell><Data ss:Type="Number">1.78312320867832</Data><NamedCell ss:Name="_FilterDatabase"/></Cell>
    <Cell><Data ss:Type="Number">11</Data><NamedCell ss:Name="_FilterDatabase"/></Cell>
    <Cell><Data ss:Type="Number">0.686878160615218</Data><NamedCell ss:Name="_FilterDatabase"/></Cell>
    <Cell><Data ss:Type="Number">0.28214692328681101</Data><NamedCell ss:Name="_FilterDatabase"/></Cell>
    <Cell><Data ss:Type="Number">4.4078072998259499</Data><NamedCell ss:Name="_FilterDatabase"/></Cell>
    <Cell><Data ss:Type="Number">4</Data><NamedCell ss:Name="_FilterDatabase"/></Cell>
    <Cell><Data ss:Type="Number">0.416156571419178</Data><NamedCell ss:Name="_FilterDatabase"/></Cell>
    <Cell><Data ss:Type="Number">0.86023513013014996</Data><NamedCell ss:Name="_FilterDatabase"/></Cell>
    <Cell><Data ss:Type="Number">1.65052820930551</Data><NamedCell ss:Name="_FilterDatabase"/></Cell>
    <Cell><Data ss:Type="Number">5</Data><NamedCell ss:Name="_FilterDatabase"/></Cell>
    <Cell><Data ss:Type="Number">0.50268276766273901</Data><NamedCell ss:Name="_FilterDatabase"/></Cell>
    <Cell><Data ss:Type="Number">0.95338566477851905</Data><NamedCell ss:Name="_FilterDatabase"/></Cell>
    <Cell><Data ss:Type="Number">0.82787117082634198</Data><NamedCell ss:Name="_FilterDatabase"/></Cell>
    <Cell><Data ss:Type="Number">6</Data><NamedCell ss:Name="_FilterDatabase"/></Cell>
    <Cell><Data ss:Type="Number">0.56597467772694399</Data><NamedCell ss:Name="_FilterDatabase"/></Cell>
    <Cell><Data ss:Type="Number">0.96696474954224698</Data><NamedCell ss:Name="_FilterDatabase"/></Cell>
    <Cell><Data ss:Type="Number">0.88817183426227397</Data><NamedCell ss:Name="_FilterDatabase"/></Cell>
   </Row>
   <Row ss:AutoFitHeight="0">
    <Cell><Data ss:Type="String">miR-1277</Data><NamedCell ss:Name="_FilterDatabase"/></Cell>
    <Cell><Data ss:Type="String">uacguagauauauauguauuuu</Data><NamedCell ss:Name="_FilterDatabase"/></Cell>
    <Cell><Data ss:Type="String">mir-1277 </Data><NamedCell ss:Name="_FilterDatabase"/></Cell>
    <Cell><Data ss:Type="String">Sus scrofa</Data><NamedCell ss:Name="_FilterDatabase"/></Cell>
    <Cell><Data ss:Type="Number">0.01</Data><NamedCell ss:Name="_FilterDatabase"/></Cell>
    <Cell><Data ss:Type="Number">7.7013799178509204E-4</Data><NamedCell ss:Name="_FilterDatabase"/></Cell>
    <Cell><Data ss:Type="Number">42</Data><NamedCell ss:Name="_FilterDatabase"/></Cell>
    <Cell><Data ss:Type="Number">5.3416126633865799</Data><NamedCell ss:Name="_FilterDatabase"/></Cell>
    <Cell><Data ss:Type="Number">2.46978922864119E-2</Data><NamedCell ss:Name="_FilterDatabase"/></Cell>
    <Cell><Data ss:Type="Number">1.4417705668999699E-4</Data><NamedCell ss:Name="_FilterDatabase"/></Cell>
    <Cell><Data ss:Type="Number">81</Data><NamedCell ss:Name="_FilterDatabase"/></Cell>
    <Cell><Data ss:Type="Number">8.9058542357947008</Data><NamedCell ss:Name="_FilterDatabase"/></Cell>
    <Cell><Data ss:Type="Number">0.36203616064202299</Data><NamedCell ss:Name="_FilterDatabase"/></Cell>
    <Cell><Data ss:Type="Number">0.59978667087514104</Data><NamedCell ss:Name="_FilterDatabase"/></Cell>
    <Cell><Data ss:Type="Number">31</Data><NamedCell ss:Name="_FilterDatabase"/></Cell>
    <Cell><Data ss:Type="Number">2.79471434773891</Data><NamedCell ss:Name="_FilterDatabase"/></Cell>
    <Cell><Data ss:Type="Number">8.2307425304674303E-2</Data><NamedCell ss:Name="_FilterDatabase"/></Cell>
    <Cell><Data ss:Type="Number">3.1866778237997901</Data><NamedCell ss:Name="_FilterDatabase"/></Cell>
    <Cell><Data ss:Type="Number">55</Data><NamedCell ss:Name="_FilterDatabase"/></Cell>
    <Cell><Data ss:Type="Number">3.7838744480187199</Data><NamedCell ss:Name="_FilterDatabase"/></Cell>
    <Cell><Data ss:Type="Number">0.72246862177125803</Data><NamedCell ss:Name="_FilterDatabase"/></Cell>
    <Cell><Data ss:Type="Number">0.73858538017884301</Data><NamedCell ss:Name="_FilterDatabase"/></Cell>
    <Cell><Data ss:Type="Number">50</Data><NamedCell ss:Name="_FilterDatabase"/></Cell>
    <Cell><Data ss:Type="Number">3.3516849255289101</Data><NamedCell ss:Name="_FilterDatabase"/></Cell>
    <Cell><Data ss:Type="Number">0.88095925554042798</Data><NamedCell ss:Name="_FilterDatabase"/></Cell>
    <Cell><Data ss:Type="Number">1.1289469422373</Data><NamedCell ss:Name="_FilterDatabase"/></Cell>
    <Cell><Data ss:Type="Number">7</Data><NamedCell ss:Name="_FilterDatabase"/></Cell>
    <Cell><Data ss:Type="Number">0.97720351715089904</Data><NamedCell ss:Name="_FilterDatabase"/></Cell>
    <Cell><Data ss:Type="Number">0.30522303165797299</Data><NamedCell ss:Name="_FilterDatabase"/></Cell>
    <Cell><Data ss:Type="Number">3.42987398909592</Data><NamedCell ss:Name="_FilterDatabase"/></Cell>
    <Cell><Data ss:Type="Number">1</Data><NamedCell ss:Name="_FilterDatabase"/></Cell>
    <Cell><Data ss:Type="Number">8.4148430089021495E-2</Data><NamedCell ss:Name="_FilterDatabase"/></Cell>
    <Cell><Data ss:Type="Number">0.55365296817860998</Data><NamedCell ss:Name="_FilterDatabase"/></Cell>
    <Cell><Data ss:Type="Number">11.6128550005877</Data><NamedCell ss:Name="_FilterDatabase"/></Cell>
    <Cell><Data ss:Type="Number">15</Data><NamedCell ss:Name="_FilterDatabase"/></Cell>
    <Cell><Data ss:Type="Number">1.78081217619641</Data><NamedCell ss:Name="_FilterDatabase"/></Cell>
    <Cell><Data ss:Type="Number">0.32318155972560197</Data><NamedCell ss:Name="_FilterDatabase"/></Cell>
    <Cell><Data ss:Type="Number">4.7252838459781898E-2</Data><NamedCell ss:Name="_FilterDatabase"/></Cell>
    <Cell><Data ss:Type="Number">19</Data><NamedCell ss:Name="_FilterDatabase"/></Cell>
    <Cell><Data ss:Type="Number">2.28837885340416</Data><NamedCell ss:Name="_FilterDatabase"/></Cell>
    <Cell><Data ss:Type="Number">0.82510116518864196</Data><NamedCell ss:Name="_FilterDatabase"/></Cell>
    <Cell><Data ss:Type="Number">0.77819814387259101</Data><NamedCell ss:Name="_FilterDatabase"/></Cell>
    <Cell><Data ss:Type="Number">337</Data><NamedCell ss:Name="_FilterDatabase"/></Cell>
    <Cell><Data ss:Type="Number">18.046142540643</Data><NamedCell ss:Name="_FilterDatabase"/></Cell>
    <Cell><Data ss:Type="Number">3.2770278242353902E-4</Data><NamedCell ss:Name="_FilterDatabase"/></Cell>
    <Cell><Data ss:Type="Number">0.126807091778774</Data><NamedCell ss:Name="_FilterDatabase"/></Cell>
    <Cell><Data ss:Type="Number">291</Data><NamedCell ss:Name="_FilterDatabase"/></Cell>
    <Cell><Data ss:Type="Number">18.198640980525301</Data><NamedCell ss:Name="_FilterDatabase"/></Cell>
    <Cell><Data ss:Type="Number">0.98011073191923304</Data><NamedCell ss:Name="_FilterDatabase"/></Cell>
    <Cell><Data ss:Type="Number">0.99162033912062897</Data><NamedCell ss:Name="_FilterDatabase"/></Cell>
    <Cell><Data ss:Type="Number">251</Data><NamedCell ss:Name="_FilterDatabase"/></Cell>
    <Cell><Data ss:Type="Number">14.132583679534701</Data><NamedCell ss:Name="_FilterDatabase"/></Cell>
    <Cell><Data ss:Type="Number">0.48185648325548203</Data><NamedCell ss:Name="_FilterDatabase"/></Cell>
    <Cell><Data ss:Type="Number">1.2877079940364</Data><NamedCell ss:Name="_FilterDatabase"/></Cell>
    <Cell><Data ss:Type="Number">151</Data><NamedCell ss:Name="_FilterDatabase"/></Cell>
    <Cell><Data ss:Type="Number">8.7767520925578797</Data><NamedCell ss:Name="_FilterDatabase"/></Cell>
    <Cell><Data ss:Type="Number">0.27312653013018101</Data><NamedCell ss:Name="_FilterDatabase"/></Cell>
    <Cell><Data ss:Type="Number">1.6102293343249601</Data><NamedCell ss:Name="_FilterDatabase"/></Cell>
    <Cell><Data ss:Type="Number">94</Data><NamedCell ss:Name="_FilterDatabase"/></Cell>
    <Cell><Data ss:Type="Number">5.8330038306701297</Data><NamedCell ss:Name="_FilterDatabase"/></Cell>
    <Cell><Data ss:Type="Number">0.45751791178189999</Data><NamedCell ss:Name="_FilterDatabase"/></Cell>
    <Cell><Data ss:Type="Number">1.5046710661168099</Data><NamedCell ss:Name="_FilterDatabase"/></Cell>
    <Cell><Data ss:Type="Number">18</Data><NamedCell ss:Name="_FilterDatabase"/></Cell>
    <Cell><Data ss:Type="Number">1.87921649200393</Data><NamedCell ss:Name="_FilterDatabase"/></Cell>
    <Cell><Data ss:Type="Number">0.177528099439169</Data><NamedCell ss:Name="_FilterDatabase"/></Cell>
    <Cell><Data ss:Type="Number">3.1039552151067</Data><NamedCell ss:Name="_FilterDatabase"/></Cell>
    <Cell><Data ss:Type="Number">18</Data><NamedCell ss:Name="_FilterDatabase"/></Cell>
    <Cell><Data ss:Type="Number">1.1239824446430799</Data><NamedCell ss:Name="_FilterDatabase"/></Cell>
    <Cell><Data ss:Type="Number">0.71268881819307595</Data><NamedCell ss:Name="_FilterDatabase"/></Cell>
    <Cell><Data ss:Type="Number">1.67192690683053</Data><NamedCell ss:Name="_FilterDatabase"/></Cell>
    <Cell><Data ss:Type="Number">11</Data><NamedCell ss:Name="_FilterDatabase"/></Cell>
    <Cell><Data ss:Type="Number">1.1444305714027401</Data><NamedCell ss:Name="_FilterDatabase"/></Cell>
    <Cell><Data ss:Type="Number">0.99128553883432302</Data><NamedCell ss:Name="_FilterDatabase"/></Cell>
    <Cell><Data ss:Type="Number">0.982132488181793</Data><NamedCell ss:Name="_FilterDatabase"/></Cell>
    <Cell><Data ss:Type="Number">8</Data><NamedCell ss:Name="_FilterDatabase"/></Cell>
    <Cell><Data ss:Type="Number">0.80429242826038305</Data><NamedCell ss:Name="_FilterDatabase"/></Cell>
    <Cell><Data ss:Type="Number">0.848862426438589</Data><NamedCell ss:Name="_FilterDatabase"/></Cell>
    <Cell><Data ss:Type="Number">1.4229035748577801</Data><NamedCell ss:Name="_FilterDatabase"/></Cell>
    <Cell><Data ss:Type="Number">2</Data><NamedCell ss:Name="_FilterDatabase"/></Cell>
    <Cell><Data ss:Type="Number">0.18865822590898099</Data><NamedCell ss:Name="_FilterDatabase"/></Cell>
    <Cell><Data ss:Type="Number">0.68057238098587403</Data><NamedCell ss:Name="_FilterDatabase"/></Cell>
    <Cell><Data ss:Type="Number">4.26322480445892</Data><NamedCell ss:Name="_FilterDatabase"/></Cell>
   </Row>
   <Row ss:AutoFitHeight="0">
    <Cell><Data ss:Type="String">miR-128</Data><NamedCell ss:Name="_FilterDatabase"/></Cell>
    <Cell><Data ss:Type="String">ucacagugaaccggucucuuu</Data><NamedCell ss:Name="_FilterDatabase"/></Cell>
    <Cell><Data ss:Type="String">mir-128-1 //mir-128-2 </Data><NamedCell ss:Name="_FilterDatabase"/></Cell>
    <Cell><Data ss:Type="String">Sus scrofa</Data><NamedCell ss:Name="_FilterDatabase"/></Cell>
    <Cell><Data ss:Type="Number">12567</Data><NamedCell ss:Name="_FilterDatabase"/></Cell>
    <Cell><Data ss:Type="Number">967.83241427632504</Data><NamedCell ss:Name="_FilterDatabase"/></Cell>
    <Cell><Data ss:Type="Number">15471</Data><NamedCell ss:Name="_FilterDatabase"/></Cell>
    <Cell><Data ss:Type="Number">1967.62117893461</Data><NamedCell ss:Name="_FilterDatabase"/></Cell>
    <Cell ss:StyleID="s64"><Data ss:Type="Number">1.65335040322187E-77</Data><NamedCell ss:Name="_FilterDatabase"/></Cell>
    <Cell><Data ss:Type="Number">0.49187944541253997</Data><NamedCell ss:Name="_FilterDatabase"/></Cell>
    <Cell><Data ss:Type="Number">20168</Data><NamedCell ss:Name="_FilterDatabase"/></Cell>
    <Cell><Data ss:Type="Number">2217.4477558951498</Data><NamedCell ss:Name="_FilterDatabase"/></Cell>
    <Cell><Data ss:Type="Number">1.1228426325382299E-4</Data><NamedCell ss:Name="_FilterDatabase"/></Cell>
    <Cell><Data ss:Type="Number">0.88733598061268004</Data><NamedCell ss:Name="_FilterDatabase"/></Cell>
    <Cell><Data ss:Type="Number">18599</Data><NamedCell ss:Name="_FilterDatabase"/></Cell>
    <Cell><Data ss:Type="Number">1676.73845656761</Data><NamedCell ss:Name="_FilterDatabase"/></Cell>
    <Cell ss:StyleID="s64"><Data ss:Type="Number">4.0474325491199296E-18</Data><NamedCell ss:Name="_FilterDatabase"/></Cell>
    <Cell><Data ss:Type="Number">1.32247682827911</Data><NamedCell ss:Name="_FilterDatabase"/></Cell>
    <Cell><Data ss:Type="Number">50103</Data><NamedCell ss:Name="_FilterDatabase"/></Cell>
    <Cell><Data ss:Type="Number">3446.9720267105799</Data><NamedCell ss:Name="_FilterDatabase"/></Cell>
    <Cell ss:StyleID="s64"><Data ss:Type="Number">8.8819655079043695E-138</Data><NamedCell ss:Name="_FilterDatabase"/></Cell>
    <Cell><Data ss:Type="Number">0.486438080603664</Data><NamedCell ss:Name="_FilterDatabase"/></Cell>
    <Cell><Data ss:Type="Number">88584</Data><NamedCell ss:Name="_FilterDatabase"/></Cell>
    <Cell><Data ss:Type="Number">5938.1131488610599</Data><NamedCell ss:Name="_FilterDatabase"/></Cell>
    <Cell ss:StyleID="s64"><Data ss:Type="Number">1.53213791993798E-147</Data><NamedCell ss:Name="_FilterDatabase"/></Cell>
    <Cell><Data ss:Type="Number">0.58048271231943604</Data><NamedCell ss:Name="_FilterDatabase"/></Cell>
    <Cell><Data ss:Type="Number">10841</Data><NamedCell ss:Name="_FilterDatabase"/></Cell>
    <Cell><Data ss:Type="Number">1513.4090470618401</Data><NamedCell ss:Name="_FilterDatabase"/></Cell>
    <Cell><Data ss:Type="Number">0</Data><NamedCell ss:Name="_FilterDatabase"/></Cell>
    <Cell><Data ss:Type="Number">3.92366700885621</Data><NamedCell ss:Name="_FilterDatabase"/></Cell>
    <Cell><Data ss:Type="Number">10375</Data><NamedCell ss:Name="_FilterDatabase"/></Cell>
    <Cell><Data ss:Type="Number">873.03996217359804</Data><NamedCell ss:Name="_FilterDatabase"/></Cell>
    <Cell ss:StyleID="s64"><Data ss:Type="Number">1.0563730849373299E-39</Data><NamedCell ss:Name="_FilterDatabase"/></Cell>
    <Cell><Data ss:Type="Number">1.7334934397435</Data><NamedCell ss:Name="_FilterDatabase"/></Cell>
    <Cell><Data ss:Type="Number">29409</Data><NamedCell ss:Name="_FilterDatabase"/></Cell>
    <Cell><Data ss:Type="Number">3491.4603526506698</Data><NamedCell ss:Name="_FilterDatabase"/></Cell>
    <Cell><Data ss:Type="Number">0</Data><NamedCell ss:Name="_FilterDatabase"/></Cell>
    <Cell><Data ss:Type="Number">0.250050086208425</Data><NamedCell ss:Name="_FilterDatabase"/></Cell>
    <Cell><Data ss:Type="Number">7257</Data><NamedCell ss:Name="_FilterDatabase"/></Cell>
    <Cell><Data ss:Type="Number">874.04028100810604</Data><NamedCell ss:Name="_FilterDatabase"/></Cell>
    <Cell><Data ss:Type="Number">0</Data><NamedCell ss:Name="_FilterDatabase"/></Cell>
    <Cell><Data ss:Type="Number">3.9946217909129702</Data><NamedCell ss:Name="_FilterDatabase"/></Cell>
    <Cell><Data ss:Type="Number">19875</Data><NamedCell ss:Name="_FilterDatabase"/></Cell>
    <Cell><Data ss:Type="Number">1064.2940148227899</Data><NamedCell ss:Name="_FilterDatabase"/></Cell>
    <Cell ss:StyleID="s64"><Data ss:Type="Number">1.5355886526503999E-5</Data><NamedCell ss:Name="_FilterDatabase"/></Cell>
    <Cell><Data ss:Type="Number">0.82123949663818896</Data><NamedCell ss:Name="_FilterDatabase"/></Cell>
    <Cell><Data ss:Type="Number">91968</Data><NamedCell ss:Name="_FilterDatabase"/></Cell>
    <Cell><Data ss:Type="Number">5751.5210092678599</Data><NamedCell ss:Name="_FilterDatabase"/></Cell>
    <Cell><Data ss:Type="Number">0</Data><NamedCell ss:Name="_FilterDatabase"/></Cell>
    <Cell><Data ss:Type="Number">0.18504566237484199</Data><NamedCell ss:Name="_FilterDatabase"/></Cell>
    <Cell><Data ss:Type="Number">32484</Data><NamedCell ss:Name="_FilterDatabase"/></Cell>
    <Cell><Data ss:Type="Number">1829.0153316573901</Data><NamedCell ss:Name="_FilterDatabase"/></Cell>
    <Cell><Data ss:Type="Number">0</Data><NamedCell ss:Name="_FilterDatabase"/></Cell>
    <Cell><Data ss:Type="Number">3.1445996704992201</Data><NamedCell ss:Name="_FilterDatabase"/></Cell>
    <Cell><Data ss:Type="Number">27032</Data><NamedCell ss:Name="_FilterDatabase"/></Cell>
    <Cell><Data ss:Type="Number">1571.2129971259899</Data><NamedCell ss:Name="_FilterDatabase"/></Cell>
    <Cell ss:StyleID="s64"><Data ss:Type="Number">9.7571055300891702E-6</Data><NamedCell ss:Name="_FilterDatabase"/></Cell>
    <Cell><Data ss:Type="Number">1.1640785399579601</Data><NamedCell ss:Name="_FilterDatabase"/></Cell>
    <Cell><Data ss:Type="Number">23443</Data><NamedCell ss:Name="_FilterDatabase"/></Cell>
    <Cell><Data ss:Type="Number">1454.7139234297899</Data><NamedCell ss:Name="_FilterDatabase"/></Cell>
    <Cell><Data ss:Type="Number">3.42010044588252E-2</Data><NamedCell ss:Name="_FilterDatabase"/></Cell>
    <Cell><Data ss:Type="Number">1.0800838376672299</Data><NamedCell ss:Name="_FilterDatabase"/></Cell>
    <Cell><Data ss:Type="Number">32776</Data><NamedCell ss:Name="_FilterDatabase"/></Cell>
    <Cell><Data ss:Type="Number">3421.8444301067202</Data><NamedCell ss:Name="_FilterDatabase"/></Cell>
    <Cell ss:StyleID="s64"><Data ss:Type="Number">1.49569512556208E-179</Data><NamedCell ss:Name="_FilterDatabase"/></Cell>
    <Cell><Data ss:Type="Number">0.42512567509809801</Data><NamedCell ss:Name="_FilterDatabase"/></Cell>
    <Cell><Data ss:Type="Number">13568</Data><NamedCell ss:Name="_FilterDatabase"/></Cell>
    <Cell><Data ss:Type="Number">847.23298938429798</Data><NamedCell ss:Name="_FilterDatabase"/></Cell>
    <Cell><Data ss:Type="Number">0</Data><NamedCell ss:Name="_FilterDatabase"/></Cell>
    <Cell><Data ss:Type="Number">4.0388470149084297</Data><NamedCell ss:Name="_FilterDatabase"/></Cell>
    <Cell><Data ss:Type="Number">6174</Data><NamedCell ss:Name="_FilterDatabase"/></Cell>
    <Cell><Data ss:Type="Number">642.33766798550198</Data><NamedCell ss:Name="_FilterDatabase"/></Cell>
    <Cell ss:StyleID="s64"><Data ss:Type="Number">1.06541991563746E-7</Data><NamedCell ss:Name="_FilterDatabase"/></Cell>
    <Cell><Data ss:Type="Number">1.31898381740773</Data><NamedCell ss:Name="_FilterDatabase"/></Cell>
    <Cell><Data ss:Type="Number">6054</Data><NamedCell ss:Name="_FilterDatabase"/></Cell>
    <Cell><Data ss:Type="Number">608.64829508604498</Data><NamedCell ss:Name="_FilterDatabase"/></Cell>
    <Cell><Data ss:Type="Number">0.34103748715223903</Data><NamedCell ss:Name="_FilterDatabase"/></Cell>
    <Cell><Data ss:Type="Number">1.0553511332759</Data><NamedCell ss:Name="_FilterDatabase"/></Cell>
    <Cell><Data ss:Type="Number">8681</Data><NamedCell ss:Name="_FilterDatabase"/></Cell>
    <Cell><Data ss:Type="Number">818.87102955793296</Data><NamedCell ss:Name="_FilterDatabase"/></Cell>
    <Cell ss:StyleID="s64"><Data ss:Type="Number">2.52030449332828E-8</Data><NamedCell ss:Name="_FilterDatabase"/></Cell>
    <Cell><Data ss:Type="Number">0.74327735762568503</Data><NamedCell ss:Name="_FilterDatabase"/></Cell>
   </Row>
   <Row ss:AutoFitHeight="0">
    <Cell><Data ss:Type="String">miR-1285</Data><NamedCell ss:Name="_FilterDatabase"/></Cell>
    <Cell><Data ss:Type="String">cugggcaacauagcgagaccccgu</Data><NamedCell ss:Name="_FilterDatabase"/></Cell>
    <Cell><Data ss:Type="String">mir-1285 </Data><NamedCell ss:Name="_FilterDatabase"/></Cell>
    <Cell><Data ss:Type="String">Sus scrofa</Data><NamedCell ss:Name="_FilterDatabase"/></Cell>
    <Cell><Data ss:Type="Number">7</Data><NamedCell ss:Name="_FilterDatabase"/></Cell>
    <Cell><Data ss:Type="Number">0.53909659424956402</Data><NamedCell ss:Name="_FilterDatabase"/></Cell>
    <Cell><Data ss:Type="Number">3</Data><NamedCell ss:Name="_FilterDatabase"/></Cell>
    <Cell><Data ss:Type="Number">0.38154376167046999</Data><NamedCell ss:Name="_FilterDatabase"/></Cell>
    <Cell><Data ss:Type="Number">0.91524279091994198</Data><NamedCell ss:Name="_FilterDatabase"/></Cell>
    <Cell><Data ss:Type="Number">1.41293515556197</Data><NamedCell ss:Name="_FilterDatabase"/></Cell>
    <Cell><Data ss:Type="Number">6</Data><NamedCell ss:Name="_FilterDatabase"/></Cell>
    <Cell><Data ss:Type="Number">0.65969290635516298</Data><NamedCell ss:Name="_FilterDatabase"/></Cell>
    <Cell><Data ss:Type="Number">0.85460532968756497</Data><NamedCell ss:Name="_FilterDatabase"/></Cell>
    <Cell><Data ss:Type="Number">0.57836571834388595</Data><NamedCell ss:Name="_FilterDatabase"/></Cell>
    <Cell><Data ss:Type="Number">8</Data><NamedCell ss:Name="_FilterDatabase"/></Cell>
    <Cell><Data ss:Type="Number">0.72121660586810699</Data><NamedCell ss:Name="_FilterDatabase"/></Cell>
    <Cell><Data ss:Type="Number">0.969781849206241</Data><NamedCell ss:Name="_FilterDatabase"/></Cell>
    <Cell><Data ss:Type="Number">0.91469456053512499</Data><NamedCell ss:Name="_FilterDatabase"/></Cell>
    <Cell><Data ss:Type="Number">3</Data><NamedCell ss:Name="_FilterDatabase"/></Cell>
    <Cell><Data ss:Type="Number">0.20639315171011199</Data><NamedCell ss:Name="_FilterDatabase"/></Cell>
    <Cell><Data ss:Type="Number">0.72738881230226304</Data><NamedCell ss:Name="_FilterDatabase"/></Cell>
    <Cell><Data ss:Type="Number">3.4943824438568898</Data><NamedCell ss:Name="_FilterDatabase"/></Cell>
    <Cell><Data ss:Type="Number">6</Data><NamedCell ss:Name="_FilterDatabase"/></Cell>
    <Cell><Data ss:Type="Number">0.40220219106346899</Data><NamedCell ss:Name="_FilterDatabase"/></Cell>
    <Cell><Data ss:Type="Number">0.88679635431511905</Data><NamedCell ss:Name="_FilterDatabase"/></Cell>
    <Cell><Data ss:Type="Number">0.51315770101695402</Data><NamedCell ss:Name="_FilterDatabase"/></Cell>
    <Cell><Data ss:Type="Number">0.01</Data><NamedCell ss:Name="_FilterDatabase"/></Cell>
    <Cell><Data ss:Type="Number">1.39600502450128E-3</Data><NamedCell ss:Name="_FilterDatabase"/></Cell>
    <Cell><Data ss:Type="Number">0.75761940539802097</Data><NamedCell ss:Name="_FilterDatabase"/></Cell>
    <Cell><Data ss:Type="Number">288.10941508405699</Data><NamedCell ss:Name="_FilterDatabase"/></Cell>
    <Cell><Data ss:Type="Number">3</Data><NamedCell ss:Name="_FilterDatabase"/></Cell>
    <Cell><Data ss:Type="Number">0.25244529026706403</Data><NamedCell ss:Name="_FilterDatabase"/></Cell>
    <Cell><Data ss:Type="Number">0.84041773912754503</Data><NamedCell ss:Name="_FilterDatabase"/></Cell>
    <Cell><Data ss:Type="Number">5.5299309526608198E-3</Data><NamedCell ss:Name="_FilterDatabase"/></Cell>
    <Cell><Data ss:Type="Number">3</Data><NamedCell ss:Name="_FilterDatabase"/></Cell>
    <Cell><Data ss:Type="Number">0.35616243523928098</Data><NamedCell ss:Name="_FilterDatabase"/></Cell>
    <Cell><Data ss:Type="Number">0.93992732475131502</Data><NamedCell ss:Name="_FilterDatabase"/></Cell>
    <Cell><Data ss:Type="Number">0.70879257689672903</Data><NamedCell ss:Name="_FilterDatabase"/></Cell>
    <Cell><Data ss:Type="Number">2</Data><NamedCell ss:Name="_FilterDatabase"/></Cell>
    <Cell><Data ss:Type="Number">0.24088198456885901</Data><NamedCell ss:Name="_FilterDatabase"/></Cell>
    <Cell><Data ss:Type="Number">0.93304699193029905</Data><NamedCell ss:Name="_FilterDatabase"/></Cell>
    <Cell><Data ss:Type="Number">1.4785764733579201</Data><NamedCell ss:Name="_FilterDatabase"/></Cell>
    <Cell><Data ss:Type="Number">25</Data><NamedCell ss:Name="_FilterDatabase"/></Cell>
    <Cell><Data ss:Type="Number">1.3387346098399899</Data><NamedCell ss:Name="_FilterDatabase"/></Cell>
    <Cell><Data ss:Type="Number">0.50876610895552499</Data><NamedCell ss:Name="_FilterDatabase"/></Cell>
    <Cell><Data ss:Type="Number">0.179932589176618</Data><NamedCell ss:Name="_FilterDatabase"/></Cell>
    <Cell><Data ss:Type="Number">10</Data><NamedCell ss:Name="_FilterDatabase"/></Cell>
    <Cell><Data ss:Type="Number">0.62538285156444196</Data><NamedCell ss:Name="_FilterDatabase"/></Cell>
    <Cell><Data ss:Type="Number">0.68916284318071397</Data><NamedCell ss:Name="_FilterDatabase"/></Cell>
    <Cell><Data ss:Type="Number">2.1406640851936398</Data><NamedCell ss:Name="_FilterDatabase"/></Cell>
    <Cell><Data ss:Type="Number">12</Data><NamedCell ss:Name="_FilterDatabase"/></Cell>
    <Cell><Data ss:Type="Number">0.67566137113313396</Data><NamedCell ss:Name="_FilterDatabase"/></Cell>
    <Cell><Data ss:Type="Number">0.97493269138185701</Data><NamedCell ss:Name="_FilterDatabase"/></Cell>
    <Cell><Data ss:Type="Number">0.92558621564472299</Data><NamedCell ss:Name="_FilterDatabase"/></Cell>
    <Cell><Data ss:Type="Number">9</Data><NamedCell ss:Name="_FilterDatabase"/></Cell>
    <Cell><Data ss:Type="Number">0.52311767439086698</Data><NamedCell ss:Name="_FilterDatabase"/></Cell>
    <Cell><Data ss:Type="Number">0.92251991092179297</Data><NamedCell ss:Name="_FilterDatabase"/></Cell>
    <Cell><Data ss:Type="Number">1.29160493749307</Data><NamedCell ss:Name="_FilterDatabase"/></Cell>
    <Cell><Data ss:Type="Number">9</Data><NamedCell ss:Name="_FilterDatabase"/></Cell>
    <Cell><Data ss:Type="Number">0.55847909017054498</Data><NamedCell ss:Name="_FilterDatabase"/></Cell>
    <Cell><Data ss:Type="Number">0.98158930584965798</Data><NamedCell ss:Name="_FilterDatabase"/></Cell>
    <Cell><Data ss:Type="Number">0.93668265043033405</Data><NamedCell ss:Name="_FilterDatabase"/></Cell>
    <Cell><Data ss:Type="Number">2</Data><NamedCell ss:Name="_FilterDatabase"/></Cell>
    <Cell><Data ss:Type="Number">0.20880183244488201</Data><NamedCell ss:Name="_FilterDatabase"/></Cell>
    <Cell><Data ss:Type="Number">0.80645540710959396</Data><NamedCell ss:Name="_FilterDatabase"/></Cell>
    <Cell><Data ss:Type="Number">2.6746848130174801</Data><NamedCell ss:Name="_FilterDatabase"/></Cell>
    <Cell><Data ss:Type="Number">8</Data><NamedCell ss:Name="_FilterDatabase"/></Cell>
    <Cell><Data ss:Type="Number">0.49954775317470401</Data><NamedCell ss:Name="_FilterDatabase"/></Cell>
    <Cell><Data ss:Type="Number">0.83644392157969305</Data><NamedCell ss:Name="_FilterDatabase"/></Cell>
    <Cell><Data ss:Type="Number">0.417981726707634</Data><NamedCell ss:Name="_FilterDatabase"/></Cell>
    <Cell><Data ss:Type="Number">2</Data><NamedCell ss:Name="_FilterDatabase"/></Cell>
    <Cell><Data ss:Type="Number">0.208078285709589</Data><NamedCell ss:Name="_FilterDatabase"/></Cell>
    <Cell><Data ss:Type="Number">0.83601312254312099</Data><NamedCell ss:Name="_FilterDatabase"/></Cell>
    <Cell><Data ss:Type="Number">2.4007683044443802</Data><NamedCell ss:Name="_FilterDatabase"/></Cell>
    <Cell><Data ss:Type="Number">1</Data><NamedCell ss:Name="_FilterDatabase"/></Cell>
    <Cell><Data ss:Type="Number">0.10053655353254801</Data><NamedCell ss:Name="_FilterDatabase"/></Cell>
    <Cell><Data ss:Type="Number">0.932468274588377</Data><NamedCell ss:Name="_FilterDatabase"/></Cell>
    <Cell><Data ss:Type="Number">2.0696779270658601</Data><NamedCell ss:Name="_FilterDatabase"/></Cell>
    <Cell><Data ss:Type="Number">2</Data><NamedCell ss:Name="_FilterDatabase"/></Cell>
    <Cell><Data ss:Type="Number">0.18865822590898099</Data><NamedCell ss:Name="_FilterDatabase"/></Cell>
    <Cell><Data ss:Type="Number">0.94433252710230398</Data><NamedCell ss:Name="_FilterDatabase"/></Cell>
    <Cell><Data ss:Type="Number">0.53290310055736501</Data><NamedCell ss:Name="_FilterDatabase"/></Cell>
   </Row>
   <Row ss:AutoFitHeight="0">
    <Cell><Data ss:Type="String">miR-1296</Data><NamedCell ss:Name="_FilterDatabase"/></Cell>
    <Cell><Data ss:Type="String">gagugggguuuugacccuaacc</Data><NamedCell ss:Name="_FilterDatabase"/></Cell>
    <Cell><Data ss:Type="String">mir-1296 </Data><NamedCell ss:Name="_FilterDatabase"/></Cell>
    <Cell><Data ss:Type="String">Sus scrofa</Data><NamedCell ss:Name="_FilterDatabase"/></Cell>
    <Cell><Data ss:Type="Number">0.01</Data><NamedCell ss:Name="_FilterDatabase"/></Cell>
    <Cell><Data ss:Type="Number">7.7013799178509204E-4</Data><NamedCell ss:Name="_FilterDatabase"/></Cell>
    <Cell><Data ss:Type="Number">0.01</Data><NamedCell ss:Name="_FilterDatabase"/></Cell>
    <Cell><Data ss:Type="Number">1.2718125389015701E-3</Data><NamedCell ss:Name="_FilterDatabase"/></Cell>
    <Cell><Data ss:Type="Number">0.99965251155571899</Data><NamedCell ss:Name="_FilterDatabase"/></Cell>
    <Cell><Data ss:Type="Number">0.60554363809798695</Data><NamedCell ss:Name="_FilterDatabase"/></Cell>
    <Cell><Data ss:Type="Number">1</Data><NamedCell ss:Name="_FilterDatabase"/></Cell>
    <Cell><Data ss:Type="Number">0.10994881772586</Data><NamedCell ss:Name="_FilterDatabase"/></Cell>
    <Cell><Data ss:Type="Number">0.92749797066183304</Data><NamedCell ss:Name="_FilterDatabase"/></Cell>
    <Cell><Data ss:Type="Number">1.1567314366877701E-2</Data><NamedCell ss:Name="_FilterDatabase"/></Cell>
    <Cell><Data ss:Type="Number">0.01</Data><NamedCell ss:Name="_FilterDatabase"/></Cell>
    <Cell><Data ss:Type="Number">9.0152075733513303E-4</Data><NamedCell ss:Name="_FilterDatabase"/></Cell>
    <Cell><Data ss:Type="Number">0.92724268867834303</Data><NamedCell ss:Name="_FilterDatabase"/></Cell>
    <Cell><Data ss:Type="Number">121.959274738017</Data><NamedCell ss:Name="_FilterDatabase"/></Cell>
    <Cell><Data ss:Type="Number">0.01</Data><NamedCell ss:Name="_FilterDatabase"/></Cell>
    <Cell><Data ss:Type="Number">6.8797717236703903E-4</Data><NamedCell ss:Name="_FilterDatabase"/></Cell>
    <Cell><Data ss:Type="Number">0.99985206434403295</Data><NamedCell ss:Name="_FilterDatabase"/></Cell>
    <Cell><Data ss:Type="Number">1.31039341644633</Data><NamedCell ss:Name="_FilterDatabase"/></Cell>
    <Cell><Data ss:Type="Number">0.01</Data><NamedCell ss:Name="_FilterDatabase"/></Cell>
    <Cell><Data ss:Type="Number">6.7033698510578297E-4</Data><NamedCell ss:Name="_FilterDatabase"/></Cell>
    <Cell><Data ss:Type="Number">0.99998777850623799</Data><NamedCell ss:Name="_FilterDatabase"/></Cell>
    <Cell><Data ss:Type="Number">1.02631540203391</Data><NamedCell ss:Name="_FilterDatabase"/></Cell>
    <Cell><Data ss:Type="Number">0.01</Data><NamedCell ss:Name="_FilterDatabase"/></Cell>
    <Cell><Data ss:Type="Number">1.39600502450128E-3</Data><NamedCell ss:Name="_FilterDatabase"/></Cell>
    <Cell><Data ss:Type="Number">0.99949736512522203</Data><NamedCell ss:Name="_FilterDatabase"/></Cell>
    <Cell><Data ss:Type="Number">0.48018235847342799</Data><NamedCell ss:Name="_FilterDatabase"/></Cell>
    <Cell><Data ss:Type="Number">0.01</Data><NamedCell ss:Name="_FilterDatabase"/></Cell>
    <Cell><Data ss:Type="Number">8.4148430089021496E-4</Data><NamedCell ss:Name="_FilterDatabase"/></Cell>
    <Cell><Data ss:Type="Number">0.999615933271916</Data><NamedCell ss:Name="_FilterDatabase"/></Cell>
    <Cell><Data ss:Type="Number">1.6589792857982499</Data><NamedCell ss:Name="_FilterDatabase"/></Cell>
    <Cell><Data ss:Type="Number">0.01</Data><NamedCell ss:Name="_FilterDatabase"/></Cell>
    <Cell><Data ss:Type="Number">1.18720811746427E-3</Data><NamedCell ss:Name="_FilterDatabase"/></Cell>
    <Cell><Data ss:Type="Number">0.99976053083706895</Data><NamedCell ss:Name="_FilterDatabase"/></Cell>
    <Cell><Data ss:Type="Number">0.70879257689672903</Data><NamedCell ss:Name="_FilterDatabase"/></Cell>
    <Cell><Data ss:Type="Number">0.01</Data><NamedCell ss:Name="_FilterDatabase"/></Cell>
    <Cell><Data ss:Type="Number">1.2044099228442999E-3</Data><NamedCell ss:Name="_FilterDatabase"/></Cell>
    <Cell><Data ss:Type="Number">0.99998808648873705</Data><NamedCell ss:Name="_FilterDatabase"/></Cell>
    <Cell><Data ss:Type="Number">0.98571764890528102</Data><NamedCell ss:Name="_FilterDatabase"/></Cell>
    <Cell><Data ss:Type="Number">5</Data><NamedCell ss:Name="_FilterDatabase"/></Cell>
    <Cell><Data ss:Type="Number">0.26774692196799799</Data><NamedCell ss:Name="_FilterDatabase"/></Cell>
    <Cell><Data ss:Type="Number">0.83142926173652298</Data><NamedCell ss:Name="_FilterDatabase"/></Cell>
    <Cell><Data ss:Type="Number">4.4983147294154601E-3</Data><NamedCell ss:Name="_FilterDatabase"/></Cell>
    <Cell><Data ss:Type="Number">0.01</Data><NamedCell ss:Name="_FilterDatabase"/></Cell>
    <Cell><Data ss:Type="Number">6.2538285156444196E-4</Data><NamedCell ss:Name="_FilterDatabase"/></Cell>
    <Cell><Data ss:Type="Number">0.83103820524986904</Data><NamedCell ss:Name="_FilterDatabase"/></Cell>
    <Cell><Data ss:Type="Number">428.132817038729</Data><NamedCell ss:Name="_FilterDatabase"/></Cell>
    <Cell><Data ss:Type="Number">0.01</Data><NamedCell ss:Name="_FilterDatabase"/></Cell>
    <Cell><Data ss:Type="Number">5.6305114261094504E-4</Data><NamedCell ss:Name="_FilterDatabase"/></Cell>
    <Cell><Data ss:Type="Number">0.999956812736851</Data><NamedCell ss:Name="_FilterDatabase"/></Cell>
    <Cell><Data ss:Type="Number">1.1107034587736699</Data><NamedCell ss:Name="_FilterDatabase"/></Cell>
    <Cell><Data ss:Type="Number">1</Data><NamedCell ss:Name="_FilterDatabase"/></Cell>
    <Cell><Data ss:Type="Number">5.8124186043429699E-2</Data><NamedCell ss:Name="_FilterDatabase"/></Cell>
    <Cell><Data ss:Type="Number">0.96090185019262098</Data><NamedCell ss:Name="_FilterDatabase"/></Cell>
    <Cell><Data ss:Type="Number">9.6870370311979894E-3</Data><NamedCell ss:Name="_FilterDatabase"/></Cell>
    <Cell><Data ss:Type="Number">0.01</Data><NamedCell ss:Name="_FilterDatabase"/></Cell>
    <Cell><Data ss:Type="Number">6.2053232241171595E-4</Data><NamedCell ss:Name="_FilterDatabase"/></Cell>
    <Cell><Data ss:Type="Number">0.96094162314483</Data><NamedCell ss:Name="_FilterDatabase"/></Cell>
    <Cell><Data ss:Type="Number">93.668265043033401</Data><NamedCell ss:Name="_FilterDatabase"/></Cell>
    <Cell><Data ss:Type="Number">0.01</Data><NamedCell ss:Name="_FilterDatabase"/></Cell>
    <Cell><Data ss:Type="Number">1.0440091622244099E-3</Data><NamedCell ss:Name="_FilterDatabase"/></Cell>
    <Cell><Data ss:Type="Number">0.999706637426373</Data><NamedCell ss:Name="_FilterDatabase"/></Cell>
    <Cell><Data ss:Type="Number">0.59437440289277299</Data><NamedCell ss:Name="_FilterDatabase"/></Cell>
    <Cell><Data ss:Type="Number">0.01</Data><NamedCell ss:Name="_FilterDatabase"/></Cell>
    <Cell><Data ss:Type="Number">6.2443469146838005E-4</Data><NamedCell ss:Name="_FilterDatabase"/></Cell>
    <Cell><Data ss:Type="Number">0.99970934117587695</Data><NamedCell ss:Name="_FilterDatabase"/></Cell>
    <Cell><Data ss:Type="Number">1.67192690683053</Data><NamedCell ss:Name="_FilterDatabase"/></Cell>
    <Cell><Data ss:Type="Number">0.01</Data><NamedCell ss:Name="_FilterDatabase"/></Cell>
    <Cell><Data ss:Type="Number">1.04039142854795E-3</Data><NamedCell ss:Name="_FilterDatabase"/></Cell>
    <Cell><Data ss:Type="Number">0.99971184698789595</Data><NamedCell ss:Name="_FilterDatabase"/></Cell>
    <Cell><Data ss:Type="Number">0.60019207611109604</Data><NamedCell ss:Name="_FilterDatabase"/></Cell>
    <Cell><Data ss:Type="Number">0.01</Data><NamedCell ss:Name="_FilterDatabase"/></Cell>
    <Cell><Data ss:Type="Number">1.0053655353254799E-3</Data><NamedCell ss:Name="_FilterDatabase"/></Cell>
    <Cell><Data ss:Type="Number">0.99997573909730697</Data><NamedCell ss:Name="_FilterDatabase"/></Cell>
    <Cell><Data ss:Type="Number">1.03483896353293</Data><NamedCell ss:Name="_FilterDatabase"/></Cell>
    <Cell><Data ss:Type="Number">0.01</Data><NamedCell ss:Name="_FilterDatabase"/></Cell>
    <Cell><Data ss:Type="Number">9.4329112954490602E-4</Data><NamedCell ss:Name="_FilterDatabase"/></Cell>
    <Cell><Data ss:Type="Number">0.999957002331751</Data><NamedCell ss:Name="_FilterDatabase"/></Cell>
    <Cell><Data ss:Type="Number">1.06580620111473</Data><NamedCell ss:Name="_FilterDatabase"/></Cell>
   </Row>
   <Row ss:AutoFitHeight="0">
    <Cell><Data ss:Type="String">miR-129a</Data><NamedCell ss:Name="_FilterDatabase"/></Cell>
    <Cell><Data ss:Type="String">aagcccuuaccccaaaaagcau</Data><NamedCell ss:Name="_FilterDatabase"/></Cell>
    <Cell><Data ss:Type="String">mir-129a </Data><NamedCell ss:Name="_FilterDatabase"/></Cell>
    <Cell><Data ss:Type="String">Sus scrofa</Data><NamedCell ss:Name="_FilterDatabase"/></Cell>
    <Cell><Data ss:Type="Number">180</Data><NamedCell ss:Name="_FilterDatabase"/></Cell>
    <Cell><Data ss:Type="Number">13.8624838521317</Data><NamedCell ss:Name="_FilterDatabase"/></Cell>
    <Cell><Data ss:Type="Number">12</Data><NamedCell ss:Name="_FilterDatabase"/></Cell>
    <Cell><Data ss:Type="Number">1.52617504668188</Data><NamedCell ss:Name="_FilterDatabase"/></Cell>
    <Cell><Data ss:Type="Number">1.31716943106152E-3</Data><NamedCell ss:Name="_FilterDatabase"/></Cell>
    <Cell><Data ss:Type="Number">9.0831545714698105</Data><NamedCell ss:Name="_FilterDatabase"/></Cell>
    <Cell><Data ss:Type="Number">17</Data><NamedCell ss:Name="_FilterDatabase"/></Cell>
    <Cell><Data ss:Type="Number">1.8691299013396301</Data><NamedCell ss:Name="_FilterDatabase"/></Cell>
    <Cell><Data ss:Type="Number">0.87311878857125003</Data><NamedCell ss:Name="_FilterDatabase"/></Cell>
    <Cell><Data ss:Type="Number">0.81651630825019295</Data><NamedCell ss:Name="_FilterDatabase"/></Cell>
    <Cell><Data ss:Type="Number">11</Data><NamedCell ss:Name="_FilterDatabase"/></Cell>
    <Cell><Data ss:Type="Number">0.99167283306864695</Data><NamedCell ss:Name="_FilterDatabase"/></Cell>
    <Cell><Data ss:Type="Number">0.66308873007017899</Data><NamedCell ss:Name="_FilterDatabase"/></Cell>
    <Cell><Data ss:Type="Number">1.88482515504208</Data><NamedCell ss:Name="_FilterDatabase"/></Cell>
    <Cell><Data ss:Type="Number">22</Data><NamedCell ss:Name="_FilterDatabase"/></Cell>
    <Cell><Data ss:Type="Number">1.5135497792074899</Data><NamedCell ss:Name="_FilterDatabase"/></Cell>
    <Cell><Data ss:Type="Number">0.78687510120578597</Data><NamedCell ss:Name="_FilterDatabase"/></Cell>
    <Cell><Data ss:Type="Number">0.655196708223167</Data><NamedCell ss:Name="_FilterDatabase"/></Cell>
    <Cell><Data ss:Type="Number">24</Data><NamedCell ss:Name="_FilterDatabase"/></Cell>
    <Cell><Data ss:Type="Number">1.60880876425388</Data><NamedCell ss:Name="_FilterDatabase"/></Cell>
    <Cell><Data ss:Type="Number">0.96355374546657802</Data><NamedCell ss:Name="_FilterDatabase"/></Cell>
    <Cell><Data ss:Type="Number">0.94078911853108305</Data><NamedCell ss:Name="_FilterDatabase"/></Cell>
    <Cell><Data ss:Type="Number">4</Data><NamedCell ss:Name="_FilterDatabase"/></Cell>
    <Cell><Data ss:Type="Number">0.55840200980051402</Data><NamedCell ss:Name="_FilterDatabase"/></Cell>
    <Cell><Data ss:Type="Number">0.56613392655264305</Data><NamedCell ss:Name="_FilterDatabase"/></Cell>
    <Cell><Data ss:Type="Number">2.8810941508405699</Data><NamedCell ss:Name="_FilterDatabase"/></Cell>
    <Cell><Data ss:Type="Number">117</Data><NamedCell ss:Name="_FilterDatabase"/></Cell>
    <Cell><Data ss:Type="Number">9.8453663204155095</Data><NamedCell ss:Name="_FilterDatabase"/></Cell>
    <Cell><Data ss:Type="Number">3.41472318937935E-3</Data><NamedCell ss:Name="_FilterDatabase"/></Cell>
    <Cell><Data ss:Type="Number">5.6717240540111E-2</Data><NamedCell ss:Name="_FilterDatabase"/></Cell>
    <Cell><Data ss:Type="Number">44</Data><NamedCell ss:Name="_FilterDatabase"/></Cell>
    <Cell><Data ss:Type="Number">5.2237157168427899</Data><NamedCell ss:Name="_FilterDatabase"/></Cell>
    <Cell><Data ss:Type="Number">0.24831295977658299</Data><NamedCell ss:Name="_FilterDatabase"/></Cell>
    <Cell><Data ss:Type="Number">1.88474389765721</Data><NamedCell ss:Name="_FilterDatabase"/></Cell>
    <Cell><Data ss:Type="Number">18</Data><NamedCell ss:Name="_FilterDatabase"/></Cell>
    <Cell><Data ss:Type="Number">2.16793786111973</Data><NamedCell ss:Name="_FilterDatabase"/></Cell>
    <Cell><Data ss:Type="Number">0.291715189950706</Data><NamedCell ss:Name="_FilterDatabase"/></Cell>
    <Cell><Data ss:Type="Number">2.40953203065735</Data><NamedCell ss:Name="_FilterDatabase"/></Cell>
    <Cell><Data ss:Type="Number">496</Data><NamedCell ss:Name="_FilterDatabase"/></Cell>
    <Cell><Data ss:Type="Number">26.560494659225402</Data><NamedCell ss:Name="_FilterDatabase"/></Cell>
    <Cell ss:StyleID="s64"><Data ss:Type="Number">1.5454874784401799E-6</Data><NamedCell ss:Name="_FilterDatabase"/></Cell>
    <Cell><Data ss:Type="Number">8.1622646299877297E-2</Data><NamedCell ss:Name="_FilterDatabase"/></Cell>
    <Cell><Data ss:Type="Number">33</Data><NamedCell ss:Name="_FilterDatabase"/></Cell>
    <Cell><Data ss:Type="Number">2.0637634101626601</Data><NamedCell ss:Name="_FilterDatabase"/></Cell>
    <Cell ss:StyleID="s64"><Data ss:Type="Number">1.2835538591905601E-6</Data><NamedCell ss:Name="_FilterDatabase"/></Cell>
    <Cell><Data ss:Type="Number">12.869931954618799</Data><NamedCell ss:Name="_FilterDatabase"/></Cell>
    <Cell><Data ss:Type="Number">11</Data><NamedCell ss:Name="_FilterDatabase"/></Cell>
    <Cell><Data ss:Type="Number">0.61935625687203899</Data><NamedCell ss:Name="_FilterDatabase"/></Cell>
    <Cell><Data ss:Type="Number">0.46003204609470799</Data><NamedCell ss:Name="_FilterDatabase"/></Cell>
    <Cell><Data ss:Type="Number">3.3321103763209998</Data><NamedCell ss:Name="_FilterDatabase"/></Cell>
    <Cell><Data ss:Type="Number">9</Data><NamedCell ss:Name="_FilterDatabase"/></Cell>
    <Cell><Data ss:Type="Number">0.52311767439086698</Data><NamedCell ss:Name="_FilterDatabase"/></Cell>
    <Cell><Data ss:Type="Number">0.95053145964304497</Data><NamedCell ss:Name="_FilterDatabase"/></Cell>
    <Cell><Data ss:Type="Number">1.18397119270198</Data><NamedCell ss:Name="_FilterDatabase"/></Cell>
    <Cell><Data ss:Type="Number">17</Data><NamedCell ss:Name="_FilterDatabase"/></Cell>
    <Cell><Data ss:Type="Number">1.05490494809992</Data><NamedCell ss:Name="_FilterDatabase"/></Cell>
    <Cell><Data ss:Type="Number">0.75120900603696295</Data><NamedCell ss:Name="_FilterDatabase"/></Cell>
    <Cell><Data ss:Type="Number">0.49589081493370601</Data><NamedCell ss:Name="_FilterDatabase"/></Cell>
    <Cell><Data ss:Type="Number">4</Data><NamedCell ss:Name="_FilterDatabase"/></Cell>
    <Cell><Data ss:Type="Number">0.41760366488976303</Data><NamedCell ss:Name="_FilterDatabase"/></Cell>
    <Cell><Data ss:Type="Number">0.69827620961654602</Data><NamedCell ss:Name="_FilterDatabase"/></Cell>
    <Cell><Data ss:Type="Number">2.52609121229428</Data><NamedCell ss:Name="_FilterDatabase"/></Cell>
    <Cell><Data ss:Type="Number">7</Data><NamedCell ss:Name="_FilterDatabase"/></Cell>
    <Cell><Data ss:Type="Number">0.437104284027866</Data><NamedCell ss:Name="_FilterDatabase"/></Cell>
    <Cell><Data ss:Type="Number">0.98933918445951696</Data><NamedCell ss:Name="_FilterDatabase"/></Cell>
    <Cell><Data ss:Type="Number">0.955386803903163</Data><NamedCell ss:Name="_FilterDatabase"/></Cell>
    <Cell><Data ss:Type="Number">7</Data><NamedCell ss:Name="_FilterDatabase"/></Cell>
    <Cell><Data ss:Type="Number">0.72827399998356201</Data><NamedCell ss:Name="_FilterDatabase"/></Cell>
    <Cell><Data ss:Type="Number">0.851635302104506</Data><NamedCell ss:Name="_FilterDatabase"/></Cell>
    <Cell><Data ss:Type="Number">0.60019207611109604</Data><NamedCell ss:Name="_FilterDatabase"/></Cell>
    <Cell><Data ss:Type="Number">25</Data><NamedCell ss:Name="_FilterDatabase"/></Cell>
    <Cell><Data ss:Type="Number">2.5134138383137001</Data><NamedCell ss:Name="_FilterDatabase"/></Cell>
    <Cell><Data ss:Type="Number">0.39157563789193001</Data><NamedCell ss:Name="_FilterDatabase"/></Cell>
    <Cell><Data ss:Type="Number">0.28975490978922003</Data><NamedCell ss:Name="_FilterDatabase"/></Cell>
    <Cell><Data ss:Type="Number">25</Data><NamedCell ss:Name="_FilterDatabase"/></Cell>
    <Cell><Data ss:Type="Number">2.3582278238622698</Data><NamedCell ss:Name="_FilterDatabase"/></Cell>
    <Cell><Data ss:Type="Number">0.94981406104664901</Data><NamedCell ss:Name="_FilterDatabase"/></Cell>
    <Cell><Data ss:Type="Number">1.06580620111473</Data><NamedCell ss:Name="_FilterDatabase"/></Cell>
   </Row>
   <Row ss:AutoFitHeight="0">
    <Cell><Data ss:Type="String">miR-129b</Data><NamedCell ss:Name="_FilterDatabase"/></Cell>
    <Cell><Data ss:Type="String">cuuuuugcggucugggcuugc</Data><NamedCell ss:Name="_FilterDatabase"/></Cell>
    <Cell><Data ss:Type="String">mir-129b </Data><NamedCell ss:Name="_FilterDatabase"/></Cell>
    <Cell><Data ss:Type="String">Sus scrofa</Data><NamedCell ss:Name="_FilterDatabase"/></Cell>
    <Cell><Data ss:Type="Number">758</Data><NamedCell ss:Name="_FilterDatabase"/></Cell>
    <Cell><Data ss:Type="Number">58.376459777309996</Data><NamedCell ss:Name="_FilterDatabase"/></Cell>
    <Cell><Data ss:Type="Number">73</Data><NamedCell ss:Name="_FilterDatabase"/></Cell>
    <Cell><Data ss:Type="Number">9.2842315339814299</Data><NamedCell ss:Name="_FilterDatabase"/></Cell>
    <Cell ss:StyleID="s64"><Data ss:Type="Number">4.5866905662623901E-10</Data><NamedCell ss:Name="_FilterDatabase"/></Cell>
    <Cell><Data ss:Type="Number">6.2876996942229404</Data><NamedCell ss:Name="_FilterDatabase"/></Cell>
    <Cell><Data ss:Type="Number">40</Data><NamedCell ss:Name="_FilterDatabase"/></Cell>
    <Cell><Data ss:Type="Number">4.3979527090344197</Data><NamedCell ss:Name="_FilterDatabase"/></Cell>
    <Cell><Data ss:Type="Number">0.200800850642885</Data><NamedCell ss:Name="_FilterDatabase"/></Cell>
    <Cell><Data ss:Type="Number">2.1110348719551899</Data><NamedCell ss:Name="_FilterDatabase"/></Cell>
    <Cell><Data ss:Type="Number">31</Data><NamedCell ss:Name="_FilterDatabase"/></Cell>
    <Cell><Data ss:Type="Number">2.79471434773891</Data><NamedCell ss:Name="_FilterDatabase"/></Cell>
    <Cell><Data ss:Type="Number">0.57873809134017495</Data><NamedCell ss:Name="_FilterDatabase"/></Cell>
    <Cell><Data ss:Type="Number">1.5736680611356999</Data><NamedCell ss:Name="_FilterDatabase"/></Cell>
    <Cell><Data ss:Type="Number">33</Data><NamedCell ss:Name="_FilterDatabase"/></Cell>
    <Cell><Data ss:Type="Number">2.27032466881123</Data><NamedCell ss:Name="_FilterDatabase"/></Cell>
    <Cell><Data ss:Type="Number">0.83405032967942005</Data><NamedCell ss:Name="_FilterDatabase"/></Cell>
    <Cell><Data ss:Type="Number">1.2309756336314099</Data><NamedCell ss:Name="_FilterDatabase"/></Cell>
    <Cell><Data ss:Type="Number">21</Data><NamedCell ss:Name="_FilterDatabase"/></Cell>
    <Cell><Data ss:Type="Number">1.4077076687221399</Data><NamedCell ss:Name="_FilterDatabase"/></Cell>
    <Cell><Data ss:Type="Number">0.69589053958676905</Data><NamedCell ss:Name="_FilterDatabase"/></Cell>
    <Cell><Data ss:Type="Number">1.6127813460532801</Data><NamedCell ss:Name="_FilterDatabase"/></Cell>
    <Cell><Data ss:Type="Number">9</Data><NamedCell ss:Name="_FilterDatabase"/></Cell>
    <Cell><Data ss:Type="Number">1.2564045220511599</Data><NamedCell ss:Name="_FilterDatabase"/></Cell>
    <Cell><Data ss:Type="Number">0.93887690073965102</Data><NamedCell ss:Name="_FilterDatabase"/></Cell>
    <Cell><Data ss:Type="Number">1.1204255031046699</Data><NamedCell ss:Name="_FilterDatabase"/></Cell>
    <Cell><Data ss:Type="Number">148</Data><NamedCell ss:Name="_FilterDatabase"/></Cell>
    <Cell><Data ss:Type="Number">12.4539676531752</Data><NamedCell ss:Name="_FilterDatabase"/></Cell>
    <Cell><Data ss:Type="Number">2.0694706201390099E-3</Data><NamedCell ss:Name="_FilterDatabase"/></Cell>
    <Cell><Data ss:Type="Number">0.10088387548773101</Data><NamedCell ss:Name="_FilterDatabase"/></Cell>
    <Cell><Data ss:Type="Number">44</Data><NamedCell ss:Name="_FilterDatabase"/></Cell>
    <Cell><Data ss:Type="Number">5.2237157168427899</Data><NamedCell ss:Name="_FilterDatabase"/></Cell>
    <Cell><Data ss:Type="Number">9.1663946369072893E-2</Data><NamedCell ss:Name="_FilterDatabase"/></Cell>
    <Cell><Data ss:Type="Number">2.3841204859253602</Data><NamedCell ss:Name="_FilterDatabase"/></Cell>
    <Cell><Data ss:Type="Number">12</Data><NamedCell ss:Name="_FilterDatabase"/></Cell>
    <Cell><Data ss:Type="Number">1.44529190741316</Data><NamedCell ss:Name="_FilterDatabase"/></Cell>
    <Cell><Data ss:Type="Number">0.16896046310023299</Data><NamedCell ss:Name="_FilterDatabase"/></Cell>
    <Cell><Data ss:Type="Number">3.6142980459860299</Data><NamedCell ss:Name="_FilterDatabase"/></Cell>
    <Cell><Data ss:Type="Number">822</Data><NamedCell ss:Name="_FilterDatabase"/></Cell>
    <Cell><Data ss:Type="Number">44.017593971538801</Data><NamedCell ss:Name="_FilterDatabase"/></Cell>
    <Cell ss:StyleID="s64"><Data ss:Type="Number">4.2367936876185799E-12</Data><NamedCell ss:Name="_FilterDatabase"/></Cell>
    <Cell><Data ss:Type="Number">3.2834414083324499E-2</Data><NamedCell ss:Name="_FilterDatabase"/></Cell>
    <Cell><Data ss:Type="Number">45</Data><NamedCell ss:Name="_FilterDatabase"/></Cell>
    <Cell><Data ss:Type="Number">2.8142228320399898</Data><NamedCell ss:Name="_FilterDatabase"/></Cell>
    <Cell ss:StyleID="s64"><Data ss:Type="Number">8.9855419901866206E-11</Data><NamedCell ss:Name="_FilterDatabase"/></Cell>
    <Cell><Data ss:Type="Number">15.6411189158149</Data><NamedCell ss:Name="_FilterDatabase"/></Cell>
    <Cell><Data ss:Type="Number">27</Data><NamedCell ss:Name="_FilterDatabase"/></Cell>
    <Cell><Data ss:Type="Number">1.52023808504955</Data><NamedCell ss:Name="_FilterDatabase"/></Cell>
    <Cell><Data ss:Type="Number">0.58095904457171199</Data><NamedCell ss:Name="_FilterDatabase"/></Cell>
    <Cell><Data ss:Type="Number">1.85117243128945</Data><NamedCell ss:Name="_FilterDatabase"/></Cell>
    <Cell><Data ss:Type="Number">23</Data><NamedCell ss:Name="_FilterDatabase"/></Cell>
    <Cell><Data ss:Type="Number">1.33685627899888</Data><NamedCell ss:Name="_FilterDatabase"/></Cell>
    <Cell><Data ss:Type="Number">0.92768880789001695</Data><NamedCell ss:Name="_FilterDatabase"/></Cell>
    <Cell><Data ss:Type="Number">1.13717391235802</Data><NamedCell ss:Name="_FilterDatabase"/></Cell>
    <Cell><Data ss:Type="Number">26</Data><NamedCell ss:Name="_FilterDatabase"/></Cell>
    <Cell><Data ss:Type="Number">1.6133840382704601</Data><NamedCell ss:Name="_FilterDatabase"/></Cell>
    <Cell><Data ss:Type="Number">0.89232543379086804</Data><NamedCell ss:Name="_FilterDatabase"/></Cell>
    <Cell><Data ss:Type="Number">0.82860388307298805</Data><NamedCell ss:Name="_FilterDatabase"/></Cell>
    <Cell><Data ss:Type="Number">9</Data><NamedCell ss:Name="_FilterDatabase"/></Cell>
    <Cell><Data ss:Type="Number">0.93960824600196702</Data><NamedCell ss:Name="_FilterDatabase"/></Cell>
    <Cell><Data ss:Type="Number">0.72840736385364901</Data><NamedCell ss:Name="_FilterDatabase"/></Cell>
    <Cell><Data ss:Type="Number">1.7170816083569</Data><NamedCell ss:Name="_FilterDatabase"/></Cell>
    <Cell><Data ss:Type="Number">6</Data><NamedCell ss:Name="_FilterDatabase"/></Cell>
    <Cell><Data ss:Type="Number">0.37466081488102798</Data><NamedCell ss:Name="_FilterDatabase"/></Cell>
    <Cell><Data ss:Type="Number">0.72367469931185802</Data><NamedCell ss:Name="_FilterDatabase"/></Cell>
    <Cell><Data ss:Type="Number">2.5078903602458</Data><NamedCell ss:Name="_FilterDatabase"/></Cell>
    <Cell><Data ss:Type="Number">13</Data><NamedCell ss:Name="_FilterDatabase"/></Cell>
    <Cell><Data ss:Type="Number">1.35250885711233</Data><NamedCell ss:Name="_FilterDatabase"/></Cell>
    <Cell><Data ss:Type="Number">0.56728620279860598</Data><NamedCell ss:Name="_FilterDatabase"/></Cell>
    <Cell><Data ss:Type="Number">0.27701172743588998</Data><NamedCell ss:Name="_FilterDatabase"/></Cell>
    <Cell><Data ss:Type="Number">30</Data><NamedCell ss:Name="_FilterDatabase"/></Cell>
    <Cell><Data ss:Type="Number">3.0160966059764398</Data><NamedCell ss:Name="_FilterDatabase"/></Cell>
    <Cell><Data ss:Type="Number">0.47793620056247699</Data><NamedCell ss:Name="_FilterDatabase"/></Cell>
    <Cell><Data ss:Type="Number">0.44843021753093498</Data><NamedCell ss:Name="_FilterDatabase"/></Cell>
    <Cell><Data ss:Type="Number">18</Data><NamedCell ss:Name="_FilterDatabase"/></Cell>
    <Cell><Data ss:Type="Number">1.6979240331808301</Data><NamedCell ss:Name="_FilterDatabase"/></Cell>
    <Cell><Data ss:Type="Number">0.58651169513661405</Data><NamedCell ss:Name="_FilterDatabase"/></Cell>
    <Cell><Data ss:Type="Number">1.7763436685245499</Data><NamedCell ss:Name="_FilterDatabase"/></Cell>
   </Row>
   <Row ss:AutoFitHeight="0">
    <Cell><Data ss:Type="String">miR-1306-3p</Data><NamedCell ss:Name="_FilterDatabase"/></Cell>
    <Cell><Data ss:Type="String">acguuggcucugguggugaug</Data><NamedCell ss:Name="_FilterDatabase"/></Cell>
    <Cell><Data ss:Type="String">mir-1306 </Data><NamedCell ss:Name="_FilterDatabase"/></Cell>
    <Cell><Data ss:Type="String">Sus scrofa</Data><NamedCell ss:Name="_FilterDatabase"/></Cell>
    <Cell><Data ss:Type="Number">57</Data><NamedCell ss:Name="_FilterDatabase"/></Cell>
    <Cell><Data ss:Type="Number">4.3897865531750204</Data><NamedCell ss:Name="_FilterDatabase"/></Cell>
    <Cell><Data ss:Type="Number">35</Data><NamedCell ss:Name="_FilterDatabase"/></Cell>
    <Cell><Data ss:Type="Number">4.4513438861554802</Data><NamedCell ss:Name="_FilterDatabase"/></Cell>
    <Cell><Data ss:Type="Number">0.98449498605541397</Data><NamedCell ss:Name="_FilterDatabase"/></Cell>
    <Cell><Data ss:Type="Number">0.98617106775957897</Data><NamedCell ss:Name="_FilterDatabase"/></Cell>
    <Cell><Data ss:Type="Number">40</Data><NamedCell ss:Name="_FilterDatabase"/></Cell>
    <Cell><Data ss:Type="Number">4.3979527090344197</Data><NamedCell ss:Name="_FilterDatabase"/></Cell>
    <Cell><Data ss:Type="Number">0.98655712739807599</Data><NamedCell ss:Name="_FilterDatabase"/></Cell>
    <Cell><Data ss:Type="Number">1.0121400071018001</Data><NamedCell ss:Name="_FilterDatabase"/></Cell>
    <Cell><Data ss:Type="Number">22</Data><NamedCell ss:Name="_FilterDatabase"/></Cell>
    <Cell><Data ss:Type="Number">1.9833456661372899</Data><NamedCell ss:Name="_FilterDatabase"/></Cell>
    <Cell><Data ss:Type="Number">0.37632464993737702</Data><NamedCell ss:Name="_FilterDatabase"/></Cell>
    <Cell><Data ss:Type="Number">2.21744135887303</Data><NamedCell ss:Name="_FilterDatabase"/></Cell>
    <Cell><Data ss:Type="Number">67</Data><NamedCell ss:Name="_FilterDatabase"/></Cell>
    <Cell><Data ss:Type="Number">4.6094470548591602</Data><NamedCell ss:Name="_FilterDatabase"/></Cell>
    <Cell><Data ss:Type="Number">0.34204731245078202</Data><NamedCell ss:Name="_FilterDatabase"/></Cell>
    <Cell><Data ss:Type="Number">0.43027843525103499</Data><NamedCell ss:Name="_FilterDatabase"/></Cell>
    <Cell><Data ss:Type="Number">74</Data><NamedCell ss:Name="_FilterDatabase"/></Cell>
    <Cell><Data ss:Type="Number">4.9604936897827896</Data><NamedCell ss:Name="_FilterDatabase"/></Cell>
    <Cell><Data ss:Type="Number">0.91476833453517503</Data><NamedCell ss:Name="_FilterDatabase"/></Cell>
    <Cell><Data ss:Type="Number">0.92923151265232196</Data><NamedCell ss:Name="_FilterDatabase"/></Cell>
    <Cell><Data ss:Type="Number">11</Data><NamedCell ss:Name="_FilterDatabase"/></Cell>
    <Cell><Data ss:Type="Number">1.5356055269514099</Data><NamedCell ss:Name="_FilterDatabase"/></Cell>
    <Cell><Data ss:Type="Number">0.20885512767977901</Data><NamedCell ss:Name="_FilterDatabase"/></Cell>
    <Cell><Data ss:Type="Number">3.2303176842757901</Data><NamedCell ss:Name="_FilterDatabase"/></Cell>
    <Cell><Data ss:Type="Number">5</Data><NamedCell ss:Name="_FilterDatabase"/></Cell>
    <Cell><Data ss:Type="Number">0.42074215044510699</Data><NamedCell ss:Name="_FilterDatabase"/></Cell>
    <Cell><Data ss:Type="Number">0.52887053591619004</Data><NamedCell ss:Name="_FilterDatabase"/></Cell>
    <Cell><Data ss:Type="Number">3.6497544287561401</Data><NamedCell ss:Name="_FilterDatabase"/></Cell>
    <Cell><Data ss:Type="Number">14</Data><NamedCell ss:Name="_FilterDatabase"/></Cell>
    <Cell><Data ss:Type="Number">1.66209136444998</Data><NamedCell ss:Name="_FilterDatabase"/></Cell>
    <Cell><Data ss:Type="Number">0.49075855841611399</Data><NamedCell ss:Name="_FilterDatabase"/></Cell>
    <Cell><Data ss:Type="Number">0.25314020603454601</Data><NamedCell ss:Name="_FilterDatabase"/></Cell>
    <Cell><Data ss:Type="Number">2</Data><NamedCell ss:Name="_FilterDatabase"/></Cell>
    <Cell><Data ss:Type="Number">0.24088198456885901</Data><NamedCell ss:Name="_FilterDatabase"/></Cell>
    <Cell><Data ss:Type="Number">0.41484716514460501</Data><NamedCell ss:Name="_FilterDatabase"/></Cell>
    <Cell><Data ss:Type="Number">6.90002354233697</Data><NamedCell ss:Name="_FilterDatabase"/></Cell>
    <Cell><Data ss:Type="Number">76</Data><NamedCell ss:Name="_FilterDatabase"/></Cell>
    <Cell><Data ss:Type="Number">4.0697532139135699</Data><NamedCell ss:Name="_FilterDatabase"/></Cell>
    <Cell><Data ss:Type="Number">8.7411651818338598E-2</Data><NamedCell ss:Name="_FilterDatabase"/></Cell>
    <Cell><Data ss:Type="Number">5.9188351702834999E-2</Data><NamedCell ss:Name="_FilterDatabase"/></Cell>
    <Cell><Data ss:Type="Number">87</Data><NamedCell ss:Name="_FilterDatabase"/></Cell>
    <Cell><Data ss:Type="Number">5.4408308086106496</Data><NamedCell ss:Name="_FilterDatabase"/></Cell>
    <Cell><Data ss:Type="Number">0.67469782337131201</Data><NamedCell ss:Name="_FilterDatabase"/></Cell>
    <Cell><Data ss:Type="Number">0.74800216310214696</Data><NamedCell ss:Name="_FilterDatabase"/></Cell>
    <Cell><Data ss:Type="Number">82</Data><NamedCell ss:Name="_FilterDatabase"/></Cell>
    <Cell><Data ss:Type="Number">4.6170193694097499</Data><NamedCell ss:Name="_FilterDatabase"/></Cell>
    <Cell><Data ss:Type="Number">0.80587297222541199</Data><NamedCell ss:Name="_FilterDatabase"/></Cell>
    <Cell><Data ss:Type="Number">1.1784292794305999</Data><NamedCell ss:Name="_FilterDatabase"/></Cell>
    <Cell><Data ss:Type="Number">46</Data><NamedCell ss:Name="_FilterDatabase"/></Cell>
    <Cell><Data ss:Type="Number">2.6737125579977699</Data><NamedCell ss:Name="_FilterDatabase"/></Cell>
    <Cell><Data ss:Type="Number">0.50283502878473896</Data><NamedCell ss:Name="_FilterDatabase"/></Cell>
    <Cell><Data ss:Type="Number">1.72681964469182</Data><NamedCell ss:Name="_FilterDatabase"/></Cell>
    <Cell><Data ss:Type="Number">41</Data><NamedCell ss:Name="_FilterDatabase"/></Cell>
    <Cell><Data ss:Type="Number">2.5441825218880401</Data><NamedCell ss:Name="_FilterDatabase"/></Cell>
    <Cell><Data ss:Type="Number">0.95924000113163699</Data><NamedCell ss:Name="_FilterDatabase"/></Cell>
    <Cell><Data ss:Type="Number">1.05091224194623</Data><NamedCell ss:Name="_FilterDatabase"/></Cell>
    <Cell><Data ss:Type="Number">16</Data><NamedCell ss:Name="_FilterDatabase"/></Cell>
    <Cell><Data ss:Type="Number">1.6704146595590501</Data><NamedCell ss:Name="_FilterDatabase"/></Cell>
    <Cell><Data ss:Type="Number">0.70701314697002005</Data><NamedCell ss:Name="_FilterDatabase"/></Cell>
    <Cell><Data ss:Type="Number">1.5230844074127301</Data><NamedCell ss:Name="_FilterDatabase"/></Cell>
    <Cell><Data ss:Type="Number">10</Data><NamedCell ss:Name="_FilterDatabase"/></Cell>
    <Cell><Data ss:Type="Number">0.62443469146838004</Data><NamedCell ss:Name="_FilterDatabase"/></Cell>
    <Cell><Data ss:Type="Number">0.57495940623838804</Data><NamedCell ss:Name="_FilterDatabase"/></Cell>
    <Cell><Data ss:Type="Number">2.6750830509288499</Data><NamedCell ss:Name="_FilterDatabase"/></Cell>
    <Cell><Data ss:Type="Number">6</Data><NamedCell ss:Name="_FilterDatabase"/></Cell>
    <Cell><Data ss:Type="Number">0.62423485712876703</Data><NamedCell ss:Name="_FilterDatabase"/></Cell>
    <Cell><Data ss:Type="Number">0.99989935321214796</Data><NamedCell ss:Name="_FilterDatabase"/></Cell>
    <Cell><Data ss:Type="Number">1.00032012685183</Data><NamedCell ss:Name="_FilterDatabase"/></Cell>
    <Cell><Data ss:Type="Number">7</Data><NamedCell ss:Name="_FilterDatabase"/></Cell>
    <Cell><Data ss:Type="Number">0.70375587472783496</Data><NamedCell ss:Name="_FilterDatabase"/></Cell>
    <Cell><Data ss:Type="Number">0.96056185051064202</Data><NamedCell ss:Name="_FilterDatabase"/></Cell>
    <Cell><Data ss:Type="Number">0.887004825885367</Data><NamedCell ss:Name="_FilterDatabase"/></Cell>
    <Cell><Data ss:Type="Number">25</Data><NamedCell ss:Name="_FilterDatabase"/></Cell>
    <Cell><Data ss:Type="Number">2.3582278238622698</Data><NamedCell ss:Name="_FilterDatabase"/></Cell>
    <Cell><Data ss:Type="Number">0.41823142991605899</Data><NamedCell ss:Name="_FilterDatabase"/></Cell>
    <Cell><Data ss:Type="Number">0.29842573631212399</Data><NamedCell ss:Name="_FilterDatabase"/></Cell>
   </Row>
   <Row ss:AutoFitHeight="0">
    <Cell><Data ss:Type="String">miR-1306-5p</Data><NamedCell ss:Name="_FilterDatabase"/></Cell>
    <Cell><Data ss:Type="String">ccaccuccccugcaaacgucca</Data><NamedCell ss:Name="_FilterDatabase"/></Cell>
    <Cell><Data ss:Type="String">mir-1306 </Data><NamedCell ss:Name="_FilterDatabase"/></Cell>
    <Cell><Data ss:Type="String">Sus scrofa</Data><NamedCell ss:Name="_FilterDatabase"/></Cell>
    <Cell><Data ss:Type="Number">1429</Data><NamedCell ss:Name="_FilterDatabase"/></Cell>
    <Cell><Data ss:Type="Number">110.05271902609</Data><NamedCell ss:Name="_FilterDatabase"/></Cell>
    <Cell><Data ss:Type="Number">792</Data><NamedCell ss:Name="_FilterDatabase"/></Cell>
    <Cell><Data ss:Type="Number">100.727553081004</Data><NamedCell ss:Name="_FilterDatabase"/></Cell>
    <Cell><Data ss:Type="Number">0.52175866122124404</Data><NamedCell ss:Name="_FilterDatabase"/></Cell>
    <Cell><Data ss:Type="Number">1.0925781045985099</Data><NamedCell ss:Name="_FilterDatabase"/></Cell>
    <Cell><Data ss:Type="Number">952</Data><NamedCell ss:Name="_FilterDatabase"/></Cell>
    <Cell><Data ss:Type="Number">104.671274475019</Data><NamedCell ss:Name="_FilterDatabase"/></Cell>
    <Cell><Data ss:Type="Number">0.78377475657986495</Data><NamedCell ss:Name="_FilterDatabase"/></Cell>
    <Cell><Data ss:Type="Number">0.96232279186629799</Data><NamedCell ss:Name="_FilterDatabase"/></Cell>
    <Cell><Data ss:Type="Number">618</Data><NamedCell ss:Name="_FilterDatabase"/></Cell>
    <Cell><Data ss:Type="Number">55.713982803311197</Data><NamedCell ss:Name="_FilterDatabase"/></Cell>
    <Cell><Data ss:Type="Number">1.03477357393559E-4</Data><NamedCell ss:Name="_FilterDatabase"/></Cell>
    <Cell><Data ss:Type="Number">1.8787253972587701</Data><NamedCell ss:Name="_FilterDatabase"/></Cell>
    <Cell><Data ss:Type="Number">1376</Data><NamedCell ss:Name="_FilterDatabase"/></Cell>
    <Cell><Data ss:Type="Number">94.665658917704604</Data><NamedCell ss:Name="_FilterDatabase"/></Cell>
    <Cell><Data ss:Type="Number">1.4627521673057199E-3</Data><NamedCell ss:Name="_FilterDatabase"/></Cell>
    <Cell><Data ss:Type="Number">0.58853425244464797</Data><NamedCell ss:Name="_FilterDatabase"/></Cell>
    <Cell><Data ss:Type="Number">1057</Data><NamedCell ss:Name="_FilterDatabase"/></Cell>
    <Cell><Data ss:Type="Number">70.854619325681199</Data><NamedCell ss:Name="_FilterDatabase"/></Cell>
    <Cell><Data ss:Type="Number">6.4683815953195598E-2</Data><NamedCell ss:Name="_FilterDatabase"/></Cell>
    <Cell><Data ss:Type="Number">1.3360548658454701</Data><NamedCell ss:Name="_FilterDatabase"/></Cell>
    <Cell><Data ss:Type="Number">231</Data><NamedCell ss:Name="_FilterDatabase"/></Cell>
    <Cell><Data ss:Type="Number">32.247716065979702</Data><NamedCell ss:Name="_FilterDatabase"/></Cell>
    <Cell><Data ss:Type="Number">1.3005977594886901E-4</Data><NamedCell ss:Name="_FilterDatabase"/></Cell>
    <Cell><Data ss:Type="Number">2.1971980645299301</Data><NamedCell ss:Name="_FilterDatabase"/></Cell>
    <Cell><Data ss:Type="Number">284</Data><NamedCell ss:Name="_FilterDatabase"/></Cell>
    <Cell><Data ss:Type="Number">23.898154145282099</Data><NamedCell ss:Name="_FilterDatabase"/></Cell>
    <Cell><Data ss:Type="Number">0.269231235461378</Data><NamedCell ss:Name="_FilterDatabase"/></Cell>
    <Cell><Data ss:Type="Number">1.3493810388006899</Data><NamedCell ss:Name="_FilterDatabase"/></Cell>
    <Cell><Data ss:Type="Number">646</Data><NamedCell ss:Name="_FilterDatabase"/></Cell>
    <Cell><Data ss:Type="Number">76.693644388191899</Data><NamedCell ss:Name="_FilterDatabase"/></Cell>
    <Cell ss:StyleID="s64"><Data ss:Type="Number">8.1159192549523504E-8</Data><NamedCell ss:Name="_FilterDatabase"/></Cell>
    <Cell><Data ss:Type="Number">0.31160540532302</Data><NamedCell ss:Name="_FilterDatabase"/></Cell>
    <Cell><Data ss:Type="Number">249</Data><NamedCell ss:Name="_FilterDatabase"/></Cell>
    <Cell><Data ss:Type="Number">29.989807078822999</Data><NamedCell ss:Name="_FilterDatabase"/></Cell>
    <Cell ss:StyleID="s64"><Data ss:Type="Number">4.8125314830239804E-6</Data><NamedCell ss:Name="_FilterDatabase"/></Cell>
    <Cell><Data ss:Type="Number">2.5573236995695199</Data><NamedCell ss:Name="_FilterDatabase"/></Cell>
    <Cell><Data ss:Type="Number">1562</Data><NamedCell ss:Name="_FilterDatabase"/></Cell>
    <Cell><Data ss:Type="Number">83.644138422802499</Data><NamedCell ss:Name="_FilterDatabase"/></Cell>
    <Cell ss:StyleID="s64"><Data ss:Type="Number">3.2736993315099799E-7</Data><NamedCell ss:Name="_FilterDatabase"/></Cell>
    <Cell><Data ss:Type="Number">0.35854045058401102</Data><NamedCell ss:Name="_FilterDatabase"/></Cell>
    <Cell><Data ss:Type="Number">2509</Data><NamedCell ss:Name="_FilterDatabase"/></Cell>
    <Cell><Data ss:Type="Number">156.90855745751901</Data><NamedCell ss:Name="_FilterDatabase"/></Cell>
    <Cell ss:StyleID="s64"><Data ss:Type="Number">2.0372889461339802E-6</Data><NamedCell ss:Name="_FilterDatabase"/></Cell>
    <Cell><Data ss:Type="Number">0.53307569566719304</Data><NamedCell ss:Name="_FilterDatabase"/></Cell>
    <Cell><Data ss:Type="Number">1797</Data><NamedCell ss:Name="_FilterDatabase"/></Cell>
    <Cell><Data ss:Type="Number">101.180290327187</Data><NamedCell ss:Name="_FilterDatabase"/></Cell>
    <Cell><Data ss:Type="Number">5.1154913549145695E-4</Data><NamedCell ss:Name="_FilterDatabase"/></Cell>
    <Cell><Data ss:Type="Number">1.5507818464458201</Data><NamedCell ss:Name="_FilterDatabase"/></Cell>
    <Cell><Data ss:Type="Number">1239</Data><NamedCell ss:Name="_FilterDatabase"/></Cell>
    <Cell><Data ss:Type="Number">72.015866507809406</Data><NamedCell ss:Name="_FilterDatabase"/></Cell>
    <Cell><Data ss:Type="Number">2.6839426054981699E-2</Data><NamedCell ss:Name="_FilterDatabase"/></Cell>
    <Cell><Data ss:Type="Number">1.4049721989558299</Data><NamedCell ss:Name="_FilterDatabase"/></Cell>
    <Cell><Data ss:Type="Number">1330</Data><NamedCell ss:Name="_FilterDatabase"/></Cell>
    <Cell><Data ss:Type="Number">82.530798880758297</Data><NamedCell ss:Name="_FilterDatabase"/></Cell>
    <Cell><Data ss:Type="Number">0.39925107670535298</Data><NamedCell ss:Name="_FilterDatabase"/></Cell>
    <Cell><Data ss:Type="Number">0.87259383750615305</Data><NamedCell ss:Name="_FilterDatabase"/></Cell>
    <Cell><Data ss:Type="Number">809</Data><NamedCell ss:Name="_FilterDatabase"/></Cell>
    <Cell><Data ss:Type="Number">84.4603412239546</Data><NamedCell ss:Name="_FilterDatabase"/></Cell>
    <Cell><Data ss:Type="Number">0.88171262610082801</Data><NamedCell ss:Name="_FilterDatabase"/></Cell>
    <Cell><Data ss:Type="Number">0.97715445716611604</Data><NamedCell ss:Name="_FilterDatabase"/></Cell>
    <Cell><Data ss:Type="Number">311</Data><NamedCell ss:Name="_FilterDatabase"/></Cell>
    <Cell><Data ss:Type="Number">19.419918904666599</Data><NamedCell ss:Name="_FilterDatabase"/></Cell>
    <Cell ss:StyleID="s64"><Data ss:Type="Number">4.5763682190353903E-11</Data><NamedCell ss:Name="_FilterDatabase"/></Cell>
    <Cell><Data ss:Type="Number">4.3491603460639903</Data><NamedCell ss:Name="_FilterDatabase"/></Cell>
    <Cell><Data ss:Type="Number">257</Data><NamedCell ss:Name="_FilterDatabase"/></Cell>
    <Cell><Data ss:Type="Number">26.738059713682201</Data><NamedCell ss:Name="_FilterDatabase"/></Cell>
    <Cell><Data ss:Type="Number">0.286479412779511</Data><NamedCell ss:Name="_FilterDatabase"/></Cell>
    <Cell><Data ss:Type="Number">0.72630247342626797</Data><NamedCell ss:Name="_FilterDatabase"/></Cell>
    <Cell><Data ss:Type="Number">242</Data><NamedCell ss:Name="_FilterDatabase"/></Cell>
    <Cell><Data ss:Type="Number">24.3298459548766</Data><NamedCell ss:Name="_FilterDatabase"/></Cell>
    <Cell><Data ss:Type="Number">0.73894411679815597</Data><NamedCell ss:Name="_FilterDatabase"/></Cell>
    <Cell><Data ss:Type="Number">1.0989818744957101</Data><NamedCell ss:Name="_FilterDatabase"/></Cell>
    <Cell><Data ss:Type="Number">340</Data><NamedCell ss:Name="_FilterDatabase"/></Cell>
    <Cell><Data ss:Type="Number">32.071898404526799</Data><NamedCell ss:Name="_FilterDatabase"/></Cell>
    <Cell><Data ss:Type="Number">0.30682953573170402</Data><NamedCell ss:Name="_FilterDatabase"/></Cell>
    <Cell><Data ss:Type="Number">0.75860323726401302</Data><NamedCell ss:Name="_FilterDatabase"/></Cell>
   </Row>
   <Row ss:AutoFitHeight="0">
    <Cell><Data ss:Type="String">miR-1307</Data><NamedCell ss:Name="_FilterDatabase"/></Cell>
    <Cell><Data ss:Type="String">acucggcguggcgucggucgug</Data><NamedCell ss:Name="_FilterDatabase"/></Cell>
    <Cell><Data ss:Type="String">mir-1307 </Data><NamedCell ss:Name="_FilterDatabase"/></Cell>
    <Cell><Data ss:Type="String">Sus scrofa</Data><NamedCell ss:Name="_FilterDatabase"/></Cell>
    <Cell><Data ss:Type="Number">2787</Data><NamedCell ss:Name="_FilterDatabase"/></Cell>
    <Cell><Data ss:Type="Number">214.637458310505</Data><NamedCell ss:Name="_FilterDatabase"/></Cell>
    <Cell><Data ss:Type="Number">1277</Data><NamedCell ss:Name="_FilterDatabase"/></Cell>
    <Cell><Data ss:Type="Number">162.41046121772999</Data><NamedCell ss:Name="_FilterDatabase"/></Cell>
    <Cell><Data ss:Type="Number">7.1494608726212399E-3</Data><NamedCell ss:Name="_FilterDatabase"/></Cell>
    <Cell><Data ss:Type="Number">1.32157409505019</Data><NamedCell ss:Name="_FilterDatabase"/></Cell>
    <Cell><Data ss:Type="Number">970</Data><NamedCell ss:Name="_FilterDatabase"/></Cell>
    <Cell><Data ss:Type="Number">106.650353194085</Data><NamedCell ss:Name="_FilterDatabase"/></Cell>
    <Cell><Data ss:Type="Number">6.63462464223679E-4</Data><NamedCell ss:Name="_FilterDatabase"/></Cell>
    <Cell><Data ss:Type="Number">1.52283097386627</Data><NamedCell ss:Name="_FilterDatabase"/></Cell>
    <Cell><Data ss:Type="Number">761</Data><NamedCell ss:Name="_FilterDatabase"/></Cell>
    <Cell><Data ss:Type="Number">68.605729633203694</Data><NamedCell ss:Name="_FilterDatabase"/></Cell>
    <Cell><Data ss:Type="Number">4.0329583488782602E-3</Data><NamedCell ss:Name="_FilterDatabase"/></Cell>
    <Cell><Data ss:Type="Number">1.55454003279732</Data><NamedCell ss:Name="_FilterDatabase"/></Cell>
    <Cell><Data ss:Type="Number">856</Data><NamedCell ss:Name="_FilterDatabase"/></Cell>
    <Cell><Data ss:Type="Number">58.890845954618499</Data><NamedCell ss:Name="_FilterDatabase"/></Cell>
    <Cell><Data ss:Type="Number">0.391517805782718</Data><NamedCell ss:Name="_FilterDatabase"/></Cell>
    <Cell><Data ss:Type="Number">1.1649642405556799</Data><NamedCell ss:Name="_FilterDatabase"/></Cell>
    <Cell><Data ss:Type="Number">587</Data><NamedCell ss:Name="_FilterDatabase"/></Cell>
    <Cell><Data ss:Type="Number">39.3487810257094</Data><NamedCell ss:Name="_FilterDatabase"/></Cell>
    <Cell><Data ss:Type="Number">4.9250052264436003E-2</Data><NamedCell ss:Name="_FilterDatabase"/></Cell>
    <Cell><Data ss:Type="Number">1.4966371109727901</Data><NamedCell ss:Name="_FilterDatabase"/></Cell>
    <Cell><Data ss:Type="Number">114</Data><NamedCell ss:Name="_FilterDatabase"/></Cell>
    <Cell><Data ss:Type="Number">15.9144572793146</Data><NamedCell ss:Name="_FilterDatabase"/></Cell>
    <Cell><Data ss:Type="Number">1.53761856343345E-3</Data><NamedCell ss:Name="_FilterDatabase"/></Cell>
    <Cell><Data ss:Type="Number">2.4725179335430001</Data><NamedCell ss:Name="_FilterDatabase"/></Cell>
    <Cell><Data ss:Type="Number">87</Data><NamedCell ss:Name="_FilterDatabase"/></Cell>
    <Cell><Data ss:Type="Number">7.3209134177448698</Data><NamedCell ss:Name="_FilterDatabase"/></Cell>
    <Cell><Data ss:Type="Number">7.8714882994479402E-2</Data><NamedCell ss:Name="_FilterDatabase"/></Cell>
    <Cell><Data ss:Type="Number">2.1738349262183898</Data><NamedCell ss:Name="_FilterDatabase"/></Cell>
    <Cell><Data ss:Type="Number">158</Data><NamedCell ss:Name="_FilterDatabase"/></Cell>
    <Cell><Data ss:Type="Number">18.757888255935502</Data><NamedCell ss:Name="_FilterDatabase"/></Cell>
    <Cell><Data ss:Type="Number">2.6060314585575499E-2</Data><NamedCell ss:Name="_FilterDatabase"/></Cell>
    <Cell><Data ss:Type="Number">0.39028452018997101</Data><NamedCell ss:Name="_FilterDatabase"/></Cell>
    <Cell><Data ss:Type="Number">89</Data><NamedCell ss:Name="_FilterDatabase"/></Cell>
    <Cell><Data ss:Type="Number">10.7192483133142</Data><NamedCell ss:Name="_FilterDatabase"/></Cell>
    <Cell><Data ss:Type="Number">0.144145100846646</Data><NamedCell ss:Name="_FilterDatabase"/></Cell>
    <Cell><Data ss:Type="Number">1.7499257137869</Data><NamedCell ss:Name="_FilterDatabase"/></Cell>
    <Cell><Data ss:Type="Number">3184</Data><NamedCell ss:Name="_FilterDatabase"/></Cell>
    <Cell><Data ss:Type="Number">170.501239909221</Data><NamedCell ss:Name="_FilterDatabase"/></Cell>
    <Cell ss:StyleID="s64"><Data ss:Type="Number">1.88543889464438E-38</Data><NamedCell ss:Name="_FilterDatabase"/></Cell>
    <Cell><Data ss:Type="Number">6.2869034377822902E-2</Data><NamedCell ss:Name="_FilterDatabase"/></Cell>
    <Cell><Data ss:Type="Number">1579</Data><NamedCell ss:Name="_FilterDatabase"/></Cell>
    <Cell><Data ss:Type="Number">98.747952262025393</Data><NamedCell ss:Name="_FilterDatabase"/></Cell>
    <Cell ss:StyleID="s64"><Data ss:Type="Number">1.13512900199387E-5</Data><NamedCell ss:Name="_FilterDatabase"/></Cell>
    <Cell><Data ss:Type="Number">1.7266306389503601</Data><NamedCell ss:Name="_FilterDatabase"/></Cell>
    <Cell><Data ss:Type="Number">1217</Data><NamedCell ss:Name="_FilterDatabase"/></Cell>
    <Cell><Data ss:Type="Number">68.523324055751999</Data><NamedCell ss:Name="_FilterDatabase"/></Cell>
    <Cell><Data ss:Type="Number">1.9534778506337301E-2</Data><NamedCell ss:Name="_FilterDatabase"/></Cell>
    <Cell><Data ss:Type="Number">1.44108525998654</Data><NamedCell ss:Name="_FilterDatabase"/></Cell>
    <Cell><Data ss:Type="Number">792</Data><NamedCell ss:Name="_FilterDatabase"/></Cell>
    <Cell><Data ss:Type="Number">46.034355346396303</Data><NamedCell ss:Name="_FilterDatabase"/></Cell>
    <Cell><Data ss:Type="Number">3.5976460556557503E-2</Data><NamedCell ss:Name="_FilterDatabase"/></Cell>
    <Cell><Data ss:Type="Number">1.48852576603131</Data><NamedCell ss:Name="_FilterDatabase"/></Cell>
    <Cell><Data ss:Type="Number">750</Data><NamedCell ss:Name="_FilterDatabase"/></Cell>
    <Cell><Data ss:Type="Number">46.5399241808787</Data><NamedCell ss:Name="_FilterDatabase"/></Cell>
    <Cell><Data ss:Type="Number">0.95835594205652597</Data><NamedCell ss:Name="_FilterDatabase"/></Cell>
    <Cell><Data ss:Type="Number">0.98913687885443302</Data><NamedCell ss:Name="_FilterDatabase"/></Cell>
    <Cell><Data ss:Type="Number">260</Data><NamedCell ss:Name="_FilterDatabase"/></Cell>
    <Cell><Data ss:Type="Number">27.144238217834602</Data><NamedCell ss:Name="_FilterDatabase"/></Cell>
    <Cell><Data ss:Type="Number">2.41530807592466E-2</Data><NamedCell ss:Name="_FilterDatabase"/></Cell>
    <Cell><Data ss:Type="Number">1.7145415468060801</Data><NamedCell ss:Name="_FilterDatabase"/></Cell>
    <Cell><Data ss:Type="Number">88</Data><NamedCell ss:Name="_FilterDatabase"/></Cell>
    <Cell><Data ss:Type="Number">5.4950252849217396</Data><NamedCell ss:Name="_FilterDatabase"/></Cell>
    <Cell><Data ss:Type="Number">1.0659296365096799E-4</Data><NamedCell ss:Name="_FilterDatabase"/></Cell>
    <Cell><Data ss:Type="Number">4.9397840429083999</Data><NamedCell ss:Name="_FilterDatabase"/></Cell>
    <Cell><Data ss:Type="Number">77</Data><NamedCell ss:Name="_FilterDatabase"/></Cell>
    <Cell><Data ss:Type="Number">8.0110139998191805</Data><NamedCell ss:Name="_FilterDatabase"/></Cell>
    <Cell><Data ss:Type="Number">0.51049025532650505</Data><NamedCell ss:Name="_FilterDatabase"/></Cell>
    <Cell><Data ss:Type="Number">0.68593380126982395</Data><NamedCell ss:Name="_FilterDatabase"/></Cell>
    <Cell><Data ss:Type="Number">41</Data><NamedCell ss:Name="_FilterDatabase"/></Cell>
    <Cell><Data ss:Type="Number">4.1219986948344598</Data><NamedCell ss:Name="_FilterDatabase"/></Cell>
    <Cell><Data ss:Type="Number">0.28304489325095999</Data><NamedCell ss:Name="_FilterDatabase"/></Cell>
    <Cell><Data ss:Type="Number">1.9434780534642799</Data><NamedCell ss:Name="_FilterDatabase"/></Cell>
    <Cell><Data ss:Type="Number">92</Data><NamedCell ss:Name="_FilterDatabase"/></Cell>
    <Cell><Data ss:Type="Number">8.6782783918131408</Data><NamedCell ss:Name="_FilterDatabase"/></Cell>
    <Cell><Data ss:Type="Number">0.21882451375683701</Data><NamedCell ss:Name="_FilterDatabase"/></Cell>
    <Cell><Data ss:Type="Number">0.47497885049678201</Data><NamedCell ss:Name="_FilterDatabase"/></Cell>
   </Row>
   <Row ss:AutoFitHeight="0">
    <Cell><Data ss:Type="String">miR-130a</Data><NamedCell ss:Name="_FilterDatabase"/></Cell>
    <Cell><Data ss:Type="String">cagugcaauguuaaaagggcau</Data><NamedCell ss:Name="_FilterDatabase"/></Cell>
    <Cell><Data ss:Type="String">mir-130a </Data><NamedCell ss:Name="_FilterDatabase"/></Cell>
    <Cell><Data ss:Type="String">Sus scrofa</Data><NamedCell ss:Name="_FilterDatabase"/></Cell>
    <Cell><Data ss:Type="Number">32204</Data><NamedCell ss:Name="_FilterDatabase"/></Cell>
    <Cell><Data ss:Type="Number">2480.1523887447102</Data><NamedCell ss:Name="_FilterDatabase"/></Cell>
    <Cell><Data ss:Type="Number">16590</Data><NamedCell ss:Name="_FilterDatabase"/></Cell>
    <Cell><Data ss:Type="Number">2109.9370020377</Data><NamedCell ss:Name="_FilterDatabase"/></Cell>
    <Cell ss:StyleID="s64"><Data ss:Type="Number">4.5851469408203599E-8</Data><NamedCell ss:Name="_FilterDatabase"/></Cell>
    <Cell><Data ss:Type="Number">1.1754627680113101</Data><NamedCell ss:Name="_FilterDatabase"/></Cell>
    <Cell><Data ss:Type="Number">12422</Data><NamedCell ss:Name="_FilterDatabase"/></Cell>
    <Cell><Data ss:Type="Number">1365.78421379064</Data><NamedCell ss:Name="_FilterDatabase"/></Cell>
    <Cell ss:StyleID="s64"><Data ss:Type="Number">8.7599122777363003E-37</Data><NamedCell ss:Name="_FilterDatabase"/></Cell>
    <Cell><Data ss:Type="Number">1.5448538508010099</Data><NamedCell ss:Name="_FilterDatabase"/></Cell>
    <Cell><Data ss:Type="Number">13669</Data><NamedCell ss:Name="_FilterDatabase"/></Cell>
    <Cell><Data ss:Type="Number">1232.28872320139</Data><NamedCell ss:Name="_FilterDatabase"/></Cell>
    <Cell><Data ss:Type="Number">8.8182518228888795E-3</Data><NamedCell ss:Name="_FilterDatabase"/></Cell>
    <Cell><Data ss:Type="Number">1.1083313415726399</Data><NamedCell ss:Name="_FilterDatabase"/></Cell>
    <Cell><Data ss:Type="Number">13432</Data><NamedCell ss:Name="_FilterDatabase"/></Cell>
    <Cell><Data ss:Type="Number">924.09093792340695</Data><NamedCell ss:Name="_FilterDatabase"/></Cell>
    <Cell ss:StyleID="s64"><Data ss:Type="Number">3.0015078510202002E-11</Data><NamedCell ss:Name="_FilterDatabase"/></Cell>
    <Cell><Data ss:Type="Number">1.3335145629396199</Data><NamedCell ss:Name="_FilterDatabase"/></Cell>
    <Cell><Data ss:Type="Number">5338</Data><NamedCell ss:Name="_FilterDatabase"/></Cell>
    <Cell><Data ss:Type="Number">357.82588264946702</Data><NamedCell ss:Name="_FilterDatabase"/></Cell>
    <Cell ss:StyleID="s64"><Data ss:Type="Number">3.2430359440097501E-58</Data><NamedCell ss:Name="_FilterDatabase"/></Cell>
    <Cell><Data ss:Type="Number">2.5825156388384101</Data><NamedCell ss:Name="_FilterDatabase"/></Cell>
    <Cell><Data ss:Type="Number">673</Data><NamedCell ss:Name="_FilterDatabase"/></Cell>
    <Cell><Data ss:Type="Number">93.951138148936394</Data><NamedCell ss:Name="_FilterDatabase"/></Cell>
    <Cell ss:StyleID="s64"><Data ss:Type="Number">1.6048022544274201E-37</Data><NamedCell ss:Name="_FilterDatabase"/></Cell>
    <Cell><Data ss:Type="Number">3.8086380825128701</Data><NamedCell ss:Name="_FilterDatabase"/></Cell>
    <Cell><Data ss:Type="Number">491</Data><NamedCell ss:Name="_FilterDatabase"/></Cell>
    <Cell><Data ss:Type="Number">41.316879173709502</Data><NamedCell ss:Name="_FilterDatabase"/></Cell>
    <Cell ss:StyleID="s64"><Data ss:Type="Number">4.9872513005459996E-6</Data><NamedCell ss:Name="_FilterDatabase"/></Cell>
    <Cell><Data ss:Type="Number">2.2739166178049302</Data><NamedCell ss:Name="_FilterDatabase"/></Cell>
    <Cell><Data ss:Type="Number">2678</Data><NamedCell ss:Name="_FilterDatabase"/></Cell>
    <Cell><Data ss:Type="Number">317.93433385693203</Data><NamedCell ss:Name="_FilterDatabase"/></Cell>
    <Cell ss:StyleID="s64"><Data ss:Type="Number">2.9066013256746301E-54</Data><NamedCell ss:Name="_FilterDatabase"/></Cell>
    <Cell><Data ss:Type="Number">0.12995412817636101</Data><NamedCell ss:Name="_FilterDatabase"/></Cell>
    <Cell><Data ss:Type="Number">1023</Data><NamedCell ss:Name="_FilterDatabase"/></Cell>
    <Cell><Data ss:Type="Number">123.211135106971</Data><NamedCell ss:Name="_FilterDatabase"/></Cell>
    <Cell ss:StyleID="s64"><Data ss:Type="Number">4.5136265139514902E-21</Data><NamedCell ss:Name="_FilterDatabase"/></Cell>
    <Cell><Data ss:Type="Number">2.5804026038791199</Data><NamedCell ss:Name="_FilterDatabase"/></Cell>
    <Cell><Data ss:Type="Number">71031</Data><NamedCell ss:Name="_FilterDatabase"/></Cell>
    <Cell><Data ss:Type="Number">3803.6663228617699</Data><NamedCell ss:Name="_FilterDatabase"/></Cell>
    <Cell><Data ss:Type="Number">0</Data><NamedCell ss:Name="_FilterDatabase"/></Cell>
    <Cell><Data ss:Type="Number">3.23927297109151E-2</Data><NamedCell ss:Name="_FilterDatabase"/></Cell>
    <Cell><Data ss:Type="Number">77562</Data><NamedCell ss:Name="_FilterDatabase"/></Cell>
    <Cell><Data ss:Type="Number">4850.5944733041297</Data><NamedCell ss:Name="_FilterDatabase"/></Cell>
    <Cell ss:StyleID="s64"><Data ss:Type="Number">1.91174532699279E-29</Data><NamedCell ss:Name="_FilterDatabase"/></Cell>
    <Cell><Data ss:Type="Number">0.78416498097207199</Data><NamedCell ss:Name="_FilterDatabase"/></Cell>
    <Cell><Data ss:Type="Number">40072</Data><NamedCell ss:Name="_FilterDatabase"/></Cell>
    <Cell><Data ss:Type="Number">2256.25853867058</Data><NamedCell ss:Name="_FilterDatabase"/></Cell>
    <Cell ss:StyleID="s64"><Data ss:Type="Number">9.2079641549735894E-213</Data><NamedCell ss:Name="_FilterDatabase"/></Cell>
    <Cell><Data ss:Type="Number">2.1498398300410102</Data><NamedCell ss:Name="_FilterDatabase"/></Cell>
    <Cell><Data ss:Type="Number">23053</Data><NamedCell ss:Name="_FilterDatabase"/></Cell>
    <Cell><Data ss:Type="Number">1339.9368608591799</Data><NamedCell ss:Name="_FilterDatabase"/></Cell>
    <Cell ss:StyleID="s64"><Data ss:Type="Number">2.93344626509148E-53</Data><NamedCell ss:Name="_FilterDatabase"/></Cell>
    <Cell><Data ss:Type="Number">1.68385436999161</Data><NamedCell ss:Name="_FilterDatabase"/></Cell>
    <Cell><Data ss:Type="Number">24157</Data><NamedCell ss:Name="_FilterDatabase"/></Cell>
    <Cell><Data ss:Type="Number">1499.0199312499799</Data><NamedCell ss:Name="_FilterDatabase"/></Cell>
    <Cell><Data ss:Type="Number">2.8278477535445801E-3</Data><NamedCell ss:Name="_FilterDatabase"/></Cell>
    <Cell><Data ss:Type="Number">0.89387528005838801</Data><NamedCell ss:Name="_FilterDatabase"/></Cell>
    <Cell><Data ss:Type="Number">4419</Data><NamedCell ss:Name="_FilterDatabase"/></Cell>
    <Cell><Data ss:Type="Number">461.34764878696598</Data><NamedCell ss:Name="_FilterDatabase"/></Cell>
    <Cell ss:StyleID="s64"><Data ss:Type="Number">1.0550297500394999E-127</Data><NamedCell ss:Name="_FilterDatabase"/></Cell>
    <Cell><Data ss:Type="Number">3.2492198349582999</Data><NamedCell ss:Name="_FilterDatabase"/></Cell>
    <Cell><Data ss:Type="Number">1544</Data><NamedCell ss:Name="_FilterDatabase"/></Cell>
    <Cell><Data ss:Type="Number">96.412716362717902</Data><NamedCell ss:Name="_FilterDatabase"/></Cell>
    <Cell ss:StyleID="s64"><Data ss:Type="Number">2.82444891942185E-58</Data><NamedCell ss:Name="_FilterDatabase"/></Cell>
    <Cell><Data ss:Type="Number">4.7851327728524202</Data><NamedCell ss:Name="_FilterDatabase"/></Cell>
    <Cell><Data ss:Type="Number">460</Data><NamedCell ss:Name="_FilterDatabase"/></Cell>
    <Cell><Data ss:Type="Number">47.8580057132055</Data><NamedCell ss:Name="_FilterDatabase"/></Cell>
    <Cell ss:StyleID="s64"><Data ss:Type="Number">4.7993941130858601E-5</Data><NamedCell ss:Name="_FilterDatabase"/></Cell>
    <Cell><Data ss:Type="Number">2.0145577511207202</Data><NamedCell ss:Name="_FilterDatabase"/></Cell>
    <Cell><Data ss:Type="Number">407</Data><NamedCell ss:Name="_FilterDatabase"/></Cell>
    <Cell><Data ss:Type="Number">40.918377287746999</Data><NamedCell ss:Name="_FilterDatabase"/></Cell>
    <Cell><Data ss:Type="Number">0.46411645283966602</Data><NamedCell ss:Name="_FilterDatabase"/></Cell>
    <Cell><Data ss:Type="Number">1.16959686296105</Data><NamedCell ss:Name="_FilterDatabase"/></Cell>
    <Cell><Data ss:Type="Number">473</Data><NamedCell ss:Name="_FilterDatabase"/></Cell>
    <Cell><Data ss:Type="Number">44.617670427474103</Data><NamedCell ss:Name="_FilterDatabase"/></Cell>
    <Cell><Data ss:Type="Number">0.691117629579871</Data><NamedCell ss:Name="_FilterDatabase"/></Cell>
    <Cell><Data ss:Type="Number">0.91708905677313901</Data><NamedCell ss:Name="_FilterDatabase"/></Cell>
   </Row>
   <Row ss:AutoFitHeight="0">
    <Cell><Data ss:Type="String">miR-130b</Data><NamedCell ss:Name="_FilterDatabase"/></Cell>
    <Cell><Data ss:Type="String">cagugcaaugaugaaagggcau</Data><NamedCell ss:Name="_FilterDatabase"/></Cell>
    <Cell><Data ss:Type="String">mir-130b </Data><NamedCell ss:Name="_FilterDatabase"/></Cell>
    <Cell><Data ss:Type="String">Sus scrofa</Data><NamedCell ss:Name="_FilterDatabase"/></Cell>
    <Cell><Data ss:Type="Number">16072</Data><NamedCell ss:Name="_FilterDatabase"/></Cell>
    <Cell><Data ss:Type="Number">1237.7657803970001</Data><NamedCell ss:Name="_FilterDatabase"/></Cell>
    <Cell><Data ss:Type="Number">10840</Data><NamedCell ss:Name="_FilterDatabase"/></Cell>
    <Cell><Data ss:Type="Number">1378.6447921693</Data><NamedCell ss:Name="_FilterDatabase"/></Cell>
    <Cell><Data ss:Type="Number">5.8828963993330496E-3</Data><NamedCell ss:Name="_FilterDatabase"/></Cell>
    <Cell><Data ss:Type="Number">0.89781340881096405</Data><NamedCell ss:Name="_FilterDatabase"/></Cell>
    <Cell><Data ss:Type="Number">6386</Data><NamedCell ss:Name="_FilterDatabase"/></Cell>
    <Cell><Data ss:Type="Number">702.13314999734496</Data><NamedCell ss:Name="_FilterDatabase"/></Cell>
    <Cell ss:StyleID="s64"><Data ss:Type="Number">1.2954453037190999E-50</Data><NamedCell ss:Name="_FilterDatabase"/></Cell>
    <Cell><Data ss:Type="Number">1.96350904693007</Data><NamedCell ss:Name="_FilterDatabase"/></Cell>
    <Cell><Data ss:Type="Number">6662</Data><NamedCell ss:Name="_FilterDatabase"/></Cell>
    <Cell><Data ss:Type="Number">600.59312853666597</Data><NamedCell ss:Name="_FilterDatabase"/></Cell>
    <Cell><Data ss:Type="Number">4.9015988713069399E-3</Data><NamedCell ss:Name="_FilterDatabase"/></Cell>
    <Cell><Data ss:Type="Number">1.1690662390828199</Data><NamedCell ss:Name="_FilterDatabase"/></Cell>
    <Cell><Data ss:Type="Number">8021</Data><NamedCell ss:Name="_FilterDatabase"/></Cell>
    <Cell><Data ss:Type="Number">551.82648995560203</Data><NamedCell ss:Name="_FilterDatabase"/></Cell>
    <Cell><Data ss:Type="Number">0.15099479472944599</Data><NamedCell ss:Name="_FilterDatabase"/></Cell>
    <Cell><Data ss:Type="Number">1.08837313805828</Data><NamedCell ss:Name="_FilterDatabase"/></Cell>
    <Cell><Data ss:Type="Number">3200</Data><NamedCell ss:Name="_FilterDatabase"/></Cell>
    <Cell><Data ss:Type="Number">214.50783523384999</Data><NamedCell ss:Name="_FilterDatabase"/></Cell>
    <Cell ss:StyleID="s64"><Data ss:Type="Number">3.0717501949874498E-35</Data><NamedCell ss:Name="_FilterDatabase"/></Cell>
    <Cell><Data ss:Type="Number">2.57252369991062</Data><NamedCell ss:Name="_FilterDatabase"/></Cell>
    <Cell><Data ss:Type="Number">1209</Data><NamedCell ss:Name="_FilterDatabase"/></Cell>
    <Cell><Data ss:Type="Number">168.77700746220501</Data><NamedCell ss:Name="_FilterDatabase"/></Cell>
    <Cell><Data ss:Type="Number">1.9539026667910402E-2</Data><NamedCell ss:Name="_FilterDatabase"/></Cell>
    <Cell><Data ss:Type="Number">1.2709541332630001</Data><NamedCell ss:Name="_FilterDatabase"/></Cell>
    <Cell><Data ss:Type="Number">992</Data><NamedCell ss:Name="_FilterDatabase"/></Cell>
    <Cell><Data ss:Type="Number">83.475242648309305</Data><NamedCell ss:Name="_FilterDatabase"/></Cell>
    <Cell ss:StyleID="s64"><Data ss:Type="Number">6.2587577982491004E-8</Data><NamedCell ss:Name="_FilterDatabase"/></Cell>
    <Cell><Data ss:Type="Number">2.0218810045666098</Data><NamedCell ss:Name="_FilterDatabase"/></Cell>
    <Cell><Data ss:Type="Number">3169</Data><NamedCell ss:Name="_FilterDatabase"/></Cell>
    <Cell><Data ss:Type="Number">376.226252424427</Data><NamedCell ss:Name="_FilterDatabase"/></Cell>
    <Cell ss:StyleID="s64"><Data ss:Type="Number">1.21330440714489E-45</Data><NamedCell ss:Name="_FilterDatabase"/></Cell>
    <Cell><Data ss:Type="Number">0.221875114004908</Data><NamedCell ss:Name="_FilterDatabase"/></Cell>
    <Cell><Data ss:Type="Number">1515</Data><NamedCell ss:Name="_FilterDatabase"/></Cell>
    <Cell><Data ss:Type="Number">182.468103310911</Data><NamedCell ss:Name="_FilterDatabase"/></Cell>
    <Cell ss:StyleID="s64"><Data ss:Type="Number">1.29220160605585E-16</Data><NamedCell ss:Name="_FilterDatabase"/></Cell>
    <Cell><Data ss:Type="Number">2.0618740787992298</Data><NamedCell ss:Name="_FilterDatabase"/></Cell>
    <Cell><Data ss:Type="Number">56814</Data><NamedCell ss:Name="_FilterDatabase"/></Cell>
    <Cell><Data ss:Type="Number">3042.3547249379599</Data><NamedCell ss:Name="_FilterDatabase"/></Cell>
    <Cell><Data ss:Type="Number">0</Data><NamedCell ss:Name="_FilterDatabase"/></Cell>
    <Cell><Data ss:Type="Number">5.9975946202207399E-2</Data><NamedCell ss:Name="_FilterDatabase"/></Cell>
    <Cell><Data ss:Type="Number">69254</Data><NamedCell ss:Name="_FilterDatabase"/></Cell>
    <Cell><Data ss:Type="Number">4331.0264002243903</Data><NamedCell ss:Name="_FilterDatabase"/></Cell>
    <Cell ss:StyleID="s64"><Data ss:Type="Number">3.7264350200477801E-51</Data><NamedCell ss:Name="_FilterDatabase"/></Cell>
    <Cell><Data ss:Type="Number">0.70245582543212903</Data><NamedCell ss:Name="_FilterDatabase"/></Cell>
    <Cell><Data ss:Type="Number">23125</Data><NamedCell ss:Name="_FilterDatabase"/></Cell>
    <Cell><Data ss:Type="Number">1302.0557672878101</Data><NamedCell ss:Name="_FilterDatabase"/></Cell>
    <Cell><Data ss:Type="Number">0</Data><NamedCell ss:Name="_FilterDatabase"/></Cell>
    <Cell><Data ss:Type="Number">3.3262986955204998</Data><NamedCell ss:Name="_FilterDatabase"/></Cell>
    <Cell><Data ss:Type="Number">11824</Data><NamedCell ss:Name="_FilterDatabase"/></Cell>
    <Cell><Data ss:Type="Number">687.26037577751299</Data><NamedCell ss:Name="_FilterDatabase"/></Cell>
    <Cell ss:StyleID="s64"><Data ss:Type="Number">6.9293454727432897E-44</Data><NamedCell ss:Name="_FilterDatabase"/></Cell>
    <Cell><Data ss:Type="Number">1.8945596358800201</Data><NamedCell ss:Name="_FilterDatabase"/></Cell>
    <Cell><Data ss:Type="Number">12193</Data><NamedCell ss:Name="_FilterDatabase"/></Cell>
    <Cell><Data ss:Type="Number">756.61506071660597</Data><NamedCell ss:Name="_FilterDatabase"/></Cell>
    <Cell><Data ss:Type="Number">6.8028874143273604E-2</Data><NamedCell ss:Name="_FilterDatabase"/></Cell>
    <Cell><Data ss:Type="Number">0.90833557440238399</Data><NamedCell ss:Name="_FilterDatabase"/></Cell>
    <Cell><Data ss:Type="Number">2093</Data><NamedCell ss:Name="_FilterDatabase"/></Cell>
    <Cell><Data ss:Type="Number">218.51111765356899</Data><NamedCell ss:Name="_FilterDatabase"/></Cell>
    <Cell ss:StyleID="s64"><Data ss:Type="Number">3.2460140772488799E-70</Data><NamedCell ss:Name="_FilterDatabase"/></Cell>
    <Cell><Data ss:Type="Number">3.4625929739472401</Data><NamedCell ss:Name="_FilterDatabase"/></Cell>
    <Cell><Data ss:Type="Number">1240</Data><NamedCell ss:Name="_FilterDatabase"/></Cell>
    <Cell><Data ss:Type="Number">77.429901742079096</Data><NamedCell ss:Name="_FilterDatabase"/></Cell>
    <Cell ss:StyleID="s64"><Data ss:Type="Number">6.6618851636555595E-17</Data><NamedCell ss:Name="_FilterDatabase"/></Cell>
    <Cell><Data ss:Type="Number">2.8220508193518601</Data><NamedCell ss:Name="_FilterDatabase"/></Cell>
    <Cell><Data ss:Type="Number">601</Data><NamedCell ss:Name="_FilterDatabase"/></Cell>
    <Cell><Data ss:Type="Number">62.5275248557315</Data><NamedCell ss:Name="_FilterDatabase"/></Cell>
    <Cell><Data ss:Type="Number">0.209254390598757</Data><NamedCell ss:Name="_FilterDatabase"/></Cell>
    <Cell><Data ss:Type="Number">1.23833306884818</Data><NamedCell ss:Name="_FilterDatabase"/></Cell>
    <Cell><Data ss:Type="Number">463</Data><NamedCell ss:Name="_FilterDatabase"/></Cell>
    <Cell><Data ss:Type="Number">46.548424285569702</Data><NamedCell ss:Name="_FilterDatabase"/></Cell>
    <Cell><Data ss:Type="Number">0.12737318814015899</Data><NamedCell ss:Name="_FilterDatabase"/></Cell>
    <Cell><Data ss:Type="Number">1.34327908657298</Data><NamedCell ss:Name="_FilterDatabase"/></Cell>
    <Cell><Data ss:Type="Number">787</Data><NamedCell ss:Name="_FilterDatabase"/></Cell>
    <Cell><Data ss:Type="Number">74.237011895184096</Data><NamedCell ss:Name="_FilterDatabase"/></Cell>
    <Cell><Data ss:Type="Number">1.17933442450299E-2</Data><NamedCell ss:Name="_FilterDatabase"/></Cell>
    <Cell><Data ss:Type="Number">0.62702448680574296</Data><NamedCell ss:Name="_FilterDatabase"/></Cell>
   </Row>
   <Row ss:AutoFitHeight="0" ss:StyleID="s65">
    <Cell><Data ss:Type="String">miR-133a-3p</Data><NamedCell ss:Name="_FilterDatabase"/></Cell>
    <Cell ss:StyleID="Default"><Data ss:Type="String">uugguccccuucaaccagcug</Data><NamedCell ss:Name="_FilterDatabase"/></Cell>
    <Cell ss:StyleID="Default"><Data ss:Type="String">mir-133a-1 //mir-133a-2 </Data><NamedCell ss:Name="_FilterDatabase"/></Cell>
    <Cell><Data ss:Type="String">Sus scrofa</Data><NamedCell ss:Name="_FilterDatabase"/></Cell>
    <Cell><Data ss:Type="Number">35420</Data><NamedCell ss:Name="_FilterDatabase"/></Cell>
    <Cell><Data ss:Type="Number">2727.8287669028</Data><NamedCell ss:Name="_FilterDatabase"/></Cell>
    <Cell><Data ss:Type="Number">124266</Data><NamedCell ss:Name="_FilterDatabase"/></Cell>
    <Cell><Data ss:Type="Number">15804.3056959142</Data><NamedCell ss:Name="_FilterDatabase"/></Cell>
    <Cell ss:StyleID="s62"><Data ss:Type="Number">0</Data><NamedCell ss:Name="_FilterDatabase"/></Cell>
    <Cell><Data ss:Type="Number">0.17260035457350101</Data><NamedCell ss:Name="_FilterDatabase"/></Cell>
    <Cell><Data ss:Type="Number">245291</Data><NamedCell ss:Name="_FilterDatabase"/></Cell>
    <Cell><Data ss:Type="Number">26969.455448794</Data><NamedCell ss:Name="_FilterDatabase"/></Cell>
    <Cell ss:StyleID="s62"><Data ss:Type="Number">0</Data><NamedCell ss:Name="_FilterDatabase"/></Cell>
    <Cell><Data ss:Type="Number">0.58600759388417301</Data><NamedCell ss:Name="_FilterDatabase"/></Cell>
    <Cell><Data ss:Type="Number">205536</Data><NamedCell ss:Name="_FilterDatabase"/></Cell>
    <Cell><Data ss:Type="Number">18529.4970379634</Data><NamedCell ss:Name="_FilterDatabase"/></Cell>
    <Cell ss:StyleID="s62"><Data ss:Type="Number">0</Data><NamedCell ss:Name="_FilterDatabase"/></Cell>
    <Cell><Data ss:Type="Number">1.4554877228204699</Data><NamedCell ss:Name="_FilterDatabase"/></Cell>
    <Cell><Data ss:Type="Number">781473</Data><NamedCell ss:Name="_FilterDatabase"/></Cell>
    <Cell><Data ss:Type="Number">53763.5584821187</Data><NamedCell ss:Name="_FilterDatabase"/></Cell>
    <Cell ss:StyleID="s62"><Data ss:Type="Number">0</Data><NamedCell ss:Name="_FilterDatabase"/></Cell>
    <Cell><Data ss:Type="Number">0.34464789089669601</Data><NamedCell ss:Name="_FilterDatabase"/></Cell>
    <Cell><Data ss:Type="Number">1381032</Data><NamedCell ss:Name="_FilterDatabase"/></Cell>
    <Cell><Data ss:Type="Number">92575.682721460893</Data><NamedCell ss:Name="_FilterDatabase"/></Cell>
    <Cell ss:StyleID="s62"><Data ss:Type="Number">0</Data><NamedCell ss:Name="_FilterDatabase"/></Cell>
    <Cell><Data ss:Type="Number">0.58075249246479799</Data><NamedCell ss:Name="_FilterDatabase"/></Cell>
    <Cell><Data ss:Type="Number">528416</Data><NamedCell ss:Name="_FilterDatabase"/></Cell>
    <Cell><Data ss:Type="Number">73767.139102687099</Data><NamedCell ss:Name="_FilterDatabase"/></Cell>
    <Cell ss:StyleID="s62"><Data ss:Type="Number">0</Data><NamedCell ss:Name="_FilterDatabase"/></Cell>
    <Cell><Data ss:Type="Number">1.2549718458322101</Data><NamedCell ss:Name="_FilterDatabase"/></Cell>
    <Cell><Data ss:Type="Number">953442</Data><NamedCell ss:Name="_FilterDatabase"/></Cell>
    <Cell><Data ss:Type="Number">80230.647480936794</Data><NamedCell ss:Name="_FilterDatabase"/></Cell>
    <Cell ss:StyleID="s64"><Data ss:Type="Number">5.7335376923181597E-61</Data><NamedCell ss:Name="_FilterDatabase"/></Cell>
    <Cell><Data ss:Type="Number">0.91943841186392605</Data><NamedCell ss:Name="_FilterDatabase"/></Cell>
    <Cell><Data ss:Type="Number">1351930</Data><NamedCell ss:Name="_FilterDatabase"/></Cell>
    <Cell><Data ss:Type="Number">160502.227024347</Data><NamedCell ss:Name="_FilterDatabase"/></Cell>
    <Cell ss:StyleID="s62"><Data ss:Type="Number">0</Data><NamedCell ss:Name="_FilterDatabase"/></Cell>
    <Cell><Data ss:Type="Number">0.49987248755599101</Data><NamedCell ss:Name="_FilterDatabase"/></Cell>
    <Cell><Data ss:Type="Number">686024</Data><NamedCell ss:Name="_FilterDatabase"/></Cell>
    <Cell><Data ss:Type="Number">82625.411290933494</Data><NamedCell ss:Name="_FilterDatabase"/></Cell>
    <Cell ss:StyleID="s62"><Data ss:Type="Number">0</Data><NamedCell ss:Name="_FilterDatabase"/></Cell>
    <Cell><Data ss:Type="Number">1.94252863031689</Data><NamedCell ss:Name="_FilterDatabase"/></Cell>
    <Cell><Data ss:Type="Number">36792</Data><NamedCell ss:Name="_FilterDatabase"/></Cell>
    <Cell><Data ss:Type="Number">1970.18895060931</Data><NamedCell ss:Name="_FilterDatabase"/></Cell>
    <Cell ss:StyleID="s62"><Data ss:Type="Number">0</Data><NamedCell ss:Name="_FilterDatabase"/></Cell>
    <Cell><Data ss:Type="Number">41.937810718804499</Data><NamedCell ss:Name="_FilterDatabase"/></Cell>
    <Cell><Data ss:Type="Number">450020</Data><NamedCell ss:Name="_FilterDatabase"/></Cell>
    <Cell><Data ss:Type="Number">28143.479086103001</Data><NamedCell ss:Name="_FilterDatabase"/></Cell>
    <Cell ss:StyleID="s62"><Data ss:Type="Number">0</Data><NamedCell ss:Name="_FilterDatabase"/></Cell>
    <Cell><Data ss:Type="Number">7.0005166901421695E-2</Data><NamedCell ss:Name="_FilterDatabase"/></Cell>
    <Cell><Data ss:Type="Number">369796</Data><NamedCell ss:Name="_FilterDatabase"/></Cell>
    <Cell><Data ss:Type="Number">20821.406033295701</Data><NamedCell ss:Name="_FilterDatabase"/></Cell>
    <Cell ss:StyleID="s64"><Data ss:Type="Number">5.41060770314987E-241</Data><NamedCell ss:Name="_FilterDatabase"/></Cell>
    <Cell><Data ss:Type="Number">1.3516608360212801</Data><NamedCell ss:Name="_FilterDatabase"/></Cell>
    <Cell><Data ss:Type="Number">499295</Data><NamedCell ss:Name="_FilterDatabase"/></Cell>
    <Cell><Data ss:Type="Number">29021.115470554199</Data><NamedCell ss:Name="_FilterDatabase"/></Cell>
    <Cell ss:StyleID="s64"><Data ss:Type="Number">1.21700395899603E-296</Data><NamedCell ss:Name="_FilterDatabase"/></Cell>
    <Cell><Data ss:Type="Number">0.71745712374225501</Data><NamedCell ss:Name="_FilterDatabase"/></Cell>
    <Cell><Data ss:Type="Number">549361</Data><NamedCell ss:Name="_FilterDatabase"/></Cell>
    <Cell><Data ss:Type="Number">34089.625717242299</Data><NamedCell ss:Name="_FilterDatabase"/></Cell>
    <Cell ss:StyleID="s64"><Data ss:Type="Number">1.2895950155907601E-90</Data><NamedCell ss:Name="_FilterDatabase"/></Cell>
    <Cell><Data ss:Type="Number">0.851318102207135</Data><NamedCell ss:Name="_FilterDatabase"/></Cell>
    <Cell><Data ss:Type="Number">1200857</Data><NamedCell ss:Name="_FilterDatabase"/></Cell>
    <Cell><Data ss:Type="Number">125370.571052132</Data><NamedCell ss:Name="_FilterDatabase"/></Cell>
    <Cell ss:StyleID="s62"><Data ss:Type="Number">0</Data><NamedCell ss:Name="_FilterDatabase"/></Cell>
    <Cell><Data ss:Type="Number">0.27191090725005301</Data><NamedCell ss:Name="_FilterDatabase"/></Cell>
    <Cell><Data ss:Type="Number">705839</Data><NamedCell ss:Name="_FilterDatabase"/></Cell>
    <Cell><Data ss:Type="Number">44075.035819135002</Data><NamedCell ss:Name="_FilterDatabase"/></Cell>
    <Cell ss:StyleID="s62"><Data ss:Type="Number">0</Data><NamedCell ss:Name="_FilterDatabase"/></Cell>
    <Cell><Data ss:Type="Number">2.8444802987023898</Data><NamedCell ss:Name="_FilterDatabase"/></Cell>
    <Cell><Data ss:Type="Number">704918</Data><NamedCell ss:Name="_FilterDatabase"/></Cell>
    <Cell><Data ss:Type="Number">73339.064502916095</Data><NamedCell ss:Name="_FilterDatabase"/></Cell>
    <Cell ss:StyleID="s62"><Data ss:Type="Number">0</Data><NamedCell ss:Name="_FilterDatabase"/></Cell>
    <Cell><Data ss:Type="Number">0.60097624803194105</Data><NamedCell ss:Name="_FilterDatabase"/></Cell>
    <Cell><Data ss:Type="Number">834062</Data><NamedCell ss:Name="_FilterDatabase"/></Cell>
    <Cell><Data ss:Type="Number">83853.718912463897</Data><NamedCell ss:Name="_FilterDatabase"/></Cell>
    <Cell ss:StyleID="s64"><Data ss:Type="Number">4.3558271330538504E-155</Data><NamedCell ss:Name="_FilterDatabase"/></Cell>
    <Cell><Data ss:Type="Number">0.87460717847798397</Data><NamedCell ss:Name="_FilterDatabase"/></Cell>
    <Cell><Data ss:Type="Number">972913</Data><NamedCell ss:Name="_FilterDatabase"/></Cell>
    <Cell><Data ss:Type="Number">91774.020271892397</Data><NamedCell ss:Name="_FilterDatabase"/></Cell>
    <Cell ss:StyleID="s64"><Data ss:Type="Number">1.08943780273354E-79</Data><NamedCell ss:Name="_FilterDatabase"/></Cell>
    <Cell><Data ss:Type="Number">0.91369778357792897</Data><NamedCell ss:Name="_FilterDatabase"/></Cell>
   </Row>
   <Row ss:AutoFitHeight="0" ss:StyleID="s65">
    <Cell><Data ss:Type="String">miR-133a-5p</Data><NamedCell ss:Name="_FilterDatabase"/></Cell>
    <Cell ss:StyleID="Default"><Data ss:Type="String">agcugguaaaauggaaccaaau</Data><NamedCell ss:Name="_FilterDatabase"/></Cell>
    <Cell ss:StyleID="Default"><Data ss:Type="String">mir-133a-1 //mir-133a-2 </Data><NamedCell ss:Name="_FilterDatabase"/></Cell>
    <Cell><Data ss:Type="String">Sus scrofa</Data><NamedCell ss:Name="_FilterDatabase"/></Cell>
    <Cell><Data ss:Type="Number">151</Data><NamedCell ss:Name="_FilterDatabase"/></Cell>
    <Cell><Data ss:Type="Number">11.629083675954901</Data><NamedCell ss:Name="_FilterDatabase"/></Cell>
    <Cell><Data ss:Type="Number">342</Data><NamedCell ss:Name="_FilterDatabase"/></Cell>
    <Cell><Data ss:Type="Number">43.495988830433603</Data><NamedCell ss:Name="_FilterDatabase"/></Cell>
    <Cell ss:StyleID="s64"><Data ss:Type="Number">1.20466717752845E-5</Data><NamedCell ss:Name="_FilterDatabase"/></Cell>
    <Cell><Data ss:Type="Number">0.26735991038829299</Data><NamedCell ss:Name="_FilterDatabase"/></Cell>
    <Cell><Data ss:Type="Number">538</Data><NamedCell ss:Name="_FilterDatabase"/></Cell>
    <Cell><Data ss:Type="Number">59.152463936512902</Data><NamedCell ss:Name="_FilterDatabase"/></Cell>
    <Cell ss:StyleID="s62"><Data ss:Type="Number">0.12367424999818701</Data><NamedCell ss:Name="_FilterDatabase"/></Cell>
    <Cell><Data ss:Type="Number">0.73531998391676301</Data><NamedCell ss:Name="_FilterDatabase"/></Cell>
    <Cell><Data ss:Type="Number">508</Data><NamedCell ss:Name="_FilterDatabase"/></Cell>
    <Cell><Data ss:Type="Number">45.7972544726248</Data><NamedCell ss:Name="_FilterDatabase"/></Cell>
    <Cell ss:StyleID="s62"><Data ss:Type="Number">0.19422892473325001</Data><NamedCell ss:Name="_FilterDatabase"/></Cell>
    <Cell><Data ss:Type="Number">1.2916159411230901</Data><NamedCell ss:Name="_FilterDatabase"/></Cell>
    <Cell><Data ss:Type="Number">915</Data><NamedCell ss:Name="_FilterDatabase"/></Cell>
    <Cell><Data ss:Type="Number">62.949911271584099</Data><NamedCell ss:Name="_FilterDatabase"/></Cell>
    <Cell ss:StyleID="s62"><Data ss:Type="Number">0.101125822911368</Data><NamedCell ss:Name="_FilterDatabase"/></Cell>
    <Cell><Data ss:Type="Number">0.72751896781938596</Data><NamedCell ss:Name="_FilterDatabase"/></Cell>
    <Cell><Data ss:Type="Number">1607</Data><NamedCell ss:Name="_FilterDatabase"/></Cell>
    <Cell><Data ss:Type="Number">107.723153506499</Data><NamedCell ss:Name="_FilterDatabase"/></Cell>
    <Cell ss:StyleID="s62"><Data ss:Type="Number">5.9182177669656999E-4</Data><NamedCell ss:Name="_FilterDatabase"/></Cell>
    <Cell><Data ss:Type="Number">0.58436751267020903</Data><NamedCell ss:Name="_FilterDatabase"/></Cell>
    <Cell><Data ss:Type="Number">467</Data><NamedCell ss:Name="_FilterDatabase"/></Cell>
    <Cell><Data ss:Type="Number">65.193434644210001</Data><NamedCell ss:Name="_FilterDatabase"/></Cell>
    <Cell ss:StyleID="s62"><Data ss:Type="Number">1.1961852173677601E-3</Data><NamedCell ss:Name="_FilterDatabase"/></Cell>
    <Cell><Data ss:Type="Number">1.6523619915777299</Data><NamedCell ss:Name="_FilterDatabase"/></Cell>
    <Cell><Data ss:Type="Number">592</Data><NamedCell ss:Name="_FilterDatabase"/></Cell>
    <Cell><Data ss:Type="Number">49.815870612700699</Data><NamedCell ss:Name="_FilterDatabase"/></Cell>
    <Cell ss:StyleID="s62"><Data ss:Type="Number">0.15306894771184601</Data><NamedCell ss:Name="_FilterDatabase"/></Cell>
    <Cell><Data ss:Type="Number">1.3086880514658501</Data><NamedCell ss:Name="_FilterDatabase"/></Cell>
    <Cell><Data ss:Type="Number">1206</Data><NamedCell ss:Name="_FilterDatabase"/></Cell>
    <Cell><Data ss:Type="Number">143.17729896619099</Data><NamedCell ss:Name="_FilterDatabase"/></Cell>
    <Cell ss:StyleID="s64"><Data ss:Type="Number">7.8311209785656901E-12</Data><NamedCell ss:Name="_FilterDatabase"/></Cell>
    <Cell><Data ss:Type="Number">0.34793134786307101</Data><NamedCell ss:Name="_FilterDatabase"/></Cell>
    <Cell><Data ss:Type="Number">321</Data><NamedCell ss:Name="_FilterDatabase"/></Cell>
    <Cell><Data ss:Type="Number">38.661558523301899</Data><NamedCell ss:Name="_FilterDatabase"/></Cell>
    <Cell ss:StyleID="s64"><Data ss:Type="Number">1.64063868797058E-15</Data><NamedCell ss:Name="_FilterDatabase"/></Cell>
    <Cell><Data ss:Type="Number">3.70335041925162</Data><NamedCell ss:Name="_FilterDatabase"/></Cell>
    <Cell><Data ss:Type="Number">223</Data><NamedCell ss:Name="_FilterDatabase"/></Cell>
    <Cell><Data ss:Type="Number">11.9415127197727</Data><NamedCell ss:Name="_FilterDatabase"/></Cell>
    <Cell ss:StyleID="s62"><Data ss:Type="Number">1.4159156782298001E-4</Data><NamedCell ss:Name="_FilterDatabase"/></Cell>
    <Cell><Data ss:Type="Number">3.2375762962833199</Data><NamedCell ss:Name="_FilterDatabase"/></Cell>
    <Cell><Data ss:Type="Number">1301</Data><NamedCell ss:Name="_FilterDatabase"/></Cell>
    <Cell><Data ss:Type="Number">81.362308988533897</Data><NamedCell ss:Name="_FilterDatabase"/></Cell>
    <Cell ss:StyleID="s64"><Data ss:Type="Number">4.2423284152130298E-14</Data><NamedCell ss:Name="_FilterDatabase"/></Cell>
    <Cell><Data ss:Type="Number">0.1467695898534</Data><NamedCell ss:Name="_FilterDatabase"/></Cell>
    <Cell><Data ss:Type="Number">1059</Data><NamedCell ss:Name="_FilterDatabase"/></Cell>
    <Cell><Data ss:Type="Number">59.627116002499001</Data><NamedCell ss:Name="_FilterDatabase"/></Cell>
    <Cell ss:StyleID="s62"><Data ss:Type="Number">6.7767543495867097E-2</Data><NamedCell ss:Name="_FilterDatabase"/></Cell>
    <Cell><Data ss:Type="Number">1.36451860232724</Data><NamedCell ss:Name="_FilterDatabase"/></Cell>
    <Cell><Data ss:Type="Number">768</Data><NamedCell ss:Name="_FilterDatabase"/></Cell>
    <Cell><Data ss:Type="Number">44.639374881354001</Data><NamedCell ss:Name="_FilterDatabase"/></Cell>
    <Cell ss:StyleID="s62"><Data ss:Type="Number">0.143711302555877</Data><NamedCell ss:Name="_FilterDatabase"/></Cell>
    <Cell><Data ss:Type="Number">1.3357515906300399</Data><NamedCell ss:Name="_FilterDatabase"/></Cell>
    <Cell><Data ss:Type="Number">752</Data><NamedCell ss:Name="_FilterDatabase"/></Cell>
    <Cell><Data ss:Type="Number">46.664030645361102</Data><NamedCell ss:Name="_FilterDatabase"/></Cell>
    <Cell ss:StyleID="s62"><Data ss:Type="Number">0.83323609456023995</Data><NamedCell ss:Name="_FilterDatabase"/></Cell>
    <Cell><Data ss:Type="Number">0.95661206852459701</Data><NamedCell ss:Name="_FilterDatabase"/></Cell>
    <Cell><Data ss:Type="Number">758</Data><NamedCell ss:Name="_FilterDatabase"/></Cell>
    <Cell><Data ss:Type="Number">79.135894496610106</Data><NamedCell ss:Name="_FilterDatabase"/></Cell>
    <Cell ss:StyleID="s62"><Data ss:Type="Number">3.75695219470723E-3</Data><NamedCell ss:Name="_FilterDatabase"/></Cell>
    <Cell><Data ss:Type="Number">0.58966959231578497</Data><NamedCell ss:Name="_FilterDatabase"/></Cell>
    <Cell><Data ss:Type="Number">651</Data><NamedCell ss:Name="_FilterDatabase"/></Cell>
    <Cell><Data ss:Type="Number">40.650698414591503</Data><NamedCell ss:Name="_FilterDatabase"/></Cell>
    <Cell ss:StyleID="s62"><Data ss:Type="Number">4.1556298773804702E-4</Data><NamedCell ss:Name="_FilterDatabase"/></Cell>
    <Cell><Data ss:Type="Number">1.94672902515752</Data><NamedCell ss:Name="_FilterDatabase"/></Cell>
    <Cell><Data ss:Type="Number">462</Data><NamedCell ss:Name="_FilterDatabase"/></Cell>
    <Cell><Data ss:Type="Number">48.066083998915097</Data><NamedCell ss:Name="_FilterDatabase"/></Cell>
    <Cell ss:StyleID="s62"><Data ss:Type="Number">0.43386795985320398</Data><NamedCell ss:Name="_FilterDatabase"/></Cell>
    <Cell><Data ss:Type="Number">0.84572519815654401</Data><NamedCell ss:Name="_FilterDatabase"/></Cell>
    <Cell><Data ss:Type="Number">395</Data><NamedCell ss:Name="_FilterDatabase"/></Cell>
    <Cell><Data ss:Type="Number">39.711938645356398</Data><NamedCell ss:Name="_FilterDatabase"/></Cell>
    <Cell ss:StyleID="s62"><Data ss:Type="Number">0.37537348208266302</Data><NamedCell ss:Name="_FilterDatabase"/></Cell>
    <Cell><Data ss:Type="Number">1.21036861051193</Data><NamedCell ss:Name="_FilterDatabase"/></Cell>
    <Cell><Data ss:Type="Number">456</Data><NamedCell ss:Name="_FilterDatabase"/></Cell>
    <Cell><Data ss:Type="Number">43.014075507247703</Data><NamedCell ss:Name="_FilterDatabase"/></Cell>
    <Cell ss:StyleID="s62"><Data ss:Type="Number">0.71842607906928502</Data><NamedCell ss:Name="_FilterDatabase"/></Cell>
    <Cell><Data ss:Type="Number">0.92323124877262697</Data><NamedCell ss:Name="_FilterDatabase"/></Cell>
   </Row>
   <Row ss:AutoFitHeight="0" ss:StyleID="s65">
    <Cell><Data ss:Type="String">miR-133b</Data><NamedCell ss:Name="_FilterDatabase"/></Cell>
    <Cell ss:StyleID="Default"><Data ss:Type="String">uuugguccccuucaaccagcuau</Data><NamedCell ss:Name="_FilterDatabase"/></Cell>
    <Cell ss:StyleID="Default"><Data ss:Type="String">mir-133b </Data><NamedCell ss:Name="_FilterDatabase"/></Cell>
    <Cell><Data ss:Type="String">Sus scrofa</Data><NamedCell ss:Name="_FilterDatabase"/></Cell>
    <Cell><Data ss:Type="Number">14230</Data><NamedCell ss:Name="_FilterDatabase"/></Cell>
    <Cell><Data ss:Type="Number">1095.9063623101899</Data><NamedCell ss:Name="_FilterDatabase"/></Cell>
    <Cell><Data ss:Type="Number">26462</Data><NamedCell ss:Name="_FilterDatabase"/></Cell>
    <Cell><Data ss:Type="Number">3365.4703404413199</Data><NamedCell ss:Name="_FilterDatabase"/></Cell>
    <Cell ss:StyleID="s64"><Data ss:Type="Number">4.05286418942835E-265</Data><NamedCell ss:Name="_FilterDatabase"/></Cell>
    <Cell><Data ss:Type="Number">0.32563245295647902</Data><NamedCell ss:Name="_FilterDatabase"/></Cell>
    <Cell><Data ss:Type="Number">45396</Data><NamedCell ss:Name="_FilterDatabase"/></Cell>
    <Cell><Data ss:Type="Number">4991.2365294831598</Data><NamedCell ss:Name="_FilterDatabase"/></Cell>
    <Cell ss:StyleID="s64"><Data ss:Type="Number">3.4531903260841099E-71</Data><NamedCell ss:Name="_FilterDatabase"/></Cell>
    <Cell><Data ss:Type="Number">0.674275867425144</Data><NamedCell ss:Name="_FilterDatabase"/></Cell>
    <Cell><Data ss:Type="Number">50450</Data><NamedCell ss:Name="_FilterDatabase"/></Cell>
    <Cell><Data ss:Type="Number">4548.1722207557495</Data><NamedCell ss:Name="_FilterDatabase"/></Cell>
    <Cell ss:StyleID="s64"><Data ss:Type="Number">5.7091731871745199E-6</Data><NamedCell ss:Name="_FilterDatabase"/></Cell>
    <Cell><Data ss:Type="Number">1.0974159040648199</Data><NamedCell ss:Name="_FilterDatabase"/></Cell>
    <Cell><Data ss:Type="Number">164294</Data><NamedCell ss:Name="_FilterDatabase"/></Cell>
    <Cell><Data ss:Type="Number">11303.052155687001</Data><NamedCell ss:Name="_FilterDatabase"/></Cell>
    <Cell ss:StyleID="s62"><Data ss:Type="Number">0</Data><NamedCell ss:Name="_FilterDatabase"/></Cell>
    <Cell><Data ss:Type="Number">0.40238443193127899</Data><NamedCell ss:Name="_FilterDatabase"/></Cell>
    <Cell><Data ss:Type="Number">173862</Data><NamedCell ss:Name="_FilterDatabase"/></Cell>
    <Cell><Data ss:Type="Number">11654.6128904462</Data><NamedCell ss:Name="_FilterDatabase"/></Cell>
    <Cell ss:StyleID="s62"><Data ss:Type="Number">2.0327595101539801E-2</Data><NamedCell ss:Name="_FilterDatabase"/></Cell>
    <Cell><Data ss:Type="Number">0.96983505689431204</Data><NamedCell ss:Name="_FilterDatabase"/></Cell>
    <Cell><Data ss:Type="Number">25580</Data><NamedCell ss:Name="_FilterDatabase"/></Cell>
    <Cell><Data ss:Type="Number">3570.98085267429</Data><NamedCell ss:Name="_FilterDatabase"/></Cell>
    <Cell ss:StyleID="s62"><Data ss:Type="Number">0</Data><NamedCell ss:Name="_FilterDatabase"/></Cell>
    <Cell><Data ss:Type="Number">3.2637007509345999</Data><NamedCell ss:Name="_FilterDatabase"/></Cell>
    <Cell><Data ss:Type="Number">45908</Data><NamedCell ss:Name="_FilterDatabase"/></Cell>
    <Cell><Data ss:Type="Number">3863.0861285268002</Data><NamedCell ss:Name="_FilterDatabase"/></Cell>
    <Cell ss:StyleID="s62"><Data ss:Type="Number">7.0395102056982305E-4</Data><NamedCell ss:Name="_FilterDatabase"/></Cell>
    <Cell><Data ss:Type="Number">0.92438551299815097</Data><NamedCell ss:Name="_FilterDatabase"/></Cell>
    <Cell><Data ss:Type="Number">82590</Data><NamedCell ss:Name="_FilterDatabase"/></Cell>
    <Cell><Data ss:Type="Number">9805.1518421374094</Data><NamedCell ss:Name="_FilterDatabase"/></Cell>
    <Cell ss:StyleID="s62"><Data ss:Type="Number">0</Data><NamedCell ss:Name="_FilterDatabase"/></Cell>
    <Cell><Data ss:Type="Number">0.39398534471697599</Data><NamedCell ss:Name="_FilterDatabase"/></Cell>
    <Cell><Data ss:Type="Number">31289</Data><NamedCell ss:Name="_FilterDatabase"/></Cell>
    <Cell><Data ss:Type="Number">3768.47820758752</Data><NamedCell ss:Name="_FilterDatabase"/></Cell>
    <Cell ss:StyleID="s62"><Data ss:Type="Number">0</Data><NamedCell ss:Name="_FilterDatabase"/></Cell>
    <Cell><Data ss:Type="Number">2.6018863058291202</Data><NamedCell ss:Name="_FilterDatabase"/></Cell>
    <Cell><Data ss:Type="Number">17082</Data><NamedCell ss:Name="_FilterDatabase"/></Cell>
    <Cell><Data ss:Type="Number">914.73058421146698</Data><NamedCell ss:Name="_FilterDatabase"/></Cell>
    <Cell ss:StyleID="s62"><Data ss:Type="Number">0</Data><NamedCell ss:Name="_FilterDatabase"/></Cell>
    <Cell><Data ss:Type="Number">4.1197684571092497</Data><NamedCell ss:Name="_FilterDatabase"/></Cell>
    <Cell><Data ss:Type="Number">102348</Data><NamedCell ss:Name="_FilterDatabase"/></Cell>
    <Cell><Data ss:Type="Number">6400.6684091917496</Data><NamedCell ss:Name="_FilterDatabase"/></Cell>
    <Cell ss:StyleID="s62"><Data ss:Type="Number">0</Data><NamedCell ss:Name="_FilterDatabase"/></Cell>
    <Cell><Data ss:Type="Number">0.142911728234173</Data><NamedCell ss:Name="_FilterDatabase"/></Cell>
    <Cell><Data ss:Type="Number">93490</Data><NamedCell ss:Name="_FilterDatabase"/></Cell>
    <Cell><Data ss:Type="Number">5263.96513226972</Data><NamedCell ss:Name="_FilterDatabase"/></Cell>
    <Cell ss:StyleID="s64"><Data ss:Type="Number">6.1139689317429901E-26</Data><NamedCell ss:Name="_FilterDatabase"/></Cell>
    <Cell><Data ss:Type="Number">1.2159405027122401</Data><NamedCell ss:Name="_FilterDatabase"/></Cell>
    <Cell><Data ss:Type="Number">108905</Data><NamedCell ss:Name="_FilterDatabase"/></Cell>
    <Cell><Data ss:Type="Number">6330.0144810597103</Data><NamedCell ss:Name="_FilterDatabase"/></Cell>
    <Cell ss:StyleID="s64"><Data ss:Type="Number">3.87791147454493E-23</Data><NamedCell ss:Name="_FilterDatabase"/></Cell>
    <Cell><Data ss:Type="Number">0.83158816587548801</Data><NamedCell ss:Name="_FilterDatabase"/></Cell>
    <Cell><Data ss:Type="Number">102847</Data><NamedCell ss:Name="_FilterDatabase"/></Cell>
    <Cell><Data ss:Type="Number">6381.9887763077804</Data><NamedCell ss:Name="_FilterDatabase"/></Cell>
    <Cell ss:StyleID="s62"><Data ss:Type="Number">0.64482802906576198</Data><NamedCell ss:Name="_FilterDatabase"/></Cell>
    <Cell><Data ss:Type="Number">0.991856097359335</Data><NamedCell ss:Name="_FilterDatabase"/></Cell>
    <Cell><Data ss:Type="Number">108152</Data><NamedCell ss:Name="_FilterDatabase"/></Cell>
    <Cell><Data ss:Type="Number">11291.1678912894</Data><NamedCell ss:Name="_FilterDatabase"/></Cell>
    <Cell ss:StyleID="s64"><Data ss:Type="Number">2.0313154103833999E-302</Data><NamedCell ss:Name="_FilterDatabase"/></Cell>
    <Cell><Data ss:Type="Number">0.56521954484718695</Data><NamedCell ss:Name="_FilterDatabase"/></Cell>
    <Cell><Data ss:Type="Number">40925</Data><NamedCell ss:Name="_FilterDatabase"/></Cell>
    <Cell><Data ss:Type="Number">2555.4989748343501</Data><NamedCell ss:Name="_FilterDatabase"/></Cell>
    <Cell ss:StyleID="s62"><Data ss:Type="Number">0</Data><NamedCell ss:Name="_FilterDatabase"/></Cell>
    <Cell><Data ss:Type="Number">4.4183809120961701</Data><NamedCell ss:Name="_FilterDatabase"/></Cell>
    <Cell><Data ss:Type="Number">26936</Data><NamedCell ss:Name="_FilterDatabase"/></Cell>
    <Cell><Data ss:Type="Number">2802.3983519367498</Data><NamedCell ss:Name="_FilterDatabase"/></Cell>
    <Cell ss:StyleID="s62"><Data ss:Type="Number">7.4278372823961402E-4</Data><NamedCell ss:Name="_FilterDatabase"/></Cell>
    <Cell><Data ss:Type="Number">0.91189711593579603</Data><NamedCell ss:Name="_FilterDatabase"/></Cell>
    <Cell><Data ss:Type="Number">24871</Data><NamedCell ss:Name="_FilterDatabase"/></Cell>
    <Cell><Data ss:Type="Number">2500.4446229079999</Data><NamedCell ss:Name="_FilterDatabase"/></Cell>
    <Cell ss:StyleID="s64"><Data ss:Type="Number">3.3655647841508299E-5</Data><NamedCell ss:Name="_FilterDatabase"/></Cell>
    <Cell><Data ss:Type="Number">1.12076001454396</Data><NamedCell ss:Name="_FilterDatabase"/></Cell>
    <Cell><Data ss:Type="Number">43136</Data><NamedCell ss:Name="_FilterDatabase"/></Cell>
    <Cell><Data ss:Type="Number">4068.9806164049101</Data><NamedCell ss:Name="_FilterDatabase"/></Cell>
    <Cell ss:StyleID="s64"><Data ss:Type="Number">3.2547808210726398E-84</Data><NamedCell ss:Name="_FilterDatabase"/></Cell>
    <Cell><Data ss:Type="Number">0.61451377104795102</Data><NamedCell ss:Name="_FilterDatabase"/></Cell>
   </Row>
   <Row ss:AutoFitHeight="0">
    <Cell><Data ss:Type="String">miR-1343</Data><NamedCell ss:Name="_FilterDatabase"/></Cell>
    <Cell><Data ss:Type="String">cuccuggggcccgcacucucgc</Data><NamedCell ss:Name="_FilterDatabase"/></Cell>
    <Cell><Data ss:Type="String">mir-1343 </Data><NamedCell ss:Name="_FilterDatabase"/></Cell>
    <Cell><Data ss:Type="String">Sus scrofa</Data><NamedCell ss:Name="_FilterDatabase"/></Cell>
    <Cell><Data ss:Type="Number">422</Data><NamedCell ss:Name="_FilterDatabase"/></Cell>
    <Cell><Data ss:Type="Number">32.499823253330902</Data><NamedCell ss:Name="_FilterDatabase"/></Cell>
    <Cell><Data ss:Type="Number">210</Data><NamedCell ss:Name="_FilterDatabase"/></Cell>
    <Cell><Data ss:Type="Number">26.7080633169329</Data><NamedCell ss:Name="_FilterDatabase"/></Cell>
    <Cell><Data ss:Type="Number">0.45570446345391102</Data><NamedCell ss:Name="_FilterDatabase"/></Cell>
    <Cell><Data ss:Type="Number">1.21685435846357</Data><NamedCell ss:Name="_FilterDatabase"/></Cell>
    <Cell><Data ss:Type="Number">247</Data><NamedCell ss:Name="_FilterDatabase"/></Cell>
    <Cell><Data ss:Type="Number">27.1573579782875</Data><NamedCell ss:Name="_FilterDatabase"/></Cell>
    <Cell><Data ss:Type="Number">0.95170726342804202</Data><NamedCell ss:Name="_FilterDatabase"/></Cell>
    <Cell><Data ss:Type="Number">0.98345587734588003</Data><NamedCell ss:Name="_FilterDatabase"/></Cell>
    <Cell><Data ss:Type="Number">156</Data><NamedCell ss:Name="_FilterDatabase"/></Cell>
    <Cell><Data ss:Type="Number">14.0637238144281</Data><NamedCell ss:Name="_FilterDatabase"/></Cell>
    <Cell><Data ss:Type="Number">4.2599902962169402E-2</Data><NamedCell ss:Name="_FilterDatabase"/></Cell>
    <Cell><Data ss:Type="Number">1.9310218500186001</Data><NamedCell ss:Name="_FilterDatabase"/></Cell>
    <Cell><Data ss:Type="Number">385</Data><NamedCell ss:Name="_FilterDatabase"/></Cell>
    <Cell><Data ss:Type="Number">26.487121136131002</Data><NamedCell ss:Name="_FilterDatabase"/></Cell>
    <Cell><Data ss:Type="Number">5.2617102928239297E-2</Data><NamedCell ss:Name="_FilterDatabase"/></Cell>
    <Cell><Data ss:Type="Number">0.53096460510552801</Data><NamedCell ss:Name="_FilterDatabase"/></Cell>
    <Cell><Data ss:Type="Number">311</Data><NamedCell ss:Name="_FilterDatabase"/></Cell>
    <Cell><Data ss:Type="Number">20.847480236789799</Data><NamedCell ss:Name="_FilterDatabase"/></Cell>
    <Cell><Data ss:Type="Number">0.41755523245890902</Data><NamedCell ss:Name="_FilterDatabase"/></Cell>
    <Cell><Data ss:Type="Number">1.27051906682654</Data><NamedCell ss:Name="_FilterDatabase"/></Cell>
    <Cell><Data ss:Type="Number">56</Data><NamedCell ss:Name="_FilterDatabase"/></Cell>
    <Cell><Data ss:Type="Number">7.8176281372071896</Data><NamedCell ss:Name="_FilterDatabase"/></Cell>
    <Cell><Data ss:Type="Number">1.5254997853243199E-2</Data><NamedCell ss:Name="_FilterDatabase"/></Cell>
    <Cell><Data ss:Type="Number">2.6667270265220702</Data><NamedCell ss:Name="_FilterDatabase"/></Cell>
    <Cell><Data ss:Type="Number">61</Data><NamedCell ss:Name="_FilterDatabase"/></Cell>
    <Cell><Data ss:Type="Number">5.1330542354303104</Data><NamedCell ss:Name="_FilterDatabase"/></Cell>
    <Cell><Data ss:Type="Number">0.47385114096624997</Data><NamedCell ss:Name="_FilterDatabase"/></Cell>
    <Cell><Data ss:Type="Number">1.5229973771262599</Data><NamedCell ss:Name="_FilterDatabase"/></Cell>
    <Cell><Data ss:Type="Number">175</Data><NamedCell ss:Name="_FilterDatabase"/></Cell>
    <Cell><Data ss:Type="Number">20.7761420556247</Data><NamedCell ss:Name="_FilterDatabase"/></Cell>
    <Cell><Data ss:Type="Number">1.92165547002791E-3</Data><NamedCell ss:Name="_FilterDatabase"/></Cell>
    <Cell><Data ss:Type="Number">0.24706484108971699</Data><NamedCell ss:Name="_FilterDatabase"/></Cell>
    <Cell><Data ss:Type="Number">64</Data><NamedCell ss:Name="_FilterDatabase"/></Cell>
    <Cell><Data ss:Type="Number">7.7082235062034901</Data><NamedCell ss:Name="_FilterDatabase"/></Cell>
    <Cell><Data ss:Type="Number">1.46236708412853E-2</Data><NamedCell ss:Name="_FilterDatabase"/></Cell>
    <Cell><Data ss:Type="Number">2.6953216962253799</Data><NamedCell ss:Name="_FilterDatabase"/></Cell>
    <Cell><Data ss:Type="Number">401</Data><NamedCell ss:Name="_FilterDatabase"/></Cell>
    <Cell><Data ss:Type="Number">21.473303141833401</Data><NamedCell ss:Name="_FilterDatabase"/></Cell>
    <Cell><Data ss:Type="Number">1.09297198158026E-2</Data><NamedCell ss:Name="_FilterDatabase"/></Cell>
    <Cell><Data ss:Type="Number">0.35896775895584698</Data><NamedCell ss:Name="_FilterDatabase"/></Cell>
    <Cell><Data ss:Type="Number">464</Data><NamedCell ss:Name="_FilterDatabase"/></Cell>
    <Cell><Data ss:Type="Number">29.017764312590099</Data><NamedCell ss:Name="_FilterDatabase"/></Cell>
    <Cell><Data ss:Type="Number">0.293018075590389</Data><NamedCell ss:Name="_FilterDatabase"/></Cell>
    <Cell><Data ss:Type="Number">0.74000542945056103</Data><NamedCell ss:Name="_FilterDatabase"/></Cell>
    <Cell><Data ss:Type="Number">314</Data><NamedCell ss:Name="_FilterDatabase"/></Cell>
    <Cell><Data ss:Type="Number">17.6798058779837</Data><NamedCell ss:Name="_FilterDatabase"/></Cell>
    <Cell><Data ss:Type="Number">9.9647078398701905E-2</Data><NamedCell ss:Name="_FilterDatabase"/></Cell>
    <Cell><Data ss:Type="Number">1.6412942830286099</Data><NamedCell ss:Name="_FilterDatabase"/></Cell>
    <Cell><Data ss:Type="Number">204</Data><NamedCell ss:Name="_FilterDatabase"/></Cell>
    <Cell><Data ss:Type="Number">11.857333952859699</Data><NamedCell ss:Name="_FilterDatabase"/></Cell>
    <Cell><Data ss:Type="Number">0.29195656716419</Data><NamedCell ss:Name="_FilterDatabase"/></Cell>
    <Cell><Data ss:Type="Number">1.4910439351942</Data><NamedCell ss:Name="_FilterDatabase"/></Cell>
    <Cell><Data ss:Type="Number">310</Data><NamedCell ss:Name="_FilterDatabase"/></Cell>
    <Cell><Data ss:Type="Number">19.236501994763199</Data><NamedCell ss:Name="_FilterDatabase"/></Cell>
    <Cell><Data ss:Type="Number">0.19195257162833301</Data><NamedCell ss:Name="_FilterDatabase"/></Cell>
    <Cell><Data ss:Type="Number">0.61639761512189695</Data><NamedCell ss:Name="_FilterDatabase"/></Cell>
    <Cell><Data ss:Type="Number">198</Data><NamedCell ss:Name="_FilterDatabase"/></Cell>
    <Cell><Data ss:Type="Number">20.671381412043299</Data><NamedCell ss:Name="_FilterDatabase"/></Cell>
    <Cell><Data ss:Type="Number">0.82284071255853397</Data><NamedCell ss:Name="_FilterDatabase"/></Cell>
    <Cell><Data ss:Type="Number">0.93058618634726997</Data><NamedCell ss:Name="_FilterDatabase"/></Cell>
    <Cell><Data ss:Type="Number">42</Data><NamedCell ss:Name="_FilterDatabase"/></Cell>
    <Cell><Data ss:Type="Number">2.6226257041671999</Data><NamedCell ss:Name="_FilterDatabase"/></Cell>
    <Cell><Data ss:Type="Number">1.12605421683758E-4</Data><NamedCell ss:Name="_FilterDatabase"/></Cell>
    <Cell><Data ss:Type="Number">7.8819411322010904</Data><NamedCell ss:Name="_FilterDatabase"/></Cell>
    <Cell><Data ss:Type="Number">48</Data><NamedCell ss:Name="_FilterDatabase"/></Cell>
    <Cell><Data ss:Type="Number">4.9938788570301398</Data><NamedCell ss:Name="_FilterDatabase"/></Cell>
    <Cell><Data ss:Type="Number">0.42151860653777801</Data><NamedCell ss:Name="_FilterDatabase"/></Cell>
    <Cell><Data ss:Type="Number">0.52516806659720905</Data><NamedCell ss:Name="_FilterDatabase"/></Cell>
    <Cell><Data ss:Type="Number">54</Data><NamedCell ss:Name="_FilterDatabase"/></Cell>
    <Cell><Data ss:Type="Number">5.4289738907575797</Data><NamedCell ss:Name="_FilterDatabase"/></Cell>
    <Cell><Data ss:Type="Number">0.89838671688062099</Data><NamedCell ss:Name="_FilterDatabase"/></Cell>
    <Cell><Data ss:Type="Number">0.91985685647371396</Data><NamedCell ss:Name="_FilterDatabase"/></Cell>
    <Cell><Data ss:Type="Number">83</Data><NamedCell ss:Name="_FilterDatabase"/></Cell>
    <Cell><Data ss:Type="Number">7.8293163752227199</Data><NamedCell ss:Name="_FilterDatabase"/></Cell>
    <Cell><Data ss:Type="Number">0.52667532234494496</Data><NamedCell ss:Name="_FilterDatabase"/></Cell>
    <Cell><Data ss:Type="Number">0.69341608265295596</Data><NamedCell ss:Name="_FilterDatabase"/></Cell>
   </Row>
   <Row ss:AutoFitHeight="0">
    <Cell><Data ss:Type="String">miR-135</Data><NamedCell ss:Name="_FilterDatabase"/></Cell>
    <Cell><Data ss:Type="String">uauggcuuuuuauuccuauguga</Data><NamedCell ss:Name="_FilterDatabase"/></Cell>
    <Cell><Data ss:Type="String">mir-135-1 //mir-135-2 </Data><NamedCell ss:Name="_FilterDatabase"/></Cell>
    <Cell><Data ss:Type="String">Sus scrofa</Data><NamedCell ss:Name="_FilterDatabase"/></Cell>
    <Cell><Data ss:Type="Number">8415</Data><NamedCell ss:Name="_FilterDatabase"/></Cell>
    <Cell><Data ss:Type="Number">648.07112008715501</Data><NamedCell ss:Name="_FilterDatabase"/></Cell>
    <Cell><Data ss:Type="Number">746</Data><NamedCell ss:Name="_FilterDatabase"/></Cell>
    <Cell><Data ss:Type="Number">94.877215402056805</Data><NamedCell ss:Name="_FilterDatabase"/></Cell>
    <Cell ss:StyleID="s64"><Data ss:Type="Number">2.3677839431633298E-102</Data><NamedCell ss:Name="_FilterDatabase"/></Cell>
    <Cell><Data ss:Type="Number">6.8306296442286403</Data><NamedCell ss:Name="_FilterDatabase"/></Cell>
    <Cell><Data ss:Type="Number">659</Data><NamedCell ss:Name="_FilterDatabase"/></Cell>
    <Cell><Data ss:Type="Number">72.456270881341993</Data><NamedCell ss:Name="_FilterDatabase"/></Cell>
    <Cell><Data ss:Type="Number">8.3665327191362798E-2</Data><NamedCell ss:Name="_FilterDatabase"/></Cell>
    <Cell><Data ss:Type="Number">1.30944104972546</Data><NamedCell ss:Name="_FilterDatabase"/></Cell>
    <Cell><Data ss:Type="Number">425</Data><NamedCell ss:Name="_FilterDatabase"/></Cell>
    <Cell><Data ss:Type="Number">38.314632186743196</Data><NamedCell ss:Name="_FilterDatabase"/></Cell>
    <Cell><Data ss:Type="Number">1.1424092752032901E-3</Data><NamedCell ss:Name="_FilterDatabase"/></Cell>
    <Cell><Data ss:Type="Number">1.8910861659377201</Data><NamedCell ss:Name="_FilterDatabase"/></Cell>
    <Cell><Data ss:Type="Number">549</Data><NamedCell ss:Name="_FilterDatabase"/></Cell>
    <Cell><Data ss:Type="Number">37.769946762950397</Data><NamedCell ss:Name="_FilterDatabase"/></Cell>
    <Cell><Data ss:Type="Number">0.95058627699263998</Data><NamedCell ss:Name="_FilterDatabase"/></Cell>
    <Cell><Data ss:Type="Number">1.0144211329502599</Data><NamedCell ss:Name="_FilterDatabase"/></Cell>
    <Cell><Data ss:Type="Number">105</Data><NamedCell ss:Name="_FilterDatabase"/></Cell>
    <Cell><Data ss:Type="Number">7.0385383436107203</Data><NamedCell ss:Name="_FilterDatabase"/></Cell>
    <Cell ss:StyleID="s64"><Data ss:Type="Number">2.16525791992557E-6</Data><NamedCell ss:Name="_FilterDatabase"/></Cell>
    <Cell><Data ss:Type="Number">5.3661633877772896</Data><NamedCell ss:Name="_FilterDatabase"/></Cell>
    <Cell><Data ss:Type="Number">3</Data><NamedCell ss:Name="_FilterDatabase"/></Cell>
    <Cell><Data ss:Type="Number">0.41880150735038502</Data><NamedCell ss:Name="_FilterDatabase"/></Cell>
    <Cell><Data ss:Type="Number">1.6623747348067399E-2</Data><NamedCell ss:Name="_FilterDatabase"/></Cell>
    <Cell><Data ss:Type="Number">16.806382546569999</Data><NamedCell ss:Name="_FilterDatabase"/></Cell>
    <Cell><Data ss:Type="Number">11</Data><NamedCell ss:Name="_FilterDatabase"/></Cell>
    <Cell><Data ss:Type="Number">0.92563273097923604</Data><NamedCell ss:Name="_FilterDatabase"/></Cell>
    <Cell><Data ss:Type="Number">0.75266149537386295</Data><NamedCell ss:Name="_FilterDatabase"/></Cell>
    <Cell><Data ss:Type="Number">0.45244889612679401</Data><NamedCell ss:Name="_FilterDatabase"/></Cell>
    <Cell><Data ss:Type="Number">107</Data><NamedCell ss:Name="_FilterDatabase"/></Cell>
    <Cell><Data ss:Type="Number">12.7031268568677</Data><NamedCell ss:Name="_FilterDatabase"/></Cell>
    <Cell><Data ss:Type="Number">1.0379785882037799E-3</Data><NamedCell ss:Name="_FilterDatabase"/></Cell>
    <Cell><Data ss:Type="Number">7.2866526596860007E-2</Data><NamedCell ss:Name="_FilterDatabase"/></Cell>
    <Cell><Data ss:Type="Number">123</Data><NamedCell ss:Name="_FilterDatabase"/></Cell>
    <Cell><Data ss:Type="Number">14.814242050984801</Data><NamedCell ss:Name="_FilterDatabase"/></Cell>
    <Cell><Data ss:Type="Number">0.69336338230459305</Data><NamedCell ss:Name="_FilterDatabase"/></Cell>
    <Cell><Data ss:Type="Number">0.85749421490134203</Data><NamedCell ss:Name="_FilterDatabase"/></Cell>
    <Cell><Data ss:Type="Number">33611</Data><NamedCell ss:Name="_FilterDatabase"/></Cell>
    <Cell><Data ss:Type="Number">1799.8483588532699</Data><NamedCell ss:Name="_FilterDatabase"/></Cell>
    <Cell><Data ss:Type="Number">0</Data><NamedCell ss:Name="_FilterDatabase"/></Cell>
    <Cell><Data ss:Type="Number">8.230827879535E-3</Data><NamedCell ss:Name="_FilterDatabase"/></Cell>
    <Cell><Data ss:Type="Number">6016</Data><NamedCell ss:Name="_FilterDatabase"/></Cell>
    <Cell><Data ss:Type="Number">376.23032350116802</Data><NamedCell ss:Name="_FilterDatabase"/></Cell>
    <Cell ss:StyleID="s64"><Data ss:Type="Number">4.1788686508097599E-222</Data><NamedCell ss:Name="_FilterDatabase"/></Cell>
    <Cell><Data ss:Type="Number">4.7839003036864103</Data><NamedCell ss:Name="_FilterDatabase"/></Cell>
    <Cell><Data ss:Type="Number">2012</Data><NamedCell ss:Name="_FilterDatabase"/></Cell>
    <Cell><Data ss:Type="Number">113.28588989332199</Data><NamedCell ss:Name="_FilterDatabase"/></Cell>
    <Cell ss:StyleID="s64"><Data ss:Type="Number">3.55610193770056E-34</Data><NamedCell ss:Name="_FilterDatabase"/></Cell>
    <Cell><Data ss:Type="Number">3.3210695864723601</Data><NamedCell ss:Name="_FilterDatabase"/></Cell>
    <Cell><Data ss:Type="Number">883</Data><NamedCell ss:Name="_FilterDatabase"/></Cell>
    <Cell><Data ss:Type="Number">51.323656276348402</Data><NamedCell ss:Name="_FilterDatabase"/></Cell>
    <Cell ss:StyleID="s64"><Data ss:Type="Number">1.1072999405483901E-6</Data><NamedCell ss:Name="_FilterDatabase"/></Cell>
    <Cell><Data ss:Type="Number">2.2072840891019601</Data><NamedCell ss:Name="_FilterDatabase"/></Cell>
    <Cell><Data ss:Type="Number">859</Data><NamedCell ss:Name="_FilterDatabase"/></Cell>
    <Cell><Data ss:Type="Number">53.303726495166401</Data><NamedCell ss:Name="_FilterDatabase"/></Cell>
    <Cell><Data ss:Type="Number">0.84734121929006201</Data><NamedCell ss:Name="_FilterDatabase"/></Cell>
    <Cell><Data ss:Type="Number">0.96285306208380095</Data><NamedCell ss:Name="_FilterDatabase"/></Cell>
    <Cell><Data ss:Type="Number">81</Data><NamedCell ss:Name="_FilterDatabase"/></Cell>
    <Cell><Data ss:Type="Number">8.4564742140176996</Data><NamedCell ss:Name="_FilterDatabase"/></Cell>
    <Cell ss:StyleID="s64"><Data ss:Type="Number">2.6154769537007002E-9</Data><NamedCell ss:Name="_FilterDatabase"/></Cell>
    <Cell><Data ss:Type="Number">6.3033038528998997</Data><NamedCell ss:Name="_FilterDatabase"/></Cell>
    <Cell><Data ss:Type="Number">5</Data><NamedCell ss:Name="_FilterDatabase"/></Cell>
    <Cell><Data ss:Type="Number">0.31221734573419002</Data><NamedCell ss:Name="_FilterDatabase"/></Cell>
    <Cell><Data ss:Type="Number">5.4211825173114698E-3</Data><NamedCell ss:Name="_FilterDatabase"/></Cell>
    <Cell><Data ss:Type="Number">27.085215890654698</Data><NamedCell ss:Name="_FilterDatabase"/></Cell>
    <Cell><Data ss:Type="Number">5</Data><NamedCell ss:Name="_FilterDatabase"/></Cell>
    <Cell><Data ss:Type="Number">0.52019571427397304</Data><NamedCell ss:Name="_FilterDatabase"/></Cell>
    <Cell><Data ss:Type="Number">0.88602694257737502</Data><NamedCell ss:Name="_FilterDatabase"/></Cell>
    <Cell><Data ss:Type="Number">0.60019207611109604</Data><NamedCell ss:Name="_FilterDatabase"/></Cell>
    <Cell><Data ss:Type="Number">11</Data><NamedCell ss:Name="_FilterDatabase"/></Cell>
    <Cell><Data ss:Type="Number">1.10590208885803</Data><NamedCell ss:Name="_FilterDatabase"/></Cell>
    <Cell><Data ss:Type="Number">0.72895695938493599</Data><NamedCell ss:Name="_FilterDatabase"/></Cell>
    <Cell><Data ss:Type="Number">0.47038134706042201</Data><NamedCell ss:Name="_FilterDatabase"/></Cell>
    <Cell><Data ss:Type="Number">4</Data><NamedCell ss:Name="_FilterDatabase"/></Cell>
    <Cell><Data ss:Type="Number">0.37731645181796297</Data><NamedCell ss:Name="_FilterDatabase"/></Cell>
    <Cell><Data ss:Type="Number">0.65781912524364095</Data><NamedCell ss:Name="_FilterDatabase"/></Cell>
    <Cell><Data ss:Type="Number">2.9309670530655101</Data><NamedCell ss:Name="_FilterDatabase"/></Cell>
   </Row>
   <Row ss:AutoFitHeight="0">
    <Cell><Data ss:Type="String">miR-136</Data><NamedCell ss:Name="_FilterDatabase"/></Cell>
    <Cell><Data ss:Type="String">acuccauuuguuuugaugaugga</Data><NamedCell ss:Name="_FilterDatabase"/></Cell>
    <Cell><Data ss:Type="String">mir-136 </Data><NamedCell ss:Name="_FilterDatabase"/></Cell>
    <Cell><Data ss:Type="String">Sus scrofa</Data><NamedCell ss:Name="_FilterDatabase"/></Cell>
    <Cell><Data ss:Type="Number">1319</Data><NamedCell ss:Name="_FilterDatabase"/></Cell>
    <Cell><Data ss:Type="Number">101.581201116454</Data><NamedCell ss:Name="_FilterDatabase"/></Cell>
    <Cell><Data ss:Type="Number">3239</Data><NamedCell ss:Name="_FilterDatabase"/></Cell>
    <Cell><Data ss:Type="Number">411.94008135021699</Data><NamedCell ss:Name="_FilterDatabase"/></Cell>
    <Cell ss:StyleID="s64"><Data ss:Type="Number">1.5736799009041301E-45</Data><NamedCell ss:Name="_FilterDatabase"/></Cell>
    <Cell><Data ss:Type="Number">0.246592176181304</Data><NamedCell ss:Name="_FilterDatabase"/></Cell>
    <Cell><Data ss:Type="Number">7461</Data><NamedCell ss:Name="_FilterDatabase"/></Cell>
    <Cell><Data ss:Type="Number">820.32812905264495</Data><NamedCell ss:Name="_FilterDatabase"/></Cell>
    <Cell ss:StyleID="s64"><Data ss:Type="Number">8.0492162280589E-32</Data><NamedCell ss:Name="_FilterDatabase"/></Cell>
    <Cell><Data ss:Type="Number">0.50216500783161699</Data><NamedCell ss:Name="_FilterDatabase"/></Cell>
    <Cell><Data ss:Type="Number">8537</Data><NamedCell ss:Name="_FilterDatabase"/></Cell>
    <Cell><Data ss:Type="Number">769.628270537003</Data><NamedCell ss:Name="_FilterDatabase"/></Cell>
    <Cell><Data ss:Type="Number">0.20368070445392</Data><NamedCell ss:Name="_FilterDatabase"/></Cell>
    <Cell><Data ss:Type="Number">1.0658757746519201</Data><NamedCell ss:Name="_FilterDatabase"/></Cell>
    <Cell><Data ss:Type="Number">11407</Data><NamedCell ss:Name="_FilterDatabase"/></Cell>
    <Cell><Data ss:Type="Number">784.77556051908198</Data><NamedCell ss:Name="_FilterDatabase"/></Cell>
    <Cell><Data ss:Type="Number">0.70093763334958203</Data><NamedCell ss:Name="_FilterDatabase"/></Cell>
    <Cell><Data ss:Type="Number">0.98069857071994104</Data><NamedCell ss:Name="_FilterDatabase"/></Cell>
    <Cell><Data ss:Type="Number">5928</Data><NamedCell ss:Name="_FilterDatabase"/></Cell>
    <Cell><Data ss:Type="Number">397.37576477070797</Data><NamedCell ss:Name="_FilterDatabase"/></Cell>
    <Cell ss:StyleID="s64"><Data ss:Type="Number">6.1388937260723798E-30</Data><NamedCell ss:Name="_FilterDatabase"/></Cell>
    <Cell><Data ss:Type="Number">1.9748953763496599</Data><NamedCell ss:Name="_FilterDatabase"/></Cell>
    <Cell><Data ss:Type="Number">413</Data><NamedCell ss:Name="_FilterDatabase"/></Cell>
    <Cell><Data ss:Type="Number">57.655007511903001</Data><NamedCell ss:Name="_FilterDatabase"/></Cell>
    <Cell ss:StyleID="s64"><Data ss:Type="Number">1.01663614418017E-63</Data><NamedCell ss:Name="_FilterDatabase"/></Cell>
    <Cell><Data ss:Type="Number">6.8923027143595199</Data><NamedCell ss:Name="_FilterDatabase"/></Cell>
    <Cell><Data ss:Type="Number">58</Data><NamedCell ss:Name="_FilterDatabase"/></Cell>
    <Cell><Data ss:Type="Number">4.8806089451632504</Data><NamedCell ss:Name="_FilterDatabase"/></Cell>
    <Cell ss:StyleID="s64"><Data ss:Type="Number">8.9850628142927095E-13</Data><NamedCell ss:Name="_FilterDatabase"/></Cell>
    <Cell><Data ss:Type="Number">11.8130766385289</Data><NamedCell ss:Name="_FilterDatabase"/></Cell>
    <Cell><Data ss:Type="Number">3398</Data><NamedCell ss:Name="_FilterDatabase"/></Cell>
    <Cell><Data ss:Type="Number">403.413318314359</Data><NamedCell ss:Name="_FilterDatabase"/></Cell>
    <Cell ss:StyleID="s64"><Data ss:Type="Number">6.9740207265582397E-113</Data><NamedCell ss:Name="_FilterDatabase"/></Cell>
    <Cell><Data ss:Type="Number">1.2098284125959501E-2</Data><NamedCell ss:Name="_FilterDatabase"/></Cell>
    <Cell><Data ss:Type="Number">86</Data><NamedCell ss:Name="_FilterDatabase"/></Cell>
    <Cell><Data ss:Type="Number">10.3579253364609</Data><NamedCell ss:Name="_FilterDatabase"/></Cell>
    <Cell ss:StyleID="s64"><Data ss:Type="Number">3.8870481837295702E-105</Data><NamedCell ss:Name="_FilterDatabase"/></Cell>
    <Cell><Data ss:Type="Number">38.947308964885401</Data><NamedCell ss:Name="_FilterDatabase"/></Cell>
    <Cell><Data ss:Type="Number">8710</Data><NamedCell ss:Name="_FilterDatabase"/></Cell>
    <Cell><Data ss:Type="Number">466.41513806825202</Data><NamedCell ss:Name="_FilterDatabase"/></Cell>
    <Cell ss:StyleID="s64"><Data ss:Type="Number">1.8431680712335299E-123</Data><NamedCell ss:Name="_FilterDatabase"/></Cell>
    <Cell><Data ss:Type="Number">2.2207523922487302E-2</Data><NamedCell ss:Name="_FilterDatabase"/></Cell>
    <Cell><Data ss:Type="Number">35329</Data><NamedCell ss:Name="_FilterDatabase"/></Cell>
    <Cell><Data ss:Type="Number">2209.4150762920199</Data><NamedCell ss:Name="_FilterDatabase"/></Cell>
    <Cell ss:StyleID="s64"><Data ss:Type="Number">4.2983301722749498E-270</Data><NamedCell ss:Name="_FilterDatabase"/></Cell>
    <Cell><Data ss:Type="Number">0.211103446823138</Data><NamedCell ss:Name="_FilterDatabase"/></Cell>
    <Cell><Data ss:Type="Number">27795</Data><NamedCell ss:Name="_FilterDatabase"/></Cell>
    <Cell><Data ss:Type="Number">1565.0006508871199</Data><NamedCell ss:Name="_FilterDatabase"/></Cell>
    <Cell ss:StyleID="s64"><Data ss:Type="Number">7.5051578734164102E-26</Data><NamedCell ss:Name="_FilterDatabase"/></Cell>
    <Cell><Data ss:Type="Number">1.41176623475499</Data><NamedCell ss:Name="_FilterDatabase"/></Cell>
    <Cell><Data ss:Type="Number">22539</Data><NamedCell ss:Name="_FilterDatabase"/></Cell>
    <Cell><Data ss:Type="Number">1310.0610292328599</Data><NamedCell ss:Name="_FilterDatabase"/></Cell>
    <Cell ss:StyleID="s64"><Data ss:Type="Number">1.9673044066336102E-6</Data><NamedCell ss:Name="_FilterDatabase"/></Cell>
    <Cell><Data ss:Type="Number">1.19460133227804</Data><NamedCell ss:Name="_FilterDatabase"/></Cell>
    <Cell><Data ss:Type="Number">20432</Data><NamedCell ss:Name="_FilterDatabase"/></Cell>
    <Cell><Data ss:Type="Number">1267.87164115162</Data><NamedCell ss:Name="_FilterDatabase"/></Cell>
    <Cell><Data ss:Type="Number">0.40610566611376098</Data><NamedCell ss:Name="_FilterDatabase"/></Cell>
    <Cell><Data ss:Type="Number">1.03327575656075</Data><NamedCell ss:Name="_FilterDatabase"/></Cell>
    <Cell><Data ss:Type="Number">5987</Data><NamedCell ss:Name="_FilterDatabase"/></Cell>
    <Cell><Data ss:Type="Number">625.04828542375299</Data><NamedCell ss:Name="_FilterDatabase"/></Cell>
    <Cell ss:StyleID="s64"><Data ss:Type="Number">2.50220442169243E-50</Data><NamedCell ss:Name="_FilterDatabase"/></Cell>
    <Cell><Data ss:Type="Number">2.0284379154677001</Data><NamedCell ss:Name="_FilterDatabase"/></Cell>
    <Cell><Data ss:Type="Number">456</Data><NamedCell ss:Name="_FilterDatabase"/></Cell>
    <Cell><Data ss:Type="Number">28.474221930958102</Data><NamedCell ss:Name="_FilterDatabase"/></Cell>
    <Cell ss:StyleID="s64"><Data ss:Type="Number">1.07754736997208E-147</Data><NamedCell ss:Name="_FilterDatabase"/></Cell>
    <Cell><Data ss:Type="Number">21.9513736649</Data><NamedCell ss:Name="_FilterDatabase"/></Cell>
    <Cell><Data ss:Type="Number">61</Data><NamedCell ss:Name="_FilterDatabase"/></Cell>
    <Cell><Data ss:Type="Number">6.3463877141424696</Data><NamedCell ss:Name="_FilterDatabase"/></Cell>
    <Cell><Data ss:Type="Number">1.3083437951337201E-4</Data><NamedCell ss:Name="_FilterDatabase"/></Cell>
    <Cell><Data ss:Type="Number">4.4866817492894997</Data><NamedCell ss:Name="_FilterDatabase"/></Cell>
    <Cell><Data ss:Type="Number">37</Data><NamedCell ss:Name="_FilterDatabase"/></Cell>
    <Cell><Data ss:Type="Number">3.7198524807042701</Data><NamedCell ss:Name="_FilterDatabase"/></Cell>
    <Cell><Data ss:Type="Number">0.43155156910898401</Data><NamedCell ss:Name="_FilterDatabase"/></Cell>
    <Cell><Data ss:Type="Number">1.7060858587975301</Data><NamedCell ss:Name="_FilterDatabase"/></Cell>
    <Cell><Data ss:Type="Number">25</Data><NamedCell ss:Name="_FilterDatabase"/></Cell>
    <Cell><Data ss:Type="Number">2.3582278238622698</Data><NamedCell ss:Name="_FilterDatabase"/></Cell>
    <Cell><Data ss:Type="Number">0.61274158270007495</Data><NamedCell ss:Name="_FilterDatabase"/></Cell>
    <Cell><Data ss:Type="Number">1.5773931776498</Data><NamedCell ss:Name="_FilterDatabase"/></Cell>
   </Row>
   <Row ss:AutoFitHeight="0">
    <Cell><Data ss:Type="String">miR-139-5p</Data><NamedCell ss:Name="_FilterDatabase"/></Cell>
    <Cell><Data ss:Type="String">ucuacagugcacgugucuccag</Data><NamedCell ss:Name="_FilterDatabase"/></Cell>
    <Cell><Data ss:Type="String">mir-139 </Data><NamedCell ss:Name="_FilterDatabase"/></Cell>
    <Cell><Data ss:Type="String">Sus scrofa</Data><NamedCell ss:Name="_FilterDatabase"/></Cell>
    <Cell><Data ss:Type="Number">1106</Data><NamedCell ss:Name="_FilterDatabase"/></Cell>
    <Cell><Data ss:Type="Number">85.177261891431201</Data><NamedCell ss:Name="_FilterDatabase"/></Cell>
    <Cell><Data ss:Type="Number">627</Data><NamedCell ss:Name="_FilterDatabase"/></Cell>
    <Cell><Data ss:Type="Number">79.742646189128195</Data><NamedCell ss:Name="_FilterDatabase"/></Cell>
    <Cell><Data ss:Type="Number">0.67321937538486398</Data><NamedCell ss:Name="_FilterDatabase"/></Cell>
    <Cell><Data ss:Type="Number">1.0681519357836899</Data><NamedCell ss:Name="_FilterDatabase"/></Cell>
    <Cell><Data ss:Type="Number">1430</Data><NamedCell ss:Name="_FilterDatabase"/></Cell>
    <Cell><Data ss:Type="Number">157.22680934798001</Data><NamedCell ss:Name="_FilterDatabase"/></Cell>
    <Cell ss:StyleID="s64"><Data ss:Type="Number">4.0366994081089901E-7</Data><NamedCell ss:Name="_FilterDatabase"/></Cell>
    <Cell><Data ss:Type="Number">0.507182245316947</Data><NamedCell ss:Name="_FilterDatabase"/></Cell>
    <Cell><Data ss:Type="Number">1475</Data><NamedCell ss:Name="_FilterDatabase"/></Cell>
    <Cell><Data ss:Type="Number">132.97431170693201</Data><NamedCell ss:Name="_FilterDatabase"/></Cell>
    <Cell><Data ss:Type="Number">0.15513377265100001</Data><NamedCell ss:Name="_FilterDatabase"/></Cell>
    <Cell><Data ss:Type="Number">1.18238483305331</Data><NamedCell ss:Name="_FilterDatabase"/></Cell>
    <Cell><Data ss:Type="Number">3093</Data><NamedCell ss:Name="_FilterDatabase"/></Cell>
    <Cell><Data ss:Type="Number">212.791339413125</Data><NamedCell ss:Name="_FilterDatabase"/></Cell>
    <Cell ss:StyleID="s64"><Data ss:Type="Number">1.6736627182001501E-5</Data><NamedCell ss:Name="_FilterDatabase"/></Cell>
    <Cell><Data ss:Type="Number">0.62490471686335103</Data><NamedCell ss:Name="_FilterDatabase"/></Cell>
    <Cell><Data ss:Type="Number">2887</Data><NamedCell ss:Name="_FilterDatabase"/></Cell>
    <Cell><Data ss:Type="Number">193.52628760003901</Data><NamedCell ss:Name="_FilterDatabase"/></Cell>
    <Cell><Data ss:Type="Number">0.339808967897543</Data><NamedCell ss:Name="_FilterDatabase"/></Cell>
    <Cell><Data ss:Type="Number">1.09954746743709</Data><NamedCell ss:Name="_FilterDatabase"/></Cell>
    <Cell><Data ss:Type="Number">758</Data><NamedCell ss:Name="_FilterDatabase"/></Cell>
    <Cell><Data ss:Type="Number">105.817180857197</Data><NamedCell ss:Name="_FilterDatabase"/></Cell>
    <Cell ss:StyleID="s64"><Data ss:Type="Number">3.45683920735096E-7</Data><NamedCell ss:Name="_FilterDatabase"/></Cell>
    <Cell><Data ss:Type="Number">1.82887396954194</Data><NamedCell ss:Name="_FilterDatabase"/></Cell>
    <Cell><Data ss:Type="Number">781</Data><NamedCell ss:Name="_FilterDatabase"/></Cell>
    <Cell><Data ss:Type="Number">65.719923899525796</Data><NamedCell ss:Name="_FilterDatabase"/></Cell>
    <Cell><Data ss:Type="Number">2.1757475656140599E-3</Data><NamedCell ss:Name="_FilterDatabase"/></Cell>
    <Cell><Data ss:Type="Number">1.6101233017094401</Data><NamedCell ss:Name="_FilterDatabase"/></Cell>
    <Cell><Data ss:Type="Number">1554</Data><NamedCell ss:Name="_FilterDatabase"/></Cell>
    <Cell><Data ss:Type="Number">184.49214145394799</Data><NamedCell ss:Name="_FilterDatabase"/></Cell>
    <Cell ss:StyleID="s64"><Data ss:Type="Number">2.11742145134438E-14</Data><NamedCell ss:Name="_FilterDatabase"/></Cell>
    <Cell><Data ss:Type="Number">0.35622072236572999</Data><NamedCell ss:Name="_FilterDatabase"/></Cell>
    <Cell><Data ss:Type="Number">423</Data><NamedCell ss:Name="_FilterDatabase"/></Cell>
    <Cell><Data ss:Type="Number">50.946539736313703</Data><NamedCell ss:Name="_FilterDatabase"/></Cell>
    <Cell ss:StyleID="s64"><Data ss:Type="Number">3.7412915053746401E-19</Data><NamedCell ss:Name="_FilterDatabase"/></Cell>
    <Cell><Data ss:Type="Number">3.6212889512974198</Data><NamedCell ss:Name="_FilterDatabase"/></Cell>
    <Cell><Data ss:Type="Number">2465</Data><NamedCell ss:Name="_FilterDatabase"/></Cell>
    <Cell><Data ss:Type="Number">131.999232530223</Data><NamedCell ss:Name="_FilterDatabase"/></Cell>
    <Cell ss:StyleID="s64"><Data ss:Type="Number">1.2208584819908601E-9</Data><NamedCell ss:Name="_FilterDatabase"/></Cell>
    <Cell><Data ss:Type="Number">0.385960878406235</Data><NamedCell ss:Name="_FilterDatabase"/></Cell>
    <Cell><Data ss:Type="Number">2299</Data><NamedCell ss:Name="_FilterDatabase"/></Cell>
    <Cell><Data ss:Type="Number">143.775517574665</Data><NamedCell ss:Name="_FilterDatabase"/></Cell>
    <Cell><Data ss:Type="Number">0.47910126552582699</Data><NamedCell ss:Name="_FilterDatabase"/></Cell>
    <Cell><Data ss:Type="Number">0.91809255676421597</Data><NamedCell ss:Name="_FilterDatabase"/></Cell>
    <Cell><Data ss:Type="Number">3097</Data><NamedCell ss:Name="_FilterDatabase"/></Cell>
    <Cell><Data ss:Type="Number">174.37693886661</Data><NamedCell ss:Name="_FilterDatabase"/></Cell>
    <Cell><Data ss:Type="Number">8.6564024418982005E-2</Data><NamedCell ss:Name="_FilterDatabase"/></Cell>
    <Cell><Data ss:Type="Number">0.82450992951910296</Data><NamedCell ss:Name="_FilterDatabase"/></Cell>
    <Cell><Data ss:Type="Number">2163</Data><NamedCell ss:Name="_FilterDatabase"/></Cell>
    <Cell><Data ss:Type="Number">125.722614411938</Data><NamedCell ss:Name="_FilterDatabase"/></Cell>
    <Cell><Data ss:Type="Number">4.9649455551402603E-3</Data><NamedCell ss:Name="_FilterDatabase"/></Cell>
    <Cell><Data ss:Type="Number">1.3869973964688</Data><NamedCell ss:Name="_FilterDatabase"/></Cell>
    <Cell><Data ss:Type="Number">2390</Data><NamedCell ss:Name="_FilterDatabase"/></Cell>
    <Cell><Data ss:Type="Number">148.3072250564</Data><NamedCell ss:Name="_FilterDatabase"/></Cell>
    <Cell><Data ss:Type="Number">0.17314075098827</Data><NamedCell ss:Name="_FilterDatabase"/></Cell>
    <Cell><Data ss:Type="Number">0.84771739451079997</Data><NamedCell ss:Name="_FilterDatabase"/></Cell>
    <Cell><Data ss:Type="Number">1394</Data><NamedCell ss:Name="_FilterDatabase"/></Cell>
    <Cell><Data ss:Type="Number">145.534877214082</Data><NamedCell ss:Name="_FilterDatabase"/></Cell>
    <Cell><Data ss:Type="Number">0.87176979635234897</Data><NamedCell ss:Name="_FilterDatabase"/></Cell>
    <Cell><Data ss:Type="Number">1.0190493708132899</Data><NamedCell ss:Name="_FilterDatabase"/></Cell>
    <Cell><Data ss:Type="Number">1114</Data><NamedCell ss:Name="_FilterDatabase"/></Cell>
    <Cell><Data ss:Type="Number">69.562024629577493</Data><NamedCell ss:Name="_FilterDatabase"/></Cell>
    <Cell ss:StyleID="s64"><Data ss:Type="Number">1.7717171652137699E-7</Data><NamedCell ss:Name="_FilterDatabase"/></Cell>
    <Cell><Data ss:Type="Number">2.0921598816173801</Data><NamedCell ss:Name="_FilterDatabase"/></Cell>
    <Cell><Data ss:Type="Number">696</Data><NamedCell ss:Name="_FilterDatabase"/></Cell>
    <Cell><Data ss:Type="Number">72.411243426937006</Data><NamedCell ss:Name="_FilterDatabase"/></Cell>
    <Cell><Data ss:Type="Number">0.81176202131338104</Data><NamedCell ss:Name="_FilterDatabase"/></Cell>
    <Cell><Data ss:Type="Number">0.96065225975252999</Data><NamedCell ss:Name="_FilterDatabase"/></Cell>
    <Cell><Data ss:Type="Number">538</Data><NamedCell ss:Name="_FilterDatabase"/></Cell>
    <Cell><Data ss:Type="Number">54.088665800510697</Data><NamedCell ss:Name="_FilterDatabase"/></Cell>
    <Cell><Data ss:Type="Number">0.10428812965702899</Data><NamedCell ss:Name="_FilterDatabase"/></Cell>
    <Cell><Data ss:Type="Number">1.33875077810208</Data><NamedCell ss:Name="_FilterDatabase"/></Cell>
    <Cell><Data ss:Type="Number">649</Data><NamedCell ss:Name="_FilterDatabase"/></Cell>
    <Cell><Data ss:Type="Number">61.219594307464398</Data><NamedCell ss:Name="_FilterDatabase"/></Cell>
    <Cell><Data ss:Type="Number">0.50865108180652996</Data><NamedCell ss:Name="_FilterDatabase"/></Cell>
    <Cell><Data ss:Type="Number">0.883518853928697</Data><NamedCell ss:Name="_FilterDatabase"/></Cell>
   </Row>
   <Row ss:AutoFitHeight="0">
    <Cell><Data ss:Type="String">miR-140</Data><NamedCell ss:Name="_FilterDatabase"/></Cell>
    <Cell><Data ss:Type="String">agugguuuuacccuaugguag</Data><NamedCell ss:Name="_FilterDatabase"/></Cell>
    <Cell><Data ss:Type="String">mir-140 </Data><NamedCell ss:Name="_FilterDatabase"/></Cell>
    <Cell><Data ss:Type="String">Sus scrofa</Data><NamedCell ss:Name="_FilterDatabase"/></Cell>
    <Cell><Data ss:Type="Number">92599</Data><NamedCell ss:Name="_FilterDatabase"/></Cell>
    <Cell><Data ss:Type="Number">7131.4007901307696</Data><NamedCell ss:Name="_FilterDatabase"/></Cell>
    <Cell><Data ss:Type="Number">1259</Data><NamedCell ss:Name="_FilterDatabase"/></Cell>
    <Cell><Data ss:Type="Number">160.12119864770699</Data><NamedCell ss:Name="_FilterDatabase"/></Cell>
    <Cell><Data ss:Type="Number">0</Data><NamedCell ss:Name="_FilterDatabase"/></Cell>
    <Cell><Data ss:Type="Number">44.537518144746201</Data><NamedCell ss:Name="_FilterDatabase"/></Cell>
    <Cell><Data ss:Type="Number">1736</Data><NamedCell ss:Name="_FilterDatabase"/></Cell>
    <Cell><Data ss:Type="Number">190.871147572094</Data><NamedCell ss:Name="_FilterDatabase"/></Cell>
    <Cell><Data ss:Type="Number">0.10107785154002499</Data><NamedCell ss:Name="_FilterDatabase"/></Cell>
    <Cell><Data ss:Type="Number">0.83889681957943896</Data><NamedCell ss:Name="_FilterDatabase"/></Cell>
    <Cell><Data ss:Type="Number">2085</Data><NamedCell ss:Name="_FilterDatabase"/></Cell>
    <Cell><Data ss:Type="Number">187.967077904375</Data><NamedCell ss:Name="_FilterDatabase"/></Cell>
    <Cell><Data ss:Type="Number">0.88157315164483896</Data><NamedCell ss:Name="_FilterDatabase"/></Cell>
    <Cell><Data ss:Type="Number">1.0154498846292399</Data><NamedCell ss:Name="_FilterDatabase"/></Cell>
    <Cell><Data ss:Type="Number">2065</Data><NamedCell ss:Name="_FilterDatabase"/></Cell>
    <Cell><Data ss:Type="Number">142.067286093794</Data><NamedCell ss:Name="_FilterDatabase"/></Cell>
    <Cell><Data ss:Type="Number">1.1531074392867401E-2</Data><NamedCell ss:Name="_FilterDatabase"/></Cell>
    <Cell><Data ss:Type="Number">1.3230848781068301</Data><NamedCell ss:Name="_FilterDatabase"/></Cell>
    <Cell><Data ss:Type="Number">1167</Data><NamedCell ss:Name="_FilterDatabase"/></Cell>
    <Cell><Data ss:Type="Number">78.228326161844805</Data><NamedCell ss:Name="_FilterDatabase"/></Cell>
    <Cell ss:StyleID="s64"><Data ss:Type="Number">1.5572390791271599E-5</Data><NamedCell ss:Name="_FilterDatabase"/></Cell>
    <Cell><Data ss:Type="Number">1.8160593874893101</Data><NamedCell ss:Name="_FilterDatabase"/></Cell>
    <Cell><Data ss:Type="Number">441</Data><NamedCell ss:Name="_FilterDatabase"/></Cell>
    <Cell><Data ss:Type="Number">61.563821580506598</Data><NamedCell ss:Name="_FilterDatabase"/></Cell>
    <Cell><Data ss:Type="Number">0.15994831549261901</Data><NamedCell ss:Name="_FilterDatabase"/></Cell>
    <Cell><Data ss:Type="Number">1.27068664929363</Data><NamedCell ss:Name="_FilterDatabase"/></Cell>
    <Cell><Data ss:Type="Number">432</Data><NamedCell ss:Name="_FilterDatabase"/></Cell>
    <Cell><Data ss:Type="Number">36.352121798457297</Data><NamedCell ss:Name="_FilterDatabase"/></Cell>
    <Cell><Data ss:Type="Number">1.08715892938844E-2</Data><NamedCell ss:Name="_FilterDatabase"/></Cell>
    <Cell><Data ss:Type="Number">1.6935413542523801</Data><NamedCell ss:Name="_FilterDatabase"/></Cell>
    <Cell><Data ss:Type="Number">1490</Data><NamedCell ss:Name="_FilterDatabase"/></Cell>
    <Cell><Data ss:Type="Number">176.894009502176</Data><NamedCell ss:Name="_FilterDatabase"/></Cell>
    <Cell ss:StyleID="s64"><Data ss:Type="Number">1.3631917176461501E-23</Data><NamedCell ss:Name="_FilterDatabase"/></Cell>
    <Cell><Data ss:Type="Number">0.205502277328448</Data><NamedCell ss:Name="_FilterDatabase"/></Cell>
    <Cell><Data ss:Type="Number">1062</Data><NamedCell ss:Name="_FilterDatabase"/></Cell>
    <Cell><Data ss:Type="Number">127.90833380606399</Data><NamedCell ss:Name="_FilterDatabase"/></Cell>
    <Cell><Data ss:Type="Number">5.0082339587509597E-3</Data><NamedCell ss:Name="_FilterDatabase"/></Cell>
    <Cell><Data ss:Type="Number">1.38297485580873</Data><NamedCell ss:Name="_FilterDatabase"/></Cell>
    <Cell><Data ss:Type="Number">231140</Data><NamedCell ss:Name="_FilterDatabase"/></Cell>
    <Cell><Data ss:Type="Number">12377.4047087366</Data><NamedCell ss:Name="_FilterDatabase"/></Cell>
    <Cell><Data ss:Type="Number">0</Data><NamedCell ss:Name="_FilterDatabase"/></Cell>
    <Cell><Data ss:Type="Number">1.03340188687359E-2</Data><NamedCell ss:Name="_FilterDatabase"/></Cell>
    <Cell><Data ss:Type="Number">7587</Data><NamedCell ss:Name="_FilterDatabase"/></Cell>
    <Cell><Data ss:Type="Number">474.47796948194201</Data><NamedCell ss:Name="_FilterDatabase"/></Cell>
    <Cell><Data ss:Type="Number">0</Data><NamedCell ss:Name="_FilterDatabase"/></Cell>
    <Cell><Data ss:Type="Number">26.086363340011001</Data><NamedCell ss:Name="_FilterDatabase"/></Cell>
    <Cell><Data ss:Type="Number">4867</Data><NamedCell ss:Name="_FilterDatabase"/></Cell>
    <Cell><Data ss:Type="Number">274.03699110874697</Data><NamedCell ss:Name="_FilterDatabase"/></Cell>
    <Cell ss:StyleID="s64"><Data ss:Type="Number">1.7661211867995799E-13</Data><NamedCell ss:Name="_FilterDatabase"/></Cell>
    <Cell><Data ss:Type="Number">1.73143767037514</Data><NamedCell ss:Name="_FilterDatabase"/></Cell>
    <Cell><Data ss:Type="Number">2883</Data><NamedCell ss:Name="_FilterDatabase"/></Cell>
    <Cell><Data ss:Type="Number">167.57202836320801</Data><NamedCell ss:Name="_FilterDatabase"/></Cell>
    <Cell ss:StyleID="s64"><Data ss:Type="Number">3.6861751438285498E-7</Data><NamedCell ss:Name="_FilterDatabase"/></Cell>
    <Cell><Data ss:Type="Number">1.6353385095678299</Data><NamedCell ss:Name="_FilterDatabase"/></Cell>
    <Cell><Data ss:Type="Number">3802</Data><NamedCell ss:Name="_FilterDatabase"/></Cell>
    <Cell><Data ss:Type="Number">235.926388980935</Data><NamedCell ss:Name="_FilterDatabase"/></Cell>
    <Cell><Data ss:Type="Number">6.5892010824931805E-4</Data><NamedCell ss:Name="_FilterDatabase"/></Cell>
    <Cell><Data ss:Type="Number">0.71027250951884602</Data><NamedCell ss:Name="_FilterDatabase"/></Cell>
    <Cell><Data ss:Type="Number">617</Data><NamedCell ss:Name="_FilterDatabase"/></Cell>
    <Cell><Data ss:Type="Number">64.415365309245999</Data><NamedCell ss:Name="_FilterDatabase"/></Cell>
    <Cell ss:StyleID="s64"><Data ss:Type="Number">2.4038747951549001E-24</Data><NamedCell ss:Name="_FilterDatabase"/></Cell>
    <Cell><Data ss:Type="Number">3.66257938378982</Data><NamedCell ss:Name="_FilterDatabase"/></Cell>
    <Cell><Data ss:Type="Number">644</Data><NamedCell ss:Name="_FilterDatabase"/></Cell>
    <Cell><Data ss:Type="Number">40.213594130563699</Data><NamedCell ss:Name="_FilterDatabase"/></Cell>
    <Cell><Data ss:Type="Number">1.81080182824809E-2</Data><NamedCell ss:Name="_FilterDatabase"/></Cell>
    <Cell><Data ss:Type="Number">1.6018305924137299</Data><NamedCell ss:Name="_FilterDatabase"/></Cell>
    <Cell><Data ss:Type="Number">353</Data><NamedCell ss:Name="_FilterDatabase"/></Cell>
    <Cell><Data ss:Type="Number">36.725817427742498</Data><NamedCell ss:Name="_FilterDatabase"/></Cell>
    <Cell><Data ss:Type="Number">0.69306275716978605</Data><NamedCell ss:Name="_FilterDatabase"/></Cell>
    <Cell><Data ss:Type="Number">1.09496798021401</Data><NamedCell ss:Name="_FilterDatabase"/></Cell>
    <Cell><Data ss:Type="Number">249</Data><NamedCell ss:Name="_FilterDatabase"/></Cell>
    <Cell><Data ss:Type="Number">25.0336018296044</Data><NamedCell ss:Name="_FilterDatabase"/></Cell>
    <Cell><Data ss:Type="Number">0.139353570393739</Data><NamedCell ss:Name="_FilterDatabase"/></Cell>
    <Cell><Data ss:Type="Number">1.4670608599482899</Data><NamedCell ss:Name="_FilterDatabase"/></Cell>
    <Cell><Data ss:Type="Number">398</Data><NamedCell ss:Name="_FilterDatabase"/></Cell>
    <Cell><Data ss:Type="Number">37.542986955887301</Data><NamedCell ss:Name="_FilterDatabase"/></Cell>
    <Cell><Data ss:Type="Number">0.115978039726778</Data><NamedCell ss:Name="_FilterDatabase"/></Cell>
    <Cell><Data ss:Type="Number">0.66679835195368697</Data><NamedCell ss:Name="_FilterDatabase"/></Cell>
   </Row>
   <Row ss:AutoFitHeight="0">
    <Cell><Data ss:Type="String">miR-140*</Data><NamedCell ss:Name="_FilterDatabase"/></Cell>
    <Cell><Data ss:Type="String">uaccacaggguagaaccacggac</Data><NamedCell ss:Name="_FilterDatabase"/></Cell>
    <Cell><Data ss:Type="String">mir-140 </Data><NamedCell ss:Name="_FilterDatabase"/></Cell>
    <Cell><Data ss:Type="String">Sus scrofa</Data><NamedCell ss:Name="_FilterDatabase"/></Cell>
    <Cell><Data ss:Type="Number">2119716</Data><NamedCell ss:Name="_FilterDatabase"/></Cell>
    <Cell><Data ss:Type="Number">163247.382339473</Data><NamedCell ss:Name="_FilterDatabase"/></Cell>
    <Cell><Data ss:Type="Number">38064</Data><NamedCell ss:Name="_FilterDatabase"/></Cell>
    <Cell><Data ss:Type="Number">4841.02724807492</Data><NamedCell ss:Name="_FilterDatabase"/></Cell>
    <Cell><Data ss:Type="Number">0</Data><NamedCell ss:Name="_FilterDatabase"/></Cell>
    <Cell><Data ss:Type="Number">33.721640877850803</Data><NamedCell ss:Name="_FilterDatabase"/></Cell>
    <Cell><Data ss:Type="Number">36713</Data><NamedCell ss:Name="_FilterDatabase"/></Cell>
    <Cell><Data ss:Type="Number">4036.5509451695102</Data><NamedCell ss:Name="_FilterDatabase"/></Cell>
    <Cell ss:StyleID="s64"><Data ss:Type="Number">1.3022669183267799E-17</Data><NamedCell ss:Name="_FilterDatabase"/></Cell>
    <Cell><Data ss:Type="Number">1.1992979436734501</Data><NamedCell ss:Name="_FilterDatabase"/></Cell>
    <Cell><Data ss:Type="Number">45000</Data><NamedCell ss:Name="_FilterDatabase"/></Cell>
    <Cell><Data ss:Type="Number">4056.8434080081001</Data><NamedCell ss:Name="_FilterDatabase"/></Cell>
    <Cell><Data ss:Type="Number">0.82155324905246996</Data><NamedCell ss:Name="_FilterDatabase"/></Cell>
    <Cell><Data ss:Type="Number">0.99499796743484603</Data><NamedCell ss:Name="_FilterDatabase"/></Cell>
    <Cell><Data ss:Type="Number">41110</Data><NamedCell ss:Name="_FilterDatabase"/></Cell>
    <Cell><Data ss:Type="Number">2828.2741556009</Data><NamedCell ss:Name="_FilterDatabase"/></Cell>
    <Cell ss:StyleID="s64"><Data ss:Type="Number">7.5309320595649605E-50</Data><NamedCell ss:Name="_FilterDatabase"/></Cell>
    <Cell><Data ss:Type="Number">1.4343883176863299</Data><NamedCell ss:Name="_FilterDatabase"/></Cell>
    <Cell><Data ss:Type="Number">28369</Data><NamedCell ss:Name="_FilterDatabase"/></Cell>
    <Cell><Data ss:Type="Number">1901.67899304659</Data><NamedCell ss:Name="_FilterDatabase"/></Cell>
    <Cell ss:StyleID="s64"><Data ss:Type="Number">1.27692869660723E-41</Data><NamedCell ss:Name="_FilterDatabase"/></Cell>
    <Cell><Data ss:Type="Number">1.4872510901904901</Data><NamedCell ss:Name="_FilterDatabase"/></Cell>
    <Cell><Data ss:Type="Number">9610</Data><NamedCell ss:Name="_FilterDatabase"/></Cell>
    <Cell><Data ss:Type="Number">1341.5608285457299</Data><NamedCell ss:Name="_FilterDatabase"/></Cell>
    <Cell ss:StyleID="s64"><Data ss:Type="Number">6.3122142543481395E-23</Data><NamedCell ss:Name="_FilterDatabase"/></Cell>
    <Cell><Data ss:Type="Number">1.41751231295866</Data><NamedCell ss:Name="_FilterDatabase"/></Cell>
    <Cell><Data ss:Type="Number">10618</Data><NamedCell ss:Name="_FilterDatabase"/></Cell>
    <Cell><Data ss:Type="Number">893.48803068523</Data><NamedCell ss:Name="_FilterDatabase"/></Cell>
    <Cell ss:StyleID="s64"><Data ss:Type="Number">1.9540630987317201E-21</Data><NamedCell ss:Name="_FilterDatabase"/></Cell>
    <Cell><Data ss:Type="Number">1.50148718558308</Data><NamedCell ss:Name="_FilterDatabase"/></Cell>
    <Cell><Data ss:Type="Number">18764</Data><NamedCell ss:Name="_FilterDatabase"/></Cell>
    <Cell><Data ss:Type="Number">2227.6773116099598</Data><NamedCell ss:Name="_FilterDatabase"/></Cell>
    <Cell ss:StyleID="s64"><Data ss:Type="Number">4.42611309391301E-130</Data><NamedCell ss:Name="_FilterDatabase"/></Cell>
    <Cell><Data ss:Type="Number">0.401085034187245</Data><NamedCell ss:Name="_FilterDatabase"/></Cell>
    <Cell><Data ss:Type="Number">18092</Data><NamedCell ss:Name="_FilterDatabase"/></Cell>
    <Cell><Data ss:Type="Number">2179.0184324099</Data><NamedCell ss:Name="_FilterDatabase"/></Cell>
    <Cell><Data ss:Type="Number">0.46361142243821302</Data><NamedCell ss:Name="_FilterDatabase"/></Cell>
    <Cell><Data ss:Type="Number">1.0223306413916999</Data><NamedCell ss:Name="_FilterDatabase"/></Cell>
    <Cell><Data ss:Type="Number">2618070</Data><NamedCell ss:Name="_FilterDatabase"/></Cell>
    <Cell><Data ss:Type="Number">140196.03679935099</Data><NamedCell ss:Name="_FilterDatabase"/></Cell>
    <Cell><Data ss:Type="Number">0</Data><NamedCell ss:Name="_FilterDatabase"/></Cell>
    <Cell><Data ss:Type="Number">1.5542653573927499E-2</Data><NamedCell ss:Name="_FilterDatabase"/></Cell>
    <Cell><Data ss:Type="Number">64753</Data><NamedCell ss:Name="_FilterDatabase"/></Cell>
    <Cell><Data ss:Type="Number">4049.5415787352299</Data><NamedCell ss:Name="_FilterDatabase"/></Cell>
    <Cell><Data ss:Type="Number">0</Data><NamedCell ss:Name="_FilterDatabase"/></Cell>
    <Cell><Data ss:Type="Number">34.620224060802897</Data><NamedCell ss:Name="_FilterDatabase"/></Cell>
    <Cell><Data ss:Type="Number">75072</Data><NamedCell ss:Name="_FilterDatabase"/></Cell>
    <Cell><Data ss:Type="Number">4226.9375378088798</Data><NamedCell ss:Name="_FilterDatabase"/></Cell>
    <Cell><Data ss:Type="Number">5.1190935851665599E-2</Data><NamedCell ss:Name="_FilterDatabase"/></Cell>
    <Cell><Data ss:Type="Number">0.95803203679096505</Data><NamedCell ss:Name="_FilterDatabase"/></Cell>
    <Cell><Data ss:Type="Number">41985</Data><NamedCell ss:Name="_FilterDatabase"/></Cell>
    <Cell><Data ss:Type="Number">2440.3439510334001</Data><NamedCell ss:Name="_FilterDatabase"/></Cell>
    <Cell ss:StyleID="s64"><Data ss:Type="Number">2.1783696768243999E-107</Data><NamedCell ss:Name="_FilterDatabase"/></Cell>
    <Cell><Data ss:Type="Number">1.73210728594997</Data><NamedCell ss:Name="_FilterDatabase"/></Cell>
    <Cell><Data ss:Type="Number">43012</Data><NamedCell ss:Name="_FilterDatabase"/></Cell>
    <Cell><Data ss:Type="Number">2669.0336251572699</Data><NamedCell ss:Name="_FilterDatabase"/></Cell>
    <Cell><Data ss:Type="Number">1.37654288469154E-3</Data><NamedCell ss:Name="_FilterDatabase"/></Cell>
    <Cell><Data ss:Type="Number">0.914317424865562</Data><NamedCell ss:Name="_FilterDatabase"/></Cell>
    <Cell><Data ss:Type="Number">9817</Data><NamedCell ss:Name="_FilterDatabase"/></Cell>
    <Cell><Data ss:Type="Number">1024.9037945557</Data><NamedCell ss:Name="_FilterDatabase"/></Cell>
    <Cell ss:StyleID="s64"><Data ss:Type="Number">7.9359867618649293E-167</Data><NamedCell ss:Name="_FilterDatabase"/></Cell>
    <Cell><Data ss:Type="Number">2.6041796696774901</Data><NamedCell ss:Name="_FilterDatabase"/></Cell>
    <Cell><Data ss:Type="Number">16889</Data><NamedCell ss:Name="_FilterDatabase"/></Cell>
    <Cell><Data ss:Type="Number">1054.60775042095</Data><NamedCell ss:Name="_FilterDatabase"/></Cell>
    <Cell><Data ss:Type="Number">0.51491274136996001</Data><NamedCell ss:Name="_FilterDatabase"/></Cell>
    <Cell><Data ss:Type="Number">0.97183411950709697</Data><NamedCell ss:Name="_FilterDatabase"/></Cell>
    <Cell><Data ss:Type="Number">6667</Data><NamedCell ss:Name="_FilterDatabase"/></Cell>
    <Cell><Data ss:Type="Number">693.62896541291502</Data><NamedCell ss:Name="_FilterDatabase"/></Cell>
    <Cell ss:StyleID="s64"><Data ss:Type="Number">4.6511564474415197E-18</Data><NamedCell ss:Name="_FilterDatabase"/></Cell>
    <Cell><Data ss:Type="Number">1.5204205749872901</Data><NamedCell ss:Name="_FilterDatabase"/></Cell>
    <Cell><Data ss:Type="Number">7227</Data><NamedCell ss:Name="_FilterDatabase"/></Cell>
    <Cell><Data ss:Type="Number">726.57767237972303</Data><NamedCell ss:Name="_FilterDatabase"/></Cell>
    <Cell><Data ss:Type="Number">0.38212670178467301</Data><NamedCell ss:Name="_FilterDatabase"/></Cell>
    <Cell><Data ss:Type="Number">0.95465218899599102</Data><NamedCell ss:Name="_FilterDatabase"/></Cell>
    <Cell><Data ss:Type="Number">8697</Data><NamedCell ss:Name="_FilterDatabase"/></Cell>
    <Cell><Data ss:Type="Number">820.38029536520503</Data><NamedCell ss:Name="_FilterDatabase"/></Cell>
    <Cell><Data ss:Type="Number">1.7090175204433102E-2</Data><NamedCell ss:Name="_FilterDatabase"/></Cell>
    <Cell><Data ss:Type="Number">0.88565958554169799</Data><NamedCell ss:Name="_FilterDatabase"/></Cell>
   </Row>
   <Row ss:AutoFitHeight="0">
    <Cell><Data ss:Type="String">miR-142-3p</Data><NamedCell ss:Name="_FilterDatabase"/></Cell>
    <Cell><Data ss:Type="String">uguaguguuuccuacuuuaugg</Data><NamedCell ss:Name="_FilterDatabase"/></Cell>
    <Cell><Data ss:Type="String">mir-142 </Data><NamedCell ss:Name="_FilterDatabase"/></Cell>
    <Cell><Data ss:Type="String">Sus scrofa</Data><NamedCell ss:Name="_FilterDatabase"/></Cell>
    <Cell><Data ss:Type="Number">3180</Data><NamedCell ss:Name="_FilterDatabase"/></Cell>
    <Cell><Data ss:Type="Number">244.903881387659</Data><NamedCell ss:Name="_FilterDatabase"/></Cell>
    <Cell><Data ss:Type="Number">1980</Data><NamedCell ss:Name="_FilterDatabase"/></Cell>
    <Cell><Data ss:Type="Number">251.81888270251</Data><NamedCell ss:Name="_FilterDatabase"/></Cell>
    <Cell><Data ss:Type="Number">0.75663103617547101</Data><NamedCell ss:Name="_FilterDatabase"/></Cell>
    <Cell><Data ss:Type="Number">0.97253978239979799</Data><NamedCell ss:Name="_FilterDatabase"/></Cell>
    <Cell><Data ss:Type="Number">1776</Data><NamedCell ss:Name="_FilterDatabase"/></Cell>
    <Cell><Data ss:Type="Number">195.269100281128</Data><NamedCell ss:Name="_FilterDatabase"/></Cell>
    <Cell><Data ss:Type="Number">7.4834170318706199E-3</Data><NamedCell ss:Name="_FilterDatabase"/></Cell>
    <Cell><Data ss:Type="Number">1.2895992368478599</Data><NamedCell ss:Name="_FilterDatabase"/></Cell>
    <Cell><Data ss:Type="Number">2390</Data><NamedCell ss:Name="_FilterDatabase"/></Cell>
    <Cell><Data ss:Type="Number">215.463461003097</Data><NamedCell ss:Name="_FilterDatabase"/></Cell>
    <Cell><Data ss:Type="Number">0.31962672296411299</Data><NamedCell ss:Name="_FilterDatabase"/></Cell>
    <Cell><Data ss:Type="Number">0.90627477796953004</Data><NamedCell ss:Name="_FilterDatabase"/></Cell>
    <Cell><Data ss:Type="Number">2274</Data><NamedCell ss:Name="_FilterDatabase"/></Cell>
    <Cell><Data ss:Type="Number">156.44600899626499</Data><NamedCell ss:Name="_FilterDatabase"/></Cell>
    <Cell><Data ss:Type="Number">2.1991778232220102E-3</Data><NamedCell ss:Name="_FilterDatabase"/></Cell>
    <Cell><Data ss:Type="Number">1.3772384631955801</Data><NamedCell ss:Name="_FilterDatabase"/></Cell>
    <Cell><Data ss:Type="Number">1179</Data><NamedCell ss:Name="_FilterDatabase"/></Cell>
    <Cell><Data ss:Type="Number">79.032730543971795</Data><NamedCell ss:Name="_FilterDatabase"/></Cell>
    <Cell ss:StyleID="s64"><Data ss:Type="Number">3.7938077390571602E-7</Data><NamedCell ss:Name="_FilterDatabase"/></Cell>
    <Cell><Data ss:Type="Number">1.97950909603487</Data><NamedCell ss:Name="_FilterDatabase"/></Cell>
    <Cell><Data ss:Type="Number">1294</Data><NamedCell ss:Name="_FilterDatabase"/></Cell>
    <Cell><Data ss:Type="Number">180.64305017046601</Data><NamedCell ss:Name="_FilterDatabase"/></Cell>
    <Cell ss:StyleID="s64"><Data ss:Type="Number">1.8209621795589E-10</Data><NamedCell ss:Name="_FilterDatabase"/></Cell>
    <Cell><Data ss:Type="Number">0.43750772846999397</Data><NamedCell ss:Name="_FilterDatabase"/></Cell>
    <Cell><Data ss:Type="Number">2856</Data><NamedCell ss:Name="_FilterDatabase"/></Cell>
    <Cell><Data ss:Type="Number">240.327916334245</Data><NamedCell ss:Name="_FilterDatabase"/></Cell>
    <Cell><Data ss:Type="Number">3.6164345410322702E-3</Data><NamedCell ss:Name="_FilterDatabase"/></Cell>
    <Cell><Data ss:Type="Number">0.751652379489821</Data><NamedCell ss:Name="_FilterDatabase"/></Cell>
    <Cell><Data ss:Type="Number">2913</Data><NamedCell ss:Name="_FilterDatabase"/></Cell>
    <Cell><Data ss:Type="Number">345.833724617342</Data><NamedCell ss:Name="_FilterDatabase"/></Cell>
    <Cell ss:StyleID="s64"><Data ss:Type="Number">1.2693667325837899E-5</Data><NamedCell ss:Name="_FilterDatabase"/></Cell>
    <Cell><Data ss:Type="Number">0.69492330917166401</Data><NamedCell ss:Name="_FilterDatabase"/></Cell>
    <Cell><Data ss:Type="Number">1104</Data><NamedCell ss:Name="_FilterDatabase"/></Cell>
    <Cell><Data ss:Type="Number">132.96685548201</Data><NamedCell ss:Name="_FilterDatabase"/></Cell>
    <Cell ss:StyleID="s64"><Data ss:Type="Number">4.6847260515161399E-23</Data><NamedCell ss:Name="_FilterDatabase"/></Cell>
    <Cell><Data ss:Type="Number">2.60090173121475</Data><NamedCell ss:Name="_FilterDatabase"/></Cell>
    <Cell><Data ss:Type="Number">13109</Data><NamedCell ss:Name="_FilterDatabase"/></Cell>
    <Cell><Data ss:Type="Number">701.97888001569595</Data><NamedCell ss:Name="_FilterDatabase"/></Cell>
    <Cell ss:StyleID="s64"><Data ss:Type="Number">2.3872878574309699E-94</Data><NamedCell ss:Name="_FilterDatabase"/></Cell>
    <Cell><Data ss:Type="Number">0.189417173746078</Data><NamedCell ss:Name="_FilterDatabase"/></Cell>
    <Cell><Data ss:Type="Number">9661</Data><NamedCell ss:Name="_FilterDatabase"/></Cell>
    <Cell><Data ss:Type="Number">604.18237289640797</Data><NamedCell ss:Name="_FilterDatabase"/></Cell>
    <Cell><Data ss:Type="Number">6.8091169260004903E-3</Data><NamedCell ss:Name="_FilterDatabase"/></Cell>
    <Cell><Data ss:Type="Number">1.1618658728000599</Data><NamedCell ss:Name="_FilterDatabase"/></Cell>
    <Cell><Data ss:Type="Number">12197</Data><NamedCell ss:Name="_FilterDatabase"/></Cell>
    <Cell><Data ss:Type="Number">686.75347864256901</Data><NamedCell ss:Name="_FilterDatabase"/></Cell>
    <Cell><Data ss:Type="Number">2.1568546222921599E-2</Data><NamedCell ss:Name="_FilterDatabase"/></Cell>
    <Cell><Data ss:Type="Number">0.87976601748072503</Data><NamedCell ss:Name="_FilterDatabase"/></Cell>
    <Cell><Data ss:Type="Number">5085</Data><NamedCell ss:Name="_FilterDatabase"/></Cell>
    <Cell><Data ss:Type="Number">295.56148603084</Data><NamedCell ss:Name="_FilterDatabase"/></Cell>
    <Cell ss:StyleID="s64"><Data ss:Type="Number">1.13748085865146E-36</Data><NamedCell ss:Name="_FilterDatabase"/></Cell>
    <Cell><Data ss:Type="Number">2.3235553720653299</Data><NamedCell ss:Name="_FilterDatabase"/></Cell>
    <Cell><Data ss:Type="Number">5117</Data><NamedCell ss:Name="_FilterDatabase"/></Cell>
    <Cell><Data ss:Type="Number">317.52638937807501</Data><NamedCell ss:Name="_FilterDatabase"/></Cell>
    <Cell><Data ss:Type="Number">0.37543332924495898</Data><NamedCell ss:Name="_FilterDatabase"/></Cell>
    <Cell><Data ss:Type="Number">0.93082495161974799</Data><NamedCell ss:Name="_FilterDatabase"/></Cell>
    <Cell><Data ss:Type="Number">837</Data><NamedCell ss:Name="_FilterDatabase"/></Cell>
    <Cell><Data ss:Type="Number">87.383566878182904</Data><NamedCell ss:Name="_FilterDatabase"/></Cell>
    <Cell ss:StyleID="s64"><Data ss:Type="Number">5.6349030944338095E-32</Data><NamedCell ss:Name="_FilterDatabase"/></Cell>
    <Cell><Data ss:Type="Number">3.63370826714733</Data><NamedCell ss:Name="_FilterDatabase"/></Cell>
    <Cell><Data ss:Type="Number">836</Data><NamedCell ss:Name="_FilterDatabase"/></Cell>
    <Cell><Data ss:Type="Number">52.202740206756602</Data><NamedCell ss:Name="_FilterDatabase"/></Cell>
    <Cell><Data ss:Type="Number">2.8716376119408702E-3</Data><NamedCell ss:Name="_FilterDatabase"/></Cell>
    <Cell><Data ss:Type="Number">1.67392681939851</Data><NamedCell ss:Name="_FilterDatabase"/></Cell>
    <Cell><Data ss:Type="Number">784</Data><NamedCell ss:Name="_FilterDatabase"/></Cell>
    <Cell><Data ss:Type="Number">81.566687998158898</Data><NamedCell ss:Name="_FilterDatabase"/></Cell>
    <Cell><Data ss:Type="Number">1.11491463457992E-2</Data><NamedCell ss:Name="_FilterDatabase"/></Cell>
    <Cell><Data ss:Type="Number">0.64000073422050496</Data><NamedCell ss:Name="_FilterDatabase"/></Cell>
    <Cell><Data ss:Type="Number">465</Data><NamedCell ss:Name="_FilterDatabase"/></Cell>
    <Cell><Data ss:Type="Number">46.749497392634801</Data><NamedCell ss:Name="_FilterDatabase"/></Cell>
    <Cell><Data ss:Type="Number">2.0790844802694298E-3</Data><NamedCell ss:Name="_FilterDatabase"/></Cell>
    <Cell><Data ss:Type="Number">1.7447607471178801</Data><NamedCell ss:Name="_FilterDatabase"/></Cell>
    <Cell><Data ss:Type="Number">1372</Data><NamedCell ss:Name="_FilterDatabase"/></Cell>
    <Cell><Data ss:Type="Number">129.41954297356099</Data><NamedCell ss:Name="_FilterDatabase"/></Cell>
    <Cell ss:StyleID="s64"><Data ss:Type="Number">2.4452353497626398E-10</Data><NamedCell ss:Name="_FilterDatabase"/></Cell>
    <Cell><Data ss:Type="Number">0.361224404896756</Data><NamedCell ss:Name="_FilterDatabase"/></Cell>
   </Row>
   <Row ss:AutoFitHeight="0">
    <Cell><Data ss:Type="String">miR-142-5p</Data><NamedCell ss:Name="_FilterDatabase"/></Cell>
[truncated: 1,768,906 more chars]
