# Supplementary material for: An integrated analysis revealed different microRNA-mRNA profiles during skeletal muscle development between Landrace and Lantang pigs
Source: Sci Rep. 2017 May 31;7:2516. doi: 10.1038/s41598-017-02558-7 (PMC5451474; doi:10.1038/s41598-017-02558-7)
Supplement: Supplementary file 2 — Table S2 [file 41598_2017_2558_MOESM2_ESM.xml]

<?xml version="1.0" encoding="UTF-8"?>
<?mso-application progid="Excel.Sheet"?><Workbook xmlns:o="urn:schemas-microsoft-com:office:office" xmlns:x="urn:schemas-microsoft-com:office:excel" xmlns:html="http://www.w3.org/TR/REC-html40" xmlns:ss="urn:schemas-microsoft-com:office:spreadsheet">
 <DocumentProperties xmlns="urn:schemas-microsoft-com:office:office">
  <Author>徐艃</Author>
  <LastAuthor>ZXM</LastAuthor>
  <Created>2016-09-07T08:08:37Z</Created>
  <LastSaved>2016-07-21T13:13:57Z</LastSaved>
  <Version>16.00</Version>
 </DocumentProperties>
 <OfficeDocumentSettings xmlns="urn:schemas-microsoft-com:office:office">
  <AllowPNG/>
 </OfficeDocumentSettings>
 <ExcelWorkbook xmlns="urn:schemas-microsoft-com:office:excel">
  <WindowHeight>6780</WindowHeight>
  <WindowWidth>15360</WindowWidth>
  <WindowTopX>0</WindowTopX>
  <WindowTopY>0</WindowTopY>
  <ProtectStructure>False</ProtectStructure>
  <ProtectWindows>False</ProtectWindows>
 </ExcelWorkbook>
 <Styles>
  <Style ss:ID="Default" ss:Name="Normal">
   <Alignment ss:Vertical="Center"/>
   <Borders/>
   <Font ss:FontName="宋体" x:CharSet="134" ss:Size="11" ss:Color="#000000"/>
   <Interior/>
   <NumberFormat/>
   <Protection/>
  </Style>
  <Style ss:ID="s63">
   <Alignment ss:Vertical="Center" ss:WrapText="1"/>
   <Font ss:FontName="宋体" x:CharSet="134" ss:Size="11" ss:Color="#000000" ss:Bold="1"/>
  </Style>
 </Styles>
 <Worksheet ss:Name="Table S2">
  <Table ss:ExpandedColumnCount="17" ss:ExpandedRowCount="154" x:FullColumns="1" x:FullRows="1" ss:DefaultColumnWidth="54" ss:DefaultRowHeight="13.5">
   <Row ss:AutoFitHeight="0">
    <Cell ss:StyleID="s63"><Data ss:Type="String">Table S2.Expression pattern of significant DE-miRNAs of both breeds during developmental stages.（Title: An integrated analysis revealed different microRNA-mRNA profiles during skeletal muscle development between Landrace and Lantang pigs&#10;Authors: Shuihua Xie, Luxi Chen, Xumeng Zhang, Xiaohong Liu, Yaosheng Chen, Delin Mo）&#10;</Data></Cell>
   </Row>
   <Row ss:AutoFitHeight="0">
    <Cell><Data ss:Type="String">product</Data></Cell>
    <Cell><Data ss:Type="String">LR35E</Data></Cell>
    <Cell><Data ss:Type="String">LR49E</Data></Cell>
    <Cell><Data ss:Type="String">LR63E</Data></Cell>
    <Cell><Data ss:Type="String">LR77E</Data></Cell>
    <Cell><Data ss:Type="String">LR2P</Data></Cell>
    <Cell><Data ss:Type="String">LR28P</Data></Cell>
    <Cell><Data ss:Type="String">LR90P</Data></Cell>
    <Cell><Data ss:Type="String">LR180P</Data></Cell>
    <Cell><Data ss:Type="String">LT35E</Data></Cell>
    <Cell><Data ss:Type="String">LT49E</Data></Cell>
    <Cell><Data ss:Type="String">LT63E</Data></Cell>
    <Cell><Data ss:Type="String">LT77E</Data></Cell>
    <Cell><Data ss:Type="String">LT2P</Data></Cell>
    <Cell><Data ss:Type="String">LT28P</Data></Cell>
    <Cell><Data ss:Type="String">LT90P</Data></Cell>
    <Cell><Data ss:Type="String">LT180P</Data></Cell>
   </Row>
   <Row ss:AutoFitHeight="0">
    <Cell><Data ss:Type="String">let-7c</Data></Cell>
    <Cell><Data ss:Type="Number">5017.4490159999996</Data></Cell>
    <Cell><Data ss:Type="Number">4479.323762</Data></Cell>
    <Cell><Data ss:Type="Number">4170.5785539999997</Data></Cell>
    <Cell><Data ss:Type="Number">5005.4235490000001</Data></Cell>
    <Cell><Data ss:Type="Number">1385.98875</Data></Cell>
    <Cell><Data ss:Type="Number">918.85050709999996</Data></Cell>
    <Cell><Data ss:Type="Number">496.30744069999997</Data></Cell>
    <Cell><Data ss:Type="Number">422.62744190000001</Data></Cell>
    <Cell><Data ss:Type="Number">6585.0748979999998</Data></Cell>
    <Cell><Data ss:Type="Number">6079.034009</Data></Cell>
    <Cell><Data ss:Type="Number">4858.399394</Data></Cell>
    <Cell><Data ss:Type="Number">3500.703477</Data></Cell>
    <Cell><Data ss:Type="Number">815.57995749999998</Data></Cell>
    <Cell><Data ss:Type="Number">446.03370009999998</Data></Cell>
    <Cell><Data ss:Type="Number">403.15167860000003</Data></Cell>
    <Cell><Data ss:Type="Number">280.1574655</Data></Cell>
   </Row>
   <Row ss:AutoFitHeight="0">
    <Cell><Data ss:Type="String">let-7g</Data></Cell>
    <Cell><Data ss:Type="Number">4247.6960939999999</Data></Cell>
    <Cell><Data ss:Type="Number">8926.9793919999993</Data></Cell>
    <Cell><Data ss:Type="Number">9053.1856520000001</Data></Cell>
    <Cell><Data ss:Type="Number">7749.2019739999996</Data></Cell>
    <Cell><Data ss:Type="Number">4423.9559669999999</Data></Cell>
    <Cell><Data ss:Type="Number">3373.4461419999998</Data></Cell>
    <Cell><Data ss:Type="Number">2034.456594</Data></Cell>
    <Cell><Data ss:Type="Number">2315.3576360000002</Data></Cell>
    <Cell><Data ss:Type="Number">8765.6593799999991</Data></Cell>
    <Cell><Data ss:Type="Number">22408.21803</Data></Cell>
    <Cell><Data ss:Type="Number">12676.082979999999</Data></Cell>
    <Cell><Data ss:Type="Number">9499.0613529999991</Data></Cell>
    <Cell><Data ss:Type="Number">5838.2036360000002</Data></Cell>
    <Cell><Data ss:Type="Number">2138.1892710000002</Data></Cell>
    <Cell><Data ss:Type="Number">1763.047315</Data></Cell>
    <Cell><Data ss:Type="Number">1851.3975</Data></Cell>
   </Row>
   <Row ss:AutoFitHeight="0">
    <Cell><Data ss:Type="String">let-7i</Data></Cell>
    <Cell><Data ss:Type="Number">332.23752969999998</Data></Cell>
    <Cell><Data ss:Type="Number">1849.8513379999999</Data></Cell>
    <Cell><Data ss:Type="Number">1844.391417</Data></Cell>
    <Cell><Data ss:Type="Number">1722.8963189999999</Data></Cell>
    <Cell><Data ss:Type="Number">782.01512679999996</Data></Cell>
    <Cell><Data ss:Type="Number">435.27436660000001</Data></Cell>
    <Cell><Data ss:Type="Number">278.69960049999997</Data></Cell>
    <Cell><Data ss:Type="Number">246.18138819999999</Data></Cell>
    <Cell><Data ss:Type="Number">549.73798020000004</Data></Cell>
    <Cell><Data ss:Type="Number">3873.8715360000001</Data></Cell>
    <Cell><Data ss:Type="Number">2278.6116689999999</Data></Cell>
    <Cell><Data ss:Type="Number">1810.2777739999999</Data></Cell>
    <Cell><Data ss:Type="Number">813.28313739999999</Data></Cell>
    <Cell><Data ss:Type="Number">288.48882750000001</Data></Cell>
    <Cell><Data ss:Type="Number">271.12600629999997</Data></Cell>
    <Cell><Data ss:Type="Number">212.05184589999999</Data></Cell>
   </Row>
   <Row ss:AutoFitHeight="0">
    <Cell><Data ss:Type="String">miR-106a</Data></Cell>
    <Cell><Data ss:Type="Number">215.02252730000001</Data></Cell>
    <Cell><Data ss:Type="Number">95.004396659999998</Data></Cell>
    <Cell><Data ss:Type="Number">149.42044329999999</Data></Cell>
    <Cell><Data ss:Type="Number">131.17127020000001</Data></Cell>
    <Cell><Data ss:Type="Number">26.344243509999998</Data></Cell>
    <Cell><Data ss:Type="Number">25.82609295</Data></Cell>
    <Cell><Data ss:Type="Number">9.5087726000000004</Data></Cell>
    <Cell><Data ss:Type="Number">10.839689310000001</Data></Cell>
    <Cell><Data ss:Type="Number">684.57533009999997</Data></Cell>
    <Cell><Data ss:Type="Number">471.8513615</Data></Cell>
    <Cell><Data ss:Type="Number">136.76512249999999</Data></Cell>
    <Cell><Data ss:Type="Number">100.7292144</Data></Cell>
    <Cell><Data ss:Type="Number">30.067463870000001</Data></Cell>
    <Cell><Data ss:Type="Number">8.1176509889999995</Data></Cell>
    <Cell><Data ss:Type="Number">5.7221528570000002</Data></Cell>
    <Cell><Data ss:Type="Number">3.8674936309999999</Data></Cell>
   </Row>
   <Row ss:AutoFitHeight="0">
    <Cell><Data ss:Type="String">miR-107</Data></Cell>
    <Cell><Data ss:Type="Number">177.20875190000001</Data></Cell>
    <Cell><Data ss:Type="Number">62.700358170000001</Data></Cell>
    <Cell><Data ss:Type="Number">42.880038910000003</Data></Cell>
    <Cell><Data ss:Type="Number">32.725203489999998</Data></Cell>
    <Cell><Data ss:Type="Number">36.46633199</Data></Cell>
    <Cell><Data ss:Type="Number">12.84324623</Data></Cell>
    <Cell><Data ss:Type="Number">7.8258039979999996</Data></Cell>
    <Cell><Data ss:Type="Number">7.4673415219999999</Data></Cell>
    <Cell><Data ss:Type="Number">230.2623529</Data></Cell>
    <Cell><Data ss:Type="Number">124.82641719999999</Data></Cell>
    <Cell><Data ss:Type="Number">52.701586949999999</Data></Cell>
    <Cell><Data ss:Type="Number">42.605028369999999</Data></Cell>
    <Cell><Data ss:Type="Number">51.052048030000002</Data></Cell>
    <Cell><Data ss:Type="Number">6.3692338529999999</Data></Cell>
    <Cell><Data ss:Type="Number">5.6181137139999997</Data></Cell>
    <Cell><Data ss:Type="Number">7.2633416970000004</Data></Cell>
   </Row>
   <Row ss:AutoFitHeight="0">
    <Cell><Data ss:Type="String">miR-122</Data></Cell>
    <Cell><Data ss:Type="Number">13.708456249999999</Data></Cell>
    <Cell><Data ss:Type="Number">0.89026877699999996</Data></Cell>
    <Cell><Data ss:Type="Number">0.32984645299999998</Data></Cell>
    <Cell><Data ss:Type="Number">9.0152099999999996E-4</Data></Cell>
    <Cell><Data ss:Type="Number">0.46923588999999999</Data></Cell>
    <Cell><Data ss:Type="Number">0.83760301500000001</Data></Cell>
    <Cell><Data ss:Type="Number">0.33659371999999999</Data></Cell>
    <Cell><Data ss:Type="Number">2.167937861</Data></Cell>
    <Cell><Data ss:Type="Number">3.159413679</Data></Cell>
    <Cell><Data ss:Type="Number">0.75045942200000004</Data></Cell>
    <Cell><Data ss:Type="Number">5.6305114000000003E-2</Data></Cell>
    <Cell><Data ss:Type="Number">5.8124186000000001E-2</Data></Cell>
    <Cell><Data ss:Type="Number">1.044009E-3</Data></Cell>
    <Cell><Data ss:Type="Number">6.2443469000000001E-2</Data></Cell>
    <Cell><Data ss:Type="Number">1.0403910000000001E-3</Data></Cell>
    <Cell><Data ss:Type="Number">9.4329113000000006E-2</Data></Cell>
   </Row>
   <Row ss:AutoFitHeight="0">
    <Cell><Data ss:Type="String">miR-124a</Data></Cell>
    <Cell><Data ss:Type="Number">1162.8313539999999</Data></Cell>
    <Cell><Data ss:Type="Number">4.0698001240000004</Data></Cell>
    <Cell><Data ss:Type="Number">1.4293346300000001</Data></Cell>
    <Cell><Data ss:Type="Number">0.63106452999999996</Data></Cell>
    <Cell><Data ss:Type="Number">6.7033699000000002E-2</Data></Cell>
    <Cell><Data ss:Type="Number">0.41880150700000002</Data></Cell>
    <Cell><Data ss:Type="Number">3.7025309239999999</Data></Cell>
    <Cell><Data ss:Type="Number">36.493620659999998</Data></Cell>
    <Cell><Data ss:Type="Number">3400.0110629999999</Data></Cell>
    <Cell><Data ss:Type="Number">12.757810170000001</Data></Cell>
    <Cell><Data ss:Type="Number">1.2387125139999999</Data></Cell>
    <Cell><Data ss:Type="Number">0.87186279099999997</Data></Cell>
    <Cell><Data ss:Type="Number">1.5660137430000001</Data></Cell>
    <Cell><Data ss:Type="Number">0.49954775299999998</Data></Cell>
    <Cell><Data ss:Type="Number">0.104039143</Data></Cell>
    <Cell><Data ss:Type="Number">9.4329113000000006E-2</Data></Cell>
   </Row>
   <Row ss:AutoFitHeight="0">
    <Cell><Data ss:Type="String">miR-125a</Data></Cell>
    <Cell><Data ss:Type="Number">1309.9277099999999</Data></Cell>
    <Cell><Data ss:Type="Number">841.17681319999997</Data></Cell>
    <Cell><Data ss:Type="Number">865.51709310000001</Data></Cell>
    <Cell><Data ss:Type="Number">747.72131609999997</Data></Cell>
    <Cell><Data ss:Type="Number">1179.72606</Data></Cell>
    <Cell><Data ss:Type="Number">327.08397719999999</Data></Cell>
    <Cell><Data ss:Type="Number">283.24361570000002</Data></Cell>
    <Cell><Data ss:Type="Number">498.1439441</Data></Cell>
    <Cell><Data ss:Type="Number">1751.8145609999999</Data></Cell>
    <Cell><Data ss:Type="Number">1312.3033760000001</Data></Cell>
    <Cell><Data ss:Type="Number">795.42234919999999</Data></Cell>
    <Cell><Data ss:Type="Number">757.99751019999997</Data></Cell>
    <Cell><Data ss:Type="Number">1203.1161589999999</Data></Cell>
    <Cell><Data ss:Type="Number">178.7132087</Data></Cell>
    <Cell><Data ss:Type="Number">190.70374889999999</Data></Cell>
    <Cell><Data ss:Type="Number">202.61893459999999</Data></Cell>
   </Row>
   <Row ss:AutoFitHeight="0">
    <Cell><Data ss:Type="String">miR-126</Data></Cell>
    <Cell><Data ss:Type="Number">5569.7919840000004</Data></Cell>
    <Cell><Data ss:Type="Number">3434.2753990000001</Data></Cell>
    <Cell><Data ss:Type="Number">3590.1587450000002</Data></Cell>
    <Cell><Data ss:Type="Number">3761.505208</Data></Cell>
    <Cell><Data ss:Type="Number">2585.2216170000002</Data></Cell>
    <Cell><Data ss:Type="Number">2007.0364239999999</Data></Cell>
    <Cell><Data ss:Type="Number">786.78782130000002</Data></Cell>
    <Cell><Data ss:Type="Number">597.86908570000003</Data></Cell>
    <Cell><Data ss:Type="Number">6110.0918579999998</Data></Cell>
    <Cell><Data ss:Type="Number">3913.8960379999999</Data></Cell>
    <Cell><Data ss:Type="Number">3812.8134220000002</Data></Cell>
    <Cell><Data ss:Type="Number">3137.8341839999998</Data></Cell>
    <Cell><Data ss:Type="Number">2170.5994489999998</Data></Cell>
    <Cell><Data ss:Type="Number">1293.329133</Data></Cell>
    <Cell><Data ss:Type="Number">1099.277583</Data></Cell>
    <Cell><Data ss:Type="Number">903.95588940000005</Data></Cell>
   </Row>
   <Row ss:AutoFitHeight="0">
    <Cell><Data ss:Type="String">miR-127</Data></Cell>
    <Cell><Data ss:Type="Number">11872.21624</Data></Cell>
    <Cell><Data ss:Type="Number">62283.83956</Data></Cell>
    <Cell><Data ss:Type="Number">56300.941350000001</Data></Cell>
    <Cell><Data ss:Type="Number">44626.900229999999</Data></Cell>
    <Cell><Data ss:Type="Number">10194.68597</Data></Cell>
    <Cell><Data ss:Type="Number">4062.235021</Data></Cell>
    <Cell><Data ss:Type="Number">1229.492712</Data></Cell>
    <Cell><Data ss:Type="Number">499.58923600000003</Data></Cell>
    <Cell><Data ss:Type="Number">5594.7861320000002</Data></Cell>
    <Cell><Data ss:Type="Number">17570.06868</Data></Cell>
    <Cell><Data ss:Type="Number">49148.283799999997</Data></Cell>
    <Cell><Data ss:Type="Number">47623.819340000002</Data></Cell>
    <Cell><Data ss:Type="Number">7575.330481</Data></Cell>
    <Cell><Data ss:Type="Number">3334.6685830000001</Data></Cell>
    <Cell><Data ss:Type="Number">2045.825705</Data></Cell>
    <Cell><Data ss:Type="Number">584.27452559999995</Data></Cell>
   </Row>
   <Row ss:AutoFitHeight="0">
    <Cell><Data ss:Type="String">miR-1271</Data></Cell>
    <Cell><Data ss:Type="Number">4.0817313559999997</Data></Cell>
    <Cell><Data ss:Type="Number">2.28926257</Data></Cell>
    <Cell><Data ss:Type="Number">3.40841335</Data></Cell>
    <Cell><Data ss:Type="Number">1.983345666</Data></Cell>
    <Cell><Data ss:Type="Number">2.1450783520000001</Data></Cell>
    <Cell><Data ss:Type="Number">1.11680402</Data></Cell>
    <Cell><Data ss:Type="Number">0.92563273099999999</Data></Cell>
    <Cell><Data ss:Type="Number">0.36132297699999999</Data></Cell>
    <Cell><Data ss:Type="Number">8.3537039649999993</Data></Cell>
    <Cell><Data ss:Type="Number">8.0674387850000002</Data></Cell>
    <Cell><Data ss:Type="Number">4.6170193690000003</Data></Cell>
    <Cell><Data ss:Type="Number">3.8943204649999998</Data></Cell>
    <Cell><Data ss:Type="Number">3.0276265699999998</Data></Cell>
    <Cell><Data ss:Type="Number">0.68687816099999999</Data></Cell>
    <Cell><Data ss:Type="Number">0.41615657099999998</Data></Cell>
    <Cell><Data ss:Type="Number">0.56597467800000001</Data></Cell>
   </Row>
   <Row ss:AutoFitHeight="0">
    <Cell><Data ss:Type="String">miR-1277</Data></Cell>
    <Cell><Data ss:Type="Number">7.7013799999999996E-4</Data></Cell>
    <Cell><Data ss:Type="Number">5.3416126630000003</Data></Cell>
    <Cell><Data ss:Type="Number">8.9058542359999997</Data></Cell>
    <Cell><Data ss:Type="Number">2.7947143479999998</Data></Cell>
    <Cell><Data ss:Type="Number">3.3516849259999999</Data></Cell>
    <Cell><Data ss:Type="Number">0.97720351699999997</Data></Cell>
    <Cell><Data ss:Type="Number">8.4148429999999996E-2</Data></Cell>
    <Cell><Data ss:Type="Number">2.2883788530000002</Data></Cell>
    <Cell><Data ss:Type="Number">18.046142540000002</Data></Cell>
    <Cell><Data ss:Type="Number">18.19864098</Data></Cell>
    <Cell><Data ss:Type="Number">14.13258368</Data></Cell>
    <Cell><Data ss:Type="Number">8.7767520930000007</Data></Cell>
    <Cell><Data ss:Type="Number">1.8792164920000001</Data></Cell>
    <Cell><Data ss:Type="Number">1.123982445</Data></Cell>
    <Cell><Data ss:Type="Number">1.144430571</Data></Cell>
    <Cell><Data ss:Type="Number">0.18865822600000001</Data></Cell>
   </Row>
   <Row ss:AutoFitHeight="0">
    <Cell><Data ss:Type="String">miR-128</Data></Cell>
    <Cell><Data ss:Type="Number">967.83241429999998</Data></Cell>
    <Cell><Data ss:Type="Number">1967.621179</Data></Cell>
    <Cell><Data ss:Type="Number">2217.447756</Data></Cell>
    <Cell><Data ss:Type="Number">1676.7384569999999</Data></Cell>
    <Cell><Data ss:Type="Number">5938.1131489999998</Data></Cell>
    <Cell><Data ss:Type="Number">1513.4090470000001</Data></Cell>
    <Cell><Data ss:Type="Number">873.03996219999999</Data></Cell>
    <Cell><Data ss:Type="Number">874.04028100000005</Data></Cell>
    <Cell><Data ss:Type="Number">1064.2940149999999</Data></Cell>
    <Cell><Data ss:Type="Number">5751.521009</Data></Cell>
    <Cell><Data ss:Type="Number">1829.0153319999999</Data></Cell>
    <Cell><Data ss:Type="Number">1571.2129970000001</Data></Cell>
    <Cell><Data ss:Type="Number">3421.8444300000001</Data></Cell>
    <Cell><Data ss:Type="Number">847.23298939999995</Data></Cell>
    <Cell><Data ss:Type="Number">642.33766800000001</Data></Cell>
    <Cell><Data ss:Type="Number">818.87102960000004</Data></Cell>
   </Row>
   <Row ss:AutoFitHeight="0">
    <Cell><Data ss:Type="String">miR-1285</Data></Cell>
    <Cell><Data ss:Type="Number">0.53909659399999998</Data></Cell>
    <Cell><Data ss:Type="Number">0.38154376200000001</Data></Cell>
    <Cell><Data ss:Type="Number">0.65969290599999997</Data></Cell>
    <Cell><Data ss:Type="Number">0.72121660600000004</Data></Cell>
    <Cell><Data ss:Type="Number">0.40220219099999999</Data></Cell>
    <Cell><Data ss:Type="Number">1.3960050000000001E-3</Data></Cell>
    <Cell><Data ss:Type="Number">0.25244528999999999</Data></Cell>
    <Cell><Data ss:Type="Number">0.24088198499999999</Data></Cell>
    <Cell><Data ss:Type="Number">1.3387346099999999</Data></Cell>
    <Cell><Data ss:Type="Number">0.62538285199999999</Data></Cell>
    <Cell><Data ss:Type="Number">0.67566137100000001</Data></Cell>
    <Cell><Data ss:Type="Number">0.52311767399999998</Data></Cell>
    <Cell><Data ss:Type="Number">0.20880183199999999</Data></Cell>
    <Cell><Data ss:Type="Number">0.49954775299999998</Data></Cell>
    <Cell><Data ss:Type="Number">0.208078286</Data></Cell>
    <Cell><Data ss:Type="Number">0.18865822600000001</Data></Cell>
   </Row>
   <Row ss:AutoFitHeight="0">
    <Cell><Data ss:Type="String">miR-129a</Data></Cell>
    <Cell><Data ss:Type="Number">13.86248385</Data></Cell>
    <Cell><Data ss:Type="Number">1.526175047</Data></Cell>
    <Cell><Data ss:Type="Number">1.869129901</Data></Cell>
    <Cell><Data ss:Type="Number">0.99167283299999998</Data></Cell>
    <Cell><Data ss:Type="Number">1.6088087639999999</Data></Cell>
    <Cell><Data ss:Type="Number">0.55840201</Data></Cell>
    <Cell><Data ss:Type="Number">9.8453663200000001</Data></Cell>
    <Cell><Data ss:Type="Number">2.167937861</Data></Cell>
    <Cell><Data ss:Type="Number">26.56049466</Data></Cell>
    <Cell><Data ss:Type="Number">2.06376341</Data></Cell>
    <Cell><Data ss:Type="Number">0.61935625699999997</Data></Cell>
    <Cell><Data ss:Type="Number">0.52311767399999998</Data></Cell>
    <Cell><Data ss:Type="Number">0.41760366500000001</Data></Cell>
    <Cell><Data ss:Type="Number">0.43710428400000001</Data></Cell>
    <Cell><Data ss:Type="Number">0.72827399999999998</Data></Cell>
    <Cell><Data ss:Type="Number">2.3582278240000001</Data></Cell>
   </Row>
   <Row ss:AutoFitHeight="0">
    <Cell><Data ss:Type="String">miR-129b</Data></Cell>
    <Cell><Data ss:Type="Number">58.376459779999998</Data></Cell>
    <Cell><Data ss:Type="Number">9.2842315339999999</Data></Cell>
    <Cell><Data ss:Type="Number">4.3979527090000001</Data></Cell>
    <Cell><Data ss:Type="Number">2.7947143479999998</Data></Cell>
    <Cell><Data ss:Type="Number">1.4077076690000001</Data></Cell>
    <Cell><Data ss:Type="Number">1.256404522</Data></Cell>
    <Cell><Data ss:Type="Number">12.453967649999999</Data></Cell>
    <Cell><Data ss:Type="Number">1.4452919070000001</Data></Cell>
    <Cell><Data ss:Type="Number">44.01759397</Data></Cell>
    <Cell><Data ss:Type="Number">2.814222832</Data></Cell>
    <Cell><Data ss:Type="Number">1.5202380849999999</Data></Cell>
    <Cell><Data ss:Type="Number">1.336856279</Data></Cell>
    <Cell><Data ss:Type="Number">0.93960824600000004</Data></Cell>
    <Cell><Data ss:Type="Number">0.37466081499999998</Data></Cell>
    <Cell><Data ss:Type="Number">1.3525088569999999</Data></Cell>
    <Cell><Data ss:Type="Number">1.6979240330000001</Data></Cell>
   </Row>
   <Row ss:AutoFitHeight="0">
    <Cell><Data ss:Type="String">miR-1306-3p</Data></Cell>
    <Cell><Data ss:Type="Number">4.3897865530000004</Data></Cell>
    <Cell><Data ss:Type="Number">4.4513438860000001</Data></Cell>
    <Cell><Data ss:Type="Number">4.3979527090000001</Data></Cell>
    <Cell><Data ss:Type="Number">1.983345666</Data></Cell>
    <Cell><Data ss:Type="Number">4.9604936899999998</Data></Cell>
    <Cell><Data ss:Type="Number">1.535605527</Data></Cell>
    <Cell><Data ss:Type="Number">0.42074214999999998</Data></Cell>
    <Cell><Data ss:Type="Number">0.24088198499999999</Data></Cell>
    <Cell><Data ss:Type="Number">4.0697532140000003</Data></Cell>
    <Cell><Data ss:Type="Number">5.4408308090000004</Data></Cell>
    <Cell><Data ss:Type="Number">4.6170193690000003</Data></Cell>
    <Cell><Data ss:Type="Number">2.6737125580000001</Data></Cell>
    <Cell><Data ss:Type="Number">1.6704146600000001</Data></Cell>
    <Cell><Data ss:Type="Number">0.62443469100000004</Data></Cell>
    <Cell><Data ss:Type="Number">0.62423485700000003</Data></Cell>
    <Cell><Data ss:Type="Number">2.3582278240000001</Data></Cell>
   </Row>
   <Row ss:AutoFitHeight="0">
    <Cell><Data ss:Type="String">miR-1307</Data></Cell>
    <Cell><Data ss:Type="Number">214.63745829999999</Data></Cell>
    <Cell><Data ss:Type="Number">162.41046119999999</Data></Cell>
    <Cell><Data ss:Type="Number">106.6503532</Data></Cell>
    <Cell><Data ss:Type="Number">68.605729629999999</Data></Cell>
    <Cell><Data ss:Type="Number">39.348781029999998</Data></Cell>
    <Cell><Data ss:Type="Number">15.914457280000001</Data></Cell>
    <Cell><Data ss:Type="Number">7.320913418</Data></Cell>
    <Cell><Data ss:Type="Number">10.719248309999999</Data></Cell>
    <Cell><Data ss:Type="Number">170.5012399</Data></Cell>
    <Cell><Data ss:Type="Number">98.747952260000005</Data></Cell>
    <Cell><Data ss:Type="Number">68.523324059999993</Data></Cell>
    <Cell><Data ss:Type="Number">46.034355349999998</Data></Cell>
    <Cell><Data ss:Type="Number">27.144238219999998</Data></Cell>
    <Cell><Data ss:Type="Number">5.4950252849999996</Data></Cell>
    <Cell><Data ss:Type="Number">8.0110139999999994</Data></Cell>
    <Cell><Data ss:Type="Number">8.6782783919999993</Data></Cell>
   </Row>
   <Row ss:AutoFitHeight="0">
    <Cell><Data ss:Type="String">miR-130a</Data></Cell>
    <Cell><Data ss:Type="Number">2480.1523889999999</Data></Cell>
    <Cell><Data ss:Type="Number">2109.9370020000001</Data></Cell>
    <Cell><Data ss:Type="Number">1365.784214</Data></Cell>
    <Cell><Data ss:Type="Number">1232.2887229999999</Data></Cell>
    <Cell><Data ss:Type="Number">357.8258826</Data></Cell>
    <Cell><Data ss:Type="Number">93.951138150000006</Data></Cell>
    <Cell><Data ss:Type="Number">41.31687917</Data></Cell>
    <Cell><Data ss:Type="Number">123.21113510000001</Data></Cell>
    <Cell><Data ss:Type="Number">3803.6663229999999</Data></Cell>
    <Cell><Data ss:Type="Number">4850.5944730000001</Data></Cell>
    <Cell><Data ss:Type="Number">2256.2585389999999</Data></Cell>
    <Cell><Data ss:Type="Number">1339.9368609999999</Data></Cell>
    <Cell><Data ss:Type="Number">461.3476488</Data></Cell>
    <Cell><Data ss:Type="Number">96.412716360000005</Data></Cell>
    <Cell><Data ss:Type="Number">47.85800571</Data></Cell>
    <Cell><Data ss:Type="Number">44.617670429999997</Data></Cell>
   </Row>
   <Row ss:AutoFitHeight="0">
    <Cell><Data ss:Type="String">miR-130b</Data></Cell>
    <Cell><Data ss:Type="Number">1237.7657799999999</Data></Cell>
    <Cell><Data ss:Type="Number">1378.6447920000001</Data></Cell>
    <Cell><Data ss:Type="Number">702.13315</Data></Cell>
    <Cell><Data ss:Type="Number">600.59312850000003</Data></Cell>
    <Cell><Data ss:Type="Number">214.50783519999999</Data></Cell>
    <Cell><Data ss:Type="Number">168.7770075</Data></Cell>
    <Cell><Data ss:Type="Number">83.475242649999998</Data></Cell>
    <Cell><Data ss:Type="Number">182.4681033</Data></Cell>
    <Cell><Data ss:Type="Number">3042.3547250000001</Data></Cell>
    <Cell><Data ss:Type="Number">4331.0263999999997</Data></Cell>
    <Cell><Data ss:Type="Number">1302.0557670000001</Data></Cell>
    <Cell><Data ss:Type="Number">687.26037580000002</Data></Cell>
    <Cell><Data ss:Type="Number">218.5111177</Data></Cell>
    <Cell><Data ss:Type="Number">77.429901740000005</Data></Cell>
    <Cell><Data ss:Type="Number">62.52752486</Data></Cell>
    <Cell><Data ss:Type="Number">74.237011899999999</Data></Cell>
   </Row>
   <Row ss:AutoFitHeight="0">
    <Cell><Data ss:Type="String">miR-1343</Data></Cell>
    <Cell><Data ss:Type="Number">32.499823249999999</Data></Cell>
    <Cell><Data ss:Type="Number">26.708063320000001</Data></Cell>
    <Cell><Data ss:Type="Number">27.15735798</Data></Cell>
    <Cell><Data ss:Type="Number">14.063723810000001</Data></Cell>
    <Cell><Data ss:Type="Number">20.847480239999999</Data></Cell>
    <Cell><Data ss:Type="Number">7.8176281369999998</Data></Cell>
    <Cell><Data ss:Type="Number">5.1330542350000004</Data></Cell>
    <Cell><Data ss:Type="Number">7.7082235060000004</Data></Cell>
    <Cell><Data ss:Type="Number">21.473303139999999</Data></Cell>
    <Cell><Data ss:Type="Number">29.01776431</Data></Cell>
    <Cell><Data ss:Type="Number">17.67980588</Data></Cell>
    <Cell><Data ss:Type="Number">11.857333949999999</Data></Cell>
    <Cell><Data ss:Type="Number">20.671381409999999</Data></Cell>
    <Cell><Data ss:Type="Number">2.6226257039999998</Data></Cell>
    <Cell><Data ss:Type="Number">4.9938788570000003</Data></Cell>
    <Cell><Data ss:Type="Number">7.8293163750000003</Data></Cell>
   </Row>
   <Row ss:AutoFitHeight="0">
    <Cell><Data ss:Type="String">miR-135</Data></Cell>
    <Cell><Data ss:Type="Number">648.07112010000003</Data></Cell>
    <Cell><Data ss:Type="Number">94.877215399999997</Data></Cell>
    <Cell><Data ss:Type="Number">72.456270880000005</Data></Cell>
    <Cell><Data ss:Type="Number">38.314632189999998</Data></Cell>
    <Cell><Data ss:Type="Number">7.038538344</Data></Cell>
    <Cell><Data ss:Type="Number">0.41880150700000002</Data></Cell>
    <Cell><Data ss:Type="Number">0.92563273099999999</Data></Cell>
    <Cell><Data ss:Type="Number">14.814242050000001</Data></Cell>
    <Cell><Data ss:Type="Number">1799.8483590000001</Data></Cell>
    <Cell><Data ss:Type="Number">376.2303235</Data></Cell>
    <Cell><Data ss:Type="Number">113.2858899</Data></Cell>
    <Cell><Data ss:Type="Number">51.323656280000002</Data></Cell>
    <Cell><Data ss:Type="Number">8.456474214</Data></Cell>
    <Cell><Data ss:Type="Number">0.31221734600000001</Data></Cell>
    <Cell><Data ss:Type="Number">0.52019571399999998</Data></Cell>
    <Cell><Data ss:Type="Number">0.37731645200000002</Data></Cell>
   </Row>
   <Row ss:AutoFitHeight="0">
    <Cell><Data ss:Type="String">miR-136</Data></Cell>
    <Cell><Data ss:Type="Number">101.5812011</Data></Cell>
    <Cell><Data ss:Type="Number">411.9400814</Data></Cell>
    <Cell><Data ss:Type="Number">820.32812909999996</Data></Cell>
    <Cell><Data ss:Type="Number">769.62827049999999</Data></Cell>
    <Cell><Data ss:Type="Number">397.37576480000001</Data></Cell>
    <Cell><Data ss:Type="Number">57.655007509999997</Data></Cell>
    <Cell><Data ss:Type="Number">4.8806089449999996</Data></Cell>
    <Cell><Data ss:Type="Number">10.35792534</Data></Cell>
    <Cell><Data ss:Type="Number">466.41513809999998</Data></Cell>
    <Cell><Data ss:Type="Number">2209.4150760000002</Data></Cell>
    <Cell><Data ss:Type="Number">1565.0006510000001</Data></Cell>
    <Cell><Data ss:Type="Number">1310.061029</Data></Cell>
    <Cell><Data ss:Type="Number">625.04828540000005</Data></Cell>
    <Cell><Data ss:Type="Number">28.474221929999999</Data></Cell>
    <Cell><Data ss:Type="Number">6.3463877139999996</Data></Cell>
    <Cell><Data ss:Type="Number">2.3582278240000001</Data></Cell>
   </Row>
   <Row ss:AutoFitHeight="0">
    <Cell><Data ss:Type="String">miR-140</Data></Cell>
    <Cell><Data ss:Type="Number">7131.4007899999997</Data></Cell>
    <Cell><Data ss:Type="Number">160.12119860000001</Data></Cell>
    <Cell><Data ss:Type="Number">190.8711476</Data></Cell>
    <Cell><Data ss:Type="Number">187.96707789999999</Data></Cell>
    <Cell><Data ss:Type="Number">78.228326159999995</Data></Cell>
    <Cell><Data ss:Type="Number">61.563821580000003</Data></Cell>
    <Cell><Data ss:Type="Number">36.352121799999999</Data></Cell>
    <Cell><Data ss:Type="Number">127.90833379999999</Data></Cell>
    <Cell><Data ss:Type="Number">12377.404710000001</Data></Cell>
    <Cell><Data ss:Type="Number">474.47796949999997</Data></Cell>
    <Cell><Data ss:Type="Number">274.03699110000002</Data></Cell>
    <Cell><Data ss:Type="Number">167.57202839999999</Data></Cell>
    <Cell><Data ss:Type="Number">64.415365309999999</Data></Cell>
    <Cell><Data ss:Type="Number">40.213594129999997</Data></Cell>
    <Cell><Data ss:Type="Number">36.725817429999999</Data></Cell>
    <Cell><Data ss:Type="Number">37.54298696</Data></Cell>
   </Row>
   <Row ss:AutoFitHeight="0">
    <Cell><Data ss:Type="String">miR-142-3p</Data></Cell>
    <Cell><Data ss:Type="Number">244.90388139999999</Data></Cell>
    <Cell><Data ss:Type="Number">251.81888269999999</Data></Cell>
    <Cell><Data ss:Type="Number">195.26910029999999</Data></Cell>
    <Cell><Data ss:Type="Number">215.463461</Data></Cell>
    <Cell><Data ss:Type="Number">79.032730540000003</Data></Cell>
    <Cell><Data ss:Type="Number">180.6430502</Data></Cell>
    <Cell><Data ss:Type="Number">240.3279163</Data></Cell>
    <Cell><Data ss:Type="Number">132.96685550000001</Data></Cell>
    <Cell><Data ss:Type="Number">701.97888</Data></Cell>
    <Cell><Data ss:Type="Number">604.18237290000002</Data></Cell>
    <Cell><Data ss:Type="Number">686.75347859999999</Data></Cell>
    <Cell><Data ss:Type="Number">295.561486</Data></Cell>
    <Cell><Data ss:Type="Number">87.383566880000004</Data></Cell>
    <Cell><Data ss:Type="Number">52.202740210000002</Data></Cell>
    <Cell><Data ss:Type="Number">81.566687999999999</Data></Cell>
    <Cell><Data ss:Type="Number">129.419543</Data></Cell>
   </Row>
   <Row ss:AutoFitHeight="0">
    <Cell><Data ss:Type="String">miR-142-5p</Data></Cell>
    <Cell><Data ss:Type="Number">10.935959479999999</Data></Cell>
    <Cell><Data ss:Type="Number">11.19195034</Data></Cell>
    <Cell><Data ss:Type="Number">9.8953935949999998</Data></Cell>
    <Cell><Data ss:Type="Number">10.90840116</Data></Cell>
    <Cell><Data ss:Type="Number">1.943977257</Data></Cell>
    <Cell><Data ss:Type="Number">10.19083668</Data></Cell>
    <Cell><Data ss:Type="Number">7.5733587079999998</Data></Cell>
    <Cell><Data ss:Type="Number">4.2154347300000001</Data></Cell>
    <Cell><Data ss:Type="Number">19.384877150000001</Data></Cell>
    <Cell><Data ss:Type="Number">54.595922940000001</Data></Cell>
    <Cell><Data ss:Type="Number">27.98364179</Data></Cell>
    <Cell><Data ss:Type="Number">12.61294837</Data></Cell>
    <Cell><Data ss:Type="Number">3.9672348159999999</Data></Cell>
    <Cell><Data ss:Type="Number">2.4977387659999999</Data></Cell>
    <Cell><Data ss:Type="Number">3.4332917140000001</Data></Cell>
    <Cell><Data ss:Type="Number">8.8669366180000004</Data></Cell>
   </Row>
   <Row ss:AutoFitHeight="0">
    <Cell><Data ss:Type="String">miR-143-5p</Data></Cell>
    <Cell><Data ss:Type="Number">34.271140629999998</Data></Cell>
    <Cell><Data ss:Type="Number">26.58088206</Data></Cell>
    <Cell><Data ss:Type="Number">37.162700389999998</Data></Cell>
    <Cell><Data ss:Type="Number">27.586535170000001</Data></Cell>
    <Cell><Data ss:Type="Number">25.338738039999999</Data></Cell>
    <Cell><Data ss:Type="Number">12.005643210000001</Data></Cell>
    <Cell><Data ss:Type="Number">6.0586869659999998</Data></Cell>
    <Cell><Data ss:Type="Number">3.2519067920000002</Data></Cell>
    <Cell><Data ss:Type="Number">46.213118729999998</Data></Cell>
    <Cell><Data ss:Type="Number">42.588572190000001</Data></Cell>
    <Cell><Data ss:Type="Number">24.943165619999998</Data></Cell>
    <Cell><Data ss:Type="Number">24.295909770000002</Data></Cell>
    <Cell><Data ss:Type="Number">25.682625389999998</Data></Cell>
    <Cell><Data ss:Type="Number">5.2452514079999997</Data></Cell>
    <Cell><Data ss:Type="Number">3.8494482859999999</Data></Cell>
    <Cell><Data ss:Type="Number">4.1504809700000003</Data></Cell>
   </Row>
   <Row ss:AutoFitHeight="0">
    <Cell><Data ss:Type="String">miR-145</Data></Cell>
    <Cell><Data ss:Type="Number">282.79467060000002</Data></Cell>
    <Cell><Data ss:Type="Number">202.59973740000001</Data></Cell>
    <Cell><Data ss:Type="Number">329.95640200000003</Data></Cell>
    <Cell><Data ss:Type="Number">304.71401600000002</Data></Cell>
    <Cell><Data ss:Type="Number">788.58442930000001</Data></Cell>
    <Cell><Data ss:Type="Number">306.00430139999997</Data></Cell>
    <Cell><Data ss:Type="Number">236.03634640000001</Data></Cell>
    <Cell><Data ss:Type="Number">289.78102740000003</Data></Cell>
    <Cell><Data ss:Type="Number">573.0319624</Data></Cell>
    <Cell><Data ss:Type="Number">520.31853249999995</Data></Cell>
    <Cell><Data ss:Type="Number">421.7253058</Data></Cell>
    <Cell><Data ss:Type="Number">347.87325349999998</Data></Cell>
    <Cell><Data ss:Type="Number">1028.1402230000001</Data></Cell>
    <Cell><Data ss:Type="Number">251.95939799999999</Data></Cell>
    <Cell><Data ss:Type="Number">222.53972659999999</Data></Cell>
    <Cell><Data ss:Type="Number">242.80313670000001</Data></Cell>
   </Row>
   <Row ss:AutoFitHeight="0">
    <Cell><Data ss:Type="String">miR-146b</Data></Cell>
    <Cell><Data ss:Type="Number">63.613398119999999</Data></Cell>
    <Cell><Data ss:Type="Number">136.9742104</Data></Cell>
    <Cell><Data ss:Type="Number">205.05454510000001</Data></Cell>
    <Cell><Data ss:Type="Number">206.98916589999999</Data></Cell>
    <Cell><Data ss:Type="Number">105.5780752</Data></Cell>
    <Cell><Data ss:Type="Number">31.270512549999999</Data></Cell>
    <Cell><Data ss:Type="Number">80.10930544</Data></Cell>
    <Cell><Data ss:Type="Number">56.607266369999998</Data></Cell>
    <Cell><Data ss:Type="Number">171.67932640000001</Data></Cell>
    <Cell><Data ss:Type="Number">239.1464024</Data></Cell>
    <Cell><Data ss:Type="Number">260.41115350000001</Data></Cell>
    <Cell><Data ss:Type="Number">267.60375249999998</Data></Cell>
    <Cell><Data ss:Type="Number">98.032460330000006</Data></Cell>
    <Cell><Data ss:Type="Number">28.162004589999999</Data></Cell>
    <Cell><Data ss:Type="Number">23.720924570000001</Data></Cell>
    <Cell><Data ss:Type="Number">50.654733659999998</Data></Cell>
   </Row>
   <Row ss:AutoFitHeight="0">
    <Cell><Data ss:Type="String">miR-148a</Data></Cell>
    <Cell><Data ss:Type="Number">48633.906130000003</Data></Cell>
    <Cell><Data ss:Type="Number">62835.679020000003</Data></Cell>
    <Cell><Data ss:Type="Number">30149.724999999999</Data></Cell>
    <Cell><Data ss:Type="Number">58289.176850000003</Data></Cell>
    <Cell><Data ss:Type="Number">12373.54931</Data></Cell>
    <Cell><Data ss:Type="Number">5875.2267460000003</Data></Cell>
    <Cell><Data ss:Type="Number">4296.7029890000003</Data></Cell>
    <Cell><Data ss:Type="Number">2365.8224110000001</Data></Cell>
    <Cell><Data ss:Type="Number">37168.627710000001</Data></Cell>
    <Cell><Data ss:Type="Number">26418.485570000001</Data></Cell>
    <Cell><Data ss:Type="Number">22014.84924</Data></Cell>
    <Cell><Data ss:Type="Number">21207.829890000001</Data></Cell>
    <Cell><Data ss:Type="Number">5319.0178800000003</Data></Cell>
    <Cell><Data ss:Type="Number">5088.8929619999999</Data></Cell>
    <Cell><Data ss:Type="Number">3460.862087</Data></Cell>
    <Cell><Data ss:Type="Number">4826.0660770000004</Data></Cell>
   </Row>
   <Row ss:AutoFitHeight="0">
    <Cell><Data ss:Type="String">miR-148b</Data></Cell>
    <Cell><Data ss:Type="Number">2201.4394499999999</Data></Cell>
    <Cell><Data ss:Type="Number">4667.5520180000003</Data></Cell>
    <Cell><Data ss:Type="Number">1158.3107950000001</Data></Cell>
    <Cell><Data ss:Type="Number">2529.9377009999998</Data></Cell>
    <Cell><Data ss:Type="Number">837.78716399999996</Data></Cell>
    <Cell><Data ss:Type="Number">460.40245709999999</Data></Cell>
    <Cell><Data ss:Type="Number">277.1849287</Data></Cell>
    <Cell><Data ss:Type="Number">195.2348485</Data></Cell>
    <Cell><Data ss:Type="Number">2823.766138</Data></Cell>
    <Cell><Data ss:Type="Number">1809.857972</Data></Cell>
    <Cell><Data ss:Type="Number">1321.593642</Data></Cell>
    <Cell><Data ss:Type="Number">990.78487529999995</Data></Cell>
    <Cell><Data ss:Type="Number">318.21399259999998</Data></Cell>
    <Cell><Data ss:Type="Number">620.25097900000003</Data></Cell>
    <Cell><Data ss:Type="Number">275.39161109999998</Data></Cell>
    <Cell><Data ss:Type="Number">456.74156490000001</Data></Cell>
   </Row>
   <Row ss:AutoFitHeight="0">
    <Cell><Data ss:Type="String">miR-151-5p</Data></Cell>
    <Cell><Data ss:Type="Number">862.93961979999995</Data></Cell>
    <Cell><Data ss:Type="Number">819.6831813</Data></Cell>
    <Cell><Data ss:Type="Number">748.31165339999995</Data></Cell>
    <Cell><Data ss:Type="Number">688.31109819999995</Data></Cell>
    <Cell><Data ss:Type="Number">567.97652749999997</Data></Cell>
    <Cell><Data ss:Type="Number">475.8981129</Data></Cell>
    <Cell><Data ss:Type="Number">448.84772609999999</Data></Cell>
    <Cell><Data ss:Type="Number">725.17521450000004</Data></Cell>
    <Cell><Data ss:Type="Number">1184.4052839999999</Data></Cell>
    <Cell><Data ss:Type="Number">1715.11247</Data></Cell>
    <Cell><Data ss:Type="Number">802.96723450000002</Data></Cell>
    <Cell><Data ss:Type="Number">587.75176929999998</Data></Cell>
    <Cell><Data ss:Type="Number">504.36082629999999</Data></Cell>
    <Cell><Data ss:Type="Number">301.47706899999997</Data></Cell>
    <Cell><Data ss:Type="Number">399.92646509999997</Data></Cell>
    <Cell><Data ss:Type="Number">508.9055644</Data></Cell>
   </Row>
   <Row ss:AutoFitHeight="0">
    <Cell><Data ss:Type="String">miR-153</Data></Cell>
    <Cell><Data ss:Type="Number">59.14659777</Data></Cell>
    <Cell><Data ss:Type="Number">0.63590626900000002</Data></Cell>
    <Cell><Data ss:Type="Number">2.3089251719999999</Data></Cell>
    <Cell><Data ss:Type="Number">1.983345666</Data></Cell>
    <Cell><Data ss:Type="Number">0.46923588999999999</Data></Cell>
    <Cell><Data ss:Type="Number">0.13960050199999999</Data></Cell>
    <Cell><Data ss:Type="Number">8.4148399999999998E-4</Data></Cell>
    <Cell><Data ss:Type="Number">3.8541117530000002</Data></Cell>
    <Cell><Data ss:Type="Number">352.14075179999998</Data></Cell>
    <Cell><Data ss:Type="Number">3.6897588240000001</Data></Cell>
    <Cell><Data ss:Type="Number">2.1958994559999998</Data></Cell>
    <Cell><Data ss:Type="Number">2.0343465119999999</Data></Cell>
    <Cell><Data ss:Type="Number">1.1484100779999999</Data></Cell>
    <Cell><Data ss:Type="Number">6.2443500000000001E-4</Data></Cell>
    <Cell><Data ss:Type="Number">1.0403910000000001E-3</Data></Cell>
    <Cell><Data ss:Type="Number">9.4329099999999996E-4</Data></Cell>
   </Row>
   <Row ss:AutoFitHeight="0">
    <Cell><Data ss:Type="String">miR-16</Data></Cell>
    <Cell><Data ss:Type="Number">1842.709173</Data></Cell>
    <Cell><Data ss:Type="Number">933.12885979999999</Data></Cell>
    <Cell><Data ss:Type="Number">658.37352050000004</Data></Cell>
    <Cell><Data ss:Type="Number">721.4870621</Data></Cell>
    <Cell><Data ss:Type="Number">358.2951185</Data></Cell>
    <Cell><Data ss:Type="Number">438.34557769999998</Data></Cell>
    <Cell><Data ss:Type="Number">517.84943880000003</Data></Cell>
    <Cell><Data ss:Type="Number">528.73595609999995</Data></Cell>
    <Cell><Data ss:Type="Number">2898.5746279999998</Data></Cell>
    <Cell><Data ss:Type="Number">1974.1460480000001</Data></Cell>
    <Cell><Data ss:Type="Number">1188.882488</Data></Cell>
    <Cell><Data ss:Type="Number">855.99488789999998</Data></Cell>
    <Cell><Data ss:Type="Number">475.23297059999999</Data></Cell>
    <Cell><Data ss:Type="Number">355.61555679999998</Data></Cell>
    <Cell><Data ss:Type="Number">426.3524074</Data></Cell>
    <Cell><Data ss:Type="Number">459.57143830000001</Data></Cell>
   </Row>
   <Row ss:AutoFitHeight="0">
    <Cell><Data ss:Type="String">miR-17-5p</Data></Cell>
    <Cell><Data ss:Type="Number">3368.506562</Data></Cell>
    <Cell><Data ss:Type="Number">1772.397954</Data></Cell>
    <Cell><Data ss:Type="Number">1741.9191189999999</Data></Cell>
    <Cell><Data ss:Type="Number">1079.9317149999999</Data></Cell>
    <Cell><Data ss:Type="Number">563.82043820000001</Data></Cell>
    <Cell><Data ss:Type="Number">398.97823599999998</Data></Cell>
    <Cell><Data ss:Type="Number">124.96041870000001</Data></Cell>
    <Cell><Data ss:Type="Number">159.94563779999999</Data></Cell>
    <Cell><Data ss:Type="Number">6478.6187209999998</Data></Cell>
    <Cell><Data ss:Type="Number">5246.5868950000004</Data></Cell>
    <Cell><Data ss:Type="Number">1218.442673</Data></Cell>
    <Cell><Data ss:Type="Number">683.65667619999999</Data></Cell>
    <Cell><Data ss:Type="Number">418.33447130000002</Data></Cell>
    <Cell><Data ss:Type="Number">98.53579431</Data></Cell>
    <Cell><Data ss:Type="Number">73.347595709999993</Data></Cell>
    <Cell><Data ss:Type="Number">81.311695369999995</Data></Cell>
   </Row>
   <Row ss:AutoFitHeight="0">
    <Cell><Data ss:Type="String">miR-17-3p</Data></Cell>
    <Cell><Data ss:Type="Number">82.096709919999995</Data></Cell>
    <Cell><Data ss:Type="Number">66.261433280000006</Data></Cell>
    <Cell><Data ss:Type="Number">49.916763250000002</Data></Cell>
    <Cell><Data ss:Type="Number">44.80558164</Data></Cell>
    <Cell><Data ss:Type="Number">26.813479399999999</Data></Cell>
    <Cell><Data ss:Type="Number">9.6324346690000002</Data></Cell>
    <Cell><Data ss:Type="Number">3.8708277839999998</Data></Cell>
    <Cell><Data ss:Type="Number">2.2883788530000002</Data></Cell>
    <Cell><Data ss:Type="Number">63.241822970000001</Data></Cell>
    <Cell><Data ss:Type="Number">58.911064619999998</Data></Cell>
    <Cell><Data ss:Type="Number">33.44523787</Data></Cell>
    <Cell><Data ss:Type="Number">27.72523674</Data></Cell>
    <Cell><Data ss:Type="Number">16.495344759999998</Data></Cell>
    <Cell><Data ss:Type="Number">11.052494039999999</Data></Cell>
    <Cell><Data ss:Type="Number">5.7221528570000002</Data></Cell>
    <Cell><Data ss:Type="Number">5.282430325</Data></Cell>
   </Row>
   <Row ss:AutoFitHeight="0">
    <Cell><Data ss:Type="String">miR-181d-5p</Data></Cell>
    <Cell><Data ss:Type="Number">260.84573779999999</Data></Cell>
    <Cell><Data ss:Type="Number">72.111770960000001</Data></Cell>
    <Cell><Data ss:Type="Number">69.597601620000006</Data></Cell>
    <Cell><Data ss:Type="Number">63.196605089999998</Data></Cell>
    <Cell><Data ss:Type="Number">77.356888080000004</Data></Cell>
    <Cell><Data ss:Type="Number">15.495655770000001</Data></Cell>
    <Cell><Data ss:Type="Number">18.680951480000001</Data></Cell>
    <Cell><Data ss:Type="Number">20.95673266</Data></Cell>
    <Cell><Data ss:Type="Number">301.59013290000001</Data></Cell>
    <Cell><Data ss:Type="Number">110.56768820000001</Data></Cell>
    <Cell><Data ss:Type="Number">55.291622199999999</Data></Cell>
    <Cell><Data ss:Type="Number">56.729205579999999</Data></Cell>
    <Cell><Data ss:Type="Number">49.590435210000003</Data></Cell>
    <Cell><Data ss:Type="Number">6.4941207910000003</Data></Cell>
    <Cell><Data ss:Type="Number">9.0514054280000007</Data></Cell>
    <Cell><Data ss:Type="Number">10.28187331</Data></Cell>
   </Row>
   <Row ss:AutoFitHeight="0">
    <Cell><Data ss:Type="String">miR-183</Data></Cell>
    <Cell><Data ss:Type="Number">7384.5451480000002</Data></Cell>
    <Cell><Data ss:Type="Number">57.867470519999998</Data></Cell>
    <Cell><Data ss:Type="Number">24.958381620000001</Data></Cell>
    <Cell><Data ss:Type="Number">11.26900947</Data></Cell>
    <Cell><Data ss:Type="Number">15.685885450000001</Data></Cell>
    <Cell><Data ss:Type="Number">3.0712110539999999</Data></Cell>
    <Cell><Data ss:Type="Number">13.547897239999999</Data></Cell>
    <Cell><Data ss:Type="Number">79.972818880000005</Data></Cell>
    <Cell><Data ss:Type="Number">7942.0162979999996</Data></Cell>
    <Cell><Data ss:Type="Number">85.239682669999993</Data></Cell>
    <Cell><Data ss:Type="Number">6.756613711</Data></Cell>
    <Cell><Data ss:Type="Number">4.9986800000000002</Data></Cell>
    <Cell><Data ss:Type="Number">3.8628339</Data></Cell>
    <Cell><Data ss:Type="Number">4.2461559019999999</Data></Cell>
    <Cell><Data ss:Type="Number">2.080782857</Data></Cell>
    <Cell><Data ss:Type="Number">3.301518953</Data></Cell>
   </Row>
   <Row ss:AutoFitHeight="0">
    <Cell><Data ss:Type="String">miR-1839-5p</Data></Cell>
    <Cell><Data ss:Type="Number">2.3104139749999999</Data></Cell>
    <Cell><Data ss:Type="Number">1.144631285</Data></Cell>
    <Cell><Data ss:Type="Number">1.759181084</Data></Cell>
    <Cell><Data ss:Type="Number">1.8931935900000001</Data></Cell>
    <Cell><Data ss:Type="Number">1.474741367</Data></Cell>
    <Cell><Data ss:Type="Number">0.83760301500000001</Data></Cell>
    <Cell><Data ss:Type="Number">0.50489058099999995</Data></Cell>
    <Cell><Data ss:Type="Number">0.48176396900000001</Data></Cell>
    <Cell><Data ss:Type="Number">4.9265433639999996</Data></Cell>
    <Cell><Data ss:Type="Number">3.9399119649999998</Data></Cell>
    <Cell><Data ss:Type="Number">2.25220457</Data></Cell>
    <Cell><Data ss:Type="Number">2.3249674420000002</Data></Cell>
    <Cell><Data ss:Type="Number">1.2528109949999999</Data></Cell>
    <Cell><Data ss:Type="Number">0.74932162999999996</Data></Cell>
    <Cell><Data ss:Type="Number">0.208078286</Data></Cell>
    <Cell><Data ss:Type="Number">0.66030379100000003</Data></Cell>
   </Row>
   <Row ss:AutoFitHeight="0">
    <Cell><Data ss:Type="String">miR-1839-3p</Data></Cell>
    <Cell><Data ss:Type="Number">0.53909659399999998</Data></Cell>
    <Cell><Data ss:Type="Number">0.25436250799999999</Data></Cell>
    <Cell><Data ss:Type="Number">0.32984645299999998</Data></Cell>
    <Cell><Data ss:Type="Number">0.54091245399999999</Data></Cell>
    <Cell><Data ss:Type="Number">0.67033698500000005</Data></Cell>
    <Cell><Data ss:Type="Number">0.69800251199999996</Data></Cell>
    <Cell><Data ss:Type="Number">8.4148429999999996E-2</Data></Cell>
    <Cell><Data ss:Type="Number">0.24088198499999999</Data></Cell>
    <Cell><Data ss:Type="Number">0.91033953499999998</Data></Cell>
    <Cell><Data ss:Type="Number">1.8761485550000001</Data></Cell>
    <Cell><Data ss:Type="Number">0.33783068599999999</Data></Cell>
    <Cell><Data ss:Type="Number">0.69749023300000002</Data></Cell>
    <Cell><Data ss:Type="Number">1.357211911</Data></Cell>
    <Cell><Data ss:Type="Number">6.2443500000000001E-4</Data></Cell>
    <Cell><Data ss:Type="Number">0.41615657099999998</Data></Cell>
    <Cell><Data ss:Type="Number">9.4329113000000006E-2</Data></Cell>
   </Row>
   <Row ss:AutoFitHeight="0">
    <Cell><Data ss:Type="String">miR-184</Data></Cell>
    <Cell><Data ss:Type="Number">160.11168850000001</Data></Cell>
    <Cell><Data ss:Type="Number">132.7772291</Data></Cell>
    <Cell><Data ss:Type="Number">120.2840066</Data></Cell>
    <Cell><Data ss:Type="Number">77.170176830000003</Data></Cell>
    <Cell><Data ss:Type="Number">55.906104560000003</Data></Cell>
    <Cell><Data ss:Type="Number">122.0108391</Data></Cell>
    <Cell><Data ss:Type="Number">13.04300666</Data></Cell>
    <Cell><Data ss:Type="Number">17.102620900000002</Data></Cell>
    <Cell><Data ss:Type="Number">398.94291370000002</Data></Cell>
    <Cell><Data ss:Type="Number">100.87425399999999</Data></Cell>
    <Cell><Data ss:Type="Number">136.483597</Data></Cell>
    <Cell><Data ss:Type="Number">112.2378032</Data></Cell>
    <Cell><Data ss:Type="Number">52.20045811</Data></Cell>
    <Cell><Data ss:Type="Number">49.080566750000003</Data></Cell>
    <Cell><Data ss:Type="Number">83.543431709999993</Data></Cell>
    <Cell><Data ss:Type="Number">58.67270826</Data></Cell>
   </Row>
   <Row ss:AutoFitHeight="0">
    <Cell><Data ss:Type="String">miR-185</Data></Cell>
    <Cell><Data ss:Type="Number">88.488855259999994</Data></Cell>
    <Cell><Data ss:Type="Number">88.390971449999995</Data></Cell>
    <Cell><Data ss:Type="Number">69.377703990000001</Data></Cell>
    <Cell><Data ss:Type="Number">78.071697589999999</Data></Cell>
    <Cell><Data ss:Type="Number">39.549882119999999</Data></Cell>
    <Cell><Data ss:Type="Number">30.43290953</Data></Cell>
    <Cell><Data ss:Type="Number">23.645708859999999</Data></Cell>
    <Cell><Data ss:Type="Number">16.379974950000001</Data></Cell>
    <Cell><Data ss:Type="Number">170.60833869999999</Data></Cell>
    <Cell><Data ss:Type="Number">182.6117927</Data></Cell>
    <Cell><Data ss:Type="Number">119.9861985</Data></Cell>
    <Cell><Data ss:Type="Number">80.211376740000006</Data></Cell>
    <Cell><Data ss:Type="Number">30.485067539999999</Data></Cell>
    <Cell><Data ss:Type="Number">22.16743155</Data></Cell>
    <Cell><Data ss:Type="Number">14.35740171</Data></Cell>
    <Cell><Data ss:Type="Number">14.71534162</Data></Cell>
   </Row>
   <Row ss:AutoFitHeight="0">
    <Cell><Data ss:Type="String">miR-186</Data></Cell>
    <Cell><Data ss:Type="Number">1245.775216</Data></Cell>
    <Cell><Data ss:Type="Number">947.24597900000003</Data></Cell>
    <Cell><Data ss:Type="Number">1020.434977</Data></Cell>
    <Cell><Data ss:Type="Number">796.13298080000004</Data></Cell>
    <Cell><Data ss:Type="Number">810.57148240000004</Data></Cell>
    <Cell><Data ss:Type="Number">291.2066481</Data></Cell>
    <Cell><Data ss:Type="Number">294.09876320000001</Data></Cell>
    <Cell><Data ss:Type="Number">316.75980970000001</Data></Cell>
    <Cell><Data ss:Type="Number">2435.8008479999999</Data></Cell>
    <Cell><Data ss:Type="Number">2797.4625719999999</Data></Cell>
    <Cell><Data ss:Type="Number">1782.1694769999999</Data></Cell>
    <Cell><Data ss:Type="Number">1298.2618190000001</Data></Cell>
    <Cell><Data ss:Type="Number">765.67631960000006</Data></Cell>
    <Cell><Data ss:Type="Number">320.2101098</Data></Cell>
    <Cell><Data ss:Type="Number">255.10397829999999</Data></Cell>
    <Cell><Data ss:Type="Number">279.49716169999999</Data></Cell>
   </Row>
   <Row ss:AutoFitHeight="0">
    <Cell><Data ss:Type="String">miR-187</Data></Cell>
    <Cell><Data ss:Type="Number">0.92416558999999998</Data></Cell>
    <Cell><Data ss:Type="Number">0.76308752300000005</Data></Cell>
    <Cell><Data ss:Type="Number">4.1780550740000004</Data></Cell>
    <Cell><Data ss:Type="Number">1.8030415150000001</Data></Cell>
    <Cell><Data ss:Type="Number">1.3406739700000001</Data></Cell>
    <Cell><Data ss:Type="Number">1.3960050000000001E-3</Data></Cell>
    <Cell><Data ss:Type="Number">8.4148429999999996E-2</Data></Cell>
    <Cell><Data ss:Type="Number">0.24088198499999999</Data></Cell>
    <Cell><Data ss:Type="Number">3.4807099859999999</Data></Cell>
    <Cell><Data ss:Type="Number">1.000612563</Data></Cell>
    <Cell><Data ss:Type="Number">1.6328483140000001</Data></Cell>
    <Cell><Data ss:Type="Number">0.81373860499999995</Data></Cell>
    <Cell><Data ss:Type="Number">0.41760366500000001</Data></Cell>
    <Cell><Data ss:Type="Number">6.2443469000000001E-2</Data></Cell>
    <Cell><Data ss:Type="Number">0.208078286</Data></Cell>
    <Cell><Data ss:Type="Number">9.4329099999999996E-4</Data></Cell>
   </Row>
   <Row ss:AutoFitHeight="0">
    <Cell><Data ss:Type="String">miR-18a</Data></Cell>
    <Cell><Data ss:Type="Number">693.43224780000003</Data></Cell>
    <Cell><Data ss:Type="Number">434.83270709999999</Data></Cell>
    <Cell><Data ss:Type="Number">286.9664143</Data></Cell>
    <Cell><Data ss:Type="Number">167.32225260000001</Data></Cell>
    <Cell><Data ss:Type="Number">59.056688389999998</Data></Cell>
    <Cell><Data ss:Type="Number">30.29330903</Data></Cell>
    <Cell><Data ss:Type="Number">11.191741199999999</Data></Cell>
    <Cell><Data ss:Type="Number">17.223061900000001</Data></Cell>
    <Cell><Data ss:Type="Number">1205.985686</Data></Cell>
    <Cell><Data ss:Type="Number">905.86706049999998</Data></Cell>
    <Cell><Data ss:Type="Number">327.75207010000003</Data></Cell>
    <Cell><Data ss:Type="Number">152.34349159999999</Data></Cell>
    <Cell><Data ss:Type="Number">50.843246200000003</Data></Cell>
    <Cell><Data ss:Type="Number">13.487789340000001</Data></Cell>
    <Cell><Data ss:Type="Number">7.8029357140000002</Data></Cell>
    <Cell><Data ss:Type="Number">6.1313923419999998</Data></Cell>
   </Row>
   <Row ss:AutoFitHeight="0">
    <Cell><Data ss:Type="String">miR-18b</Data></Cell>
    <Cell><Data ss:Type="Number">40.894327359999998</Data></Cell>
    <Cell><Data ss:Type="Number">14.6258442</Data></Cell>
    <Cell><Data ss:Type="Number">9.7854447780000005</Data></Cell>
    <Cell><Data ss:Type="Number">7.6629264370000003</Data></Cell>
    <Cell><Data ss:Type="Number">0.73737068400000005</Data></Cell>
    <Cell><Data ss:Type="Number">1.535605527</Data></Cell>
    <Cell><Data ss:Type="Number">8.4148399999999998E-4</Data></Cell>
    <Cell><Data ss:Type="Number">1.083968931</Data></Cell>
    <Cell><Data ss:Type="Number">163.1114249</Data></Cell>
    <Cell><Data ss:Type="Number">34.583671690000003</Data></Cell>
    <Cell><Data ss:Type="Number">19.368959310000001</Data></Cell>
    <Cell><Data ss:Type="Number">9.7067390689999993</Data></Cell>
    <Cell><Data ss:Type="Number">0.93960824600000004</Data></Cell>
    <Cell><Data ss:Type="Number">0.56199122199999996</Data></Cell>
    <Cell><Data ss:Type="Number">0.41615657099999998</Data></Cell>
    <Cell><Data ss:Type="Number">9.4329099999999996E-4</Data></Cell>
   </Row>
   <Row ss:AutoFitHeight="0">
    <Cell><Data ss:Type="String">miR-190</Data></Cell>
    <Cell><Data ss:Type="Number">1.9253449789999999</Data></Cell>
    <Cell><Data ss:Type="Number">5.3416126630000003</Data></Cell>
    <Cell><Data ss:Type="Number">7.5864684230000003</Data></Cell>
    <Cell><Data ss:Type="Number">2.7947143479999998</Data></Cell>
    <Cell><Data ss:Type="Number">4.5582914990000001</Data></Cell>
    <Cell><Data ss:Type="Number">3.0712110539999999</Data></Cell>
    <Cell><Data ss:Type="Number">2.4403044729999999</Data></Cell>
    <Cell><Data ss:Type="Number">0.96352793800000003</Data></Cell>
    <Cell><Data ss:Type="Number">1.2316358409999999</Data></Cell>
    <Cell><Data ss:Type="Number">5.5659073790000004</Data></Cell>
    <Cell><Data ss:Type="Number">3.2656966270000001</Data></Cell>
    <Cell><Data ss:Type="Number">0.92998697699999999</Data></Cell>
    <Cell><Data ss:Type="Number">1.983617408</Data></Cell>
    <Cell><Data ss:Type="Number">0.56199122199999996</Data></Cell>
    <Cell><Data ss:Type="Number">0.208078286</Data></Cell>
    <Cell><Data ss:Type="Number">0.37731645200000002</Data></Cell>
   </Row>
   <Row ss:AutoFitHeight="0">
    <Cell><Data ss:Type="String">miR-192</Data></Cell>
    <Cell><Data ss:Type="Number">1893.7693220000001</Data></Cell>
    <Cell><Data ss:Type="Number">58.249014279999997</Data></Cell>
    <Cell><Data ss:Type="Number">47.387940440000001</Data></Cell>
    <Cell><Data ss:Type="Number">34.167636700000003</Data></Cell>
    <Cell><Data ss:Type="Number">44.9796117</Data></Cell>
    <Cell><Data ss:Type="Number">30.153708529999999</Data></Cell>
    <Cell><Data ss:Type="Number">27.516536640000002</Data></Cell>
    <Cell><Data ss:Type="Number">45.04493111</Data></Cell>
    <Cell><Data ss:Type="Number">1124.6977199999999</Data></Cell>
    <Cell><Data ss:Type="Number">24.57754607</Data></Cell>
    <Cell><Data ss:Type="Number">29.785405440000002</Data></Cell>
    <Cell><Data ss:Type="Number">31.328936280000001</Data></Cell>
    <Cell><Data ss:Type="Number">31.73787853</Data></Cell>
    <Cell><Data ss:Type="Number">52.140296739999997</Data></Cell>
    <Cell><Data ss:Type="Number">33.60464314</Data></Cell>
    <Cell><Data ss:Type="Number">53.012961480000001</Data></Cell>
   </Row>
   <Row ss:AutoFitHeight="0">
    <Cell><Data ss:Type="String">miR-193a-3p</Data></Cell>
    <Cell><Data ss:Type="Number">33.115933650000002</Data></Cell>
    <Cell><Data ss:Type="Number">41.715451280000003</Data></Cell>
    <Cell><Data ss:Type="Number">94.336085609999998</Data></Cell>
    <Cell><Data ss:Type="Number">72.301964740000003</Data></Cell>
    <Cell><Data ss:Type="Number">42.231230060000001</Data></Cell>
    <Cell><Data ss:Type="Number">12.703645720000001</Data></Cell>
    <Cell><Data ss:Type="Number">12.0332255</Data></Cell>
    <Cell><Data ss:Type="Number">14.0915961</Data></Cell>
    <Cell><Data ss:Type="Number">66.776082340000002</Data></Cell>
    <Cell><Data ss:Type="Number">179.48487840000001</Data></Cell>
    <Cell><Data ss:Type="Number">110.07649840000001</Data></Cell>
    <Cell><Data ss:Type="Number">94.219305579999997</Data></Cell>
    <Cell><Data ss:Type="Number">88.218774210000007</Data></Cell>
    <Cell><Data ss:Type="Number">6.8687816059999998</Data></Cell>
    <Cell><Data ss:Type="Number">5.9302311430000003</Data></Cell>
    <Cell><Data ss:Type="Number">13.583392269999999</Data></Cell>
   </Row>
   <Row ss:AutoFitHeight="0">
    <Cell><Data ss:Type="String">miR-193a-5p</Data></Cell>
    <Cell><Data ss:Type="Number">28.95718849</Data></Cell>
    <Cell><Data ss:Type="Number">39.299007449999998</Data></Cell>
    <Cell><Data ss:Type="Number">39.801472019999999</Data></Cell>
    <Cell><Data ss:Type="Number">44.895733720000003</Data></Cell>
    <Cell><Data ss:Type="Number">20.378244349999999</Data></Cell>
    <Cell><Data ss:Type="Number">8.5156306490000002</Data></Cell>
    <Cell><Data ss:Type="Number">5.6379448160000001</Data></Cell>
    <Cell><Data ss:Type="Number">6.8651365599999998</Data></Cell>
    <Cell><Data ss:Type="Number">20.081019149999999</Data></Cell>
    <Cell><Data ss:Type="Number">56.0343035</Data></Cell>
    <Cell><Data ss:Type="Number">29.729100330000001</Data></Cell>
    <Cell><Data ss:Type="Number">21.62219721</Data></Cell>
    <Cell><Data ss:Type="Number">20.984584160000001</Data></Cell>
    <Cell><Data ss:Type="Number">3.5592777409999998</Data></Cell>
    <Cell><Data ss:Type="Number">4.3696440000000001</Data></Cell>
    <Cell><Data ss:Type="Number">9.2442530699999992</Data></Cell>
   </Row>
   <Row ss:AutoFitHeight="0">
    <Cell><Data ss:Type="String">miR-195</Data></Cell>
    <Cell><Data ss:Type="Number">14.863663239999999</Data></Cell>
    <Cell><Data ss:Type="Number">13.60839417</Data></Cell>
    <Cell><Data ss:Type="Number">21.330070639999999</Data></Cell>
    <Cell><Data ss:Type="Number">40.838890309999996</Data></Cell>
    <Cell><Data ss:Type="Number">111.4770406</Data></Cell>
    <Cell><Data ss:Type="Number">108.7487914</Data></Cell>
    <Cell><Data ss:Type="Number">224.84460519999999</Data></Cell>
    <Cell><Data ss:Type="Number">241.60463050000001</Data></Cell>
    <Cell><Data ss:Type="Number">39.144599990000003</Data></Cell>
    <Cell><Data ss:Type="Number">35.646822540000002</Data></Cell>
    <Cell><Data ss:Type="Number">40.595987379999997</Data></Cell>
    <Cell><Data ss:Type="Number">59.344793950000003</Data></Cell>
    <Cell><Data ss:Type="Number">103.5657089</Data></Cell>
    <Cell><Data ss:Type="Number">75.431710730000006</Data></Cell>
    <Cell><Data ss:Type="Number">140.14072540000001</Data></Cell>
    <Cell><Data ss:Type="Number">151.77554269999999</Data></Cell>
   </Row>
   <Row ss:AutoFitHeight="0">
    <Cell><Data ss:Type="String">miR-196a</Data></Cell>
    <Cell><Data ss:Type="Number">333.54676419999998</Data></Cell>
    <Cell><Data ss:Type="Number">570.02637990000005</Data></Cell>
    <Cell><Data ss:Type="Number">285.20723320000002</Data></Cell>
    <Cell><Data ss:Type="Number">15.506157030000001</Data></Cell>
    <Cell><Data ss:Type="Number">12.468267920000001</Data></Cell>
    <Cell><Data ss:Type="Number">11.447241200000001</Data></Cell>
    <Cell><Data ss:Type="Number">34.33255948</Data></Cell>
    <Cell><Data ss:Type="Number">45.526695080000003</Data></Cell>
    <Cell><Data ss:Type="Number">1257.178897</Data></Cell>
    <Cell><Data ss:Type="Number">1401.48297</Data></Cell>
    <Cell><Data ss:Type="Number">362.71754609999999</Data></Cell>
    <Cell><Data ss:Type="Number">55.682970230000002</Data></Cell>
    <Cell><Data ss:Type="Number">31.320274869999999</Data></Cell>
    <Cell><Data ss:Type="Number">18.108606049999999</Data></Cell>
    <Cell><Data ss:Type="Number">27.570372859999999</Data></Cell>
    <Cell><Data ss:Type="Number">8.7726075049999999</Data></Cell>
   </Row>
   <Row ss:AutoFitHeight="0">
    <Cell><Data ss:Type="String">miR-196b-3p</Data></Cell>
    <Cell><Data ss:Type="Number">0.77013799199999999</Data></Cell>
    <Cell><Data ss:Type="Number">3.0523500929999998</Data></Cell>
    <Cell><Data ss:Type="Number">2.1989763550000001</Data></Cell>
    <Cell><Data ss:Type="Number">9.0152075999999998E-2</Data></Cell>
    <Cell><Data ss:Type="Number">6.7033700000000002E-4</Data></Cell>
    <Cell><Data ss:Type="Number">1.3960050000000001E-3</Data></Cell>
    <Cell><Data ss:Type="Number">0.25244528999999999</Data></Cell>
    <Cell><Data ss:Type="Number">0.60220496099999998</Data></Cell>
    <Cell><Data ss:Type="Number">5.5691359770000002</Data></Cell>
    <Cell><Data ss:Type="Number">7.2544410780000002</Data></Cell>
    <Cell><Data ss:Type="Number">3.096781284</Data></Cell>
    <Cell><Data ss:Type="Number">0.92998697699999999</Data></Cell>
    <Cell><Data ss:Type="Number">3.0276265699999998</Data></Cell>
    <Cell><Data ss:Type="Number">0.124886938</Data></Cell>
    <Cell><Data ss:Type="Number">1.0403910000000001E-3</Data></Cell>
    <Cell><Data ss:Type="Number">9.4329099999999996E-4</Data></Cell>
   </Row>
   <Row ss:AutoFitHeight="0">
    <Cell><Data ss:Type="String">miR-196b-5p</Data></Cell>
    <Cell><Data ss:Type="Number">159.8036333</Data></Cell>
    <Cell><Data ss:Type="Number">763.46906709999996</Data></Cell>
    <Cell><Data ss:Type="Number">462.44472739999998</Data></Cell>
    <Cell><Data ss:Type="Number">59.680674140000001</Data></Cell>
    <Cell><Data ss:Type="Number">42.298263759999998</Data></Cell>
    <Cell><Data ss:Type="Number">9.4928341669999998</Data></Cell>
    <Cell><Data ss:Type="Number">41.653472890000003</Data></Cell>
    <Cell><Data ss:Type="Number">46.610664010000001</Data></Cell>
    <Cell><Data ss:Type="Number">1191.5273520000001</Data></Cell>
    <Cell><Data ss:Type="Number">1773.710844</Data></Cell>
    <Cell><Data ss:Type="Number">841.42362749999995</Data></Cell>
    <Cell><Data ss:Type="Number">270.56808599999999</Data></Cell>
    <Cell><Data ss:Type="Number">131.4407535</Data></Cell>
    <Cell><Data ss:Type="Number">55.200026729999998</Data></Cell>
    <Cell><Data ss:Type="Number">45.152988000000001</Data></Cell>
    <Cell><Data ss:Type="Number">8.3009619400000005</Data></Cell>
   </Row>
   <Row ss:AutoFitHeight="0">
    <Cell><Data ss:Type="String">miR-199a</Data></Cell>
    <Cell><Data ss:Type="Number">5947.7757110000002</Data></Cell>
    <Cell><Data ss:Type="Number">6137.6401310000001</Data></Cell>
    <Cell><Data ss:Type="Number">4404.1098430000002</Data></Cell>
    <Cell><Data ss:Type="Number">3085.9055520000002</Data></Cell>
    <Cell><Data ss:Type="Number">2600.1701320000002</Data></Cell>
    <Cell><Data ss:Type="Number">491.11456759999999</Data></Cell>
    <Cell><Data ss:Type="Number">432.35463379999999</Data></Cell>
    <Cell><Data ss:Type="Number">357.22798310000002</Data></Cell>
    <Cell><Data ss:Type="Number">4389.0681930000001</Data></Cell>
    <Cell><Data ss:Type="Number">13661.42585</Data></Cell>
    <Cell><Data ss:Type="Number">4147.5473270000002</Data></Cell>
    <Cell><Data ss:Type="Number">3753.4274380000002</Data></Cell>
    <Cell><Data ss:Type="Number">2569.4109490000001</Data></Cell>
    <Cell><Data ss:Type="Number">306.28521619999998</Data></Cell>
    <Cell><Data ss:Type="Number">385.77714170000002</Data></Cell>
    <Cell><Data ss:Type="Number">267.23437699999999</Data></Cell>
   </Row>
   <Row ss:AutoFitHeight="0">
    <Cell><Data ss:Type="String">miR-199a-5p</Data></Cell>
    <Cell><Data ss:Type="Number">5947.7757110000002</Data></Cell>
    <Cell><Data ss:Type="Number">6137.2585879999997</Data></Cell>
    <Cell><Data ss:Type="Number">4403.9998939999996</Data></Cell>
    <Cell><Data ss:Type="Number">3085.7252480000002</Data></Cell>
    <Cell><Data ss:Type="Number">2600.3041990000002</Data></Cell>
    <Cell><Data ss:Type="Number">490.97496710000001</Data></Cell>
    <Cell><Data ss:Type="Number">432.35463379999999</Data></Cell>
    <Cell><Data ss:Type="Number">357.58930609999999</Data></Cell>
    <Cell><Data ss:Type="Number">4388.9610940000002</Data></Cell>
    <Cell><Data ss:Type="Number">13660.988090000001</Data></Cell>
    <Cell><Data ss:Type="Number">4146.8153599999996</Data></Cell>
    <Cell><Data ss:Type="Number">3753.0786929999999</Data></Cell>
    <Cell><Data ss:Type="Number">2569.5153500000001</Data></Cell>
    <Cell><Data ss:Type="Number">306.28521619999998</Data></Cell>
    <Cell><Data ss:Type="Number">385.77714170000002</Data></Cell>
    <Cell><Data ss:Type="Number">266.95138969999999</Data></Cell>
   </Row>
   <Row ss:AutoFitHeight="0">
    <Cell><Data ss:Type="String">miR-199b</Data></Cell>
    <Cell><Data ss:Type="Number">2496.6333420000001</Data></Cell>
    <Cell><Data ss:Type="Number">2810.8328919999999</Data></Cell>
    <Cell><Data ss:Type="Number">2157.195804</Data></Cell>
    <Cell><Data ss:Type="Number">2056.90976</Data></Cell>
    <Cell><Data ss:Type="Number">2293.826129</Data></Cell>
    <Cell><Data ss:Type="Number">415.45109530000002</Data></Cell>
    <Cell><Data ss:Type="Number">306.55273080000001</Data></Cell>
    <Cell><Data ss:Type="Number">234.85993500000001</Data></Cell>
    <Cell><Data ss:Type="Number">2138.8695109999999</Data></Cell>
    <Cell><Data ss:Type="Number">5390.8627189999997</Data></Cell>
    <Cell><Data ss:Type="Number">1715.2790010000001</Data></Cell>
    <Cell><Data ss:Type="Number">2317.5275459999998</Data></Cell>
    <Cell><Data ss:Type="Number">2755.9753860000001</Data></Cell>
    <Cell><Data ss:Type="Number">262.63723119999997</Data></Cell>
    <Cell><Data ss:Type="Number">262.90691399999997</Data></Cell>
    <Cell><Data ss:Type="Number">197.99680810000001</Data></Cell>
   </Row>
   <Row ss:AutoFitHeight="0">
    <Cell><Data ss:Type="String">miR-19a</Data></Cell>
    <Cell><Data ss:Type="Number">97.499469759999997</Data></Cell>
    <Cell><Data ss:Type="Number">63.46344569</Data></Cell>
    <Cell><Data ss:Type="Number">50.136660880000001</Data></Cell>
    <Cell><Data ss:Type="Number">33.626724250000002</Data></Cell>
    <Cell><Data ss:Type="Number">10.256155870000001</Data></Cell>
    <Cell><Data ss:Type="Number">5.1652185910000004</Data></Cell>
    <Cell><Data ss:Type="Number">3.618382494</Data></Cell>
    <Cell><Data ss:Type="Number">4.0949937380000003</Data></Cell>
    <Cell><Data ss:Type="Number">238.6696062</Data></Cell>
    <Cell><Data ss:Type="Number">121.26173489999999</Data></Cell>
    <Cell><Data ss:Type="Number">50.956128409999998</Data></Cell>
    <Cell><Data ss:Type="Number">32.549544179999998</Data></Cell>
    <Cell><Data ss:Type="Number">14.19852461</Data></Cell>
    <Cell><Data ss:Type="Number">2.8723995809999998</Data></Cell>
    <Cell><Data ss:Type="Number">1.560587143</Data></Cell>
    <Cell><Data ss:Type="Number">1.509265807</Data></Cell>
   </Row>
   <Row ss:AutoFitHeight="0">
    <Cell><Data ss:Type="String">miR-19b</Data></Cell>
    <Cell><Data ss:Type="Number">1338.191775</Data></Cell>
    <Cell><Data ss:Type="Number">1058.020851</Data></Cell>
    <Cell><Data ss:Type="Number">981.18324940000002</Data></Cell>
    <Cell><Data ss:Type="Number">696.33463300000005</Data></Cell>
    <Cell><Data ss:Type="Number">386.51630560000001</Data></Cell>
    <Cell><Data ss:Type="Number">209.6799547</Data></Cell>
    <Cell><Data ss:Type="Number">95.256022860000002</Data></Cell>
    <Cell><Data ss:Type="Number">73.589446289999998</Data></Cell>
    <Cell><Data ss:Type="Number">2077.7696639999999</Data></Cell>
    <Cell><Data ss:Type="Number">1399.481745</Data></Cell>
    <Cell><Data ss:Type="Number">662.03553350000004</Data></Cell>
    <Cell><Data ss:Type="Number">605.53777019999995</Data></Cell>
    <Cell><Data ss:Type="Number">618.05342399999995</Data></Cell>
    <Cell><Data ss:Type="Number">86.85886558</Data></Cell>
    <Cell><Data ss:Type="Number">65.440620859999996</Data></Cell>
    <Cell><Data ss:Type="Number">42.070784379999999</Data></Cell>
   </Row>
   <Row ss:AutoFitHeight="0">
    <Cell><Data ss:Type="String">miR-20</Data></Cell>
    <Cell><Data ss:Type="Number">6615.8704180000004</Data></Cell>
    <Cell><Data ss:Type="Number">3931.299739</Data></Cell>
    <Cell><Data ss:Type="Number">4816.6378070000001</Data></Cell>
    <Cell><Data ss:Type="Number">3104.4768800000002</Data></Cell>
    <Cell><Data ss:Type="Number">1412.936297</Data></Cell>
    <Cell><Data ss:Type="Number">1066.268638</Data></Cell>
    <Cell><Data ss:Type="Number">241.8425881</Data></Cell>
    <Cell><Data ss:Type="Number">431.54007539999998</Data></Cell>
    <Cell><Data ss:Type="Number">21978.220290000001</Data></Cell>
    <Cell><Data ss:Type="Number">15422.87919</Data></Cell>
    <Cell><Data ss:Type="Number">3179.2119720000001</Data></Cell>
    <Cell><Data ss:Type="Number">1886.5948310000001</Data></Cell>
    <Cell><Data ss:Type="Number">1364.5199749999999</Data></Cell>
    <Cell><Data ss:Type="Number">173.21818339999999</Data></Cell>
    <Cell><Data ss:Type="Number">116.1076834</Data></Cell>
    <Cell><Data ss:Type="Number">189.12987150000001</Data></Cell>
   </Row>
   <Row ss:AutoFitHeight="0">
    <Cell><Data ss:Type="String">miR-202</Data></Cell>
    <Cell><Data ss:Type="Number">0.46208279499999999</Data></Cell>
    <Cell><Data ss:Type="Number">0.12718125399999999</Data></Cell>
    <Cell><Data ss:Type="Number">2.1989763550000001</Data></Cell>
    <Cell><Data ss:Type="Number">15.596309099999999</Data></Cell>
    <Cell><Data ss:Type="Number">41.359791979999997</Data></Cell>
    <Cell><Data ss:Type="Number">9.4928341669999998</Data></Cell>
    <Cell><Data ss:Type="Number">3.3659372040000002</Data></Cell>
    <Cell><Data ss:Type="Number">0.72264595399999998</Data></Cell>
    <Cell><Data ss:Type="Number">2.5168210659999999</Data></Cell>
    <Cell><Data ss:Type="Number">0.37522971100000002</Data></Cell>
    <Cell><Data ss:Type="Number">6.7003085970000003</Data></Cell>
    <Cell><Data ss:Type="Number">25.98151116</Data></Cell>
    <Cell><Data ss:Type="Number">61.805342400000001</Data></Cell>
    <Cell><Data ss:Type="Number">7.992764051</Data></Cell>
    <Cell><Data ss:Type="Number">3.329252571</Data></Cell>
    <Cell><Data ss:Type="Number">2.3582278240000001</Data></Cell>
   </Row>
   <Row ss:AutoFitHeight="0">
    <Cell><Data ss:Type="String">miR-205</Data></Cell>
    <Cell><Data ss:Type="Number">436.5912275</Data></Cell>
    <Cell><Data ss:Type="Number">3.433893855</Data></Cell>
    <Cell><Data ss:Type="Number">6.4869802459999999</Data></Cell>
    <Cell><Data ss:Type="Number">3.6060830290000001</Data></Cell>
    <Cell><Data ss:Type="Number">2.4802468449999999</Data></Cell>
    <Cell><Data ss:Type="Number">0.279201005</Data></Cell>
    <Cell><Data ss:Type="Number">0.589039011</Data></Cell>
    <Cell><Data ss:Type="Number">3.372347784</Data></Cell>
    <Cell><Data ss:Type="Number">178.64074629999999</Data></Cell>
    <Cell><Data ss:Type="Number">73.294870200000005</Data></Cell>
    <Cell><Data ss:Type="Number">6.3061727970000003</Data></Cell>
    <Cell><Data ss:Type="Number">2.5574641859999998</Data></Cell>
    <Cell><Data ss:Type="Number">1.6704146600000001</Data></Cell>
    <Cell><Data ss:Type="Number">0.74932162999999996</Data></Cell>
    <Cell><Data ss:Type="Number">0.104039143</Data></Cell>
    <Cell><Data ss:Type="Number">0.18865822600000001</Data></Cell>
   </Row>
   <Row ss:AutoFitHeight="0">
    <Cell><Data ss:Type="String">miR-206</Data></Cell>
    <Cell><Data ss:Type="Number">14430.69166</Data></Cell>
    <Cell><Data ss:Type="Number">58818.277569999998</Data></Cell>
    <Cell><Data ss:Type="Number">70883.782890000002</Data></Cell>
    <Cell><Data ss:Type="Number">80508.598339999997</Data></Cell>
    <Cell><Data ss:Type="Number">53764.91416</Data></Cell>
    <Cell><Data ss:Type="Number">31347.292829999999</Data></Cell>
    <Cell><Data ss:Type="Number">18392.069920000002</Data></Cell>
    <Cell><Data ss:Type="Number">15736.33829</Data></Cell>
    <Cell><Data ss:Type="Number">7162.0159649999996</Data></Cell>
    <Cell><Data ss:Type="Number">56998.143550000001</Data></Cell>
    <Cell><Data ss:Type="Number">49505.20192</Data></Cell>
    <Cell><Data ss:Type="Number">64222.575640000003</Data></Cell>
    <Cell><Data ss:Type="Number">47131.79363</Data></Cell>
    <Cell><Data ss:Type="Number">18365.436040000001</Data></Cell>
    <Cell><Data ss:Type="Number">16853.300749999999</Data></Cell>
    <Cell><Data ss:Type="Number">18075.34462</Data></Cell>
   </Row>
   <Row ss:AutoFitHeight="0">
    <Cell><Data ss:Type="String">miR-208b</Data></Cell>
    <Cell><Data ss:Type="Number">11.16700088</Data></Cell>
    <Cell><Data ss:Type="Number">55.323845439999999</Data></Cell>
    <Cell><Data ss:Type="Number">81.911869210000006</Data></Cell>
    <Cell><Data ss:Type="Number">45.977558620000003</Data></Cell>
    <Cell><Data ss:Type="Number">39.616915820000003</Data></Cell>
    <Cell><Data ss:Type="Number">43.834557770000004</Data></Cell>
    <Cell><Data ss:Type="Number">14.557678409999999</Data></Cell>
    <Cell><Data ss:Type="Number">30.110248070000001</Data></Cell>
    <Cell><Data ss:Type="Number">15.90416716</Data></Cell>
    <Cell><Data ss:Type="Number">198.93428510000001</Data></Cell>
    <Cell><Data ss:Type="Number">43.073412410000003</Data></Cell>
    <Cell><Data ss:Type="Number">69.981520000000003</Data></Cell>
    <Cell><Data ss:Type="Number">73.185042269999997</Data></Cell>
    <Cell><Data ss:Type="Number">17.609058300000001</Data></Cell>
    <Cell><Data ss:Type="Number">12.172579710000001</Data></Cell>
    <Cell><Data ss:Type="Number">37.071341390000001</Data></Cell>
   </Row>
   <Row ss:AutoFitHeight="0">
    <Cell><Data ss:Type="String">miR-21</Data></Cell>
    <Cell><Data ss:Type="Number">32846.539380000002</Data></Cell>
    <Cell><Data ss:Type="Number">22577.724920000001</Data></Cell>
    <Cell><Data ss:Type="Number">16102.993899999999</Data></Cell>
    <Cell><Data ss:Type="Number">19634.040270000001</Data></Cell>
    <Cell><Data ss:Type="Number">5700.2105529999999</Data></Cell>
    <Cell><Data ss:Type="Number">5369.3145249999998</Data></Cell>
    <Cell><Data ss:Type="Number">7447.1360629999999</Data></Cell>
    <Cell><Data ss:Type="Number">3880.3678890000001</Data></Cell>
    <Cell><Data ss:Type="Number">27500.018609999999</Data></Cell>
    <Cell><Data ss:Type="Number">24146.59474</Data></Cell>
    <Cell><Data ss:Type="Number">18732.03585</Data></Cell>
    <Cell><Data ss:Type="Number">14950.58689</Data></Cell>
    <Cell><Data ss:Type="Number">5215.9741750000003</Data></Cell>
    <Cell><Data ss:Type="Number">3438.6994020000002</Data></Cell>
    <Cell><Data ss:Type="Number">2396.1254990000002</Data></Cell>
    <Cell><Data ss:Type="Number">5134.3336179999997</Data></Cell>
   </Row>
   <Row ss:AutoFitHeight="0">
    <Cell><Data ss:Type="String">miR-210</Data></Cell>
    <Cell><Data ss:Type="Number">244.13374339999999</Data></Cell>
    <Cell><Data ss:Type="Number">75.672846059999998</Data></Cell>
    <Cell><Data ss:Type="Number">50.576456149999999</Data></Cell>
    <Cell><Data ss:Type="Number">65.179950759999997</Data></Cell>
    <Cell><Data ss:Type="Number">11.663863539999999</Data></Cell>
    <Cell><Data ss:Type="Number">3.4900125609999999</Data></Cell>
    <Cell><Data ss:Type="Number">4.0391246440000002</Data></Cell>
    <Cell><Data ss:Type="Number">7.346900529</Data></Cell>
    <Cell><Data ss:Type="Number">233.6895135</Data></Cell>
    <Cell><Data ss:Type="Number">92.369047179999995</Data></Cell>
    <Cell><Data ss:Type="Number">62.217151260000001</Data></Cell>
    <Cell><Data ss:Type="Number">63.180990229999999</Data></Cell>
    <Cell><Data ss:Type="Number">9.9180870409999997</Data></Cell>
    <Cell><Data ss:Type="Number">4.3710428400000003</Data></Cell>
    <Cell><Data ss:Type="Number">2.3929002860000002</Data></Cell>
    <Cell><Data ss:Type="Number">1.8865822590000001</Data></Cell>
   </Row>
   <Row ss:AutoFitHeight="0">
    <Cell><Data ss:Type="String">miR-214</Data></Cell>
    <Cell><Data ss:Type="Number">517.60974429999999</Data></Cell>
    <Cell><Data ss:Type="Number">454.03707639999999</Data></Cell>
    <Cell><Data ss:Type="Number">278.06056000000001</Data></Cell>
    <Cell><Data ss:Type="Number">304.89432010000002</Data></Cell>
    <Cell><Data ss:Type="Number">225.7694966</Data></Cell>
    <Cell><Data ss:Type="Number">80.130688410000005</Data></Cell>
    <Cell><Data ss:Type="Number">93.825499550000004</Data></Cell>
    <Cell><Data ss:Type="Number">86.356191469999999</Data></Cell>
    <Cell><Data ss:Type="Number">1061.2417</Data></Cell>
    <Cell><Data ss:Type="Number">1558.9543719999999</Data></Cell>
    <Cell><Data ss:Type="Number">531.52027859999998</Data></Cell>
    <Cell><Data ss:Type="Number">385.59585019999997</Data></Cell>
    <Cell><Data ss:Type="Number">174.97593560000001</Data></Cell>
    <Cell><Data ss:Type="Number">67.688720559999993</Data></Cell>
    <Cell><Data ss:Type="Number">83.855549139999994</Data></Cell>
    <Cell><Data ss:Type="Number">39.429569209999997</Data></Cell>
   </Row>
   <Row ss:AutoFitHeight="0">
    <Cell><Data ss:Type="String">miR-215</Data></Cell>
    <Cell><Data ss:Type="Number">24.028305339999999</Data></Cell>
    <Cell><Data ss:Type="Number">17.80537554</Data></Cell>
    <Cell><Data ss:Type="Number">8.5760077829999997</Data></Cell>
    <Cell><Data ss:Type="Number">9.4659679519999997</Data></Cell>
    <Cell><Data ss:Type="Number">5.6308306750000003</Data></Cell>
    <Cell><Data ss:Type="Number">5.7236206000000003</Data></Cell>
    <Cell><Data ss:Type="Number">4.207421504</Data></Cell>
    <Cell><Data ss:Type="Number">1.5657329</Data></Cell>
    <Cell><Data ss:Type="Number">23.77592667</Data></Cell>
    <Cell><Data ss:Type="Number">13.57080788</Data></Cell>
    <Cell><Data ss:Type="Number">10.191225680000001</Data></Cell>
    <Cell><Data ss:Type="Number">6.1611637210000003</Data></Cell>
    <Cell><Data ss:Type="Number">1.983617408</Data></Cell>
    <Cell><Data ss:Type="Number">23.04164012</Data></Cell>
    <Cell><Data ss:Type="Number">2.8090568569999999</Data></Cell>
    <Cell><Data ss:Type="Number">5.5654176639999999</Data></Cell>
   </Row>
   <Row ss:AutoFitHeight="0">
    <Cell><Data ss:Type="String">miR-216</Data></Cell>
    <Cell><Data ss:Type="Number">106.1250153</Data></Cell>
    <Cell><Data ss:Type="Number">114.4631285</Data></Cell>
    <Cell><Data ss:Type="Number">112.2577429</Data></Cell>
    <Cell><Data ss:Type="Number">32.454747259999998</Data></Cell>
    <Cell><Data ss:Type="Number">3.6868534180000001</Data></Cell>
    <Cell><Data ss:Type="Number">0.97720351699999997</Data></Cell>
    <Cell><Data ss:Type="Number">0.50489058099999995</Data></Cell>
    <Cell><Data ss:Type="Number">1.083968931</Data></Cell>
    <Cell><Data ss:Type="Number">78.128551830000006</Data></Cell>
    <Cell><Data ss:Type="Number">153.71910489999999</Data></Cell>
    <Cell><Data ss:Type="Number">93.184964100000002</Data></Cell>
    <Cell><Data ss:Type="Number">32.956413490000003</Data></Cell>
    <Cell><Data ss:Type="Number">3.5496311519999999</Data></Cell>
    <Cell><Data ss:Type="Number">1.123982445</Data></Cell>
    <Cell><Data ss:Type="Number">1.0403910000000001E-3</Data></Cell>
    <Cell><Data ss:Type="Number">9.4329099999999996E-4</Data></Cell>
   </Row>
   <Row ss:AutoFitHeight="0">
    <Cell><Data ss:Type="String">miR-217</Data></Cell>
    <Cell><Data ss:Type="Number">281.79349120000001</Data></Cell>
    <Cell><Data ss:Type="Number">484.43339609999998</Data></Cell>
    <Cell><Data ss:Type="Number">290.48477639999999</Data></Cell>
    <Cell><Data ss:Type="Number">95.561200279999994</Data></Cell>
    <Cell><Data ss:Type="Number">5.7648980720000003</Data></Cell>
    <Cell><Data ss:Type="Number">3.9088140689999999</Data></Cell>
    <Cell><Data ss:Type="Number">8.4148399999999998E-4</Data></Cell>
    <Cell><Data ss:Type="Number">2.0474968690000002</Data></Cell>
    <Cell><Data ss:Type="Number">250.3969214</Data></Cell>
    <Cell><Data ss:Type="Number">404.05986039999999</Data></Cell>
    <Cell><Data ss:Type="Number">177.69894059999999</Data></Cell>
    <Cell><Data ss:Type="Number">76.084559530000007</Data></Cell>
    <Cell><Data ss:Type="Number">5.2200458110000003</Data></Cell>
    <Cell><Data ss:Type="Number">1.2488693829999999</Data></Cell>
    <Cell><Data ss:Type="Number">0.41615657099999998</Data></Cell>
    <Cell><Data ss:Type="Number">0.75463290400000005</Data></Cell>
   </Row>
   <Row ss:AutoFitHeight="0">
    <Cell><Data ss:Type="String">miR-218b</Data></Cell>
    <Cell><Data ss:Type="Number">2135.9777199999999</Data></Cell>
    <Cell><Data ss:Type="Number">401.00249350000001</Data></Cell>
    <Cell><Data ss:Type="Number">278.72025289999999</Data></Cell>
    <Cell><Data ss:Type="Number">136.4000906</Data></Cell>
    <Cell><Data ss:Type="Number">54.230262099999997</Data></Cell>
    <Cell><Data ss:Type="Number">18.148065320000001</Data></Cell>
    <Cell><Data ss:Type="Number">16.24064701</Data></Cell>
    <Cell><Data ss:Type="Number">35.770974709999997</Data></Cell>
    <Cell><Data ss:Type="Number">3219.710286</Data></Cell>
    <Cell><Data ss:Type="Number">717.43920730000002</Data></Cell>
    <Cell><Data ss:Type="Number">260.41115350000001</Data></Cell>
    <Cell><Data ss:Type="Number">160.0740084</Data></Cell>
    <Cell><Data ss:Type="Number">54.706080100000001</Data></Cell>
    <Cell><Data ss:Type="Number">15.111319529999999</Data></Cell>
    <Cell><Data ss:Type="Number">9.1554445710000003</Data></Cell>
    <Cell><Data ss:Type="Number">9.1499239570000004</Data></Cell>
   </Row>
   <Row ss:AutoFitHeight="0">
    <Cell><Data ss:Type="String">miR-22-3p</Data></Cell>
    <Cell><Data ss:Type="Number">44.513975930000001</Data></Cell>
    <Cell><Data ss:Type="Number">57.358745499999998</Data></Cell>
    <Cell><Data ss:Type="Number">53.435125409999998</Data></Cell>
    <Cell><Data ss:Type="Number">55.533678649999999</Data></Cell>
    <Cell><Data ss:Type="Number">228.04864230000001</Data></Cell>
    <Cell><Data ss:Type="Number">332.38879630000002</Data></Cell>
    <Cell><Data ss:Type="Number">592.90983840000001</Data></Cell>
    <Cell><Data ss:Type="Number">737.33975480000004</Data></Cell>
    <Cell><Data ss:Type="Number">40.643982749999999</Data></Cell>
    <Cell><Data ss:Type="Number">146.27704900000001</Data></Cell>
    <Cell><Data ss:Type="Number">64.469355829999998</Data></Cell>
    <Cell><Data ss:Type="Number">99.159861390000003</Data></Cell>
    <Cell><Data ss:Type="Number">553.22045509999998</Data></Cell>
    <Cell><Data ss:Type="Number">324.5811526</Data></Cell>
    <Cell><Data ss:Type="Number">577.52128200000004</Data></Cell>
    <Cell><Data ss:Type="Number">622.57214550000003</Data></Cell>
   </Row>
   <Row ss:AutoFitHeight="0">
    <Cell><Data ss:Type="String">miR-22-5p</Data></Cell>
    <Cell><Data ss:Type="Number">30.497464470000001</Data></Cell>
    <Cell><Data ss:Type="Number">31.41376971</Data></Cell>
    <Cell><Data ss:Type="Number">37.492546840000003</Data></Cell>
    <Cell><Data ss:Type="Number">44.444973339999997</Data></Cell>
    <Cell><Data ss:Type="Number">245.0752018</Data></Cell>
    <Cell><Data ss:Type="Number">247.6512913</Data></Cell>
    <Cell><Data ss:Type="Number">300.49404379999999</Data></Cell>
    <Cell><Data ss:Type="Number">457.79621170000001</Data></Cell>
    <Cell><Data ss:Type="Number">35.717439390000003</Data></Cell>
    <Cell><Data ss:Type="Number">70.793338800000001</Data></Cell>
    <Cell><Data ss:Type="Number">35.810052669999997</Data></Cell>
    <Cell><Data ss:Type="Number">33.42140697</Data></Cell>
    <Cell><Data ss:Type="Number">205.3566022</Data></Cell>
    <Cell><Data ss:Type="Number">119.6416869</Data></Cell>
    <Cell><Data ss:Type="Number">291.10152169999998</Data></Cell>
    <Cell><Data ss:Type="Number">382.50455299999999</Data></Cell>
   </Row>
   <Row ss:AutoFitHeight="0">
    <Cell><Data ss:Type="String">miR-221</Data></Cell>
    <Cell><Data ss:Type="Number">89.72107604</Data></Cell>
    <Cell><Data ss:Type="Number">21.620813160000001</Data></Cell>
    <Cell><Data ss:Type="Number">29.686180790000002</Data></Cell>
    <Cell><Data ss:Type="Number">28.39790386</Data></Cell>
    <Cell><Data ss:Type="Number">41.091657189999999</Data></Cell>
    <Cell><Data ss:Type="Number">23.59248491</Data></Cell>
    <Cell><Data ss:Type="Number">44.346222660000002</Data></Cell>
    <Cell><Data ss:Type="Number">16.620856939999999</Data></Cell>
    <Cell><Data ss:Type="Number">123.8597261</Data></Cell>
    <Cell><Data ss:Type="Number">49.592860129999998</Data></Cell>
    <Cell><Data ss:Type="Number">29.053438960000001</Data></Cell>
    <Cell><Data ss:Type="Number">35.746374420000002</Data></Cell>
    <Cell><Data ss:Type="Number">62.327346980000002</Data></Cell>
    <Cell><Data ss:Type="Number">10.990050569999999</Data></Cell>
    <Cell><Data ss:Type="Number">16.230106289999998</Data></Cell>
    <Cell><Data ss:Type="Number">33.109518649999998</Data></Cell>
   </Row>
   <Row ss:AutoFitHeight="0">
    <Cell><Data ss:Type="String">miR-222</Data></Cell>
    <Cell><Data ss:Type="Number">24.49038814</Data></Cell>
    <Cell><Data ss:Type="Number">5.0872501559999996</Data></Cell>
    <Cell><Data ss:Type="Number">6.8168266989999999</Data></Cell>
    <Cell><Data ss:Type="Number">6.9417098309999998</Data></Cell>
    <Cell><Data ss:Type="Number">5.5637969759999999</Data></Cell>
    <Cell><Data ss:Type="Number">4.3276155760000004</Data></Cell>
    <Cell><Data ss:Type="Number">10.60270219</Data></Cell>
    <Cell><Data ss:Type="Number">5.4198446530000002</Data></Cell>
    <Cell><Data ss:Type="Number">45.088581660000003</Data></Cell>
    <Cell><Data ss:Type="Number">11.75719761</Data></Cell>
    <Cell><Data ss:Type="Number">7.9390211109999997</Data></Cell>
    <Cell><Data ss:Type="Number">6.8005297669999996</Data></Cell>
    <Cell><Data ss:Type="Number">7.934469633</Data></Cell>
    <Cell><Data ss:Type="Number">2.3104083580000001</Data></Cell>
    <Cell><Data ss:Type="Number">2.080782857</Data></Cell>
    <Cell><Data ss:Type="Number">3.5845062919999999</Data></Cell>
   </Row>
   <Row ss:AutoFitHeight="0">
    <Cell><Data ss:Type="String">miR-224</Data></Cell>
    <Cell><Data ss:Type="Number">7.0082557249999997</Data></Cell>
    <Cell><Data ss:Type="Number">5.4687939170000002</Data></Cell>
    <Cell><Data ss:Type="Number">3.9581574380000002</Data></Cell>
    <Cell><Data ss:Type="Number">3.6060830290000001</Data></Cell>
    <Cell><Data ss:Type="Number">6.7033699000000002E-2</Data></Cell>
    <Cell><Data ss:Type="Number">1.3960050000000001E-3</Data></Cell>
    <Cell><Data ss:Type="Number">0.84148430100000005</Data></Cell>
    <Cell><Data ss:Type="Number">1.2044099999999999E-3</Data></Cell>
    <Cell><Data ss:Type="Number">7.6040125840000004</Data></Cell>
    <Cell><Data ss:Type="Number">17.19802842</Data></Cell>
    <Cell><Data ss:Type="Number">7.319664854</Data></Cell>
    <Cell><Data ss:Type="Number">4.882431628</Data></Cell>
    <Cell><Data ss:Type="Number">1.044009E-3</Data></Cell>
    <Cell><Data ss:Type="Number">6.2443500000000001E-4</Data></Cell>
    <Cell><Data ss:Type="Number">1.0403910000000001E-3</Data></Cell>
    <Cell><Data ss:Type="Number">9.4329099999999996E-4</Data></Cell>
   </Row>
   <Row ss:AutoFitHeight="0">
    <Cell><Data ss:Type="String">miR-2320</Data></Cell>
    <Cell><Data ss:Type="Number">59.300625369999999</Data></Cell>
    <Cell><Data ss:Type="Number">62.191633150000001</Data></Cell>
    <Cell><Data ss:Type="Number">47.717786889999999</Data></Cell>
    <Cell><Data ss:Type="Number">29.660032919999999</Data></Cell>
    <Cell><Data ss:Type="Number">23.461794479999998</Data></Cell>
    <Cell><Data ss:Type="Number">15.356055270000001</Data></Cell>
    <Cell><Data ss:Type="Number">10.51855376</Data></Cell>
    <Cell><Data ss:Type="Number">7.346900529</Data></Cell>
    <Cell><Data ss:Type="Number">82.626700119999995</Data></Cell>
    <Cell><Data ss:Type="Number">50.155704700000001</Data></Cell>
    <Cell><Data ss:Type="Number">48.028262460000001</Data></Cell>
    <Cell><Data ss:Type="Number">39.873191630000001</Data></Cell>
    <Cell><Data ss:Type="Number">39.254744500000001</Data></Cell>
    <Cell><Data ss:Type="Number">8.6796422110000009</Data></Cell>
    <Cell><Data ss:Type="Number">8.7392880000000002</Data></Cell>
    <Cell><Data ss:Type="Number">6.7916961330000003</Data></Cell>
   </Row>
   <Row ss:AutoFitHeight="0">
    <Cell><Data ss:Type="String">miR-23a</Data></Cell>
    <Cell><Data ss:Type="Number">2407.6053900000002</Data></Cell>
    <Cell><Data ss:Type="Number">2153.6873529999998</Data></Cell>
    <Cell><Data ss:Type="Number">2058.9015610000001</Data></Cell>
    <Cell><Data ss:Type="Number">3010.3581129999998</Data></Cell>
    <Cell><Data ss:Type="Number">5561.3837629999998</Data></Cell>
    <Cell><Data ss:Type="Number">2526.0710920000001</Data></Cell>
    <Cell><Data ss:Type="Number">1584.9356809999999</Data></Cell>
    <Cell><Data ss:Type="Number">1763.1356860000001</Data></Cell>
    <Cell><Data ss:Type="Number">2480.514584</Data></Cell>
    <Cell><Data ss:Type="Number">4873.2958710000003</Data></Cell>
    <Cell><Data ss:Type="Number">2318.9261310000002</Data></Cell>
    <Cell><Data ss:Type="Number">2945.3268790000002</Data></Cell>
    <Cell><Data ss:Type="Number">6777.811882</Data></Cell>
    <Cell><Data ss:Type="Number">1889.4769329999999</Data></Cell>
    <Cell><Data ss:Type="Number">1539.9873930000001</Data></Cell>
    <Cell><Data ss:Type="Number">1751.031324</Data></Cell>
   </Row>
   <Row ss:AutoFitHeight="0">
    <Cell><Data ss:Type="String">miR-24</Data></Cell>
    <Cell><Data ss:Type="Number">4251.0076870000003</Data></Cell>
    <Cell><Data ss:Type="Number">2127.6151960000002</Data></Cell>
    <Cell><Data ss:Type="Number">2209.7513389999999</Data></Cell>
    <Cell><Data ss:Type="Number">2876.392128</Data></Cell>
    <Cell><Data ss:Type="Number">3823.4680960000001</Data></Cell>
    <Cell><Data ss:Type="Number">2385.4933860000001</Data></Cell>
    <Cell><Data ss:Type="Number">916.96544270000004</Data></Cell>
    <Cell><Data ss:Type="Number">1316.9018100000001</Data></Cell>
    <Cell><Data ss:Type="Number">9172.4205029999994</Data></Cell>
    <Cell><Data ss:Type="Number">4022.0872720000002</Data></Cell>
    <Cell><Data ss:Type="Number">3068.8539479999999</Data></Cell>
    <Cell><Data ss:Type="Number">2388.613425</Data></Cell>
    <Cell><Data ss:Type="Number">3479.4737359999999</Data></Cell>
    <Cell><Data ss:Type="Number">1239.1282020000001</Data></Cell>
    <Cell><Data ss:Type="Number">873.5126434</Data></Cell>
    <Cell><Data ss:Type="Number">1002.435483</Data></Cell>
   </Row>
   <Row ss:AutoFitHeight="0">
    <Cell><Data ss:Type="String">miR-2476</Data></Cell>
    <Cell><Data ss:Type="Number">4.312772754</Data></Cell>
    <Cell><Data ss:Type="Number">2.28926257</Data></Cell>
    <Cell><Data ss:Type="Number">2.1989763550000001</Data></Cell>
    <Cell><Data ss:Type="Number">3.1553226510000001</Data></Cell>
    <Cell><Data ss:Type="Number">4.6253251970000004</Data></Cell>
    <Cell><Data ss:Type="Number">0.55840201</Data></Cell>
    <Cell><Data ss:Type="Number">1.2622264510000001</Data></Cell>
    <Cell><Data ss:Type="Number">69.855775519999995</Data></Cell>
    <Cell><Data ss:Type="Number">2.8381173730000002</Data></Cell>
    <Cell><Data ss:Type="Number">7.2544410780000002</Data></Cell>
    <Cell><Data ss:Type="Number">11.76776888</Data></Cell>
    <Cell><Data ss:Type="Number">3.8361962790000002</Data></Cell>
    <Cell><Data ss:Type="Number">20.149376830000001</Data></Cell>
    <Cell><Data ss:Type="Number">3.6841646799999999</Data></Cell>
    <Cell><Data ss:Type="Number">6.8665834280000002</Data></Cell>
    <Cell><Data ss:Type="Number">19.903442829999999</Data></Cell>
   </Row>
   <Row ss:AutoFitHeight="0">
    <Cell><Data ss:Type="String">miR-27b</Data></Cell>
    <Cell><Data ss:Type="Number">5347.2221049999998</Data></Cell>
    <Cell><Data ss:Type="Number">2668.771432</Data></Cell>
    <Cell><Data ss:Type="Number">2765.8724590000002</Data></Cell>
    <Cell><Data ss:Type="Number">2935.5318900000002</Data></Cell>
    <Cell><Data ss:Type="Number">5044.4869140000001</Data></Cell>
    <Cell><Data ss:Type="Number">3508.0210259999999</Data></Cell>
    <Cell><Data ss:Type="Number">1617.3328260000001</Data></Cell>
    <Cell><Data ss:Type="Number">1412.772839</Data></Cell>
    <Cell><Data ss:Type="Number">4238.0589289999998</Data></Cell>
    <Cell><Data ss:Type="Number">2856.6237890000002</Data></Cell>
    <Cell><Data ss:Type="Number">1775.863304</Data></Cell>
    <Cell><Data ss:Type="Number">2551.3030220000001</Data></Cell>
    <Cell><Data ss:Type="Number">6521.925236</Data></Cell>
    <Cell><Data ss:Type="Number">2667.3352279999999</Data></Cell>
    <Cell><Data ss:Type="Number">1873.953041</Data></Cell>
    <Cell><Data ss:Type="Number">1944.4060050000001</Data></Cell>
   </Row>
   <Row ss:AutoFitHeight="0">
    <Cell><Data ss:Type="String">miR-28-3p</Data></Cell>
    <Cell><Data ss:Type="Number">808.33683619999999</Data></Cell>
    <Cell><Data ss:Type="Number">703.05797150000001</Data></Cell>
    <Cell><Data ss:Type="Number">505.65461269999997</Data></Cell>
    <Cell><Data ss:Type="Number">438.22924010000003</Data></Cell>
    <Cell><Data ss:Type="Number">355.94893910000002</Data></Cell>
    <Cell><Data ss:Type="Number">178.96784410000001</Data></Cell>
    <Cell><Data ss:Type="Number">112.9271932</Data></Cell>
    <Cell><Data ss:Type="Number">105.5063092</Data></Cell>
    <Cell><Data ss:Type="Number">408.09985849999998</Data></Cell>
    <Cell><Data ss:Type="Number">441.7079081</Data></Cell>
    <Cell><Data ss:Type="Number">314.63297849999998</Data></Cell>
    <Cell><Data ss:Type="Number">250.2827451</Data></Cell>
    <Cell><Data ss:Type="Number">175.28913829999999</Data></Cell>
    <Cell><Data ss:Type="Number">118.5177044</Data></Cell>
    <Cell><Data ss:Type="Number">96.340246280000002</Data></Cell>
    <Cell><Data ss:Type="Number">101.4037964</Data></Cell>
   </Row>
   <Row ss:AutoFitHeight="0">
    <Cell><Data ss:Type="String">miR-299</Data></Cell>
    <Cell><Data ss:Type="Number">202.93136079999999</Data></Cell>
    <Cell><Data ss:Type="Number">818.15700630000003</Data></Cell>
    <Cell><Data ss:Type="Number">1285.081782</Data></Cell>
    <Cell><Data ss:Type="Number">960.75067109999998</Data></Cell>
    <Cell><Data ss:Type="Number">828.06727769999998</Data></Cell>
    <Cell><Data ss:Type="Number">210.7967587</Data></Cell>
    <Cell><Data ss:Type="Number">37.614348249999999</Data></Cell>
    <Cell><Data ss:Type="Number">26.858341280000001</Data></Cell>
    <Cell><Data ss:Type="Number">256.71574879999997</Data></Cell>
    <Cell><Data ss:Type="Number">2018.92346</Data></Cell>
    <Cell><Data ss:Type="Number">1273.3401590000001</Data></Cell>
    <Cell><Data ss:Type="Number">1279.4295830000001</Data></Cell>
    <Cell><Data ss:Type="Number">966.33488060000002</Data></Cell>
    <Cell><Data ss:Type="Number">88.232621899999998</Data></Cell>
    <Cell><Data ss:Type="Number">41.511617999999999</Data></Cell>
    <Cell><Data ss:Type="Number">14.809670730000001</Data></Cell>
   </Row>
   <Row ss:AutoFitHeight="0">
    <Cell><Data ss:Type="String">miR-29a</Data></Cell>
    <Cell><Data ss:Type="Number">23.181153550000001</Data></Cell>
    <Cell><Data ss:Type="Number">16.406381750000001</Data></Cell>
    <Cell><Data ss:Type="Number">22.099712360000002</Data></Cell>
    <Cell><Data ss:Type="Number">44.264669189999999</Data></Cell>
    <Cell><Data ss:Type="Number">255.1302565</Data></Cell>
    <Cell><Data ss:Type="Number">196.83670849999999</Data></Cell>
    <Cell><Data ss:Type="Number">135.98386300000001</Data></Cell>
    <Cell><Data ss:Type="Number">369.15164140000002</Data></Cell>
    <Cell><Data ss:Type="Number">44.820834740000002</Data></Cell>
    <Cell><Data ss:Type="Number">52.657236099999999</Data></Cell>
    <Cell><Data ss:Type="Number">44.255819809999998</Data></Cell>
    <Cell><Data ss:Type="Number">82.652592549999994</Data></Cell>
    <Cell><Data ss:Type="Number">565.64416410000001</Data></Cell>
    <Cell><Data ss:Type="Number">220.11322870000001</Data></Cell>
    <Cell><Data ss:Type="Number">111.6340003</Data></Cell>
    <Cell><Data ss:Type="Number">350.14966729999998</Data></Cell>
   </Row>
   <Row ss:AutoFitHeight="0">
    <Cell><Data ss:Type="String">miR-29b</Data></Cell>
    <Cell><Data ss:Type="Number">1.771317381</Data></Cell>
    <Cell><Data ss:Type="Number">2.7979875860000001</Data></Cell>
    <Cell><Data ss:Type="Number">2.3089251719999999</Data></Cell>
    <Cell><Data ss:Type="Number">2.7947143479999998</Data></Cell>
    <Cell><Data ss:Type="Number">4.3571904029999997</Data></Cell>
    <Cell><Data ss:Type="Number">3.0712110539999999</Data></Cell>
    <Cell><Data ss:Type="Number">3.7866793539999999</Data></Cell>
    <Cell><Data ss:Type="Number">8.0695464829999999</Data></Cell>
    <Cell><Data ss:Type="Number">5.4084878239999998</Data></Cell>
    <Cell><Data ss:Type="Number">3.1894525429999998</Data></Cell>
    <Cell><Data ss:Type="Number">2.6463403699999999</Data></Cell>
    <Cell><Data ss:Type="Number">3.2549544180000001</Data></Cell>
    <Cell><Data ss:Type="Number">11.066497119999999</Data></Cell>
    <Cell><Data ss:Type="Number">5.619912223</Data></Cell>
    <Cell><Data ss:Type="Number">1.6646262860000001</Data></Cell>
    <Cell><Data ss:Type="Number">6.5087087940000004</Data></Cell>
   </Row>
   <Row ss:AutoFitHeight="0">
    <Cell><Data ss:Type="String">miR-30a-5p</Data></Cell>
    <Cell><Data ss:Type="Number">96303.291429999997</Data></Cell>
    <Cell><Data ss:Type="Number">82081.000719999996</Data></Cell>
    <Cell><Data ss:Type="Number">114727.74310000001</Data></Cell>
    <Cell><Data ss:Type="Number">91093.804319999996</Data></Cell>
    <Cell><Data ss:Type="Number">29197.532889999999</Data></Cell>
    <Cell><Data ss:Type="Number">22315.69872</Data></Cell>
    <Cell><Data ss:Type="Number">10041.34801</Data></Cell>
    <Cell><Data ss:Type="Number">6296.4141950000003</Data></Cell>
    <Cell><Data ss:Type="Number">76328.060880000005</Data></Cell>
    <Cell><Data ss:Type="Number">38592.813540000003</Data></Cell>
    <Cell><Data ss:Type="Number">66122.755510000003</Data></Cell>
    <Cell><Data ss:Type="Number">62727.621579999999</Data></Cell>
    <Cell><Data ss:Type="Number">20368.618750000001</Data></Cell>
    <Cell><Data ss:Type="Number">15230.648999999999</Data></Cell>
    <Cell><Data ss:Type="Number">10640.499299999999</Data></Cell>
    <Cell><Data ss:Type="Number">10041.145420000001</Data></Cell>
   </Row>
   <Row ss:AutoFitHeight="0">
    <Cell><Data ss:Type="String">miR-30a-3p</Data></Cell>
    <Cell><Data ss:Type="Number">3372.9733630000001</Data></Cell>
    <Cell><Data ss:Type="Number">3315.7424700000001</Data></Cell>
    <Cell><Data ss:Type="Number">3445.5760500000001</Data></Cell>
    <Cell><Data ss:Type="Number">2964.4707060000001</Data></Cell>
    <Cell><Data ss:Type="Number">1039.223428</Data></Cell>
    <Cell><Data ss:Type="Number">1240.071263</Data></Cell>
    <Cell><Data ss:Type="Number">875.05952449999995</Data></Cell>
    <Cell><Data ss:Type="Number">832.12681569999995</Data></Cell>
    <Cell><Data ss:Type="Number">2461.6652009999998</Data></Cell>
    <Cell><Data ss:Type="Number">1038.8859930000001</Data></Cell>
    <Cell><Data ss:Type="Number">1969.271371</Data></Cell>
    <Cell><Data ss:Type="Number">1750.119242</Data></Cell>
    <Cell><Data ss:Type="Number">674.84752249999997</Data></Cell>
    <Cell><Data ss:Type="Number">806.58229100000005</Data></Cell>
    <Cell><Data ss:Type="Number">958.82474049999996</Data></Cell>
    <Cell><Data ss:Type="Number">1046.770166</Data></Cell>
   </Row>
   <Row ss:AutoFitHeight="0">
    <Cell><Data ss:Type="String">miR-30e-3p</Data></Cell>
    <Cell><Data ss:Type="Number">5911.4251969999996</Data></Cell>
    <Cell><Data ss:Type="Number">5695.5580929999996</Data></Cell>
    <Cell><Data ss:Type="Number">3643.813768</Data></Cell>
    <Cell><Data ss:Type="Number">2647.7664639999998</Data></Cell>
    <Cell><Data ss:Type="Number">2131.2023770000001</Data></Cell>
    <Cell><Data ss:Type="Number">4285.4562239999996</Data></Cell>
    <Cell><Data ss:Type="Number">3967.0935880000002</Data></Cell>
    <Cell><Data ss:Type="Number">3422.2103550000002</Data></Cell>
    <Cell><Data ss:Type="Number">3603.4451749999998</Data></Cell>
    <Cell><Data ss:Type="Number">1784.842658</Data></Cell>
    <Cell><Data ss:Type="Number">2504.3951769999999</Data></Cell>
    <Cell><Data ss:Type="Number">2410.2937470000002</Data></Cell>
    <Cell><Data ss:Type="Number">1765.315092</Data></Cell>
    <Cell><Data ss:Type="Number">4090.7341070000002</Data></Cell>
    <Cell><Data ss:Type="Number">5372.7894150000002</Data></Cell>
    <Cell><Data ss:Type="Number">5871.2326489999996</Data></Cell>
   </Row>
   <Row ss:AutoFitHeight="0">
    <Cell><Data ss:Type="String">miR-320</Data></Cell>
    <Cell><Data ss:Type="Number">681.34108130000004</Data></Cell>
    <Cell><Data ss:Type="Number">931.34832219999998</Data></Cell>
    <Cell><Data ss:Type="Number">742.48436609999999</Data></Cell>
    <Cell><Data ss:Type="Number">755.11378630000002</Data></Cell>
    <Cell><Data ss:Type="Number">261.76659269999999</Data></Cell>
    <Cell><Data ss:Type="Number">128.2928618</Data></Cell>
    <Cell><Data ss:Type="Number">107.1209515</Data></Cell>
    <Cell><Data ss:Type="Number">171.14664999999999</Data></Cell>
    <Cell><Data ss:Type="Number">956.82040029999996</Data></Cell>
    <Cell><Data ss:Type="Number">1300.421102</Data></Cell>
    <Cell><Data ss:Type="Number">748.80171459999997</Data></Cell>
    <Cell><Data ss:Type="Number">413.26296280000003</Data></Cell>
    <Cell><Data ss:Type="Number">144.595269</Data></Cell>
    <Cell><Data ss:Type="Number">74.682389099999995</Data></Cell>
    <Cell><Data ss:Type="Number">64.088111999999995</Data></Cell>
    <Cell><Data ss:Type="Number">70.463847380000004</Data></Cell>
   </Row>
   <Row ss:AutoFitHeight="0">
    <Cell><Data ss:Type="String">miR-323</Data></Cell>
    <Cell><Data ss:Type="Number">478.87180330000001</Data></Cell>
    <Cell><Data ss:Type="Number">1430.0260189999999</Data></Cell>
    <Cell><Data ss:Type="Number">1702.3375450000001</Data></Cell>
    <Cell><Data ss:Type="Number">1030.7988339999999</Data></Cell>
    <Cell><Data ss:Type="Number">583.72944659999996</Data></Cell>
    <Cell><Data ss:Type="Number">105.2587788</Data></Cell>
    <Cell><Data ss:Type="Number">41.232730740000001</Data></Cell>
    <Cell><Data ss:Type="Number">28.664956159999999</Data></Cell>
    <Cell><Data ss:Type="Number">493.02918210000001</Data></Cell>
    <Cell><Data ss:Type="Number">2279.0827260000001</Data></Cell>
    <Cell><Data ss:Type="Number">1225.0303710000001</Data></Cell>
    <Cell><Data ss:Type="Number">767.82049759999995</Data></Cell>
    <Cell><Data ss:Type="Number">383.67336710000001</Data></Cell>
    <Cell><Data ss:Type="Number">45.83350635</Data></Cell>
    <Cell><Data ss:Type="Number">32.148095140000002</Data></Cell>
    <Cell><Data ss:Type="Number">22.073012429999999</Data></Cell>
   </Row>
   <Row ss:AutoFitHeight="0">
    <Cell><Data ss:Type="String">miR-324</Data></Cell>
    <Cell><Data ss:Type="Number">73.086095420000007</Data></Cell>
    <Cell><Data ss:Type="Number">60.156733090000003</Data></Cell>
    <Cell><Data ss:Type="Number">55.304255320000003</Data></Cell>
    <Cell><Data ss:Type="Number">31.823682730000002</Data></Cell>
    <Cell><Data ss:Type="Number">26.880513100000002</Data></Cell>
    <Cell><Data ss:Type="Number">11.3076407</Data></Cell>
    <Cell><Data ss:Type="Number">6.8160228370000002</Data></Cell>
    <Cell><Data ss:Type="Number">3.7336707609999999</Data></Cell>
    <Cell><Data ss:Type="Number">81.23441613</Data></Cell>
    <Cell><Data ss:Type="Number">89.742439200000007</Data></Cell>
    <Cell><Data ss:Type="Number">48.816534060000002</Data></Cell>
    <Cell><Data ss:Type="Number">32.549544179999998</Data></Cell>
    <Cell><Data ss:Type="Number">20.46257958</Data></Cell>
    <Cell><Data ss:Type="Number">3.6217212110000001</Data></Cell>
    <Cell><Data ss:Type="Number">2.4969394290000002</Data></Cell>
    <Cell><Data ss:Type="Number">3.4901771789999998</Data></Cell>
   </Row>
   <Row ss:AutoFitHeight="0">
    <Cell><Data ss:Type="String">miR-325</Data></Cell>
    <Cell><Data ss:Type="Number">7.8554075159999996</Data></Cell>
    <Cell><Data ss:Type="Number">0.50872501599999997</Data></Cell>
    <Cell><Data ss:Type="Number">0.65969290599999997</Data></Cell>
    <Cell><Data ss:Type="Number">0.180304151</Data></Cell>
    <Cell><Data ss:Type="Number">0.33516849300000001</Data></Cell>
    <Cell><Data ss:Type="Number">0.13960050199999999</Data></Cell>
    <Cell><Data ss:Type="Number">8.4148399999999998E-4</Data></Cell>
    <Cell><Data ss:Type="Number">0.24088198499999999</Data></Cell>
    <Cell><Data ss:Type="Number">16.386111620000001</Data></Cell>
    <Cell><Data ss:Type="Number">4.2526033910000001</Data></Cell>
    <Cell><Data ss:Type="Number">1.407627857</Data></Cell>
    <Cell><Data ss:Type="Number">1.1043595349999999</Data></Cell>
    <Cell><Data ss:Type="Number">0.104400916</Data></Cell>
    <Cell><Data ss:Type="Number">0.124886938</Data></Cell>
    <Cell><Data ss:Type="Number">1.0403910000000001E-3</Data></Cell>
    <Cell><Data ss:Type="Number">9.4329099999999996E-4</Data></Cell>
   </Row>
   <Row ss:AutoFitHeight="0">
    <Cell><Data ss:Type="String">miR-328</Data></Cell>
    <Cell><Data ss:Type="Number">20.408656780000001</Data></Cell>
    <Cell><Data ss:Type="Number">14.6258442</Data></Cell>
    <Cell><Data ss:Type="Number">23.419098179999999</Data></Cell>
    <Cell><Data ss:Type="Number">15.68646118</Data></Cell>
    <Cell><Data ss:Type="Number">31.03660241</Data></Cell>
    <Cell><Data ss:Type="Number">21.498477380000001</Data></Cell>
    <Cell><Data ss:Type="Number">13.379600379999999</Data></Cell>
    <Cell><Data ss:Type="Number">18.06614884</Data></Cell>
    <Cell><Data ss:Type="Number">24.418519280000002</Data></Cell>
    <Cell><Data ss:Type="Number">24.640084349999999</Data></Cell>
    <Cell><Data ss:Type="Number">22.5220457</Data></Cell>
    <Cell><Data ss:Type="Number">17.43725581</Data></Cell>
    <Cell><Data ss:Type="Number">35.80951426</Data></Cell>
    <Cell><Data ss:Type="Number">9.4289638409999998</Data></Cell>
    <Cell><Data ss:Type="Number">15.813949709999999</Data></Cell>
    <Cell><Data ss:Type="Number">26.129164289999999</Data></Cell>
   </Row>
   <Row ss:AutoFitHeight="0">
    <Cell><Data ss:Type="String">miR-331-5p</Data></Cell>
    <Cell><Data ss:Type="Number">16.63498062</Data></Cell>
    <Cell><Data ss:Type="Number">14.753025450000001</Data></Cell>
    <Cell><Data ss:Type="Number">15.61273212</Data></Cell>
    <Cell><Data ss:Type="Number">9.1053596490000004</Data></Cell>
    <Cell><Data ss:Type="Number">13.473773400000001</Data></Cell>
    <Cell><Data ss:Type="Number">6.8404246200000003</Data></Cell>
    <Cell><Data ss:Type="Number">4.8806089449999996</Data></Cell>
    <Cell><Data ss:Type="Number">9.0330744210000002</Data></Cell>
    <Cell><Data ss:Type="Number">36.199383849999997</Data></Cell>
    <Cell><Data ss:Type="Number">30.893912870000001</Data></Cell>
    <Cell><Data ss:Type="Number">20.438756479999999</Data></Cell>
    <Cell><Data ss:Type="Number">10.404229300000001</Data></Cell>
    <Cell><Data ss:Type="Number">10.9620962</Data></Cell>
    <Cell><Data ss:Type="Number">5.2452514079999997</Data></Cell>
    <Cell><Data ss:Type="Number">3.4332917140000001</Data></Cell>
    <Cell><Data ss:Type="Number">7.1690125849999999</Data></Cell>
   </Row>
   <Row ss:AutoFitHeight="0">
    <Cell><Data ss:Type="String">miR-335</Data></Cell>
    <Cell><Data ss:Type="Number">667.09352850000005</Data></Cell>
    <Cell><Data ss:Type="Number">726.07777850000002</Data></Cell>
    <Cell><Data ss:Type="Number">633.41513889999999</Data></Cell>
    <Cell><Data ss:Type="Number">601.04388889999996</Data></Cell>
    <Cell><Data ss:Type="Number">137.41908190000001</Data></Cell>
    <Cell><Data ss:Type="Number">24.70928893</Data></Cell>
    <Cell><Data ss:Type="Number">10.77099905</Data></Cell>
    <Cell><Data ss:Type="Number">22.040701590000001</Data></Cell>
    <Cell><Data ss:Type="Number">1797.9741300000001</Data></Cell>
    <Cell><Data ss:Type="Number">3390.2629769999999</Data></Cell>
    <Cell><Data ss:Type="Number">1337.696905</Data></Cell>
    <Cell><Data ss:Type="Number">706.44135719999997</Data></Cell>
    <Cell><Data ss:Type="Number">125.907505</Data></Cell>
    <Cell><Data ss:Type="Number">26.413587450000001</Data></Cell>
    <Cell><Data ss:Type="Number">11.13218829</Data></Cell>
    <Cell><Data ss:Type="Number">5.282430325</Data></Cell>
   </Row>
   <Row ss:AutoFitHeight="0">
    <Cell><Data ss:Type="String">miR-340</Data></Cell>
    <Cell><Data ss:Type="Number">550.95671930000003</Data></Cell>
    <Cell><Data ss:Type="Number">513.55790320000006</Data></Cell>
    <Cell><Data ss:Type="Number">419.23484200000001</Data></Cell>
    <Cell><Data ss:Type="Number">456.0793511</Data></Cell>
    <Cell><Data ss:Type="Number">200.8999944</Data></Cell>
    <Cell><Data ss:Type="Number">228.52602250000001</Data></Cell>
    <Cell><Data ss:Type="Number">226.19098009999999</Data></Cell>
    <Cell><Data ss:Type="Number">373.60795810000002</Data></Cell>
    <Cell><Data ss:Type="Number">1634.648508</Data></Cell>
    <Cell><Data ss:Type="Number">1141.7614719999999</Data></Cell>
    <Cell><Data ss:Type="Number">703.08196180000004</Data></Cell>
    <Cell><Data ss:Type="Number">630.58929439999997</Data></Cell>
    <Cell><Data ss:Type="Number">220.07713140000001</Data></Cell>
    <Cell><Data ss:Type="Number">147.92857839999999</Data></Cell>
    <Cell><Data ss:Type="Number">186.95833970000001</Data></Cell>
    <Cell><Data ss:Type="Number">351.84759129999998</Data></Cell>
   </Row>
   <Row ss:AutoFitHeight="0">
    <Cell><Data ss:Type="String">miR-342</Data></Cell>
    <Cell><Data ss:Type="Number">149.56079800000001</Data></Cell>
    <Cell><Data ss:Type="Number">93.986946619999998</Data></Cell>
    <Cell><Data ss:Type="Number">83.890947920000002</Data></Cell>
    <Cell><Data ss:Type="Number">50.395010339999999</Data></Cell>
    <Cell><Data ss:Type="Number">52.085183739999998</Data></Cell>
    <Cell><Data ss:Type="Number">14.65805276</Data></Cell>
    <Cell><Data ss:Type="Number">15.651608</Data></Cell>
    <Cell><Data ss:Type="Number">17.102620900000002</Data></Cell>
    <Cell><Data ss:Type="Number">306.9450713</Data></Cell>
    <Cell><Data ss:Type="Number">152.1556478</Data></Cell>
    <Cell><Data ss:Type="Number">71.169664429999997</Data></Cell>
    <Cell><Data ss:Type="Number">48.068701859999997</Data></Cell>
    <Cell><Data ss:Type="Number">51.260849870000001</Data></Cell>
    <Cell><Data ss:Type="Number">10.49050282</Data></Cell>
    <Cell><Data ss:Type="Number">9.8837185709999993</Data></Cell>
    <Cell><Data ss:Type="Number">7.3576708100000001</Data></Cell>
   </Row>
   <Row ss:AutoFitHeight="0">
    <Cell><Data ss:Type="String">miR-345-5p</Data></Cell>
    <Cell><Data ss:Type="Number">16.943035819999999</Data></Cell>
    <Cell><Data ss:Type="Number">9.5385940419999997</Data></Cell>
    <Cell><Data ss:Type="Number">6.2670826100000001</Data></Cell>
    <Cell><Data ss:Type="Number">6.4909494529999998</Data></Cell>
    <Cell><Data ss:Type="Number">8.1110775200000003</Data></Cell>
    <Cell><Data ss:Type="Number">7.2592261269999998</Data></Cell>
    <Cell><Data ss:Type="Number">2.945195053</Data></Cell>
    <Cell><Data ss:Type="Number">8.3104284679999996</Data></Cell>
    <Cell><Data ss:Type="Number">46.480865649999998</Data></Cell>
    <Cell><Data ss:Type="Number">35.271592830000003</Data></Cell>
    <Cell><Data ss:Type="Number">17.116754740000001</Data></Cell>
    <Cell><Data ss:Type="Number">7.1492748830000004</Data></Cell>
    <Cell><Data ss:Type="Number">12.214907200000001</Data></Cell>
    <Cell><Data ss:Type="Number">3.8090516179999998</Data></Cell>
    <Cell><Data ss:Type="Number">6.4504268570000001</Data></Cell>
    <Cell><Data ss:Type="Number">5.9427341159999996</Data></Cell>
   </Row>
   <Row ss:AutoFitHeight="0">
    <Cell><Data ss:Type="String">miR-345-3p</Data></Cell>
    <Cell><Data ss:Type="Number">51.907300650000003</Data></Cell>
    <Cell><Data ss:Type="Number">29.633232159999999</Data></Cell>
    <Cell><Data ss:Type="Number">23.419098179999999</Data></Cell>
    <Cell><Data ss:Type="Number">19.112240060000001</Data></Cell>
    <Cell><Data ss:Type="Number">20.847480239999999</Data></Cell>
    <Cell><Data ss:Type="Number">12.84324623</Data></Cell>
    <Cell><Data ss:Type="Number">7.8258039979999996</Data></Cell>
    <Cell><Data ss:Type="Number">11.321453269999999</Data></Cell>
    <Cell><Data ss:Type="Number">77.271761679999997</Data></Cell>
    <Cell><Data ss:Type="Number">77.422397020000005</Data></Cell>
    <Cell><Data ss:Type="Number">26.801234390000001</Data></Cell>
    <Cell><Data ss:Type="Number">15.228536739999999</Data></Cell>
    <Cell><Data ss:Type="Number">16.390943849999999</Data></Cell>
    <Cell><Data ss:Type="Number">5.9321295689999998</Data></Cell>
    <Cell><Data ss:Type="Number">7.5948574280000001</Data></Cell>
    <Cell><Data ss:Type="Number">9.4329112950000003</Data></Cell>
   </Row>
   <Row ss:AutoFitHeight="0">
    <Cell><Data ss:Type="String">miR-34a</Data></Cell>
    <Cell><Data ss:Type="Number">19.792546389999998</Data></Cell>
    <Cell><Data ss:Type="Number">11.5734941</Data></Cell>
    <Cell><Data ss:Type="Number">12.20431877</Data></Cell>
    <Cell><Data ss:Type="Number">12.891746830000001</Data></Cell>
    <Cell><Data ss:Type="Number">17.965031199999999</Data></Cell>
    <Cell><Data ss:Type="Number">8.6552311520000007</Data></Cell>
    <Cell><Data ss:Type="Number">14.725975269999999</Data></Cell>
    <Cell><Data ss:Type="Number">18.307030829999999</Data></Cell>
    <Cell><Data ss:Type="Number">18.046142540000002</Data></Cell>
    <Cell><Data ss:Type="Number">22.70139751</Data></Cell>
    <Cell><Data ss:Type="Number">9.0651233960000006</Data></Cell>
    <Cell><Data ss:Type="Number">22.319687439999999</Data></Cell>
    <Cell><Data ss:Type="Number">25.056219890000001</Data></Cell>
    <Cell><Data ss:Type="Number">5.1828079389999999</Data></Cell>
    <Cell><Data ss:Type="Number">9.2594837139999999</Data></Cell>
    <Cell><Data ss:Type="Number">6.1313923419999998</Data></Cell>
   </Row>
   <Row ss:AutoFitHeight="0">
    <Cell><Data ss:Type="String">miR-34c</Data></Cell>
    <Cell><Data ss:Type="Number">532.85847650000005</Data></Cell>
    <Cell><Data ss:Type="Number">42.224176290000003</Data></Cell>
    <Cell><Data ss:Type="Number">19.460940740000002</Data></Cell>
    <Cell><Data ss:Type="Number">17.39935062</Data></Cell>
    <Cell><Data ss:Type="Number">2.8154153370000001</Data></Cell>
    <Cell><Data ss:Type="Number">0.83760301500000001</Data></Cell>
    <Cell><Data ss:Type="Number">0.589039011</Data></Cell>
    <Cell><Data ss:Type="Number">4.4563167149999998</Data></Cell>
    <Cell><Data ss:Type="Number">545.93597390000002</Data></Cell>
    <Cell><Data ss:Type="Number">12.32004218</Data></Cell>
    <Cell><Data ss:Type="Number">20.945502510000001</Data></Cell>
    <Cell><Data ss:Type="Number">38.652583720000003</Data></Cell>
    <Cell><Data ss:Type="Number">4.8024421459999997</Data></Cell>
    <Cell><Data ss:Type="Number">1.4986432599999999</Data></Cell>
    <Cell><Data ss:Type="Number">0.208078286</Data></Cell>
    <Cell><Data ss:Type="Number">9.4329099999999996E-4</Data></Cell>
   </Row>
   <Row ss:AutoFitHeight="0">
    <Cell><Data ss:Type="String">miR-361-3p</Data></Cell>
    <Cell><Data ss:Type="Number">27.33989871</Data></Cell>
    <Cell><Data ss:Type="Number">26.199338300000001</Data></Cell>
    <Cell><Data ss:Type="Number">19.131094279999999</Data></Cell>
    <Cell><Data ss:Type="Number">11.99022607</Data></Cell>
    <Cell><Data ss:Type="Number">11.86496464</Data></Cell>
    <Cell><Data ss:Type="Number">3.4900125609999999</Data></Cell>
    <Cell><Data ss:Type="Number">3.3659372040000002</Data></Cell>
    <Cell><Data ss:Type="Number">5.540285645</Data></Cell>
    <Cell><Data ss:Type="Number">11.94151272</Data></Cell>
    <Cell><Data ss:Type="Number">14.571420440000001</Data></Cell>
    <Cell><Data ss:Type="Number">9.9097001099999993</Data></Cell>
    <Cell><Data ss:Type="Number">8.4861311619999995</Data></Cell>
    <Cell><Data ss:Type="Number">7.5168659680000003</Data></Cell>
    <Cell><Data ss:Type="Number">2.9972865190000002</Data></Cell>
    <Cell><Data ss:Type="Number">5.6181137139999997</Data></Cell>
    <Cell><Data ss:Type="Number">7.1690125849999999</Data></Cell>
   </Row>
   <Row ss:AutoFitHeight="0">
    <Cell><Data ss:Type="String">miR-362</Data></Cell>
    <Cell><Data ss:Type="Number">146.6342736</Data></Cell>
    <Cell><Data ss:Type="Number">355.47160459999998</Data></Cell>
    <Cell><Data ss:Type="Number">359.86248039999998</Data></Cell>
    <Cell><Data ss:Type="Number">196.80198129999999</Data></Cell>
    <Cell><Data ss:Type="Number">60.598463449999997</Data></Cell>
    <Cell><Data ss:Type="Number">28.19930149</Data></Cell>
    <Cell><Data ss:Type="Number">17.923615609999999</Data></Cell>
    <Cell><Data ss:Type="Number">15.055124040000001</Data></Cell>
    <Cell><Data ss:Type="Number">196.9010864</Data></Cell>
    <Cell><Data ss:Type="Number">685.41960529999994</Data></Cell>
    <Cell><Data ss:Type="Number">454.21335670000002</Data></Cell>
    <Cell><Data ss:Type="Number">254.75830740000001</Data></Cell>
    <Cell><Data ss:Type="Number">65.146171719999998</Data></Cell>
    <Cell><Data ss:Type="Number">19.107701559999999</Data></Cell>
    <Cell><Data ss:Type="Number">13.42104943</Data></Cell>
    <Cell><Data ss:Type="Number">6.7916961330000003</Data></Cell>
   </Row>
   <Row ss:AutoFitHeight="0">
    <Cell><Data ss:Type="String">miR-365-3p</Data></Cell>
    <Cell><Data ss:Type="Number">273.24495949999999</Data></Cell>
    <Cell><Data ss:Type="Number">156.94166730000001</Data></Cell>
    <Cell><Data ss:Type="Number">193.50991920000001</Data></Cell>
    <Cell><Data ss:Type="Number">233.40372410000001</Data></Cell>
    <Cell><Data ss:Type="Number">712.70228259999999</Data></Cell>
    <Cell><Data ss:Type="Number">490.55616559999999</Data></Cell>
    <Cell><Data ss:Type="Number">711.97986700000001</Data></Cell>
    <Cell><Data ss:Type="Number">1119.7399049999999</Data></Cell>
    <Cell><Data ss:Type="Number">356.7459988</Data></Cell>
    <Cell><Data ss:Type="Number">336.14328269999999</Data></Cell>
    <Cell><Data ss:Type="Number">275.6698394</Data></Cell>
    <Cell><Data ss:Type="Number">241.0409995</Data></Cell>
    <Cell><Data ss:Type="Number">554.47326610000005</Data></Cell>
    <Cell><Data ss:Type="Number">345.00016699999998</Data></Cell>
    <Cell><Data ss:Type="Number">537.15409460000001</Data></Cell>
    <Cell><Data ss:Type="Number">886.22201619999998</Data></Cell>
   </Row>
   <Row ss:AutoFitHeight="0">
    <Cell><Data ss:Type="String">miR-369</Data></Cell>
    <Cell><Data ss:Type="Number">662.31867290000002</Data></Cell>
    <Cell><Data ss:Type="Number">2527.9817840000001</Data></Cell>
    <Cell><Data ss:Type="Number">3261.9615239999998</Data></Cell>
    <Cell><Data ss:Type="Number">2847.7237679999998</Data></Cell>
    <Cell><Data ss:Type="Number">2127.7836579999998</Data></Cell>
    <Cell><Data ss:Type="Number">327.50277870000002</Data></Cell>
    <Cell><Data ss:Type="Number">69.085861100000002</Data></Cell>
    <Cell><Data ss:Type="Number">53.234918589999999</Data></Cell>
    <Cell><Data ss:Type="Number">1340.5552889999999</Data></Cell>
    <Cell><Data ss:Type="Number">9195.2542200000007</Data></Cell>
    <Cell><Data ss:Type="Number">5007.2138109999996</Data></Cell>
    <Cell><Data ss:Type="Number">3927.7999960000002</Data></Cell>
    <Cell><Data ss:Type="Number">1797.7837770000001</Data></Cell>
    <Cell><Data ss:Type="Number">290.2372446</Data></Cell>
    <Cell><Data ss:Type="Number">95.507933140000006</Data></Cell>
    <Cell><Data ss:Type="Number">46.409923569999997</Data></Cell>
   </Row>
   <Row ss:AutoFitHeight="0">
    <Cell><Data ss:Type="String">miR-374a</Data></Cell>
    <Cell><Data ss:Type="Number">753.19495600000005</Data></Cell>
    <Cell><Data ss:Type="Number">607.67203110000003</Data></Cell>
    <Cell><Data ss:Type="Number">687.83980369999995</Data></Cell>
    <Cell><Data ss:Type="Number">618.89399990000004</Data></Cell>
    <Cell><Data ss:Type="Number">291.12735259999999</Data></Cell>
    <Cell><Data ss:Type="Number">183.29545970000001</Data></Cell>
    <Cell><Data ss:Type="Number">123.8664891</Data></Cell>
    <Cell><Data ss:Type="Number">135.25523430000001</Data></Cell>
    <Cell><Data ss:Type="Number">1483.1573000000001</Data></Cell>
    <Cell><Data ss:Type="Number">1310.489765</Data></Cell>
    <Cell><Data ss:Type="Number">939.78866210000001</Data></Cell>
    <Cell><Data ss:Type="Number">732.94598599999995</Data></Cell>
    <Cell><Data ss:Type="Number">315.49956880000002</Data></Cell>
    <Cell><Data ss:Type="Number">138.81183189999999</Data></Cell>
    <Cell><Data ss:Type="Number">79.069748570000002</Data></Cell>
    <Cell><Data ss:Type="Number">96.027036989999999</Data></Cell>
   </Row>
   <Row ss:AutoFitHeight="0">
    <Cell><Data ss:Type="String">miR-374b-5p</Data></Cell>
    <Cell><Data ss:Type="Number">174.8983379</Data></Cell>
    <Cell><Data ss:Type="Number">148.293342</Data></Cell>
    <Cell><Data ss:Type="Number">169.10128169999999</Data></Cell>
    <Cell><Data ss:Type="Number">149.11153329999999</Data></Cell>
    <Cell><Data ss:Type="Number">73.267832470000002</Data></Cell>
    <Cell><Data ss:Type="Number">41.182148220000002</Data></Cell>
    <Cell><Data ss:Type="Number">24.992083740000002</Data></Cell>
    <Cell><Data ss:Type="Number">20.354527699999998</Data></Cell>
    <Cell><Data ss:Type="Number">398.08612360000001</Data></Cell>
    <Cell><Data ss:Type="Number">557.84150360000001</Data></Cell>
    <Cell><Data ss:Type="Number">240.36653279999999</Data></Cell>
    <Cell><Data ss:Type="Number">218.72131210000001</Data></Cell>
    <Cell><Data ss:Type="Number">89.575986119999996</Data></Cell>
    <Cell><Data ss:Type="Number">30.160195600000002</Data></Cell>
    <Cell><Data ss:Type="Number">27.466333710000001</Data></Cell>
    <Cell><Data ss:Type="Number">24.997214929999998</Data></Cell>
   </Row>
   <Row ss:AutoFitHeight="0">
    <Cell><Data ss:Type="String">miR-376a</Data></Cell>
    <Cell><Data ss:Type="Number">10.62790429</Data></Cell>
    <Cell><Data ss:Type="Number">40.952363750000004</Data></Cell>
    <Cell><Data ss:Type="Number">51.56599551</Data></Cell>
    <Cell><Data ss:Type="Number">38.044175959999997</Data></Cell>
    <Cell><Data ss:Type="Number">22.18815421</Data></Cell>
    <Cell><Data ss:Type="Number">3.2108115559999999</Data></Cell>
    <Cell><Data ss:Type="Number">1.009781161</Data></Cell>
    <Cell><Data ss:Type="Number">0.24088198499999999</Data></Cell>
    <Cell><Data ss:Type="Number">13.7086424</Data></Cell>
    <Cell><Data ss:Type="Number">121.38681149999999</Data></Cell>
    <Cell><Data ss:Type="Number">78.433024169999996</Data></Cell>
    <Cell><Data ss:Type="Number">64.052853020000001</Data></Cell>
    <Cell><Data ss:Type="Number">18.792164920000001</Data></Cell>
    <Cell><Data ss:Type="Number">1.873304074</Data></Cell>
    <Cell><Data ss:Type="Number">0.62423485700000003</Data></Cell>
    <Cell><Data ss:Type="Number">9.4329113000000006E-2</Data></Cell>
   </Row>
   <Row ss:AutoFitHeight="0">
    <Cell><Data ss:Type="String">miR-376b</Data></Cell>
    <Cell><Data ss:Type="Number">0.385068996</Data></Cell>
    <Cell><Data ss:Type="Number">0.38154376200000001</Data></Cell>
    <Cell><Data ss:Type="Number">1.6492322660000001</Data></Cell>
    <Cell><Data ss:Type="Number">0.72121660600000004</Data></Cell>
    <Cell><Data ss:Type="Number">2.0110109550000002</Data></Cell>
    <Cell><Data ss:Type="Number">1.3960050000000001E-3</Data></Cell>
    <Cell><Data ss:Type="Number">8.4148429999999996E-2</Data></Cell>
    <Cell><Data ss:Type="Number">1.2044099999999999E-3</Data></Cell>
    <Cell><Data ss:Type="Number">0.85679015000000003</Data></Cell>
    <Cell><Data ss:Type="Number">3.1269142579999998</Data></Cell>
    <Cell><Data ss:Type="Number">2.3085096850000002</Data></Cell>
    <Cell><Data ss:Type="Number">2.1505948840000002</Data></Cell>
    <Cell><Data ss:Type="Number">2.296820157</Data></Cell>
    <Cell><Data ss:Type="Number">1.3113128519999999</Data></Cell>
    <Cell><Data ss:Type="Number">0.208078286</Data></Cell>
    <Cell><Data ss:Type="Number">9.4329099999999996E-4</Data></Cell>
   </Row>
   <Row ss:AutoFitHeight="0">
    <Cell><Data ss:Type="String">miR-378</Data></Cell>
    <Cell><Data ss:Type="Number">19043.587189999998</Data></Cell>
    <Cell><Data ss:Type="Number">104583.43429999999</Data></Cell>
    <Cell><Data ss:Type="Number">93292.671329999997</Data></Cell>
    <Cell><Data ss:Type="Number">101497.9849</Data></Cell>
    <Cell><Data ss:Type="Number">283735.94890000002</Data></Cell>
    <Cell><Data ss:Type="Number">329605.58110000001</Data></Cell>
    <Cell><Data ss:Type="Number">377885.10259999998</Data></Cell>
    <Cell><Data ss:Type="Number">115569.2746</Data></Cell>
    <Cell><Data ss:Type="Number">10701.790919999999</Data></Cell>
    <Cell><Data ss:Type="Number">29453.280930000001</Data></Cell>
    <Cell><Data ss:Type="Number">138127.1433</Data></Cell>
    <Cell><Data ss:Type="Number">167852.36129999999</Data></Cell>
    <Cell><Data ss:Type="Number">303298.96460000001</Data></Cell>
    <Cell><Data ss:Type="Number">456363.34860000003</Data></Cell>
    <Cell><Data ss:Type="Number">355694.74369999999</Data></Cell>
    <Cell><Data ss:Type="Number">221434.85709999999</Data></Cell>
   </Row>
   <Row ss:AutoFitHeight="0">
    <Cell><Data ss:Type="String">miR-381</Data></Cell>
    <Cell><Data ss:Type="Number">44.899044920000001</Data></Cell>
    <Cell><Data ss:Type="Number">190.00879330000001</Data></Cell>
    <Cell><Data ss:Type="Number">289.16539060000002</Data></Cell>
    <Cell><Data ss:Type="Number">168.49422949999999</Data></Cell>
    <Cell><Data ss:Type="Number">91.165829970000004</Data></Cell>
    <Cell><Data ss:Type="Number">12.703645720000001</Data></Cell>
    <Cell><Data ss:Type="Number">2.6927497630000001</Data></Cell>
    <Cell><Data ss:Type="Number">1.806614884</Data></Cell>
    <Cell><Data ss:Type="Number">50.604168250000001</Data></Cell>
    <Cell><Data ss:Type="Number">435.0788498</Data></Cell>
    <Cell><Data ss:Type="Number">216.60577459999999</Data></Cell>
    <Cell><Data ss:Type="Number">241.15724789999999</Data></Cell>
    <Cell><Data ss:Type="Number">91.559603530000004</Data></Cell>
    <Cell><Data ss:Type="Number">4.7457036549999998</Data></Cell>
    <Cell><Data ss:Type="Number">3.329252571</Data></Cell>
    <Cell><Data ss:Type="Number">0.75463290400000005</Data></Cell>
   </Row>
   <Row ss:AutoFitHeight="0">
    <Cell><Data ss:Type="String">miR-382</Data></Cell>
    <Cell><Data ss:Type="Number">212.0960029</Data></Cell>
    <Cell><Data ss:Type="Number">575.62235510000005</Data></Cell>
    <Cell><Data ss:Type="Number">597.35192670000004</Data></Cell>
    <Cell><Data ss:Type="Number">549.47690160000002</Data></Cell>
    <Cell><Data ss:Type="Number">244.33783109999999</Data></Cell>
    <Cell><Data ss:Type="Number">69.241849220000006</Data></Cell>
    <Cell><Data ss:Type="Number">15.31501428</Data></Cell>
    <Cell><Data ss:Type="Number">13.368950140000001</Data></Cell>
    <Cell><Data ss:Type="Number">210.02068560000001</Data></Cell>
    <Cell><Data ss:Type="Number">874.16014989999996</Data></Cell>
    <Cell><Data ss:Type="Number">599.31163619999995</Data></Cell>
    <Cell><Data ss:Type="Number">505.1573009</Data></Cell>
    <Cell><Data ss:Type="Number">193.97690230000001</Data></Cell>
    <Cell><Data ss:Type="Number">36.654316389999998</Data></Cell>
    <Cell><Data ss:Type="Number">31.315781999999999</Data></Cell>
    <Cell><Data ss:Type="Number">9.7158986340000002</Data></Cell>
   </Row>
   <Row ss:AutoFitHeight="0">
    <Cell><Data ss:Type="String">miR-411</Data></Cell>
    <Cell><Data ss:Type="Number">625.66010449999999</Data></Cell>
    <Cell><Data ss:Type="Number">3329.2236830000002</Data></Cell>
    <Cell><Data ss:Type="Number">5246.317787</Data></Cell>
    <Cell><Data ss:Type="Number">5586.7241329999997</Data></Cell>
    <Cell><Data ss:Type="Number">4728.624127</Data></Cell>
    <Cell><Data ss:Type="Number">369.80173100000002</Data></Cell>
    <Cell><Data ss:Type="Number">137.9192769</Data></Cell>
    <Cell><Data ss:Type="Number">95.871029859999993</Data></Cell>
    <Cell><Data ss:Type="Number">696.14199710000003</Data></Cell>
    <Cell><Data ss:Type="Number">7224.1100100000003</Data></Cell>
    <Cell><Data ss:Type="Number">5130.8598419999998</Data></Cell>
    <Cell><Data ss:Type="Number">9128.3452940000006</Data></Cell>
    <Cell><Data ss:Type="Number">5368.9215180000001</Data></Cell>
    <Cell><Data ss:Type="Number">292.6725399</Data></Cell>
    <Cell><Data ss:Type="Number">276.01584600000001</Data></Cell>
    <Cell><Data ss:Type="Number">86.594125689999998</Data></Cell>
   </Row>
   <Row ss:AutoFitHeight="0">
    <Cell><Data ss:Type="String">miR-423-5p</Data></Cell>
    <Cell><Data ss:Type="Number">501.4368465</Data></Cell>
    <Cell><Data ss:Type="Number">1749.123785</Data></Cell>
    <Cell><Data ss:Type="Number">660.90234339999995</Data></Cell>
    <Cell><Data ss:Type="Number">1333.2590479999999</Data></Cell>
    <Cell><Data ss:Type="Number">354.8093662</Data></Cell>
    <Cell><Data ss:Type="Number">583.53010019999999</Data></Cell>
    <Cell><Data ss:Type="Number">367.47619420000001</Data></Cell>
    <Cell><Data ss:Type="Number">546.68166399999996</Data></Cell>
    <Cell><Data ss:Type="Number">2897.824936</Data></Cell>
    <Cell><Data ss:Type="Number">1482.782741</Data></Cell>
    <Cell><Data ss:Type="Number">1672.656029</Data></Cell>
    <Cell><Data ss:Type="Number">920.28023759999996</Data></Cell>
    <Cell><Data ss:Type="Number">400.48191459999998</Data></Cell>
    <Cell><Data ss:Type="Number">698.86730669999997</Data></Cell>
    <Cell><Data ss:Type="Number">422.71103740000001</Data></Cell>
    <Cell><Data ss:Type="Number">488.15315950000002</Data></Cell>
   </Row>
   <Row ss:AutoFitHeight="0">
    <Cell><Data ss:Type="String">miR-423-3p</Data></Cell>
    <Cell><Data ss:Type="Number">168.6602202</Data></Cell>
    <Cell><Data ss:Type="Number">132.14132280000001</Data></Cell>
    <Cell><Data ss:Type="Number">124.46206170000001</Data></Cell>
    <Cell><Data ss:Type="Number">90.963444420000002</Data></Cell>
    <Cell><Data ss:Type="Number">71.457922609999997</Data></Cell>
    <Cell><Data ss:Type="Number">48.301773849999996</Data></Cell>
    <Cell><Data ss:Type="Number">35.67893436</Data></Cell>
    <Cell><Data ss:Type="Number">46.610664010000001</Data></Cell>
    <Cell><Data ss:Type="Number">175.69553020000001</Data></Cell>
    <Cell><Data ss:Type="Number">210.25371469999999</Data></Cell>
    <Cell><Data ss:Type="Number">138.79210670000001</Data></Cell>
    <Cell><Data ss:Type="Number">92.940573479999998</Data></Cell>
    <Cell><Data ss:Type="Number">82.3723229</Data></Cell>
    <Cell><Data ss:Type="Number">22.60453583</Data></Cell>
    <Cell><Data ss:Type="Number">29.651155710000001</Data></Cell>
    <Cell><Data ss:Type="Number">34.807442680000001</Data></Cell>
   </Row>
   <Row ss:AutoFitHeight="0">
    <Cell><Data ss:Type="String">miR-424</Data></Cell>
    <Cell><Data ss:Type="Number">1932.353235</Data></Cell>
    <Cell><Data ss:Type="Number">2018.1121370000001</Data></Cell>
    <Cell><Data ss:Type="Number">1952.9109000000001</Data></Cell>
    <Cell><Data ss:Type="Number">1920.6899739999999</Data></Cell>
    <Cell><Data ss:Type="Number">893.08996530000002</Data></Cell>
    <Cell><Data ss:Type="Number">465.00927369999999</Data></Cell>
    <Cell><Data ss:Type="Number">302.09286400000002</Data></Cell>
    <Cell><Data ss:Type="Number">365.29752960000002</Data></Cell>
    <Cell><Data ss:Type="Number">5090.4044800000001</Data></Cell>
    <Cell><Data ss:Type="Number">5010.9426359999998</Data></Cell>
    <Cell><Data ss:Type="Number">2992.1663819999999</Data></Cell>
    <Cell><Data ss:Type="Number">2383.963491</Data></Cell>
    <Cell><Data ss:Type="Number">1341.3429719999999</Data></Cell>
    <Cell><Data ss:Type="Number">353.30514840000001</Data></Cell>
    <Cell><Data ss:Type="Number">339.0635666</Data></Cell>
    <Cell><Data ss:Type="Number">221.5790863</Data></Cell>
   </Row>
   <Row ss:AutoFitHeight="0">
    <Cell><Data ss:Type="String">miR-425-5p</Data></Cell>
    <Cell><Data ss:Type="Number">288.18563649999999</Data></Cell>
    <Cell><Data ss:Type="Number">400.49376849999999</Data></Cell>
    <Cell><Data ss:Type="Number">373.93592910000001</Data></Cell>
    <Cell><Data ss:Type="Number">238.4522403</Data></Cell>
    <Cell><Data ss:Type="Number">208.94403829999999</Data></Cell>
    <Cell><Data ss:Type="Number">107.7715879</Data></Cell>
    <Cell><Data ss:Type="Number">105.6062798</Data></Cell>
    <Cell><Data ss:Type="Number">145.37227770000001</Data></Cell>
    <Cell><Data ss:Type="Number">546.31081959999995</Data></Cell>
    <Cell><Data ss:Type="Number">1265.5872770000001</Data></Cell>
    <Cell><Data ss:Type="Number">634.22080700000004</Data></Cell>
    <Cell><Data ss:Type="Number">286.08724369999999</Data></Cell>
    <Cell><Data ss:Type="Number">211.72505810000001</Data></Cell>
    <Cell><Data ss:Type="Number">66.127633829999994</Data></Cell>
    <Cell><Data ss:Type="Number">64.920425140000006</Data></Cell>
    <Cell><Data ss:Type="Number">70.369518260000007</Data></Cell>
   </Row>
   <Row ss:AutoFitHeight="0">
    <Cell><Data ss:Type="String">miR-429</Data></Cell>
    <Cell><Data ss:Type="Number">58.915556369999997</Data></Cell>
    <Cell><Data ss:Type="Number">0.63590626900000002</Data></Cell>
    <Cell><Data ss:Type="Number">0.21989763500000001</Data></Cell>
    <Cell><Data ss:Type="Number">0.27045622699999999</Data></Cell>
    <Cell><Data ss:Type="Number">6.7033699000000002E-2</Data></Cell>
    <Cell><Data ss:Type="Number">1.3960050000000001E-3</Data></Cell>
    <Cell><Data ss:Type="Number">0.92563273099999999</Data></Cell>
    <Cell><Data ss:Type="Number">1.806614884</Data></Cell>
    <Cell><Data ss:Type="Number">108.33040459999999</Data></Cell>
    <Cell><Data ss:Type="Number">4.4402182459999997</Data></Cell>
    <Cell><Data ss:Type="Number">0.11261022900000001</Data></Cell>
    <Cell><Data ss:Type="Number">0.17437255800000001</Data></Cell>
    <Cell><Data ss:Type="Number">1.044009E-3</Data></Cell>
    <Cell><Data ss:Type="Number">0.62443469100000004</Data></Cell>
    <Cell><Data ss:Type="Number">1.0403910000000001E-3</Data></Cell>
    <Cell><Data ss:Type="Number">9.4329099999999996E-4</Data></Cell>
   </Row>
   <Row ss:AutoFitHeight="0">
    <Cell><Data ss:Type="String">miR-4331</Data></Cell>
    <Cell><Data ss:Type="Number">5.4679797419999998</Data></Cell>
    <Cell><Data ss:Type="Number">5.723156425</Data></Cell>
    <Cell><Data ss:Type="Number">1.869129901</Data></Cell>
    <Cell><Data ss:Type="Number">1.1719769849999999</Data></Cell>
    <Cell><Data ss:Type="Number">0.53626958800000002</Data></Cell>
    <Cell><Data ss:Type="Number">0.69800251199999996</Data></Cell>
    <Cell><Data ss:Type="Number">0.25244528999999999</Data></Cell>
    <Cell><Data ss:Type="Number">0.24088198499999999</Data></Cell>
    <Cell><Data ss:Type="Number">1.392283994</Data></Cell>
    <Cell><Data ss:Type="Number">1.063150848</Data></Cell>
    <Cell><Data ss:Type="Number">0.73196648499999994</Data></Cell>
    <Cell><Data ss:Type="Number">0.69749023300000002</Data></Cell>
    <Cell><Data ss:Type="Number">0.73080641400000002</Data></Cell>
    <Cell><Data ss:Type="Number">0.49954775299999998</Data></Cell>
    <Cell><Data ss:Type="Number">0.52019571399999998</Data></Cell>
    <Cell><Data ss:Type="Number">9.4329099999999996E-4</Data></Cell>
   </Row>
   <Row ss:AutoFitHeight="0">
    <Cell><Data ss:Type="String">miR-4332</Data></Cell>
    <Cell><Data ss:Type="Number">0.69312419300000006</Data></Cell>
    <Cell><Data ss:Type="Number">0.12718125399999999</Data></Cell>
    <Cell><Data ss:Type="Number">0.109948818</Data></Cell>
    <Cell><Data ss:Type="Number">9.0152099999999996E-4</Data></Cell>
    <Cell><Data ss:Type="Number">0.93847177900000001</Data></Cell>
    <Cell><Data ss:Type="Number">1.11680402</Data></Cell>
    <Cell><Data ss:Type="Number">0.67318744100000005</Data></Cell>
    <Cell><Data ss:Type="Number">1.083968931</Data></Cell>
    <Cell><Data ss:Type="Number">0.32129630599999998</Data></Cell>
    <Cell><Data ss:Type="Number">0.56284456599999999</Data></Cell>
    <Cell><Data ss:Type="Number">0.22522045700000001</Data></Cell>
    <Cell><Data ss:Type="Number">5.8124200000000004E-4</Data></Cell>
    <Cell><Data ss:Type="Number">0.41760366500000001</Data></Cell>
    <Cell><Data ss:Type="Number">0.37466081499999998</Data></Cell>
    <Cell><Data ss:Type="Number">1.0403910000000001E-3</Data></Cell>
    <Cell><Data ss:Type="Number">3.0185316150000001</Data></Cell>
   </Row>
   <Row ss:AutoFitHeight="0">
    <Cell><Data ss:Type="String">miR-450a</Data></Cell>
    <Cell><Data ss:Type="Number">371.8226224</Data></Cell>
    <Cell><Data ss:Type="Number">525.25857859999996</Data></Cell>
    <Cell><Data ss:Type="Number">638.14293810000004</Data></Cell>
    <Cell><Data ss:Type="Number">529.37298869999995</Data></Cell>
    <Cell><Data ss:Type="Number">210.21767850000001</Data></Cell>
    <Cell><Data ss:Type="Number">112.518005</Data></Cell>
    <Cell><Data ss:Type="Number">71.105423430000002</Data></Cell>
    <Cell><Data ss:Type="Number">40.106850430000001</Data></Cell>
    <Cell><Data ss:Type="Number">469.7351999</Data></Cell>
    <Cell><Data ss:Type="Number">1083.663405</Data></Cell>
    <Cell><Data ss:Type="Number">705.22155610000004</Data></Cell>
    <Cell><Data ss:Type="Number">564.21147389999999</Data></Cell>
    <Cell><Data ss:Type="Number">163.17863209999999</Data></Cell>
    <Cell><Data ss:Type="Number">63.130347309999998</Data></Cell>
    <Cell><Data ss:Type="Number">51.811493140000003</Data></Cell>
    <Cell><Data ss:Type="Number">27.449771869999999</Data></Cell>
   </Row>
   <Row ss:AutoFitHeight="0">
    <Cell><Data ss:Type="String">miR-450b-3p</Data></Cell>
    <Cell><Data ss:Type="Number">3.0805519669999999</Data></Cell>
    <Cell><Data ss:Type="Number">8.9026877720000002</Data></Cell>
    <Cell><Data ss:Type="Number">8.6859566000000008</Data></Cell>
    <Cell><Data ss:Type="Number">8.7447513459999993</Data></Cell>
    <Cell><Data ss:Type="Number">5.429729579</Data></Cell>
    <Cell><Data ss:Type="Number">4.4672160779999999</Data></Cell>
    <Cell><Data ss:Type="Number">3.0293434829999999</Data></Cell>
    <Cell><Data ss:Type="Number">3.6132297690000001</Data></Cell>
    <Cell><Data ss:Type="Number">10.2814818</Data></Cell>
    <Cell><Data ss:Type="Number">25.578158630000001</Data></Cell>
    <Cell><Data ss:Type="Number">13.569532540000001</Data></Cell>
    <Cell><Data ss:Type="Number">12.496700000000001</Data></Cell>
    <Cell><Data ss:Type="Number">3.9672348159999999</Data></Cell>
    <Cell><Data ss:Type="Number">2.0606344820000002</Data></Cell>
    <Cell><Data ss:Type="Number">2.4969394290000002</Data></Cell>
    <Cell><Data ss:Type="Number">2.263898711</Data></Cell>
   </Row>
   <Row ss:AutoFitHeight="0">
    <Cell><Data ss:Type="String">miR-450c-5p</Data></Cell>
    <Cell><Data ss:Type="Number">962.28742069999998</Data></Cell>
    <Cell><Data ss:Type="Number">1415.145812</Data></Cell>
    <Cell><Data ss:Type="Number">1750.2752290000001</Data></Cell>
    <Cell><Data ss:Type="Number">1458.8408899999999</Data></Cell>
    <Cell><Data ss:Type="Number">391.47679929999998</Data></Cell>
    <Cell><Data ss:Type="Number">231.73683410000001</Data></Cell>
    <Cell><Data ss:Type="Number">144.56700290000001</Data></Cell>
    <Cell><Data ss:Type="Number">101.6521975</Data></Cell>
    <Cell><Data ss:Type="Number">1997.606235</Data></Cell>
    <Cell><Data ss:Type="Number">4327.5242559999997</Data></Cell>
    <Cell><Data ss:Type="Number">3042.3905439999999</Data></Cell>
    <Cell><Data ss:Type="Number">2068.2329119999999</Data></Cell>
    <Cell><Data ss:Type="Number">420.004886</Data></Cell>
    <Cell><Data ss:Type="Number">123.8253993</Data></Cell>
    <Cell><Data ss:Type="Number">119.8530926</Data></Cell>
    <Cell><Data ss:Type="Number">49.994429869999998</Data></Cell>
   </Row>
   <Row ss:AutoFitHeight="0">
    <Cell><Data ss:Type="String">miR-451</Data></Cell>
    <Cell><Data ss:Type="Number">2773.5749639999999</Data></Cell>
    <Cell><Data ss:Type="Number">4077.9397250000002</Data></Cell>
    <Cell><Data ss:Type="Number">1569.9591680000001</Data></Cell>
    <Cell><Data ss:Type="Number">985.18188359999999</Data></Cell>
    <Cell><Data ss:Type="Number">908.03848000000005</Data></Cell>
    <Cell><Data ss:Type="Number">1313.5011280000001</Data></Cell>
    <Cell><Data ss:Type="Number">849.22595650000005</Data></Cell>
    <Cell><Data ss:Type="Number">995.56524219999994</Data></Cell>
    <Cell><Data ss:Type="Number">1800.1161059999999</Data></Cell>
    <Cell><Data ss:Type="Number">4977.0468860000001</Data></Cell>
    <Cell><Data ss:Type="Number">8997.1068180000002</Data></Cell>
    <Cell><Data ss:Type="Number">1845.9078999999999</Data></Cell>
    <Cell><Data ss:Type="Number">1723.1371220000001</Data></Cell>
    <Cell><Data ss:Type="Number">710.04468770000005</Data></Cell>
    <Cell><Data ss:Type="Number">1090.642335</Data></Cell>
    <Cell><Data ss:Type="Number">905.18216789999997</Data></Cell>
   </Row>
   <Row ss:AutoFitHeight="0">
    <Cell><Data ss:Type="String">miR-455</Data></Cell>
    <Cell><Data ss:Type="Number">237.89562570000001</Data></Cell>
    <Cell><Data ss:Type="Number">164.9540863</Data></Cell>
    <Cell><Data ss:Type="Number">180.86580520000001</Data></Cell>
    <Cell><Data ss:Type="Number">145.95621059999999</Data></Cell>
    <Cell><Data ss:Type="Number">21.048581330000001</Data></Cell>
    <Cell><Data ss:Type="Number">8.0968291420000007</Data></Cell>
    <Cell><Data ss:Type="Number">7.9941008580000004</Data></Cell>
    <Cell><Data ss:Type="Number">11.68277625</Data></Cell>
    <Cell><Data ss:Type="Number">391.76729619999998</Data></Cell>
    <Cell><Data ss:Type="Number">895.98601140000005</Data></Cell>
    <Cell><Data ss:Type="Number">238.62107420000001</Data></Cell>
    <Cell><Data ss:Type="Number">153.62222370000001</Data></Cell>
    <Cell><Data ss:Type="Number">27.144238219999998</Data></Cell>
    <Cell><Data ss:Type="Number">6.4316773219999996</Data></Cell>
    <Cell><Data ss:Type="Number">6.0342702859999999</Data></Cell>
    <Cell><Data ss:Type="Number">6.0370632290000001</Data></Cell>
   </Row>
   <Row ss:AutoFitHeight="0">
    <Cell><Data ss:Type="String">miR-490</Data></Cell>
    <Cell><Data ss:Type="Number">4.6978417500000003</Data></Cell>
    <Cell><Data ss:Type="Number">0.38154376200000001</Data></Cell>
    <Cell><Data ss:Type="Number">0.21989763500000001</Data></Cell>
    <Cell><Data ss:Type="Number">1.2621290599999999</Data></Cell>
    <Cell><Data ss:Type="Number">6.7033700000000002E-4</Data></Cell>
    <Cell><Data ss:Type="Number">0.13960050199999999</Data></Cell>
    <Cell><Data ss:Type="Number">8.4148399999999998E-4</Data></Cell>
    <Cell><Data ss:Type="Number">0.120440992</Data></Cell>
    <Cell><Data ss:Type="Number">4.3375001360000001</Data></Cell>
    <Cell><Data ss:Type="Number">1.751071984</Data></Cell>
    <Cell><Data ss:Type="Number">0.45044091400000003</Data></Cell>
    <Cell><Data ss:Type="Number">0.116248372</Data></Cell>
    <Cell><Data ss:Type="Number">0.20880183199999999</Data></Cell>
    <Cell><Data ss:Type="Number">6.2443500000000001E-4</Data></Cell>
    <Cell><Data ss:Type="Number">1.0403910000000001E-3</Data></Cell>
    <Cell><Data ss:Type="Number">9.4329113000000006E-2</Data></Cell>
   </Row>
   <Row ss:AutoFitHeight="0">
    <Cell><Data ss:Type="String">miR-497</Data></Cell>
    <Cell><Data ss:Type="Number">10.473876690000001</Data></Cell>
    <Cell><Data ss:Type="Number">12.209400369999999</Data></Cell>
    <Cell><Data ss:Type="Number">13.74360222</Data></Cell>
    <Cell><Data ss:Type="Number">20.194064959999999</Data></Cell>
    <Cell><Data ss:Type="Number">20.17714325</Data></Cell>
    <Cell><Data ss:Type="Number">20.800474869999999</Data></Cell>
    <Cell><Data ss:Type="Number">26.170161759999999</Data></Cell>
    <Cell><Data ss:Type="Number">13.85071411</Data></Cell>
    <Cell><Data ss:Type="Number">16.868056079999999</Data></Cell>
    <Cell><Data ss:Type="Number">14.07111416</Data></Cell>
    <Cell><Data ss:Type="Number">17.67980588</Data></Cell>
    <Cell><Data ss:Type="Number">19.471602319999999</Data></Cell>
    <Cell><Data ss:Type="Number">16.495344759999998</Data></Cell>
    <Cell><Data ss:Type="Number">8.8669726190000002</Data></Cell>
    <Cell><Data ss:Type="Number">15.813949709999999</Data></Cell>
    <Cell><Data ss:Type="Number">15.375645410000001</Data></Cell>
   </Row>
   <Row ss:AutoFitHeight="0">
    <Cell><Data ss:Type="String">miR-499-3p</Data></Cell>
    <Cell><Data ss:Type="Number">1.540275984</Data></Cell>
    <Cell><Data ss:Type="Number">11.44631285</Data></Cell>
    <Cell><Data ss:Type="Number">13.6336534</Data></Cell>
    <Cell><Data ss:Type="Number">5.1386683169999996</Data></Cell>
    <Cell><Data ss:Type="Number">1.3406739700000001</Data></Cell>
    <Cell><Data ss:Type="Number">0.69800251199999996</Data></Cell>
    <Cell><Data ss:Type="Number">0.42074214999999998</Data></Cell>
    <Cell><Data ss:Type="Number">1.9270558769999999</Data></Cell>
    <Cell><Data ss:Type="Number">8.5143521189999998</Data></Cell>
    <Cell><Data ss:Type="Number">86.678063230000006</Data></Cell>
    <Cell><Data ss:Type="Number">17.173059850000001</Data></Cell>
    <Cell><Data ss:Type="Number">12.96169349</Data></Cell>
    <Cell><Data ss:Type="Number">10.33569071</Data></Cell>
    <Cell><Data ss:Type="Number">0.43710428400000001</Data></Cell>
    <Cell><Data ss:Type="Number">0.52019571399999998</Data></Cell>
    <Cell><Data ss:Type="Number">1.980911372</Data></Cell>
   </Row>
   <Row ss:AutoFitHeight="0">
    <Cell><Data ss:Type="String">miR-499-5p</Data></Cell>
    <Cell><Data ss:Type="Number">361.42575950000003</Data></Cell>
    <Cell><Data ss:Type="Number">2748.641259</Data></Cell>
    <Cell><Data ss:Type="Number">1884.852582</Data></Cell>
    <Cell><Data ss:Type="Number">560.56560690000003</Data></Cell>
    <Cell><Data ss:Type="Number">483.17889889999998</Data></Cell>
    <Cell><Data ss:Type="Number">418.52230630000003</Data></Cell>
    <Cell><Data ss:Type="Number">249.3317984</Data></Cell>
    <Cell><Data ss:Type="Number">550.17445280000004</Data></Cell>
    <Cell><Data ss:Type="Number">405.74368559999999</Data></Cell>
    <Cell><Data ss:Type="Number">6686.343296</Data></Cell>
    <Cell><Data ss:Type="Number">1079.8757860000001</Data></Cell>
    <Cell><Data ss:Type="Number">1246.589418</Data></Cell>
    <Cell><Data ss:Type="Number">1127.9474990000001</Data></Cell>
    <Cell><Data ss:Type="Number">256.95487550000001</Data></Cell>
    <Cell><Data ss:Type="Number">294.84693090000002</Data></Cell>
    <Cell><Data ss:Type="Number">875.94014289999996</Data></Cell>
   </Row>
   <Row ss:AutoFitHeight="0">
    <Cell><Data ss:Type="String">miR-500</Data></Cell>
    <Cell><Data ss:Type="Number">148.48260479999999</Data></Cell>
    <Cell><Data ss:Type="Number">379.25449909999998</Data></Cell>
    <Cell><Data ss:Type="Number">269.81439870000003</Data></Cell>
    <Cell><Data ss:Type="Number">124.77047279999999</Data></Cell>
    <Cell><Data ss:Type="Number">26.14314242</Data></Cell>
    <Cell><Data ss:Type="Number">15.77485678</Data></Cell>
    <Cell><Data ss:Type="Number">13.716194099999999</Data></Cell>
    <Cell><Data ss:Type="Number">5.6607266369999998</Data></Cell>
    <Cell><Data ss:Type="Number">66.990279880000003</Data></Cell>
    <Cell><Data ss:Type="Number">236.83248589999999</Data></Cell>
    <Cell><Data ss:Type="Number">248.2492488</Data></Cell>
    <Cell><Data ss:Type="Number">171.6988456</Data></Cell>
    <Cell><Data ss:Type="Number">29.54545929</Data></Cell>
    <Cell><Data ss:Type="Number">17.546614829999999</Data></Cell>
    <Cell><Data ss:Type="Number">11.23622743</Data></Cell>
    <Cell><Data ss:Type="Number">8.206632827</Data></Cell>
   </Row>
   <Row ss:AutoFitHeight="0">
    <Cell><Data ss:Type="String">miR-503</Data></Cell>
    <Cell><Data ss:Type="Number">908.68581649999999</Data></Cell>
    <Cell><Data ss:Type="Number">1772.397954</Data></Cell>
    <Cell><Data ss:Type="Number">1424.0570869999999</Data></Cell>
    <Cell><Data ss:Type="Number">910.4458128</Data></Cell>
    <Cell><Data ss:Type="Number">118.18041049999999</Data></Cell>
    <Cell><Data ss:Type="Number">21.219276369999999</Data></Cell>
    <Cell><Data ss:Type="Number">19.35413892</Data></Cell>
    <Cell><Data ss:Type="Number">24.810844410000001</Data></Cell>
    <Cell><Data ss:Type="Number">2045.211638</Data></Cell>
    <Cell><Data ss:Type="Number">2251.7534949999999</Data></Cell>
    <Cell><Data ss:Type="Number">1807.563083</Data></Cell>
    <Cell><Data ss:Type="Number">1232.5814889999999</Data></Cell>
    <Cell><Data ss:Type="Number">121.5226665</Data></Cell>
    <Cell><Data ss:Type="Number">14.23711097</Data></Cell>
    <Cell><Data ss:Type="Number">9.5716011430000005</Data></Cell>
    <Cell><Data ss:Type="Number">6.3200505680000001</Data></Cell>
   </Row>
   <Row ss:AutoFitHeight="0">
    <Cell><Data ss:Type="String">miR-504</Data></Cell>
    <Cell><Data ss:Type="Number">52.600424840000002</Data></Cell>
    <Cell><Data ss:Type="Number">53.924851650000001</Data></Cell>
    <Cell><Data ss:Type="Number">63.770314280000001</Data></Cell>
    <Cell><Data ss:Type="Number">27.496383099999999</Data></Cell>
    <Cell><Data ss:Type="Number">47.92909444</Data></Cell>
    <Cell><Data ss:Type="Number">10.470037680000001</Data></Cell>
    <Cell><Data ss:Type="Number">4.7123120849999998</Data></Cell>
    <Cell><Data ss:Type="Number">7.346900529</Data></Cell>
    <Cell><Data ss:Type="Number">54.138427620000002</Data></Cell>
    <Cell><Data ss:Type="Number">150.2169609</Data></Cell>
    <Cell><Data ss:Type="Number">54.615960829999999</Data></Cell>
    <Cell><Data ss:Type="Number">46.673721389999997</Data></Cell>
    <Cell><Data ss:Type="Number">51.678453529999999</Data></Cell>
    <Cell><Data ss:Type="Number">6.4316773219999996</Data></Cell>
    <Cell><Data ss:Type="Number">7.0746617140000003</Data></Cell>
    <Cell><Data ss:Type="Number">7.8293163750000003</Data></Cell>
   </Row>
   <Row ss:AutoFitHeight="0">
    <Cell><Data ss:Type="String">miR-532-3p</Data></Cell>
    <Cell><Data ss:Type="Number">139.7800455</Data></Cell>
    <Cell><Data ss:Type="Number">361.32194229999999</Data></Cell>
    <Cell><Data ss:Type="Number">467.1725265</Data></Cell>
    <Cell><Data ss:Type="Number">233.40372410000001</Data></Cell>
    <Cell><Data ss:Type="Number">172.74584110000001</Data></Cell>
    <Cell><Data ss:Type="Number">107.4923869</Data></Cell>
    <Cell><Data ss:Type="Number">50.909800199999999</Data></Cell>
    <Cell><Data ss:Type="Number">38.059353559999998</Data></Cell>
    <Cell><Data ss:Type="Number">110.41883060000001</Data></Cell>
    <Cell><Data ss:Type="Number">572.78815369999995</Data></Cell>
    <Cell><Data ss:Type="Number">398.6965141</Data></Cell>
    <Cell><Data ss:Type="Number">272.42806000000002</Data></Cell>
    <Cell><Data ss:Type="Number">186.87764000000001</Data></Cell>
    <Cell><Data ss:Type="Number">47.269706139999997</Data></Cell>
    <Cell><Data ss:Type="Number">68.041599430000005</Data></Cell>
    <Cell><Data ss:Type="Number">41.976455260000002</Data></Cell>
   </Row>
   <Row ss:AutoFitHeight="0">
    <Cell><Data ss:Type="String">miR-542-5p</Data></Cell>
    <Cell><Data ss:Type="Number">164.501475</Data></Cell>
    <Cell><Data ss:Type="Number">262.12056430000001</Data></Cell>
    <Cell><Data ss:Type="Number">381.63234629999999</Data></Cell>
    <Cell><Data ss:Type="Number">297.41169780000001</Data></Cell>
    <Cell><Data ss:Type="Number">190.91197339999999</Data></Cell>
    <Cell><Data ss:Type="Number">65.193434640000007</Data></Cell>
    <Cell><Data ss:Type="Number">29.031208379999999</Data></Cell>
    <Cell><Data ss:Type="Number">28.303633189999999</Data></Cell>
    <Cell><Data ss:Type="Number">392.99893209999999</Data></Cell>
    <Cell><Data ss:Type="Number">764.96830399999999</Data></Cell>
    <Cell><Data ss:Type="Number">666.25841709999997</Data></Cell>
    <Cell><Data ss:Type="Number">395.88383110000001</Data></Cell>
    <Cell><Data ss:Type="Number">281.56927109999998</Data></Cell>
    <Cell><Data ss:Type="Number">35.904994760000001</Data></Cell>
    <Cell><Data ss:Type="Number">31.211742860000001</Data></Cell>
    <Cell><Data ss:Type="Number">11.50815178</Data></Cell>
   </Row>
   <Row ss:AutoFitHeight="0">
    <Cell><Data ss:Type="String">miR-545</Data></Cell>
    <Cell><Data ss:Type="Number">14.70963564</Data></Cell>
    <Cell><Data ss:Type="Number">12.209400369999999</Data></Cell>
    <Cell><Data ss:Type="Number">15.61273212</Data></Cell>
    <Cell><Data ss:Type="Number">11.26900947</Data></Cell>
    <Cell><Data ss:Type="Number">4.7593925940000004</Data></Cell>
    <Cell><Data ss:Type="Number">1.11680402</Data></Cell>
    <Cell><Data ss:Type="Number">1.009781161</Data></Cell>
    <Cell><Data ss:Type="Number">0.843086946</Data></Cell>
    <Cell><Data ss:Type="Number">60.082409290000001</Data></Cell>
    <Cell><Data ss:Type="Number">33.645597410000001</Data></Cell>
    <Cell><Data ss:Type="Number">20.60767182</Data></Cell>
    <Cell><Data ss:Type="Number">15.69353023</Data></Cell>
    <Cell><Data ss:Type="Number">5.115644895</Data></Cell>
    <Cell><Data ss:Type="Number">1.3737563209999999</Data></Cell>
    <Cell><Data ss:Type="Number">0.72827399999999998</Data></Cell>
    <Cell><Data ss:Type="Number">0.282987339</Data></Cell>
   </Row>
   <Row ss:AutoFitHeight="0">
    <Cell><Data ss:Type="String">miR-615</Data></Cell>
    <Cell><Data ss:Type="Number">23.258167350000001</Data></Cell>
    <Cell><Data ss:Type="Number">8.5211440110000005</Data></Cell>
    <Cell><Data ss:Type="Number">4.5079015269999996</Data></Cell>
    <Cell><Data ss:Type="Number">2.7947143479999998</Data></Cell>
    <Cell><Data ss:Type="Number">2.1450783520000001</Data></Cell>
    <Cell><Data ss:Type="Number">1.535605527</Data></Cell>
    <Cell><Data ss:Type="Number">0.33659371999999999</Data></Cell>
    <Cell><Data ss:Type="Number">2.167937861</Data></Cell>
    <Cell><Data ss:Type="Number">35.663890010000003</Data></Cell>
    <Cell><Data ss:Type="Number">15.259341579999999</Data></Cell>
    <Cell><Data ss:Type="Number">4.9548500549999996</Data></Cell>
    <Cell><Data ss:Type="Number">1.4531046510000001</Data></Cell>
    <Cell><Data ss:Type="Number">1.774815576</Data></Cell>
    <Cell><Data ss:Type="Number">6.2443469000000001E-2</Data></Cell>
    <Cell><Data ss:Type="Number">0.208078286</Data></Cell>
    <Cell><Data ss:Type="Number">0.47164556499999999</Data></Cell>
   </Row>
   <Row ss:AutoFitHeight="0">
    <Cell><Data ss:Type="String">miR-628</Data></Cell>
    <Cell><Data ss:Type="Number">70.159571049999997</Data></Cell>
    <Cell><Data ss:Type="Number">23.01980695</Data></Cell>
    <Cell><Data ss:Type="Number">26.717562709999999</Data></Cell>
    <Cell><Data ss:Type="Number">20.374369120000001</Data></Cell>
    <Cell><Data ss:Type="Number">30.63440022</Data></Cell>
    <Cell><Data ss:Type="Number">9.2136331620000007</Data></Cell>
    <Cell><Data ss:Type="Number">9.1721788800000006</Data></Cell>
    <Cell><Data ss:Type="Number">7.5877825139999997</Data></Cell>
    <Cell><Data ss:Type="Number">129.96435589999999</Data></Cell>
    <Cell><Data ss:Type="Number">45.965639590000002</Data></Cell>
    <Cell><Data ss:Type="Number">29.729100330000001</Data></Cell>
    <Cell><Data ss:Type="Number">24.005288839999999</Data></Cell>
    <Cell><Data ss:Type="Number">39.985550910000001</Data></Cell>
    <Cell><Data ss:Type="Number">6.2443469150000004</Data></Cell>
    <Cell><Data ss:Type="Number">4.4736831429999997</Data></Cell>
    <Cell><Data ss:Type="Number">9.3385821819999997</Data></Cell>
   </Row>
   <Row ss:AutoFitHeight="0">
    <Cell><Data ss:Type="String">miR-652</Data></Cell>
    <Cell><Data ss:Type="Number">2.233400176</Data></Cell>
    <Cell><Data ss:Type="Number">2.7979875860000001</Data></Cell>
    <Cell><Data ss:Type="Number">4.3979527090000001</Data></Cell>
    <Cell><Data ss:Type="Number">1.8030415150000001</Data></Cell>
    <Cell><Data ss:Type="Number">0.60330328700000002</Data></Cell>
    <Cell><Data ss:Type="Number">0.69800251199999996</Data></Cell>
    <Cell><Data ss:Type="Number">1.430523312</Data></Cell>
    <Cell><Data ss:Type="Number">0.60220496099999998</Data></Cell>
    <Cell><Data ss:Type="Number">0.96388891899999996</Data></Cell>
    <Cell><Data ss:Type="Number">5.6909839489999996</Data></Cell>
    <Cell><Data ss:Type="Number">2.3085096850000002</Data></Cell>
    <Cell><Data ss:Type="Number">2.1505948840000002</Data></Cell>
    <Cell><Data ss:Type="Number">1.357211911</Data></Cell>
    <Cell><Data ss:Type="Number">0.24977387700000001</Data></Cell>
    <Cell><Data ss:Type="Number">0.41615657099999998</Data></Cell>
    <Cell><Data ss:Type="Number">0.37731645200000002</Data></Cell>
   </Row>
   <Row ss:AutoFitHeight="0">
    <Cell><Data ss:Type="String">miR-664-5p</Data></Cell>
    <Cell><Data ss:Type="Number">7.2392971230000001</Data></Cell>
    <Cell><Data ss:Type="Number">10.174500310000001</Data></Cell>
    <Cell><Data ss:Type="Number">7.6964172409999998</Data></Cell>
    <Cell><Data ss:Type="Number">15.68646118</Data></Cell>
    <Cell><Data ss:Type="Number">13.74190819</Data></Cell>
    <Cell><Data ss:Type="Number">9.4928341669999998</Data></Cell>
    <Cell><Data ss:Type="Number">12.0332255</Data></Cell>
    <Cell><Data ss:Type="Number">11.08057129</Data></Cell>
    <Cell><Data ss:Type="Number">17.939043770000001</Data></Cell>
    <Cell><Data ss:Type="Number">9.3807427729999997</Data></Cell>
    <Cell><Data ss:Type="Number">10.47275125</Data></Cell>
    <Cell><Data ss:Type="Number">8.8348762789999995</Data></Cell>
    <Cell><Data ss:Type="Number">6.4728568060000002</Data></Cell>
    <Cell><Data ss:Type="Number">9.7411811870000005</Data></Cell>
    <Cell><Data ss:Type="Number">7.9069748569999998</Data></Cell>
    <Cell><Data ss:Type="Number">17.922531459999998</Data></Cell>
   </Row>
   <Row ss:AutoFitHeight="0">
    <Cell><Data ss:Type="String">miR-676-3p</Data></Cell>
    <Cell><Data ss:Type="Number">112.8252158</Data></Cell>
    <Cell><Data ss:Type="Number">302.81856549999998</Data></Cell>
    <Cell><Data ss:Type="Number">281.90876859999997</Data></Cell>
    <Cell><Data ss:Type="Number">133.33492000000001</Data></Cell>
    <Cell><Data ss:Type="Number">47.057656350000002</Data></Cell>
    <Cell><Data ss:Type="Number">19.683670849999999</Data></Cell>
    <Cell><Data ss:Type="Number">5.3013510960000003</Data></Cell>
    <Cell><Data ss:Type="Number">12.405422209999999</Data></Cell>
    <Cell><Data ss:Type="Number">100.1373488</Data></Cell>
    <Cell><Data ss:Type="Number">418.31858940000001</Data></Cell>
    <Cell><Data ss:Type="Number">118.63487569999999</Data></Cell>
    <Cell><Data ss:Type="Number">122.0607907</Data></Cell>
    <Cell><Data ss:Type="Number">79.031493580000003</Data></Cell>
    <Cell><Data ss:Type="Number">18.982814619999999</Data></Cell>
    <Cell><Data ss:Type="Number">17.16645857</Data></Cell>
    <Cell><Data ss:Type="Number">6.3200505680000001</Data></Cell>
   </Row>
   <Row ss:AutoFitHeight="0">
    <Cell><Data ss:Type="String">miR-7</Data></Cell>
    <Cell><Data ss:Type="Number">453.30322200000001</Data></Cell>
    <Cell><Data ss:Type="Number">658.79889519999995</Data></Cell>
    <Cell><Data ss:Type="Number">303.01894170000003</Data></Cell>
    <Cell><Data ss:Type="Number">411.36392160000003</Data></Cell>
    <Cell><Data ss:Type="Number">610.81106079999995</Data></Cell>
    <Cell><Data ss:Type="Number">256.02732150000003</Data></Cell>
    <Cell><Data ss:Type="Number">209.36129410000001</Data></Cell>
    <Cell><Data ss:Type="Number">122.72937109999999</Data></Cell>
    <Cell><Data ss:Type="Number">1428.8582240000001</Data></Cell>
    <Cell><Data ss:Type="Number">1469.962393</Data></Cell>
    <Cell><Data ss:Type="Number">164.01679780000001</Data></Cell>
    <Cell><Data ss:Type="Number">145.83358279999999</Data></Cell>
    <Cell><Data ss:Type="Number">221.6431451</Data></Cell>
    <Cell><Data ss:Type="Number">100.096881</Data></Cell>
    <Cell><Data ss:Type="Number">107.78455200000001</Data></Cell>
    <Cell><Data ss:Type="Number">120.26961900000001</Data></Cell>
   </Row>
   <Row ss:AutoFitHeight="0">
    <Cell><Data ss:Type="String">miR-708-3p</Data></Cell>
    <Cell><Data ss:Type="Number">158.80245389999999</Data></Cell>
    <Cell><Data ss:Type="Number">73.510764750000007</Data></Cell>
    <Cell><Data ss:Type="Number">41.450704279999997</Data></Cell>
    <Cell><Data ss:Type="Number">17.39935062</Data></Cell>
    <Cell><Data ss:Type="Number">5.8319317699999997</Data></Cell>
    <Cell><Data ss:Type="Number">2.094007537</Data></Cell>
    <Cell><Data ss:Type="Number">1.6829686020000001</Data></Cell>
    <Cell><Data ss:Type="Number">3.4927887759999998</Data></Cell>
    <Cell><Data ss:Type="Number">97.406330209999993</Data></Cell>
    <Cell><Data ss:Type="Number">46.215792729999997</Data></Cell>
    <Cell><Data ss:Type="Number">23.254012190000001</Data></Cell>
    <Cell><Data ss:Type="Number">17.204759070000001</Data></Cell>
    <Cell><Data ss:Type="Number">7.8300687169999996</Data></Cell>
    <Cell><Data ss:Type="Number">2.2479648889999999</Data></Cell>
    <Cell><Data ss:Type="Number">1.3525088569999999</Data></Cell>
    <Cell><Data ss:Type="Number">1.2262784680000001</Data></Cell>
   </Row>
   <Row ss:AutoFitHeight="0">
    <Cell><Data ss:Type="String">miR-708-5p</Data></Cell>
    <Cell><Data ss:Type="Number">597.78110919999995</Data></Cell>
    <Cell><Data ss:Type="Number">354.96287960000001</Data></Cell>
    <Cell><Data ss:Type="Number">237.37949750000001</Data></Cell>
    <Cell><Data ss:Type="Number">125.94244980000001</Data></Cell>
    <Cell><Data ss:Type="Number">61.939137420000002</Data></Cell>
    <Cell><Data ss:Type="Number">23.452884409999999</Data></Cell>
    <Cell><Data ss:Type="Number">12.958858230000001</Data></Cell>
    <Cell><Data ss:Type="Number">21.558937619999998</Data></Cell>
    <Cell><Data ss:Type="Number">966.51283890000002</Data></Cell>
    <Cell><Data ss:Type="Number">733.51154659999997</Data></Cell>
    <Cell><Data ss:Type="Number">314.2951478</Data></Cell>
    <Cell><Data ss:Type="Number">166.00267529999999</Data></Cell>
    <Cell><Data ss:Type="Number">44.787993059999998</Data></Cell>
    <Cell><Data ss:Type="Number">19.419918899999999</Data></Cell>
    <Cell><Data ss:Type="Number">11.96450143</Data></Cell>
    <Cell><Data ss:Type="Number">9.0555948439999998</Data></Cell>
   </Row>
   <Row ss:AutoFitHeight="0">
    <Cell><Data ss:Type="String">miR-885-5p</Data></Cell>
    <Cell><Data ss:Type="Number">3.4656209630000001</Data></Cell>
    <Cell><Data ss:Type="Number">1.2718129999999999E-3</Data></Cell>
    <Cell><Data ss:Type="Number">1.099488E-3</Data></Cell>
    <Cell><Data ss:Type="Number">9.0152075999999998E-2</Data></Cell>
    <Cell><Data ss:Type="Number">5.0275273880000002</Data></Cell>
    <Cell><Data ss:Type="Number">73.709065289999998</Data></Cell>
    <Cell><Data ss:Type="Number">188.24003809999999</Data></Cell>
    <Cell><Data ss:Type="Number">432.98536730000001</Data></Cell>
    <Cell><Data ss:Type="Number">10.656327490000001</Data></Cell>
    <Cell><Data ss:Type="Number">0.187614855</Data></Cell>
    <Cell><Data ss:Type="Number">0.22522045700000001</Data></Cell>
    <Cell><Data ss:Type="Number">0.29062093</Data></Cell>
    <Cell><Data ss:Type="Number">2.6100229060000002</Data></Cell>
    <Cell><Data ss:Type="Number">36.217212109999998</Data></Cell>
    <Cell><Data ss:Type="Number">159.07584940000001</Data></Cell>
    <Cell><Data ss:Type="Number">350.90430020000002</Data></Cell>
   </Row>
   <Row ss:AutoFitHeight="0">
    <Cell><Data ss:Type="String">miR-885-3p</Data></Cell>
    <Cell><Data ss:Type="Number">0.308055197</Data></Cell>
    <Cell><Data ss:Type="Number">1.2718129999999999E-3</Data></Cell>
    <Cell><Data ss:Type="Number">1.099488E-3</Data></Cell>
    <Cell><Data ss:Type="Number">0.180304151</Data></Cell>
    <Cell><Data ss:Type="Number">0.134067397</Data></Cell>
    <Cell><Data ss:Type="Number">9.7720351720000007</Data></Cell>
    <Cell><Data ss:Type="Number">22.046888679999999</Data></Cell>
    <Cell><Data ss:Type="Number">15.055124040000001</Data></Cell>
    <Cell><Data ss:Type="Number">1.1245370720000001</Data></Cell>
    <Cell><Data ss:Type="Number">6.2538284999999999E-2</Data></Cell>
    <Cell><Data ss:Type="Number">5.6305114000000003E-2</Data></Cell>
    <Cell><Data ss:Type="Number">5.8124200000000004E-4</Data></Cell>
    <Cell><Data ss:Type="Number">1.044009E-3</Data></Cell>
    <Cell><Data ss:Type="Number">11.30226792</Data></Cell>
    <Cell><Data ss:Type="Number">36.621778280000001</Data></Cell>
    <Cell><Data ss:Type="Number">38.108961630000003</Data></Cell>
   </Row>
   <Row ss:AutoFitHeight="0">
    <Cell><Data ss:Type="String">miR-9-1</Data></Cell>
    <Cell><Data ss:Type="Number">27754.309959999999</Data></Cell>
    <Cell><Data ss:Type="Number">103.3983594</Data></Cell>
    <Cell><Data ss:Type="Number">63.330519010000003</Data></Cell>
    <Cell><Data ss:Type="Number">32.184291039999998</Data></Cell>
    <Cell><Data ss:Type="Number">11.86496464</Data></Cell>
    <Cell><Data ss:Type="Number">5.8632211029999999</Data></Cell>
    <Cell><Data ss:Type="Number">18.09191247</Data></Cell>
    <Cell><Data ss:Type="Number">268.70385379999999</Data></Cell>
    <Cell><Data ss:Type="Number">29804.569920000002</Data></Cell>
    <Cell><Data ss:Type="Number">136.52107649999999</Data></Cell>
    <Cell><Data ss:Type="Number">39.469885099999999</Data></Cell>
    <Cell><Data ss:Type="Number">35.978871159999997</Data></Cell>
    <Cell><Data ss:Type="Number">18.896565840000001</Data></Cell>
    <Cell><Data ss:Type="Number">8.8669726190000002</Data></Cell>
    <Cell><Data ss:Type="Number">6.1383094280000003</Data></Cell>
    <Cell><Data ss:Type="Number">4.0561518569999997</Data></Cell>
   </Row>
   <Row ss:AutoFitHeight="0">
    <Cell><Data ss:Type="String">miR-9-2</Data></Cell>
    <Cell><Data ss:Type="Number">27754.309959999999</Data></Cell>
    <Cell><Data ss:Type="Number">103.77990320000001</Data></Cell>
    <Cell><Data ss:Type="Number">63.660365460000001</Data></Cell>
    <Cell><Data ss:Type="Number">31.913834810000001</Data></Cell>
    <Cell><Data ss:Type="Number">12.06606573</Data></Cell>
    <Cell><Data ss:Type="Number">5.8632211029999999</Data></Cell>
    <Cell><Data ss:Type="Number">17.923615609999999</Data></Cell>
    <Cell><Data ss:Type="Number">269.30605869999999</Data></Cell>
    <Cell><Data ss:Type="Number">29804.569920000002</Data></Cell>
    <Cell><Data ss:Type="Number">136.52107649999999</Data></Cell>
    <Cell><Data ss:Type="Number">39.413579980000002</Data></Cell>
    <Cell><Data ss:Type="Number">35.978871159999997</Data></Cell>
    <Cell><Data ss:Type="Number">19.00096675</Data></Cell>
    <Cell><Data ss:Type="Number">8.8669726190000002</Data></Cell>
    <Cell><Data ss:Type="Number">6.242348571</Data></Cell>
    <Cell><Data ss:Type="Number">4.0561518569999997</Data></Cell>
   </Row>
   <Row ss:AutoFitHeight="0">
    <Cell><Data ss:Type="String">miR-92b-3p</Data></Cell>
    <Cell><Data ss:Type="Number">272.16676630000001</Data></Cell>
    <Cell><Data ss:Type="Number">22.76544445</Data></Cell>
    <Cell><Data ss:Type="Number">19.68083837</Data></Cell>
    <Cell><Data ss:Type="Number">15.32585287</Data></Cell>
    <Cell><Data ss:Type="Number">6.7033698509999997</Data></Cell>
    <Cell><Data ss:Type="Number">3.6296130639999999</Data></Cell>
    <Cell><Data ss:Type="Number">4.5440152249999999</Data></Cell>
    <Cell><Data ss:Type="Number">5.7811676299999997</Data></Cell>
    <Cell><Data ss:Type="Number">363.5467706</Data></Cell>
    <Cell><Data ss:Type="Number">28.955226029999999</Data></Cell>
    <Cell><Data ss:Type="Number">18.69329793</Data></Cell>
    <Cell><Data ss:Type="Number">13.36856279</Data></Cell>
    <Cell><Data ss:Type="Number">7.4124650519999999</Data></Cell>
    <Cell><Data ss:Type="Number">2.3728518279999999</Data></Cell>
    <Cell><Data ss:Type="Number">1.7686654289999999</Data></Cell>
    <Cell><Data ss:Type="Number">2.0752404850000001</Data></Cell>
   </Row>
   <Row ss:AutoFitHeight="0">
    <Cell><Data ss:Type="String">miR-935</Data></Cell>
    <Cell><Data ss:Type="Number">4.312772754</Data></Cell>
    <Cell><Data ss:Type="Number">0.76308752300000005</Data></Cell>
    <Cell><Data ss:Type="Number">1.869129901</Data></Cell>
    <Cell><Data ss:Type="Number">2.8848664230000001</Data></Cell>
    <Cell><Data ss:Type="Number">5.4967632780000004</Data></Cell>
    <Cell><Data ss:Type="Number">5.3048190929999999</Data></Cell>
    <Cell><Data ss:Type="Number">12.36981922</Data></Cell>
    <Cell><Data ss:Type="Number">13.007627169999999</Data></Cell>
    <Cell><Data ss:Type="Number">10.495679340000001</Data></Cell>
    <Cell><Data ss:Type="Number">4.7529096720000004</Data></Cell>
    <Cell><Data ss:Type="Number">3.8850528839999998</Data></Cell>
    <Cell><Data ss:Type="Number">3.4293269770000001</Data></Cell>
    <Cell><Data ss:Type="Number">6.7860595540000004</Data></Cell>
    <Cell><Data ss:Type="Number">6.6814511989999996</Data></Cell>
    <Cell><Data ss:Type="Number">10.61199257</Data></Cell>
    <Cell><Data ss:Type="Number">25.09154405</Data></Cell>
   </Row>
   <Row ss:AutoFitHeight="0">
    <Cell><Data ss:Type="String">miR-98</Data></Cell>
    <Cell><Data ss:Type="Number">184.98714559999999</Data></Cell>
    <Cell><Data ss:Type="Number">527.0391161</Data></Cell>
    <Cell><Data ss:Type="Number">494.98957739999997</Data></Cell>
    <Cell><Data ss:Type="Number">442.82699600000001</Data></Cell>
    <Cell><Data ss:Type="Number">672.81723199999999</Data></Cell>
    <Cell><Data ss:Type="Number">307.81910790000001</Data></Cell>
    <Cell><Data ss:Type="Number">289.04985740000001</Data></Cell>
    <Cell><Data ss:Type="Number">581.24822879999999</Data></Cell>
    <Cell><Data ss:Type="Number">364.40356079999998</Data></Cell>
    <Cell><Data ss:Type="Number">1455.2658960000001</Data></Cell>
    <Cell><Data ss:Type="Number">694.86141510000004</Data></Cell>
    <Cell><Data ss:Type="Number">556.82970230000001</Data></Cell>
    <Cell><Data ss:Type="Number">553.22045509999998</Data></Cell>
    <Cell><Data ss:Type="Number">305.16123370000003</Data></Cell>
    <Cell><Data ss:Type="Number">282.36223369999999</Data></Cell>
    <Cell><Data ss:Type="Number">241.19954179999999</Data></Cell>
   </Row>
   <Row ss:AutoFitHeight="0">
    <Cell><Data ss:Type="String">miR-99a</Data></Cell>
    <Cell><Data ss:Type="Number">1300.377999</Data></Cell>
    <Cell><Data ss:Type="Number">904.64025890000005</Data></Cell>
    <Cell><Data ss:Type="Number">946.32947420000005</Data></Cell>
    <Cell><Data ss:Type="Number">932.89367970000001</Data></Cell>
    <Cell><Data ss:Type="Number">840.06630970000003</Data></Cell>
    <Cell><Data ss:Type="Number">353.60807269999998</Data></Cell>
    <Cell><Data ss:Type="Number">201.1988963</Data></Cell>
    <Cell><Data ss:Type="Number">244.97697830000001</Data></Cell>
    <Cell><Data ss:Type="Number">1701.852985</Data></Cell>
    <Cell><Data ss:Type="Number">2044.564157</Data></Cell>
    <Cell><Data ss:Type="Number">1202.283105</Data></Cell>
    <Cell><Data ss:Type="Number">1055.186473</Data></Cell>
    <Cell><Data ss:Type="Number">677.24874350000005</Data></Cell>
    <Cell><Data ss:Type="Number">243.2173123</Data></Cell>
    <Cell><Data ss:Type="Number">202.77228940000001</Data></Cell>
    <Cell><Data ss:Type="Number">177.15007410000001</Data></Cell>
   </Row>
   <Row ss:AutoFitHeight="0">
    <Cell><Data ss:Type="String">miR-99b</Data></Cell>
    <Cell><Data ss:Type="Number">9746.4043409999995</Data></Cell>
    <Cell><Data ss:Type="Number">3825.4849359999998</Data></Cell>
    <Cell><Data ss:Type="Number">2064.7288480000002</Data></Cell>
    <Cell><Data ss:Type="Number">1968.0198130000001</Data></Cell>
    <Cell><Data ss:Type="Number">553.43021490000001</Data></Cell>
    <Cell><Data ss:Type="Number">457.75004749999999</Data></Cell>
    <Cell><Data ss:Type="Number">235.363159</Data></Cell>
    <Cell><Data ss:Type="Number">223.29759970000001</Data></Cell>
    <Cell><Data ss:Type="Number">4063.4343869999998</Data></Cell>
    <Cell><Data ss:Type="Number">1902.477173</Data></Cell>
    <Cell><Data ss:Type="Number">1299.859868</Data></Cell>
    <Cell><Data ss:Type="Number">1014.499543</Data></Cell>
    <Cell><Data ss:Type="Number">314.97756420000002</Data></Cell>
    <Cell><Data ss:Type="Number">338.69337669999999</Data></Cell>
    <Cell><Data ss:Type="Number">247.9252774</Data></Cell>
    <Cell><Data ss:Type="Number">185.0737196</Data></Cell>
   </Row>
  </Table>
  <WorksheetOptions xmlns="urn:schemas-microsoft-com:office:excel">
   <PageSetup>
    <Header x:Margin="0.3"/>
    <Footer x:Margin="0.3"/>
    <PageMargins x:Bottom="0.75" x:Left="0.7" x:Right="0.7" x:Top="0.75"/>
   </PageSetup>
   <Unsynced/>
   <Print>
    <ValidPrinterInfo/>
    <PaperSizeIndex>9</PaperSizeIndex>
    <HorizontalResolution>600</HorizontalResolution>
    <VerticalResolution>600</VerticalResolution>
   </Print>
   <Selected/>
   <Panes>
    <Pane>
     <Number>3</Number>
     <ActiveRow>6</ActiveRow>
     <ActiveCol>8</ActiveCol>
    </Pane>
   </Panes>
   <ProtectObjects>False</ProtectObjects>
   <ProtectScenarios>False</ProtectScenarios>
  </WorksheetOptions>
 </Worksheet>
</Workbook>
