# Supplementary material for: An integrated analysis revealed different microRNA-mRNA profiles during skeletal muscle development between Landrace and Lantang pigs
Source: Sci Rep. 2017 May 31;7:2516. doi: 10.1038/s41598-017-02558-7 (PMC5451474; doi:10.1038/s41598-017-02558-7)
Supplement: Supplementary file 3 — Table S3 [file 41598_2017_2558_MOESM3_ESM.xml]

<?xml version="1.0" encoding="UTF-8"?>
<?mso-application progid="Excel.Sheet"?><Workbook xmlns:o="urn:schemas-microsoft-com:office:office" xmlns:x="urn:schemas-microsoft-com:office:excel" xmlns:html="http://www.w3.org/TR/REC-html40" xmlns:ss="urn:schemas-microsoft-com:office:spreadsheet">
 <DocumentProperties xmlns="urn:schemas-microsoft-com:office:office">
  <Author>徐艃</Author>
  <LastAuthor>ZXM</LastAuthor>
  <Created>2016-07-21T13:22:57Z</Created>
  <LastSaved>2016-07-21T13:22:58Z</LastSaved>
  <Version>16.00</Version>
 </DocumentProperties>
 <OfficeDocumentSettings xmlns="urn:schemas-microsoft-com:office:office">
  <AllowPNG/>
 </OfficeDocumentSettings>
 <ExcelWorkbook xmlns="urn:schemas-microsoft-com:office:excel">
  <WindowHeight>6780</WindowHeight>
  <WindowWidth>15360</WindowWidth>
  <WindowTopX>0</WindowTopX>
  <WindowTopY>0</WindowTopY>
  <ActiveSheet>2</ActiveSheet>
  <FirstVisibleSheet>1</FirstVisibleSheet>
  <ProtectStructure>False</ProtectStructure>
  <ProtectWindows>False</ProtectWindows>
 </ExcelWorkbook>
 <Styles>
  <Style ss:ID="Default" ss:Name="Normal">
   <Alignment ss:Vertical="Center"/>
   <Borders/>
   <Font ss:FontName="宋体" x:CharSet="134" ss:Size="11" ss:Color="#000000"/>
   <Interior/>
   <NumberFormat/>
   <Protection/>
  </Style>
  <Style ss:ID="s63">
   <NumberFormat ss:Format="Scientific"/>
  </Style>
  <Style ss:ID="s64">
   <Alignment ss:Vertical="Center" ss:WrapText="1"/>
   <Font ss:FontName="宋体" x:CharSet="134" ss:Size="11" ss:Color="#000000" ss:Bold="1"/>
  </Style>
 </Styles>
 <Worksheet ss:Name="miLR35E-VS-miLT35E">
  <Table ss:ExpandedColumnCount="9" ss:ExpandedRowCount="259" x:FullColumns="1" x:FullRows="1" ss:DefaultColumnWidth="54" ss:DefaultRowHeight="13.5">
   <Column ss:Index="2" ss:Width="54.75" ss:Span="4"/>
   <Column ss:Index="7" ss:Width="63" ss:Span="1"/>
   <Row ss:AutoFitHeight="0">
    <Cell ss:StyleID="s64"><Data ss:Type="String">Table S3. Summary of DE-miRNAs between LR and LT in G1.（Title: An integrated analysis revealed different microRNA-mRNA profiles during skeletal muscle development between Landrace and Lantang pigs&#10;Authors: Shuihua Xie, Luxi Chen, Xumeng Zhang, Xiaohong Liu, Yaosheng Chen, Delin Mo）&#10;</Data></Cell>
   </Row>
   <Row ss:AutoFitHeight="0">
    <Cell><Data ss:Type="String">GeneID</Data></Cell>
    <Cell><Data ss:Type="String">miLR35E_count</Data></Cell>
    <Cell><Data ss:Type="String">miLT35E_count</Data></Cell>
    <Cell><Data ss:Type="String">miLR35E_rpkm</Data></Cell>
    <Cell><Data ss:Type="String">miLT35E_rpkm</Data></Cell>
    <Cell><Data ss:Type="String">log2 Ratio(miLT35E/miLR35E)</Data></Cell>
    <Cell><Data ss:Type="String">Pvalue</Data></Cell>
    <Cell><Data ss:Type="String">FDR</Data></Cell>
    <Cell><Data ss:Type="String">significant</Data></Cell>
   </Row>
   <Row ss:AutoFitHeight="0">
    <Cell><Data ss:Type="String">let-7a</Data></Cell>
    <Cell><Data ss:Type="Number">157778</Data></Cell>
    <Cell><Data ss:Type="Number">294979</Data></Cell>
    <Cell><Data ss:Type="Number">12151.083210000001</Data></Cell>
    <Cell><Data ss:Type="Number">15795.943859999999</Data></Cell>
    <Cell><Data ss:Type="Number">0.37846921665722999</Data></Cell>
    <Cell ss:StyleID="s63"><Data ss:Type="Number">1.3433125042142799E-203</Data></Cell>
    <Cell ss:StyleID="s63"><Data ss:Type="Number">5.0769310821039702E-203</Data></Cell>
    <Cell><Data ss:Type="String">no</Data></Cell>
   </Row>
   <Row ss:AutoFitHeight="0">
    <Cell><Data ss:Type="String">let-7c</Data></Cell>
    <Cell><Data ss:Type="Number">65150</Data></Cell>
    <Cell><Data ss:Type="Number">122972</Data></Cell>
    <Cell><Data ss:Type="Number">5017.4490159999996</Data></Cell>
    <Cell><Data ss:Type="Number">6585.0748979999998</Data></Cell>
    <Cell><Data ss:Type="Number">0.39224579769877999</Data></Cell>
    <Cell ss:StyleID="s63"><Data ss:Type="Number">4.9012891953157098E-87</Data></Cell>
    <Cell ss:StyleID="s63"><Data ss:Type="Number">1.34003332254908E-86</Data></Cell>
    <Cell><Data ss:Type="String">no</Data></Cell>
   </Row>
   <Row ss:AutoFitHeight="0">
    <Cell><Data ss:Type="String">let-7e</Data></Cell>
    <Cell><Data ss:Type="Number">29245</Data></Cell>
    <Cell><Data ss:Type="Number">67070</Data></Cell>
    <Cell><Data ss:Type="Number">2252.2685569999999</Data></Cell>
    <Cell><Data ss:Type="Number">3591.5572109999998</Data></Cell>
    <Cell><Data ss:Type="Number">0.67323063444196696</Data></Cell>
    <Cell ss:StyleID="s63"><Data ss:Type="Number">1.08687384554586E-180</Data></Cell>
    <Cell ss:StyleID="s63"><Data ss:Type="Number">3.7746834906119799E-180</Data></Cell>
    <Cell><Data ss:Type="String">no</Data></Cell>
   </Row>
   <Row ss:AutoFitHeight="0">
    <Cell><Data ss:Type="String">let-7f</Data></Cell>
    <Cell><Data ss:Type="Number">192482</Data></Cell>
    <Cell><Data ss:Type="Number">470609</Data></Cell>
    <Cell><Data ss:Type="Number">14823.77009</Data></Cell>
    <Cell><Data ss:Type="Number">25200.822240000001</Data></Cell>
    <Cell><Data ss:Type="Number">0.76555839493464495</Data></Cell>
    <Cell><Data ss:Type="Number">0</Data></Cell>
    <Cell><Data ss:Type="Number">0</Data></Cell>
    <Cell><Data ss:Type="String">no</Data></Cell>
   </Row>
   <Row ss:AutoFitHeight="0">
    <Cell><Data ss:Type="String">let-7g</Data></Cell>
    <Cell><Data ss:Type="Number">55155</Data></Cell>
    <Cell><Data ss:Type="Number">163693</Data></Cell>
    <Cell><Data ss:Type="Number">4247.6960939999999</Data></Cell>
    <Cell><Data ss:Type="Number">8765.6593799999991</Data></Cell>
    <Cell><Data ss:Type="Number">1.04518206838714</Data></Cell>
    <Cell><Data ss:Type="Number">0</Data></Cell>
    <Cell><Data ss:Type="Number">0</Data></Cell>
    <Cell><Data ss:Type="String">yes</Data></Cell>
   </Row>
   <Row ss:AutoFitHeight="0">
    <Cell><Data ss:Type="String">let-7i</Data></Cell>
    <Cell><Data ss:Type="Number">4314</Data></Cell>
    <Cell><Data ss:Type="Number">10266</Data></Cell>
    <Cell><Data ss:Type="Number">332.23752969999998</Data></Cell>
    <Cell><Data ss:Type="Number">549.73798020000004</Data></Cell>
    <Cell><Data ss:Type="Number">0.72652910549511796</Data></Cell>
    <Cell><Data ss:Type="Number">0</Data></Cell>
    <Cell><Data ss:Type="Number">0</Data></Cell>
    <Cell><Data ss:Type="String">no</Data></Cell>
   </Row>
   <Row ss:AutoFitHeight="0">
    <Cell><Data ss:Type="String">miR-1</Data></Cell>
    <Cell><Data ss:Type="Number">183972</Data></Cell>
    <Cell><Data ss:Type="Number">262386</Data></Cell>
    <Cell><Data ss:Type="Number">14168.382659999999</Data></Cell>
    <Cell><Data ss:Type="Number">14050.608770000001</Data></Cell>
    <Cell><Data ss:Type="Number">-1.2042442695165899E-2</Data></Cell>
    <Cell ss:StyleID="s63"><Data ss:Type="Number">7.0262138964597404E-192</Data></Cell>
    <Cell ss:StyleID="s63"><Data ss:Type="Number">2.4736122895755499E-191</Data></Cell>
    <Cell><Data ss:Type="String">no</Data></Cell>
   </Row>
   <Row ss:AutoFitHeight="0">
    <Cell><Data ss:Type="String">miR-100</Data></Cell>
    <Cell><Data ss:Type="Number">65478</Data></Cell>
    <Cell><Data ss:Type="Number">57442</Data></Cell>
    <Cell><Data ss:Type="Number">5042.7095429999999</Data></Cell>
    <Cell><Data ss:Type="Number">3075.9837379999999</Data></Cell>
    <Cell><Data ss:Type="Number">-0.71315125320047801</Data></Cell>
    <Cell><Data ss:Type="Number">0.59265485781652205</Data></Cell>
    <Cell><Data ss:Type="Number">0.67394822326923098</Data></Cell>
    <Cell><Data ss:Type="String">no</Data></Cell>
   </Row>
   <Row ss:AutoFitHeight="0">
    <Cell><Data ss:Type="String">miR-101</Data></Cell>
    <Cell><Data ss:Type="Number">141893</Data></Cell>
    <Cell><Data ss:Type="Number">182333</Data></Cell>
    <Cell><Data ss:Type="Number">10927.719010000001</Data></Cell>
    <Cell><Data ss:Type="Number">9763.8199050000003</Data></Cell>
    <Cell><Data ss:Type="Number">-0.162474702696985</Data></Cell>
    <Cell ss:StyleID="s63"><Data ss:Type="Number">6.5901759864903698E-69</Data></Cell>
    <Cell ss:StyleID="s63"><Data ss:Type="Number">1.67690616685943E-68</Data></Cell>
    <Cell><Data ss:Type="String">no</Data></Cell>
   </Row>
   <Row ss:AutoFitHeight="0">
    <Cell><Data ss:Type="String">miR-103</Data></Cell>
    <Cell><Data ss:Type="Number">316144</Data></Cell>
    <Cell><Data ss:Type="Number">501177</Data></Cell>
    <Cell><Data ss:Type="Number">24347.450529999998</Data></Cell>
    <Cell><Data ss:Type="Number">26837.719819999998</Data></Cell>
    <Cell><Data ss:Type="Number">0.14049139008276401</Data></Cell>
    <Cell><Data ss:Type="Number">3.0957448098261099E-3</Data></Cell>
    <Cell><Data ss:Type="Number">3.9582408762453298E-3</Data></Cell>
    <Cell><Data ss:Type="String">no</Data></Cell>
   </Row>
   <Row ss:AutoFitHeight="0">
    <Cell><Data ss:Type="String">miR-105-1</Data></Cell>
    <Cell><Data ss:Type="Number">386</Data></Cell>
    <Cell><Data ss:Type="Number">393</Data></Cell>
    <Cell><Data ss:Type="Number">29.727326479999999</Data></Cell>
    <Cell><Data ss:Type="Number">21.044908070000002</Data></Cell>
    <Cell><Data ss:Type="Number">-0.498318513045723</Data></Cell>
    <Cell><Data ss:Type="Number">0.136317523768163</Data></Cell>
    <Cell><Data ss:Type="Number">0.166036036058853</Data></Cell>
    <Cell><Data ss:Type="String">no</Data></Cell>
   </Row>
   <Row ss:AutoFitHeight="0">
    <Cell><Data ss:Type="String">miR-105-2</Data></Cell>
    <Cell><Data ss:Type="Number">33</Data></Cell>
    <Cell><Data ss:Type="Number">53</Data></Cell>
    <Cell><Data ss:Type="Number">2.5414553729999998</Data></Cell>
    <Cell><Data ss:Type="Number">2.8381173730000002</Data></Cell>
    <Cell><Data ss:Type="Number">0.15927935680904101</Data></Cell>
    <Cell><Data ss:Type="Number">0.222550391404017</Data></Cell>
    <Cell><Data ss:Type="Number">0.26852324221048002</Data></Cell>
    <Cell><Data ss:Type="String">no</Data></Cell>
   </Row>
   <Row ss:AutoFitHeight="0">
    <Cell><Data ss:Type="String">miR-106a</Data></Cell>
    <Cell><Data ss:Type="Number">2792</Data></Cell>
    <Cell><Data ss:Type="Number">12784</Data></Cell>
    <Cell><Data ss:Type="Number">215.02252730000001</Data></Cell>
    <Cell><Data ss:Type="Number">684.57533009999997</Data></Cell>
    <Cell><Data ss:Type="Number">1.6707214883825201</Data></Cell>
    <Cell><Data ss:Type="Number">0</Data></Cell>
    <Cell><Data ss:Type="Number">0</Data></Cell>
    <Cell><Data ss:Type="String">yes</Data></Cell>
   </Row>
   <Row ss:AutoFitHeight="0">
    <Cell><Data ss:Type="String">miR-107</Data></Cell>
    <Cell><Data ss:Type="Number">2301</Data></Cell>
    <Cell><Data ss:Type="Number">4300</Data></Cell>
    <Cell><Data ss:Type="Number">177.20875190000001</Data></Cell>
    <Cell><Data ss:Type="Number">230.2623529</Data></Cell>
    <Cell><Data ss:Type="Number">0.377828697974746</Data></Cell>
    <Cell ss:StyleID="s63"><Data ss:Type="Number">4.8606810868708802E-43</Data></Cell>
    <Cell ss:StyleID="s63"><Data ss:Type="Number">1.10548233568656E-42</Data></Cell>
    <Cell><Data ss:Type="String">no</Data></Cell>
   </Row>
   <Row ss:AutoFitHeight="0">
    <Cell><Data ss:Type="String">miR-10a</Data></Cell>
    <Cell><Data ss:Type="Number">706874</Data></Cell>
    <Cell><Data ss:Type="Number">917615</Data></Cell>
    <Cell><Data ss:Type="Number">54439.052280000004</Data></Cell>
    <Cell><Data ss:Type="Number">49137.718359999999</Data></Cell>
    <Cell><Data ss:Type="Number">-0.14781108166838999</Data></Cell>
    <Cell ss:StyleID="s63"><Data ss:Type="Number">4.5582815734326302E-110</Data></Cell>
    <Cell ss:StyleID="s63"><Data ss:Type="Number">1.3312254140592999E-109</Data></Cell>
    <Cell><Data ss:Type="String">no</Data></Cell>
   </Row>
   <Row ss:AutoFitHeight="0">
    <Cell><Data ss:Type="String">miR-10b</Data></Cell>
    <Cell><Data ss:Type="Number">717728</Data></Cell>
    <Cell><Data ss:Type="Number">849500</Data></Cell>
    <Cell><Data ss:Type="Number">55274.960059999998</Data></Cell>
    <Cell><Data ss:Type="Number">45490.202039999996</Data></Cell>
    <Cell><Data ss:Type="Number">-0.28107023537071302</Data></Cell>
    <Cell ss:StyleID="s63"><Data ss:Type="Number">1.6751648490096099E-19</Data></Cell>
    <Cell ss:StyleID="s63"><Data ss:Type="Number">3.0106109524158802E-19</Data></Cell>
    <Cell><Data ss:Type="String">no</Data></Cell>
   </Row>
   <Row ss:AutoFitHeight="0">
    <Cell><Data ss:Type="String">miR-122</Data></Cell>
    <Cell><Data ss:Type="Number">178</Data></Cell>
    <Cell><Data ss:Type="Number">59</Data></Cell>
    <Cell><Data ss:Type="Number">13.708456249999999</Data></Cell>
    <Cell><Data ss:Type="Number">3.159413679</Data></Cell>
    <Cell><Data ss:Type="Number">-2.11733735971334</Data></Cell>
    <Cell><Data ss:Type="Number">0.81461282649604305</Data></Cell>
    <Cell><Data ss:Type="Number">0.89087445280631095</Data></Cell>
    <Cell><Data ss:Type="String">no</Data></Cell>
   </Row>
   <Row ss:AutoFitHeight="0">
    <Cell><Data ss:Type="String">miR-1224</Data></Cell>
    <Cell><Data ss:Type="Number">0.01</Data></Cell>
    <Cell><Data ss:Type="Number">0.01</Data></Cell>
    <Cell><Data ss:Type="Number">7.7013799999999996E-4</Data></Cell>
    <Cell><Data ss:Type="Number">5.3549399999999997E-4</Data></Cell>
    <Cell><Data ss:Type="Number">-0.52424657333531299</Data></Cell>
    <Cell><Data ss:Type="Number">1</Data></Cell>
    <Cell><Data ss:Type="Number">1</Data></Cell>
    <Cell><Data ss:Type="String">no</Data></Cell>
   </Row>
   <Row ss:AutoFitHeight="0">
    <Cell><Data ss:Type="String">miR-124a</Data></Cell>
    <Cell><Data ss:Type="Number">15099</Data></Cell>
    <Cell><Data ss:Type="Number">63493</Data></Cell>
    <Cell><Data ss:Type="Number">1162.8313539999999</Data></Cell>
    <Cell><Data ss:Type="Number">3400.0110629999999</Data></Cell>
    <Cell><Data ss:Type="Number">1.54789756341542</Data></Cell>
    <Cell ss:StyleID="s63"><Data ss:Type="Number">2.8450401208941601E-11</Data></Cell>
    <Cell ss:StyleID="s63"><Data ss:Type="Number">4.5985868620742097E-11</Data></Cell>
    <Cell><Data ss:Type="String">yes</Data></Cell>
   </Row>
   <Row ss:AutoFitHeight="0">
    <Cell><Data ss:Type="String">miR-125a</Data></Cell>
    <Cell><Data ss:Type="Number">17009</Data></Cell>
    <Cell><Data ss:Type="Number">32714</Data></Cell>
    <Cell><Data ss:Type="Number">1309.9277099999999</Data></Cell>
    <Cell><Data ss:Type="Number">1751.8145609999999</Data></Cell>
    <Cell><Data ss:Type="Number">0.419362868958224</Data></Cell>
    <Cell ss:StyleID="s63"><Data ss:Type="Number">2.61111896618544E-112</Data></Cell>
    <Cell ss:StyleID="s63"><Data ss:Type="Number">7.7133054518351501E-112</Data></Cell>
    <Cell><Data ss:Type="String">no</Data></Cell>
   </Row>
   <Row ss:AutoFitHeight="0">
    <Cell><Data ss:Type="String">miR-125b</Data></Cell>
    <Cell><Data ss:Type="Number">68827</Data></Cell>
    <Cell><Data ss:Type="Number">122793</Data></Cell>
    <Cell><Data ss:Type="Number">5300.6287560000001</Data></Cell>
    <Cell><Data ss:Type="Number">6575.4895580000002</Data></Cell>
    <Cell><Data ss:Type="Number">0.31093480879361601</Data></Cell>
    <Cell ss:StyleID="s63"><Data ss:Type="Number">4.4931691424784499E-250</Data></Cell>
    <Cell ss:StyleID="s63"><Data ss:Type="Number">1.89302372068355E-249</Data></Cell>
    <Cell><Data ss:Type="String">no</Data></Cell>
   </Row>
   <Row ss:AutoFitHeight="0">
    <Cell><Data ss:Type="String">miR-126</Data></Cell>
    <Cell><Data ss:Type="Number">72322</Data></Cell>
    <Cell><Data ss:Type="Number">114102</Data></Cell>
    <Cell><Data ss:Type="Number">5569.7919840000004</Data></Cell>
    <Cell><Data ss:Type="Number">6110.0918579999998</Data></Cell>
    <Cell><Data ss:Type="Number">0.13357062143339099</Data></Cell>
    <Cell ss:StyleID="s63"><Data ss:Type="Number">2.07633724776621E-16</Data></Cell>
    <Cell ss:StyleID="s63"><Data ss:Type="Number">3.5574578178394502E-16</Data></Cell>
    <Cell><Data ss:Type="String">no</Data></Cell>
   </Row>
   <Row ss:AutoFitHeight="0">
    <Cell><Data ss:Type="String">miR-126*</Data></Cell>
    <Cell><Data ss:Type="Number">19452</Data></Cell>
    <Cell><Data ss:Type="Number">66622</Data></Cell>
    <Cell><Data ss:Type="Number">1498.072422</Data></Cell>
    <Cell><Data ss:Type="Number">3567.5670869999999</Data></Cell>
    <Cell><Data ss:Type="Number">1.25183318904339</Data></Cell>
    <Cell ss:StyleID="s63"><Data ss:Type="Number">6.6960863987401801E-207</Data></Cell>
    <Cell ss:StyleID="s63"><Data ss:Type="Number">2.56849881265108E-206</Data></Cell>
    <Cell><Data ss:Type="String">yes</Data></Cell>
   </Row>
   <Row ss:AutoFitHeight="0">
    <Cell><Data ss:Type="String">miR-127</Data></Cell>
    <Cell><Data ss:Type="Number">154157</Data></Cell>
    <Cell><Data ss:Type="Number">104479</Data></Cell>
    <Cell><Data ss:Type="Number">11872.21624</Data></Cell>
    <Cell><Data ss:Type="Number">5594.7861320000002</Data></Cell>
    <Cell><Data ss:Type="Number">-1.0854343860237401</Data></Cell>
    <Cell><Data ss:Type="Number">0</Data></Cell>
    <Cell><Data ss:Type="Number">0</Data></Cell>
    <Cell><Data ss:Type="String">yes</Data></Cell>
   </Row>
   <Row ss:AutoFitHeight="0">
    <Cell><Data ss:Type="String">miR-1271</Data></Cell>
    <Cell><Data ss:Type="Number">53</Data></Cell>
    <Cell><Data ss:Type="Number">156</Data></Cell>
    <Cell><Data ss:Type="Number">4.0817313559999997</Data></Cell>
    <Cell><Data ss:Type="Number">8.3537039649999993</Data></Cell>
    <Cell><Data ss:Type="Number">1.0332347859881501</Data></Cell>
    <Cell ss:StyleID="s63"><Data ss:Type="Number">2.1359689195128999E-8</Data></Cell>
    <Cell ss:StyleID="s63"><Data ss:Type="Number">3.1915349553186902E-8</Data></Cell>
    <Cell><Data ss:Type="String">yes</Data></Cell>
   </Row>
   <Row ss:AutoFitHeight="0">
    <Cell><Data ss:Type="String">miR-1277</Data></Cell>
    <Cell><Data ss:Type="Number">0.01</Data></Cell>
    <Cell><Data ss:Type="Number">337</Data></Cell>
    <Cell><Data ss:Type="Number">7.7013799999999996E-4</Data></Cell>
    <Cell><Data ss:Type="Number">18.046142540000002</Data></Cell>
    <Cell><Data ss:Type="Number">14.5162139771117</Data></Cell>
    <Cell ss:StyleID="s63"><Data ss:Type="Number">5.1261497510109803E-17</Data></Cell>
    <Cell ss:StyleID="s63"><Data ss:Type="Number">8.8417482282538399E-17</Data></Cell>
    <Cell><Data ss:Type="String">yes</Data></Cell>
   </Row>
   <Row ss:AutoFitHeight="0">
    <Cell><Data ss:Type="String">miR-128</Data></Cell>
    <Cell><Data ss:Type="Number">12567</Data></Cell>
    <Cell><Data ss:Type="Number">19875</Data></Cell>
    <Cell><Data ss:Type="Number">967.83241429999998</Data></Cell>
    <Cell><Data ss:Type="Number">1064.2940149999999</Data></Cell>
    <Cell><Data ss:Type="Number">0.137067592159197</Data></Cell>
    <Cell><Data ss:Type="Number">0</Data></Cell>
    <Cell><Data ss:Type="Number">0</Data></Cell>
    <Cell><Data ss:Type="String">no</Data></Cell>
   </Row>
   <Row ss:AutoFitHeight="0">
    <Cell><Data ss:Type="String">miR-1285</Data></Cell>
    <Cell><Data ss:Type="Number">7</Data></Cell>
    <Cell><Data ss:Type="Number">25</Data></Cell>
    <Cell><Data ss:Type="Number">0.53909659399999998</Data></Cell>
    <Cell><Data ss:Type="Number">1.3387346099999999</Data></Cell>
    <Cell><Data ss:Type="Number">1.3122542901529399</Data></Cell>
    <Cell><Data ss:Type="Number">0.77448170953272799</Data></Cell>
    <Cell><Data ss:Type="Number">0.85425664957043301</Data></Cell>
    <Cell><Data ss:Type="String">no</Data></Cell>
   </Row>
   <Row ss:AutoFitHeight="0">
    <Cell><Data ss:Type="String">miR-1296</Data></Cell>
    <Cell><Data ss:Type="Number">0.01</Data></Cell>
    <Cell><Data ss:Type="Number">5</Data></Cell>
    <Cell><Data ss:Type="Number">7.7013799999999996E-4</Data></Cell>
    <Cell><Data ss:Type="Number">0.267746922</Data></Cell>
    <Cell><Data ss:Type="Number">8.4415372910411008</Data></Cell>
    <Cell><Data ss:Type="Number">1</Data></Cell>
    <Cell><Data ss:Type="Number">1</Data></Cell>
    <Cell><Data ss:Type="String">no</Data></Cell>
   </Row>
   <Row ss:AutoFitHeight="0">
    <Cell><Data ss:Type="String">miR-129a</Data></Cell>
    <Cell><Data ss:Type="Number">180</Data></Cell>
    <Cell><Data ss:Type="Number">496</Data></Cell>
    <Cell><Data ss:Type="Number">13.86248385</Data></Cell>
    <Cell><Data ss:Type="Number">26.56049466</Data></Cell>
    <Cell><Data ss:Type="Number">0.93809623591663205</Data></Cell>
    <Cell><Data ss:Type="Number">0.44128099349119798</Data></Cell>
    <Cell><Data ss:Type="Number">0.50856150370958697</Data></Cell>
    <Cell><Data ss:Type="String">no</Data></Cell>
   </Row>
   <Row ss:AutoFitHeight="0">
    <Cell><Data ss:Type="String">miR-129b</Data></Cell>
    <Cell><Data ss:Type="Number">758</Data></Cell>
    <Cell><Data ss:Type="Number">822</Data></Cell>
    <Cell><Data ss:Type="Number">58.376459779999998</Data></Cell>
    <Cell><Data ss:Type="Number">44.01759397</Data></Cell>
    <Cell><Data ss:Type="Number">-0.40730643301081398</Data></Cell>
    <Cell ss:StyleID="s63"><Data ss:Type="Number">3.2765729900947298E-10</Data></Cell>
    <Cell ss:StyleID="s63"><Data ss:Type="Number">5.1661304199653197E-10</Data></Cell>
    <Cell><Data ss:Type="String">no</Data></Cell>
   </Row>
   <Row ss:AutoFitHeight="0">
    <Cell><Data ss:Type="String">miR-1306-3p</Data></Cell>
    <Cell><Data ss:Type="Number">57</Data></Cell>
    <Cell><Data ss:Type="Number">76</Data></Cell>
    <Cell><Data ss:Type="Number">4.3897865530000004</Data></Cell>
    <Cell><Data ss:Type="Number">4.0697532140000003</Data></Cell>
    <Cell><Data ss:Type="Number">-0.109209479037484</Data></Cell>
    <Cell><Data ss:Type="Number">0.34825354039124001</Data></Cell>
    <Cell><Data ss:Type="Number">0.40682345400249398</Data></Cell>
    <Cell><Data ss:Type="String">no</Data></Cell>
   </Row>
   <Row ss:AutoFitHeight="0">
    <Cell><Data ss:Type="String">miR-1306-5p</Data></Cell>
    <Cell><Data ss:Type="Number">1429</Data></Cell>
    <Cell><Data ss:Type="Number">1562</Data></Cell>
    <Cell><Data ss:Type="Number">110.052719</Data></Cell>
    <Cell><Data ss:Type="Number">83.644138420000004</Data></Cell>
    <Cell><Data ss:Type="Number">-0.39585844106465101</Data></Cell>
    <Cell ss:StyleID="s63"><Data ss:Type="Number">7.8760353809907504E-26</Data></Cell>
    <Cell ss:StyleID="s63"><Data ss:Type="Number">1.48833903890781E-25</Data></Cell>
    <Cell><Data ss:Type="String">no</Data></Cell>
   </Row>
   <Row ss:AutoFitHeight="0">
    <Cell><Data ss:Type="String">miR-1307</Data></Cell>
    <Cell><Data ss:Type="Number">2787</Data></Cell>
    <Cell><Data ss:Type="Number">3184</Data></Cell>
    <Cell><Data ss:Type="Number">214.63745829999999</Data></Cell>
    <Cell><Data ss:Type="Number">170.5012399</Data></Cell>
    <Cell><Data ss:Type="Number">-0.33211964497206198</Data></Cell>
    <Cell ss:StyleID="s63"><Data ss:Type="Number">3.4071439252357599E-34</Data></Cell>
    <Cell ss:StyleID="s63"><Data ss:Type="Number">7.0615805547225098E-34</Data></Cell>
    <Cell><Data ss:Type="String">no</Data></Cell>
   </Row>
   <Row ss:AutoFitHeight="0">
    <Cell><Data ss:Type="String">miR-130a</Data></Cell>
    <Cell><Data ss:Type="Number">32204</Data></Cell>
    <Cell><Data ss:Type="Number">71031</Data></Cell>
    <Cell><Data ss:Type="Number">2480.1523889999999</Data></Cell>
    <Cell><Data ss:Type="Number">3803.6663229999999</Data></Cell>
    <Cell><Data ss:Type="Number">0.61696192375916303</Data></Cell>
    <Cell><Data ss:Type="Number">0</Data></Cell>
    <Cell><Data ss:Type="Number">0</Data></Cell>
    <Cell><Data ss:Type="String">no</Data></Cell>
   </Row>
   <Row ss:AutoFitHeight="0">
    <Cell><Data ss:Type="String">miR-130b</Data></Cell>
    <Cell><Data ss:Type="Number">16072</Data></Cell>
    <Cell><Data ss:Type="Number">56814</Data></Cell>
    <Cell><Data ss:Type="Number">1237.7657799999999</Data></Cell>
    <Cell><Data ss:Type="Number">3042.3547250000001</Data></Cell>
    <Cell><Data ss:Type="Number">1.29745003266589</Data></Cell>
    <Cell><Data ss:Type="Number">0</Data></Cell>
    <Cell><Data ss:Type="Number">0</Data></Cell>
    <Cell><Data ss:Type="String">yes</Data></Cell>
   </Row>
   <Row ss:AutoFitHeight="0">
    <Cell><Data ss:Type="String">miR-133a-3p</Data></Cell>
    <Cell><Data ss:Type="Number">35420</Data></Cell>
    <Cell><Data ss:Type="Number">36792</Data></Cell>
    <Cell><Data ss:Type="Number">2727.828767</Data></Cell>
    <Cell><Data ss:Type="Number">1970.1889510000001</Data></Cell>
    <Cell><Data ss:Type="Number">-0.469419087429157</Data></Cell>
    <Cell><Data ss:Type="Number">0</Data></Cell>
    <Cell><Data ss:Type="Number">0</Data></Cell>
    <Cell><Data ss:Type="String">no</Data></Cell>
   </Row>
   <Row ss:AutoFitHeight="0">
    <Cell><Data ss:Type="String">miR-133a-5p</Data></Cell>
    <Cell><Data ss:Type="Number">151</Data></Cell>
    <Cell><Data ss:Type="Number">223</Data></Cell>
    <Cell><Data ss:Type="Number">11.629083680000001</Data></Cell>
    <Cell><Data ss:Type="Number">11.94151272</Data></Cell>
    <Cell><Data ss:Type="Number">3.8248181716364099E-2</Data></Cell>
    <Cell ss:StyleID="s63"><Data ss:Type="Number">2.3306632181735399E-25</Data></Cell>
    <Cell ss:StyleID="s63"><Data ss:Type="Number">4.3721200516102098E-25</Data></Cell>
    <Cell><Data ss:Type="String">no</Data></Cell>
   </Row>
   <Row ss:AutoFitHeight="0">
    <Cell><Data ss:Type="String">miR-133b</Data></Cell>
    <Cell><Data ss:Type="Number">14230</Data></Cell>
    <Cell><Data ss:Type="Number">17082</Data></Cell>
    <Cell><Data ss:Type="Number">1095.9063619999999</Data></Cell>
    <Cell><Data ss:Type="Number">914.73058419999995</Data></Cell>
    <Cell><Data ss:Type="Number">-0.26070574096465798</Data></Cell>
    <Cell><Data ss:Type="Number">0</Data></Cell>
    <Cell><Data ss:Type="Number">0</Data></Cell>
    <Cell><Data ss:Type="String">no</Data></Cell>
   </Row>
   <Row ss:AutoFitHeight="0">
    <Cell><Data ss:Type="String">miR-1343</Data></Cell>
    <Cell><Data ss:Type="Number">422</Data></Cell>
    <Cell><Data ss:Type="Number">401</Data></Cell>
    <Cell><Data ss:Type="Number">32.499823249999999</Data></Cell>
    <Cell><Data ss:Type="Number">21.473303139999999</Data></Cell>
    <Cell><Data ss:Type="Number">-0.59788774063207295</Data></Cell>
    <Cell><Data ss:Type="Number">0.346077219817362</Data></Cell>
    <Cell><Data ss:Type="Number">0.40612714837014702</Data></Cell>
    <Cell><Data ss:Type="String">no</Data></Cell>
   </Row>
   <Row ss:AutoFitHeight="0">
    <Cell><Data ss:Type="String">miR-135</Data></Cell>
    <Cell><Data ss:Type="Number">8415</Data></Cell>
    <Cell><Data ss:Type="Number">33611</Data></Cell>
    <Cell><Data ss:Type="Number">648.07112010000003</Data></Cell>
    <Cell><Data ss:Type="Number">1799.8483590000001</Data></Cell>
    <Cell><Data ss:Type="Number">1.47365131160126</Data></Cell>
    <Cell><Data ss:Type="Number">0</Data></Cell>
    <Cell><Data ss:Type="Number">0</Data></Cell>
    <Cell><Data ss:Type="String">yes</Data></Cell>
   </Row>
   <Row ss:AutoFitHeight="0">
    <Cell><Data ss:Type="String">miR-136</Data></Cell>
    <Cell><Data ss:Type="Number">1319</Data></Cell>
    <Cell><Data ss:Type="Number">8710</Data></Cell>
    <Cell><Data ss:Type="Number">101.5812011</Data></Cell>
    <Cell><Data ss:Type="Number">466.41513809999998</Data></Cell>
    <Cell><Data ss:Type="Number">2.1989811761620799</Data></Cell>
    <Cell><Data ss:Type="Number">0</Data></Cell>
    <Cell><Data ss:Type="Number">0</Data></Cell>
    <Cell><Data ss:Type="String">yes</Data></Cell>
   </Row>
   <Row ss:AutoFitHeight="0">
    <Cell><Data ss:Type="String">miR-139-5p</Data></Cell>
    <Cell><Data ss:Type="Number">1106</Data></Cell>
    <Cell><Data ss:Type="Number">2465</Data></Cell>
    <Cell><Data ss:Type="Number">85.177261889999997</Data></Cell>
    <Cell><Data ss:Type="Number">131.99923250000001</Data></Cell>
    <Cell><Data ss:Type="Number">0.63198928231999496</Data></Cell>
    <Cell ss:StyleID="s63"><Data ss:Type="Number">9.8723737328641097E-39</Data></Cell>
    <Cell ss:StyleID="s63"><Data ss:Type="Number">2.15016953334413E-38</Data></Cell>
    <Cell><Data ss:Type="String">no</Data></Cell>
   </Row>
   <Row ss:AutoFitHeight="0">
    <Cell><Data ss:Type="String">miR-140</Data></Cell>
    <Cell><Data ss:Type="Number">92599</Data></Cell>
    <Cell><Data ss:Type="Number">231140</Data></Cell>
    <Cell><Data ss:Type="Number">7131.4007899999997</Data></Cell>
    <Cell><Data ss:Type="Number">12377.404710000001</Data></Cell>
    <Cell><Data ss:Type="Number">0.79545145053666799</Data></Cell>
    <Cell ss:StyleID="s63"><Data ss:Type="Number">9.7661335876081704E-284</Data></Cell>
    <Cell ss:StyleID="s63"><Data ss:Type="Number">4.4033268982724498E-283</Data></Cell>
    <Cell><Data ss:Type="String">no</Data></Cell>
   </Row>
   <Row ss:AutoFitHeight="0">
    <Cell><Data ss:Type="String">miR-140*</Data></Cell>
    <Cell><Data ss:Type="Number">2119716</Data></Cell>
    <Cell><Data ss:Type="Number">2618070</Data></Cell>
    <Cell><Data ss:Type="Number">163247.3823</Data></Cell>
    <Cell><Data ss:Type="Number">140196.0368</Data></Cell>
    <Cell><Data ss:Type="Number">-0.21961429169574001</Data></Cell>
    <Cell ss:StyleID="s63"><Data ss:Type="Number">1.9000540443478801E-30</Data></Cell>
    <Cell ss:StyleID="s63"><Data ss:Type="Number">3.7275869419649201E-30</Data></Cell>
    <Cell><Data ss:Type="String">no</Data></Cell>
   </Row>
   <Row ss:AutoFitHeight="0">
    <Cell><Data ss:Type="String">miR-142-3p</Data></Cell>
    <Cell><Data ss:Type="Number">3180</Data></Cell>
    <Cell><Data ss:Type="Number">13109</Data></Cell>
    <Cell><Data ss:Type="Number">244.90388139999999</Data></Cell>
    <Cell><Data ss:Type="Number">701.97888</Data></Cell>
    <Cell><Data ss:Type="Number">1.5192119868424201</Data></Cell>
    <Cell ss:StyleID="s63"><Data ss:Type="Number">5.9049667222146496E-237</Data></Cell>
    <Cell ss:StyleID="s63"><Data ss:Type="Number">2.33473299632179E-236</Data></Cell>
    <Cell><Data ss:Type="String">yes</Data></Cell>
   </Row>
   <Row ss:AutoFitHeight="0">
    <Cell><Data ss:Type="String">miR-142-5p</Data></Cell>
    <Cell><Data ss:Type="Number">142</Data></Cell>
    <Cell><Data ss:Type="Number">362</Data></Cell>
    <Cell><Data ss:Type="Number">10.935959479999999</Data></Cell>
    <Cell><Data ss:Type="Number">19.384877150000001</Data></Cell>
    <Cell><Data ss:Type="Number">0.82585178957980099</Data></Cell>
    <Cell ss:StyleID="s63"><Data ss:Type="Number">2.03016888811758E-64</Data></Cell>
    <Cell ss:StyleID="s63"><Data ss:Type="Number">4.96908004044018E-64</Data></Cell>
    <Cell><Data ss:Type="String">no</Data></Cell>
   </Row>
   <Row ss:AutoFitHeight="0">
    <Cell><Data ss:Type="String">miR-143-3p</Data></Cell>
    <Cell><Data ss:Type="Number">1116253</Data></Cell>
    <Cell><Data ss:Type="Number">2111734</Data></Cell>
    <Cell><Data ss:Type="Number">85966.88437</Data></Cell>
    <Cell><Data ss:Type="Number">113082.0557</Data></Cell>
    <Cell><Data ss:Type="Number">0.39551708912994099</Data></Cell>
    <Cell ss:StyleID="s63"><Data ss:Type="Number">2.2189533295434199E-13</Data></Cell>
    <Cell ss:StyleID="s63"><Data ss:Type="Number">3.6791677786623102E-13</Data></Cell>
    <Cell><Data ss:Type="String">no</Data></Cell>
   </Row>
   <Row ss:AutoFitHeight="0">
    <Cell><Data ss:Type="String">miR-143-5p</Data></Cell>
    <Cell><Data ss:Type="Number">445</Data></Cell>
    <Cell><Data ss:Type="Number">863</Data></Cell>
    <Cell><Data ss:Type="Number">34.271140629999998</Data></Cell>
    <Cell><Data ss:Type="Number">46.213118729999998</Data></Cell>
    <Cell><Data ss:Type="Number">0.43130824505513599</Data></Cell>
    <Cell ss:StyleID="s63"><Data ss:Type="Number">2.4164864215170199E-9</Data></Cell>
    <Cell ss:StyleID="s63"><Data ss:Type="Number">3.6966488710111598E-9</Data></Cell>
    <Cell><Data ss:Type="String">no</Data></Cell>
   </Row>
   <Row ss:AutoFitHeight="0">
    <Cell><Data ss:Type="String">miR-145</Data></Cell>
    <Cell><Data ss:Type="Number">3672</Data></Cell>
    <Cell><Data ss:Type="Number">10701</Data></Cell>
    <Cell><Data ss:Type="Number">282.79467060000002</Data></Cell>
    <Cell><Data ss:Type="Number">573.0319624</Data></Cell>
    <Cell><Data ss:Type="Number">1.01886067929572</Data></Cell>
    <Cell ss:StyleID="s63"><Data ss:Type="Number">2.64838399248694E-241</Data></Cell>
    <Cell ss:StyleID="s63"><Data ss:Type="Number">1.08037251757007E-240</Data></Cell>
    <Cell><Data ss:Type="String">yes</Data></Cell>
   </Row>
   <Row ss:AutoFitHeight="0">
    <Cell><Data ss:Type="String">miR-146a</Data></Cell>
    <Cell><Data ss:Type="Number">0.01</Data></Cell>
    <Cell><Data ss:Type="Number">0.01</Data></Cell>
    <Cell><Data ss:Type="Number">7.7013799999999996E-4</Data></Cell>
    <Cell><Data ss:Type="Number">5.3549399999999997E-4</Data></Cell>
    <Cell><Data ss:Type="Number">-0.52424657333531299</Data></Cell>
    <Cell><Data ss:Type="Number">1</Data></Cell>
    <Cell><Data ss:Type="Number">1</Data></Cell>
    <Cell><Data ss:Type="String">no</Data></Cell>
   </Row>
   <Row ss:AutoFitHeight="0">
    <Cell><Data ss:Type="String">miR-146b</Data></Cell>
    <Cell><Data ss:Type="Number">826</Data></Cell>
    <Cell><Data ss:Type="Number">3206</Data></Cell>
    <Cell><Data ss:Type="Number">63.613398119999999</Data></Cell>
    <Cell><Data ss:Type="Number">171.67932640000001</Data></Cell>
    <Cell><Data ss:Type="Number">1.4323137606501899</Data></Cell>
    <Cell ss:StyleID="s63"><Data ss:Type="Number">4.5003160027985701E-54</Data></Cell>
    <Cell ss:StyleID="s63"><Data ss:Type="Number">1.07090853029559E-53</Data></Cell>
    <Cell><Data ss:Type="String">yes</Data></Cell>
   </Row>
   <Row ss:AutoFitHeight="0">
    <Cell><Data ss:Type="String">miR-148a</Data></Cell>
    <Cell><Data ss:Type="Number">631496</Data></Cell>
    <Cell><Data ss:Type="Number">694100</Data></Cell>
    <Cell><Data ss:Type="Number">48633.906130000003</Data></Cell>
    <Cell><Data ss:Type="Number">37168.627710000001</Data></Cell>
    <Cell><Data ss:Type="Number">-0.38787704524420602</Data></Cell>
    <Cell><Data ss:Type="Number">0</Data></Cell>
    <Cell><Data ss:Type="Number">0</Data></Cell>
    <Cell><Data ss:Type="String">no</Data></Cell>
   </Row>
   <Row ss:AutoFitHeight="0">
    <Cell><Data ss:Type="String">miR-148b</Data></Cell>
    <Cell><Data ss:Type="Number">28585</Data></Cell>
    <Cell><Data ss:Type="Number">52732</Data></Cell>
    <Cell><Data ss:Type="Number">2201.4394499999999</Data></Cell>
    <Cell><Data ss:Type="Number">2823.766138</Data></Cell>
    <Cell><Data ss:Type="Number">0.35917344685285302</Data></Cell>
    <Cell><Data ss:Type="Number">0</Data></Cell>
    <Cell><Data ss:Type="Number">0</Data></Cell>
    <Cell><Data ss:Type="String">no</Data></Cell>
   </Row>
   <Row ss:AutoFitHeight="0">
    <Cell><Data ss:Type="String">miR-149</Data></Cell>
    <Cell><Data ss:Type="Number">2245</Data></Cell>
    <Cell><Data ss:Type="Number">5644</Data></Cell>
    <Cell><Data ss:Type="Number">172.8959792</Data></Cell>
    <Cell><Data ss:Type="Number">302.23272550000002</Data></Cell>
    <Cell><Data ss:Type="Number">0.80575556411163696</Data></Cell>
    <Cell ss:StyleID="s63"><Data ss:Type="Number">3.4718024173007999E-128</Data></Cell>
    <Cell ss:StyleID="s63"><Data ss:Type="Number">1.06220621576941E-127</Data></Cell>
    <Cell><Data ss:Type="String">no</Data></Cell>
   </Row>
   <Row ss:AutoFitHeight="0">
    <Cell><Data ss:Type="String">miR-151-3p</Data></Cell>
    <Cell><Data ss:Type="Number">105627</Data></Cell>
    <Cell><Data ss:Type="Number">104110</Data></Cell>
    <Cell><Data ss:Type="Number">8134.7365659999996</Data></Cell>
    <Cell><Data ss:Type="Number">5575.0264090000001</Data></Cell>
    <Cell><Data ss:Type="Number">-0.54511698752882198</Data></Cell>
    <Cell><Data ss:Type="Number">0</Data></Cell>
    <Cell><Data ss:Type="Number">0</Data></Cell>
    <Cell><Data ss:Type="String">no</Data></Cell>
   </Row>
   <Row ss:AutoFitHeight="0">
    <Cell><Data ss:Type="String">miR-151-5p</Data></Cell>
    <Cell><Data ss:Type="Number">11205</Data></Cell>
    <Cell><Data ss:Type="Number">22118</Data></Cell>
    <Cell><Data ss:Type="Number">862.93961979999995</Data></Cell>
    <Cell><Data ss:Type="Number">1184.4052839999999</Data></Cell>
    <Cell><Data ss:Type="Number">0.45683130980332098</Data></Cell>
    <Cell><Data ss:Type="String">7.10466398719713e-321</Data></Cell>
    <Cell><Data ss:Type="String">3.44511974845101e-320</Data></Cell>
    <Cell><Data ss:Type="String">no</Data></Cell>
   </Row>
   <Row ss:AutoFitHeight="0">
    <Cell><Data ss:Type="String">miR-152</Data></Cell>
    <Cell><Data ss:Type="Number">101540</Data></Cell>
    <Cell><Data ss:Type="Number">105877</Data></Cell>
    <Cell><Data ss:Type="Number">7819.9811689999997</Data></Cell>
    <Cell><Data ss:Type="Number">5669.6481709999998</Data></Cell>
    <Cell><Data ss:Type="Number">-0.46390592167437</Data></Cell>
    <Cell><Data ss:Type="Number">0</Data></Cell>
    <Cell><Data ss:Type="Number">0</Data></Cell>
    <Cell><Data ss:Type="String">no</Data></Cell>
   </Row>
   <Row ss:AutoFitHeight="0">
    <Cell><Data ss:Type="String">miR-153</Data></Cell>
    <Cell><Data ss:Type="Number">768</Data></Cell>
    <Cell><Data ss:Type="Number">6576</Data></Cell>
    <Cell><Data ss:Type="Number">59.14659777</Data></Cell>
    <Cell><Data ss:Type="Number">352.14075179999998</Data></Cell>
    <Cell><Data ss:Type="Number">2.5737851046474098</Data></Cell>
    <Cell ss:StyleID="s63"><Data ss:Type="Number">3.4832546175696701E-6</Data></Cell>
    <Cell ss:StyleID="s63"><Data ss:Type="Number">4.8128840683623898E-6</Data></Cell>
    <Cell><Data ss:Type="String">yes</Data></Cell>
   </Row>
   <Row ss:AutoFitHeight="0">
    <Cell><Data ss:Type="String">miR-155</Data></Cell>
    <Cell><Data ss:Type="Number">1</Data></Cell>
    <Cell><Data ss:Type="Number">0.01</Data></Cell>
    <Cell><Data ss:Type="Number">7.7013798999999994E-2</Data></Cell>
    <Cell><Data ss:Type="Number">5.3549399999999997E-4</Data></Cell>
    <Cell><Data ss:Type="Number">-7.1681027443770997</Data></Cell>
    <Cell><Data ss:Type="Number">1</Data></Cell>
    <Cell><Data ss:Type="Number">1</Data></Cell>
    <Cell><Data ss:Type="String">no</Data></Cell>
   </Row>
   <Row ss:AutoFitHeight="0">
    <Cell><Data ss:Type="String">miR-15a</Data></Cell>
    <Cell><Data ss:Type="Number">4254</Data></Cell>
    <Cell><Data ss:Type="Number">9258</Data></Cell>
    <Cell><Data ss:Type="Number">327.61670170000002</Data></Cell>
    <Cell><Data ss:Type="Number">495.76020069999998</Data></Cell>
    <Cell><Data ss:Type="Number">0.59763355090401304</Data></Cell>
    <Cell ss:StyleID="s63"><Data ss:Type="Number">2.7417828347143802E-96</Data></Cell>
    <Cell ss:StyleID="s63"><Data ss:Type="Number">7.8293132057955094E-96</Data></Cell>
    <Cell><Data ss:Type="String">no</Data></Cell>
   </Row>
   <Row ss:AutoFitHeight="0">
    <Cell><Data ss:Type="String">miR-15b</Data></Cell>
    <Cell><Data ss:Type="Number">5580</Data></Cell>
    <Cell><Data ss:Type="Number">11383</Data></Cell>
    <Cell><Data ss:Type="Number">429.7369994</Data></Cell>
    <Cell><Data ss:Type="Number">609.55264260000001</Data></Cell>
    <Cell><Data ss:Type="Number">0.50429682594242498</Data></Cell>
    <Cell ss:StyleID="s63"><Data ss:Type="Number">2.0416275772016399E-89</Data></Cell>
    <Cell ss:StyleID="s63"><Data ss:Type="Number">5.6419170681808902E-89</Data></Cell>
    <Cell><Data ss:Type="String">no</Data></Cell>
   </Row>
   <Row ss:AutoFitHeight="0">
    <Cell><Data ss:Type="String">miR-16</Data></Cell>
    <Cell><Data ss:Type="Number">23927</Data></Cell>
    <Cell><Data ss:Type="Number">54129</Data></Cell>
    <Cell><Data ss:Type="Number">1842.709173</Data></Cell>
    <Cell><Data ss:Type="Number">2898.5746279999998</Data></Cell>
    <Cell><Data ss:Type="Number">0.653515235888533</Data></Cell>
    <Cell><Data ss:Type="Number">0</Data></Cell>
    <Cell><Data ss:Type="Number">0</Data></Cell>
    <Cell><Data ss:Type="String">no</Data></Cell>
   </Row>
   <Row ss:AutoFitHeight="0">
    <Cell><Data ss:Type="String">miR-17-3p</Data></Cell>
    <Cell><Data ss:Type="Number">1066</Data></Cell>
    <Cell><Data ss:Type="Number">1181</Data></Cell>
    <Cell><Data ss:Type="Number">82.096709919999995</Data></Cell>
    <Cell><Data ss:Type="Number">63.241822970000001</Data></Cell>
    <Cell><Data ss:Type="Number">-0.37644545166466697</Data></Cell>
    <Cell><Data ss:Type="Number">4.3108401587473602E-2</Data></Cell>
    <Cell><Data ss:Type="Number">5.3263746192214897E-2</Data></Cell>
    <Cell><Data ss:Type="String">no</Data></Cell>
   </Row>
   <Row ss:AutoFitHeight="0">
    <Cell><Data ss:Type="String">miR-17-5p</Data></Cell>
    <Cell><Data ss:Type="Number">43739</Data></Cell>
    <Cell><Data ss:Type="Number">120984</Data></Cell>
    <Cell><Data ss:Type="Number">3368.506562</Data></Cell>
    <Cell><Data ss:Type="Number">6478.6187209999998</Data></Cell>
    <Cell><Data ss:Type="Number">0.94357714520263702</Data></Cell>
    <Cell><Data ss:Type="Number">0</Data></Cell>
    <Cell><Data ss:Type="Number">0</Data></Cell>
    <Cell><Data ss:Type="String">no</Data></Cell>
   </Row>
   <Row ss:AutoFitHeight="0">
    <Cell><Data ss:Type="String">miR-181a</Data></Cell>
    <Cell><Data ss:Type="Number">26909</Data></Cell>
    <Cell><Data ss:Type="Number">35735</Data></Cell>
    <Cell><Data ss:Type="Number">2072.3643219999999</Data></Cell>
    <Cell><Data ss:Type="Number">1913.5872509999999</Data></Cell>
    <Cell><Data ss:Type="Number">-0.11499796842186299</Data></Cell>
    <Cell ss:StyleID="s63"><Data ss:Type="Number">3.8476170464588797E-263</Data></Cell>
    <Cell ss:StyleID="s63"><Data ss:Type="Number">1.6759958998981899E-262</Data></Cell>
    <Cell><Data ss:Type="String">no</Data></Cell>
   </Row>
   <Row ss:AutoFitHeight="0">
    <Cell><Data ss:Type="String">miR-181b</Data></Cell>
    <Cell><Data ss:Type="Number">13981</Data></Cell>
    <Cell><Data ss:Type="Number">18288</Data></Cell>
    <Cell><Data ss:Type="Number">1076.729926</Data></Cell>
    <Cell><Data ss:Type="Number">979.31114179999997</Data></Cell>
    <Cell><Data ss:Type="Number">-0.13681722339604299</Data></Cell>
    <Cell ss:StyleID="s63"><Data ss:Type="Number">7.2521135353854495E-80</Data></Cell>
    <Cell ss:StyleID="s63"><Data ss:Type="Number">1.9214362665918099E-79</Data></Cell>
    <Cell><Data ss:Type="String">no</Data></Cell>
   </Row>
   <Row ss:AutoFitHeight="0">
    <Cell><Data ss:Type="String">miR-181c</Data></Cell>
    <Cell><Data ss:Type="Number">2859</Data></Cell>
    <Cell><Data ss:Type="Number">5272</Data></Cell>
    <Cell><Data ss:Type="Number">220.18245189999999</Data></Cell>
    <Cell><Data ss:Type="Number">282.31235450000003</Data></Cell>
    <Cell><Data ss:Type="Number">0.35859277153592101</Data></Cell>
    <Cell ss:StyleID="s63"><Data ss:Type="Number">1.8129481162735099E-34</Data></Cell>
    <Cell ss:StyleID="s63"><Data ss:Type="Number">3.7880298039210701E-34</Data></Cell>
    <Cell><Data ss:Type="String">no</Data></Cell>
   </Row>
   <Row ss:AutoFitHeight="0">
    <Cell><Data ss:Type="String">miR-181d-3p</Data></Cell>
    <Cell><Data ss:Type="Number">0.01</Data></Cell>
    <Cell><Data ss:Type="Number">2</Data></Cell>
    <Cell><Data ss:Type="Number">7.7013799999999996E-4</Data></Cell>
    <Cell><Data ss:Type="Number">0.107098769</Data></Cell>
    <Cell><Data ss:Type="Number">7.1196091988478702</Data></Cell>
    <Cell><Data ss:Type="Number">0.99999999999994904</Data></Cell>
    <Cell><Data ss:Type="Number">1</Data></Cell>
    <Cell><Data ss:Type="String">no</Data></Cell>
   </Row>
   <Row ss:AutoFitHeight="0">
    <Cell><Data ss:Type="String">miR-181d-5p</Data></Cell>
    <Cell><Data ss:Type="Number">3387</Data></Cell>
    <Cell><Data ss:Type="Number">5632</Data></Cell>
    <Cell><Data ss:Type="Number">260.84573779999999</Data></Cell>
    <Cell><Data ss:Type="Number">301.59013290000001</Data></Cell>
    <Cell><Data ss:Type="Number">0.20939236881331799</Data></Cell>
    <Cell ss:StyleID="s63"><Data ss:Type="Number">5.9840775744084896E-18</Data></Cell>
    <Cell ss:StyleID="s63"><Data ss:Type="Number">1.0533616004267E-17</Data></Cell>
    <Cell><Data ss:Type="String">no</Data></Cell>
   </Row>
   <Row ss:AutoFitHeight="0">
    <Cell><Data ss:Type="String">miR-183</Data></Cell>
    <Cell><Data ss:Type="Number">95886</Data></Cell>
    <Cell><Data ss:Type="Number">148312</Data></Cell>
    <Cell><Data ss:Type="Number">7384.5451480000002</Data></Cell>
    <Cell><Data ss:Type="Number">7942.0162979999996</Data></Cell>
    <Cell><Data ss:Type="Number">0.104996260712415</Data></Cell>
    <Cell ss:StyleID="s63"><Data ss:Type="Number">2.7313646903706399E-12</Data></Cell>
    <Cell ss:StyleID="s63"><Data ss:Type="Number">4.4427894014256603E-12</Data></Cell>
    <Cell><Data ss:Type="String">no</Data></Cell>
   </Row>
   <Row ss:AutoFitHeight="0">
    <Cell><Data ss:Type="String">miR-1839-3p</Data></Cell>
    <Cell><Data ss:Type="Number">7</Data></Cell>
    <Cell><Data ss:Type="Number">17</Data></Cell>
    <Cell><Data ss:Type="Number">0.53909659399999998</Data></Cell>
    <Cell><Data ss:Type="Number">0.91033953499999998</Data></Cell>
    <Cell><Data ss:Type="Number">0.75586094194550801</Data></Cell>
    <Cell><Data ss:Type="Number">5.3769806668855201E-4</Data></Cell>
    <Cell><Data ss:Type="Number">6.9792122797453498E-4</Data></Cell>
    <Cell><Data ss:Type="String">no</Data></Cell>
   </Row>
   <Row ss:AutoFitHeight="0">
    <Cell><Data ss:Type="String">miR-1839-5p</Data></Cell>
    <Cell><Data ss:Type="Number">30</Data></Cell>
    <Cell><Data ss:Type="Number">92</Data></Cell>
    <Cell><Data ss:Type="Number">2.3104139749999999</Data></Cell>
    <Cell><Data ss:Type="Number">4.9265433639999996</Data></Cell>
    <Cell><Data ss:Type="Number">1.0924243822040101</Data></Cell>
    <Cell><Data ss:Type="Number">1.80313054898179E-4</Data></Cell>
    <Cell><Data ss:Type="Number">2.3886832530325801E-4</Data></Cell>
    <Cell><Data ss:Type="String">yes</Data></Cell>
   </Row>
   <Row ss:AutoFitHeight="0">
    <Cell><Data ss:Type="String">miR-184</Data></Cell>
    <Cell><Data ss:Type="Number">2079</Data></Cell>
    <Cell><Data ss:Type="Number">7450</Data></Cell>
    <Cell><Data ss:Type="Number">160.11168850000001</Data></Cell>
    <Cell><Data ss:Type="Number">398.94291370000002</Data></Cell>
    <Cell><Data ss:Type="Number">1.31710368878616</Data></Cell>
    <Cell ss:StyleID="s63"><Data ss:Type="Number">1.7705678112906401E-10</Data></Cell>
    <Cell ss:StyleID="s63"><Data ss:Type="Number">2.8263101087061802E-10</Data></Cell>
    <Cell><Data ss:Type="String">yes</Data></Cell>
   </Row>
   <Row ss:AutoFitHeight="0">
    <Cell><Data ss:Type="String">miR-185</Data></Cell>
    <Cell><Data ss:Type="Number">1149</Data></Cell>
    <Cell><Data ss:Type="Number">3186</Data></Cell>
    <Cell><Data ss:Type="Number">88.488855259999994</Data></Cell>
    <Cell><Data ss:Type="Number">170.60833869999999</Data></Cell>
    <Cell><Data ss:Type="Number">0.94712049059720504</Data></Cell>
    <Cell ss:StyleID="s63"><Data ss:Type="Number">3.0338542498359601E-67</Data></Cell>
    <Cell ss:StyleID="s63"><Data ss:Type="Number">7.6441229628219703E-67</Data></Cell>
    <Cell><Data ss:Type="String">no</Data></Cell>
   </Row>
   <Row ss:AutoFitHeight="0">
    <Cell><Data ss:Type="String">miR-186</Data></Cell>
    <Cell><Data ss:Type="Number">16176</Data></Cell>
    <Cell><Data ss:Type="Number">45487</Data></Cell>
    <Cell><Data ss:Type="Number">1245.775216</Data></Cell>
    <Cell><Data ss:Type="Number">2435.8008479999999</Data></Cell>
    <Cell><Data ss:Type="Number">0.96735240656011601</Data></Cell>
    <Cell><Data ss:Type="Number">0</Data></Cell>
    <Cell><Data ss:Type="Number">0</Data></Cell>
    <Cell><Data ss:Type="String">no</Data></Cell>
   </Row>
   <Row ss:AutoFitHeight="0">
    <Cell><Data ss:Type="String">miR-187</Data></Cell>
    <Cell><Data ss:Type="Number">12</Data></Cell>
    <Cell><Data ss:Type="Number">65</Data></Cell>
    <Cell><Data ss:Type="Number">0.92416558999999998</Data></Cell>
    <Cell><Data ss:Type="Number">3.4807099859999999</Data></Cell>
    <Cell><Data ss:Type="Number">1.9131583342970899</Data></Cell>
    <Cell><Data ss:Type="Number">0.82389098270433703</Data></Cell>
    <Cell><Data ss:Type="Number">0.89720331591107905</Data></Cell>
    <Cell><Data ss:Type="String">no</Data></Cell>
   </Row>
   <Row ss:AutoFitHeight="0">
    <Cell><Data ss:Type="String">miR-18a</Data></Cell>
    <Cell><Data ss:Type="Number">9004</Data></Cell>
    <Cell><Data ss:Type="Number">22521</Data></Cell>
    <Cell><Data ss:Type="Number">693.43224780000003</Data></Cell>
    <Cell><Data ss:Type="Number">1205.985686</Data></Cell>
    <Cell><Data ss:Type="Number">0.798385948614173</Data></Cell>
    <Cell ss:StyleID="s63"><Data ss:Type="Number">1.2235690489632699E-227</Data></Cell>
    <Cell ss:StyleID="s63"><Data ss:Type="Number">4.7645037209630303E-227</Data></Cell>
    <Cell><Data ss:Type="String">no</Data></Cell>
   </Row>
   <Row ss:AutoFitHeight="0">
    <Cell><Data ss:Type="String">miR-18b</Data></Cell>
    <Cell><Data ss:Type="Number">531</Data></Cell>
    <Cell><Data ss:Type="Number">3046</Data></Cell>
    <Cell><Data ss:Type="Number">40.894327359999998</Data></Cell>
    <Cell><Data ss:Type="Number">163.1114249</Data></Cell>
    <Cell><Data ss:Type="Number">1.9958851977404</Data></Cell>
    <Cell ss:StyleID="s63"><Data ss:Type="Number">9.3242009008152707E-19</Data></Cell>
    <Cell ss:StyleID="s63"><Data ss:Type="Number">1.65263422862726E-18</Data></Cell>
    <Cell><Data ss:Type="String">yes</Data></Cell>
   </Row>
   <Row ss:AutoFitHeight="0">
    <Cell><Data ss:Type="String">miR-190</Data></Cell>
    <Cell><Data ss:Type="Number">25</Data></Cell>
    <Cell><Data ss:Type="Number">23</Data></Cell>
    <Cell><Data ss:Type="Number">1.9253449789999999</Data></Cell>
    <Cell><Data ss:Type="Number">1.2316358409999999</Data></Cell>
    <Cell><Data ss:Type="Number">-0.64454121183730495</Data></Cell>
    <Cell><Data ss:Type="Number">0.857418551340005</Data></Cell>
    <Cell><Data ss:Type="Number">0.92977454723367603</Data></Cell>
    <Cell><Data ss:Type="String">no</Data></Cell>
   </Row>
   <Row ss:AutoFitHeight="0">
    <Cell><Data ss:Type="String">miR-191</Data></Cell>
    <Cell><Data ss:Type="Number">17029</Data></Cell>
    <Cell><Data ss:Type="Number">32251</Data></Cell>
    <Cell><Data ss:Type="Number">1311.4679860000001</Data></Cell>
    <Cell><Data ss:Type="Number">1727.0211959999999</Data></Cell>
    <Cell><Data ss:Type="Number">0.39710319872271799</Data></Cell>
    <Cell ss:StyleID="s63"><Data ss:Type="Number">3.00841438015757E-42</Data></Cell>
    <Cell ss:StyleID="s63"><Data ss:Type="Number">6.6651939284525606E-42</Data></Cell>
    <Cell><Data ss:Type="String">no</Data></Cell>
   </Row>
   <Row ss:AutoFitHeight="0">
    <Cell><Data ss:Type="String">miR-192</Data></Cell>
    <Cell><Data ss:Type="Number">24590</Data></Cell>
    <Cell><Data ss:Type="Number">21003</Data></Cell>
    <Cell><Data ss:Type="Number">1893.7693220000001</Data></Cell>
    <Cell><Data ss:Type="Number">1124.6977199999999</Data></Cell>
    <Cell><Data ss:Type="Number">-0.75172330156539402</Data></Cell>
    <Cell ss:StyleID="s63"><Data ss:Type="Number">2.3103867914029499E-33</Data></Cell>
    <Cell ss:StyleID="s63"><Data ss:Type="Number">4.7124555983377497E-33</Data></Cell>
    <Cell><Data ss:Type="String">no</Data></Cell>
   </Row>
   <Row ss:AutoFitHeight="0">
    <Cell><Data ss:Type="String">miR-193a-3p</Data></Cell>
    <Cell><Data ss:Type="Number">430</Data></Cell>
    <Cell><Data ss:Type="Number">1247</Data></Cell>
    <Cell><Data ss:Type="Number">33.115933650000002</Data></Cell>
    <Cell><Data ss:Type="Number">66.776082340000002</Data></Cell>
    <Cell><Data ss:Type="Number">1.0118059217200499</Data></Cell>
    <Cell ss:StyleID="s63"><Data ss:Type="Number">4.8168200351464797E-176</Data></Cell>
    <Cell ss:StyleID="s63"><Data ss:Type="Number">1.6505636653768601E-175</Data></Cell>
    <Cell><Data ss:Type="String">yes</Data></Cell>
   </Row>
   <Row ss:AutoFitHeight="0">
    <Cell><Data ss:Type="String">miR-193a-5p</Data></Cell>
    <Cell><Data ss:Type="Number">376</Data></Cell>
    <Cell><Data ss:Type="Number">375</Data></Cell>
    <Cell><Data ss:Type="Number">28.95718849</Data></Cell>
    <Cell><Data ss:Type="Number">20.081019149999999</Data></Cell>
    <Cell><Data ss:Type="Number">-0.52808904447067295</Data></Cell>
    <Cell ss:StyleID="s63"><Data ss:Type="Number">1.16752413553926E-7</Data></Cell>
    <Cell ss:StyleID="s63"><Data ss:Type="Number">1.67627766946139E-7</Data></Cell>
    <Cell><Data ss:Type="String">no</Data></Cell>
   </Row>
   <Row ss:AutoFitHeight="0">
    <Cell><Data ss:Type="String">miR-194-3p</Data></Cell>
    <Cell><Data ss:Type="Number">0.01</Data></Cell>
    <Cell><Data ss:Type="Number">0.01</Data></Cell>
    <Cell><Data ss:Type="Number">7.7013799999999996E-4</Data></Cell>
    <Cell><Data ss:Type="Number">5.3549399999999997E-4</Data></Cell>
    <Cell><Data ss:Type="Number">-0.52424657333531299</Data></Cell>
    <Cell><Data ss:Type="Number">1</Data></Cell>
    <Cell><Data ss:Type="Number">1</Data></Cell>
    <Cell><Data ss:Type="String">no</Data></Cell>
   </Row>
   <Row ss:AutoFitHeight="0">
    <Cell><Data ss:Type="String">miR-194-5p</Data></Cell>
    <Cell><Data ss:Type="Number">33</Data></Cell>
    <Cell><Data ss:Type="Number">45</Data></Cell>
    <Cell><Data ss:Type="Number">2.5414553729999998</Data></Cell>
    <Cell><Data ss:Type="Number">2.4097222980000002</Data></Cell>
    <Cell><Data ss:Type="Number">-7.6788001322817795E-2</Data></Cell>
    <Cell><Data ss:Type="Number">1</Data></Cell>
    <Cell><Data ss:Type="Number">1</Data></Cell>
    <Cell><Data ss:Type="String">no</Data></Cell>
   </Row>
   <Row ss:AutoFitHeight="0">
    <Cell><Data ss:Type="String">miR-195</Data></Cell>
    <Cell><Data ss:Type="Number">193</Data></Cell>
    <Cell><Data ss:Type="Number">731</Data></Cell>
    <Cell><Data ss:Type="Number">14.863663239999999</Data></Cell>
    <Cell><Data ss:Type="Number">39.144599990000003</Data></Cell>
    <Cell><Data ss:Type="Number">1.39702358035739</Data></Cell>
    <Cell ss:StyleID="s63"><Data ss:Type="Number">8.9554585708250205E-23</Data></Cell>
    <Cell ss:StyleID="s63"><Data ss:Type="Number">1.6439663233585901E-22</Data></Cell>
    <Cell><Data ss:Type="String">yes</Data></Cell>
   </Row>
   <Row ss:AutoFitHeight="0">
    <Cell><Data ss:Type="String">miR-196a</Data></Cell>
    <Cell><Data ss:Type="Number">4331</Data></Cell>
    <Cell><Data ss:Type="Number">23477</Data></Cell>
    <Cell><Data ss:Type="Number">333.54676419999998</Data></Cell>
    <Cell><Data ss:Type="Number">1257.178897</Data></Cell>
    <Cell><Data ss:Type="Number">1.9142290097497101</Data></Cell>
    <Cell><Data ss:Type="Number">0</Data></Cell>
    <Cell><Data ss:Type="Number">0</Data></Cell>
    <Cell><Data ss:Type="String">yes</Data></Cell>
   </Row>
   <Row ss:AutoFitHeight="0">
    <Cell><Data ss:Type="String">miR-196b-3p</Data></Cell>
    <Cell><Data ss:Type="Number">10</Data></Cell>
    <Cell><Data ss:Type="Number">104</Data></Cell>
    <Cell><Data ss:Type="Number">0.77013799199999999</Data></Cell>
    <Cell><Data ss:Type="Number">5.5691359770000002</Data></Cell>
    <Cell><Data ss:Type="Number">2.8542646444636599</Data></Cell>
    <Cell ss:StyleID="s63"><Data ss:Type="Number">6.4180477436789294E-5</Data></Cell>
    <Cell ss:StyleID="s63"><Data ss:Type="Number">8.5908243235702404E-5</Data></Cell>
    <Cell><Data ss:Type="String">yes</Data></Cell>
   </Row>
   <Row ss:AutoFitHeight="0">
    <Cell><Data ss:Type="String">miR-196b-5p</Data></Cell>
    <Cell><Data ss:Type="Number">2075</Data></Cell>
    <Cell><Data ss:Type="Number">22251</Data></Cell>
    <Cell><Data ss:Type="Number">159.8036333</Data></Cell>
    <Cell><Data ss:Type="Number">1191.5273520000001</Data></Cell>
    <Cell><Data ss:Type="Number">2.89843995465848</Data></Cell>
    <Cell><Data ss:Type="Number">0</Data></Cell>
    <Cell><Data ss:Type="Number">0</Data></Cell>
    <Cell><Data ss:Type="String">yes</Data></Cell>
   </Row>
   <Row ss:AutoFitHeight="0">
    <Cell><Data ss:Type="String">miR-199a</Data></Cell>
    <Cell><Data ss:Type="Number">77230</Data></Cell>
    <Cell><Data ss:Type="Number">81963</Data></Cell>
    <Cell><Data ss:Type="Number">5947.7757110000002</Data></Cell>
    <Cell><Data ss:Type="Number">4389.0681930000001</Data></Cell>
    <Cell><Data ss:Type="Number">-0.43843555923938599</Data></Cell>
    <Cell><Data ss:Type="Number">0</Data></Cell>
    <Cell><Data ss:Type="Number">0</Data></Cell>
    <Cell><Data ss:Type="String">no</Data></Cell>
   </Row>
   <Row ss:AutoFitHeight="0">
    <Cell><Data ss:Type="String">miR-199a*</Data></Cell>
    <Cell><Data ss:Type="Number">9145</Data></Cell>
    <Cell><Data ss:Type="Number">11292</Data></Cell>
    <Cell><Data ss:Type="Number">704.29119349999996</Data></Cell>
    <Cell><Data ss:Type="Number">604.67964859999995</Data></Cell>
    <Cell><Data ss:Type="Number">-0.22000101955099999</Data></Cell>
    <Cell><Data ss:Type="Number">0</Data></Cell>
    <Cell><Data ss:Type="Number">0</Data></Cell>
    <Cell><Data ss:Type="String">no</Data></Cell>
   </Row>
   <Row ss:AutoFitHeight="0">
    <Cell><Data ss:Type="String">miR-199a-3p</Data></Cell>
    <Cell><Data ss:Type="Number">83387</Data></Cell>
    <Cell><Data ss:Type="Number">98754</Data></Cell>
    <Cell><Data ss:Type="Number">6421.9496719999997</Data></Cell>
    <Cell><Data ss:Type="Number">5288.2159060000004</Data></Cell>
    <Cell><Data ss:Type="Number">-0.28023027883881402</Data></Cell>
    <Cell><Data ss:Type="Number">0</Data></Cell>
    <Cell><Data ss:Type="Number">0</Data></Cell>
    <Cell><Data ss:Type="String">no</Data></Cell>
   </Row>
   <Row ss:AutoFitHeight="0">
    <Cell><Data ss:Type="String">miR-199a-5p</Data></Cell>
    <Cell><Data ss:Type="Number">77230</Data></Cell>
    <Cell><Data ss:Type="Number">81961</Data></Cell>
    <Cell><Data ss:Type="Number">5947.7757110000002</Data></Cell>
    <Cell><Data ss:Type="Number">4388.9610940000002</Data></Cell>
    <Cell><Data ss:Type="Number">-0.43847076331336199</Data></Cell>
    <Cell><Data ss:Type="Number">0</Data></Cell>
    <Cell><Data ss:Type="Number">0</Data></Cell>
    <Cell><Data ss:Type="String">no</Data></Cell>
   </Row>
   <Row ss:AutoFitHeight="0">
    <Cell><Data ss:Type="String">miR-199b</Data></Cell>
    <Cell><Data ss:Type="Number">32418</Data></Cell>
    <Cell><Data ss:Type="Number">39942</Data></Cell>
    <Cell><Data ss:Type="Number">2496.6333420000001</Data></Cell>
    <Cell><Data ss:Type="Number">2138.8695109999999</Data></Cell>
    <Cell><Data ss:Type="Number">-0.22313549255025</Data></Cell>
    <Cell><Data ss:Type="Number">0</Data></Cell>
    <Cell><Data ss:Type="Number">0</Data></Cell>
    <Cell><Data ss:Type="String">no</Data></Cell>
   </Row>
   <Row ss:AutoFitHeight="0">
    <Cell><Data ss:Type="String">miR-199b*</Data></Cell>
    <Cell><Data ss:Type="Number">74408</Data></Cell>
    <Cell><Data ss:Type="Number">84229</Data></Cell>
    <Cell><Data ss:Type="Number">5730.4427690000002</Data></Cell>
    <Cell><Data ss:Type="Number">4510.4110979999996</Data></Cell>
    <Cell><Data ss:Type="Number">-0.34538768189805102</Data></Cell>
    <Cell><Data ss:Type="Number">0</Data></Cell>
    <Cell><Data ss:Type="Number">0</Data></Cell>
    <Cell><Data ss:Type="String">no</Data></Cell>
   </Row>
   <Row ss:AutoFitHeight="0">
    <Cell><Data ss:Type="String">miR-19a</Data></Cell>
    <Cell><Data ss:Type="Number">1266</Data></Cell>
    <Cell><Data ss:Type="Number">4457</Data></Cell>
    <Cell><Data ss:Type="Number">97.499469759999997</Data></Cell>
    <Cell><Data ss:Type="Number">238.6696062</Data></Cell>
    <Cell><Data ss:Type="Number">1.29154857752418</Data></Cell>
    <Cell ss:StyleID="s63"><Data ss:Type="Number">5.4661739910566297E-38</Data></Cell>
    <Cell ss:StyleID="s63"><Data ss:Type="Number">1.18050984512736E-37</Data></Cell>
    <Cell><Data ss:Type="String">yes</Data></Cell>
   </Row>
   <Row ss:AutoFitHeight="0">
    <Cell><Data ss:Type="String">miR-19b</Data></Cell>
    <Cell><Data ss:Type="Number">17376</Data></Cell>
    <Cell><Data ss:Type="Number">38801</Data></Cell>
    <Cell><Data ss:Type="Number">1338.191775</Data></Cell>
    <Cell><Data ss:Type="Number">2077.7696639999999</Data></Cell>
    <Cell><Data ss:Type="Number">0.63475084772441703</Data></Cell>
    <Cell ss:StyleID="s63"><Data ss:Type="Number">6.9136075868856102E-49</Data></Cell>
    <Cell ss:StyleID="s63"><Data ss:Type="Number">1.61527013620873E-48</Data></Cell>
    <Cell><Data ss:Type="String">no</Data></Cell>
   </Row>
   <Row ss:AutoFitHeight="0">
    <Cell><Data ss:Type="String">miR-20</Data></Cell>
    <Cell><Data ss:Type="Number">85905</Data></Cell>
    <Cell><Data ss:Type="Number">410429</Data></Cell>
    <Cell><Data ss:Type="Number">6615.8704180000004</Data></Cell>
    <Cell><Data ss:Type="Number">21978.220290000001</Data></Cell>
    <Cell><Data ss:Type="Number">1.7320716847392399</Data></Cell>
    <Cell><Data ss:Type="Number">0</Data></Cell>
    <Cell><Data ss:Type="Number">0</Data></Cell>
    <Cell><Data ss:Type="String">yes</Data></Cell>
   </Row>
   <Row ss:AutoFitHeight="0">
    <Cell><Data ss:Type="String">miR-202</Data></Cell>
    <Cell><Data ss:Type="Number">6</Data></Cell>
    <Cell><Data ss:Type="Number">47</Data></Cell>
    <Cell><Data ss:Type="Number">0.46208279499999999</Data></Cell>
    <Cell><Data ss:Type="Number">2.5168210659999999</Data></Cell>
    <Cell><Data ss:Type="Number">2.4453793724877002</Data></Cell>
    <Cell><Data ss:Type="Number">0.68754686562713696</Data></Cell>
    <Cell><Data ss:Type="Number">0.76825888898336603</Data></Cell>
    <Cell><Data ss:Type="String">no</Data></Cell>
   </Row>
   <Row ss:AutoFitHeight="0">
    <Cell><Data ss:Type="String">miR-204</Data></Cell>
    <Cell><Data ss:Type="Number">524</Data></Cell>
    <Cell><Data ss:Type="Number">1412</Data></Cell>
    <Cell><Data ss:Type="Number">40.355230769999999</Data></Cell>
    <Cell><Data ss:Type="Number">75.61173076</Data></Cell>
    <Cell><Data ss:Type="Number">0.90585439324096295</Data></Cell>
    <Cell><Data ss:Type="Number">5.5103069985706899E-4</Data></Cell>
    <Cell><Data ss:Type="Number">7.1163261237822497E-4</Data></Cell>
    <Cell><Data ss:Type="String">no</Data></Cell>
   </Row>
   <Row ss:AutoFitHeight="0">
    <Cell><Data ss:Type="String">miR-205</Data></Cell>
    <Cell><Data ss:Type="Number">5669</Data></Cell>
    <Cell><Data ss:Type="Number">3336</Data></Cell>
    <Cell><Data ss:Type="Number">436.5912275</Data></Cell>
    <Cell><Data ss:Type="Number">178.64074629999999</Data></Cell>
    <Cell><Data ss:Type="Number">-1.28922195893646</Data></Cell>
    <Cell ss:StyleID="s63"><Data ss:Type="Number">2.5318757158781598E-153</Data></Cell>
    <Cell ss:StyleID="s63"><Data ss:Type="Number">8.1336507372585895E-153</Data></Cell>
    <Cell><Data ss:Type="String">yes</Data></Cell>
   </Row>
   <Row ss:AutoFitHeight="0">
    <Cell><Data ss:Type="String">miR-206</Data></Cell>
    <Cell><Data ss:Type="Number">187378</Data></Cell>
    <Cell><Data ss:Type="Number">133746</Data></Cell>
    <Cell><Data ss:Type="Number">14430.69166</Data></Cell>
    <Cell><Data ss:Type="Number">7162.0159649999996</Data></Cell>
    <Cell><Data ss:Type="Number">-1.0107028098381201</Data></Cell>
    <Cell><Data ss:Type="Number">2.74803787657187E-2</Data></Cell>
    <Cell><Data ss:Type="Number">3.4283773508687901E-2</Data></Cell>
    <Cell><Data ss:Type="String">yes</Data></Cell>
   </Row>
   <Row ss:AutoFitHeight="0">
    <Cell><Data ss:Type="String">miR-208b</Data></Cell>
    <Cell><Data ss:Type="Number">145</Data></Cell>
    <Cell><Data ss:Type="Number">297</Data></Cell>
    <Cell><Data ss:Type="Number">11.16700088</Data></Cell>
    <Cell><Data ss:Type="Number">15.90416716</Data></Cell>
    <Cell><Data ss:Type="Number">0.510163052051124</Data></Cell>
    <Cell ss:StyleID="s63"><Data ss:Type="Number">1.3597172612330101E-162</Data></Cell>
    <Cell ss:StyleID="s63"><Data ss:Type="Number">4.5382770926867903E-162</Data></Cell>
    <Cell><Data ss:Type="String">no</Data></Cell>
   </Row>
   <Row ss:AutoFitHeight="0">
    <Cell><Data ss:Type="String">miR-21</Data></Cell>
    <Cell><Data ss:Type="Number">426502</Data></Cell>
    <Cell><Data ss:Type="Number">513545</Data></Cell>
    <Cell><Data ss:Type="Number">32846.539380000002</Data></Cell>
    <Cell><Data ss:Type="Number">27500.018609999999</Data></Cell>
    <Cell><Data ss:Type="Number">-0.256308785270565</Data></Cell>
    <Cell ss:StyleID="s63"><Data ss:Type="Number">3.24003999943727E-6</Data></Cell>
    <Cell ss:StyleID="s63"><Data ss:Type="Number">4.5010285397588001E-6</Data></Cell>
    <Cell><Data ss:Type="String">no</Data></Cell>
   </Row>
   <Row ss:AutoFitHeight="0">
    <Cell><Data ss:Type="String">miR-210</Data></Cell>
    <Cell><Data ss:Type="Number">3170</Data></Cell>
    <Cell><Data ss:Type="Number">4364</Data></Cell>
    <Cell><Data ss:Type="Number">244.13374339999999</Data></Cell>
    <Cell><Data ss:Type="Number">233.6895135</Data></Cell>
    <Cell><Data ss:Type="Number">-6.3078717092944894E-2</Data></Cell>
    <Cell ss:StyleID="s63"><Data ss:Type="Number">9.1664076748647905E-5</Data></Cell>
    <Cell><Data ss:Type="Number">1.2206045453058301E-4</Data></Cell>
    <Cell><Data ss:Type="String">no</Data></Cell>
   </Row>
   <Row ss:AutoFitHeight="0">
    <Cell><Data ss:Type="String">miR-214</Data></Cell>
    <Cell><Data ss:Type="Number">6721</Data></Cell>
    <Cell><Data ss:Type="Number">19818</Data></Cell>
    <Cell><Data ss:Type="Number">517.60974429999999</Data></Cell>
    <Cell><Data ss:Type="Number">1061.2417</Data></Cell>
    <Cell><Data ss:Type="Number">1.0358165882061099</Data></Cell>
    <Cell><Data ss:Type="Number">0</Data></Cell>
    <Cell><Data ss:Type="Number">0</Data></Cell>
    <Cell><Data ss:Type="String">yes</Data></Cell>
   </Row>
   <Row ss:AutoFitHeight="0">
    <Cell><Data ss:Type="String">miR-215</Data></Cell>
    <Cell><Data ss:Type="Number">312</Data></Cell>
    <Cell><Data ss:Type="Number">444</Data></Cell>
    <Cell><Data ss:Type="Number">24.028305339999999</Data></Cell>
    <Cell><Data ss:Type="Number">23.77592667</Data></Cell>
    <Cell><Data ss:Type="Number">-1.5233330740793E-2</Data></Cell>
    <Cell><Data ss:Type="Number">1.8355330245996899E-2</Data></Cell>
    <Cell><Data ss:Type="Number">2.3011316454737599E-2</Data></Cell>
    <Cell><Data ss:Type="String">no</Data></Cell>
   </Row>
   <Row ss:AutoFitHeight="0">
    <Cell><Data ss:Type="String">miR-216</Data></Cell>
    <Cell><Data ss:Type="Number">1378</Data></Cell>
    <Cell><Data ss:Type="Number">1459</Data></Cell>
    <Cell><Data ss:Type="Number">106.1250153</Data></Cell>
    <Cell><Data ss:Type="Number">78.128551830000006</Data></Cell>
    <Cell><Data ss:Type="Number">-0.44184298363093499</Data></Cell>
    <Cell ss:StyleID="s63"><Data ss:Type="Number">8.0928334984985397E-13</Data></Cell>
    <Cell ss:StyleID="s63"><Data ss:Type="Number">1.32475045166505E-12</Data></Cell>
    <Cell><Data ss:Type="String">no</Data></Cell>
   </Row>
   <Row ss:AutoFitHeight="0">
    <Cell><Data ss:Type="String">miR-217</Data></Cell>
    <Cell><Data ss:Type="Number">3659</Data></Cell>
    <Cell><Data ss:Type="Number">4676</Data></Cell>
    <Cell><Data ss:Type="Number">281.79349120000001</Data></Cell>
    <Cell><Data ss:Type="Number">250.3969214</Data></Cell>
    <Cell><Data ss:Type="Number">-0.17042146438278899</Data></Cell>
    <Cell ss:StyleID="s63"><Data ss:Type="Number">5.2528612987285198E-13</Data></Cell>
    <Cell ss:StyleID="s63"><Data ss:Type="Number">8.6537522677771096E-13</Data></Cell>
    <Cell><Data ss:Type="String">no</Data></Cell>
   </Row>
   <Row ss:AutoFitHeight="0">
    <Cell><Data ss:Type="String">miR-218</Data></Cell>
    <Cell><Data ss:Type="Number">3</Data></Cell>
    <Cell><Data ss:Type="Number">33</Data></Cell>
    <Cell><Data ss:Type="Number">0.23104139800000001</Data></Cell>
    <Cell><Data ss:Type="Number">1.767129685</Data></Cell>
    <Cell><Data ss:Type="Number">2.9351846373416501</Data></Cell>
    <Cell><Data ss:Type="Number">1</Data></Cell>
    <Cell><Data ss:Type="Number">1</Data></Cell>
    <Cell><Data ss:Type="String">no</Data></Cell>
   </Row>
   <Row ss:AutoFitHeight="0">
    <Cell><Data ss:Type="String">miR-218b</Data></Cell>
    <Cell><Data ss:Type="Number">27735</Data></Cell>
    <Cell><Data ss:Type="Number">60126</Data></Cell>
    <Cell><Data ss:Type="Number">2135.9777199999999</Data></Cell>
    <Cell><Data ss:Type="Number">3219.710286</Data></Cell>
    <Cell><Data ss:Type="Number">0.59203427986695101</Data></Cell>
    <Cell ss:StyleID="s63"><Data ss:Type="Number">9.5272780998385397E-131</Data></Cell>
    <Cell ss:StyleID="s63"><Data ss:Type="Number">2.98598838007135E-130</Data></Cell>
    <Cell><Data ss:Type="String">no</Data></Cell>
   </Row>
   <Row ss:AutoFitHeight="0">
    <Cell><Data ss:Type="String">miR-219</Data></Cell>
    <Cell><Data ss:Type="Number">189</Data></Cell>
    <Cell><Data ss:Type="Number">144</Data></Cell>
    <Cell><Data ss:Type="Number">14.555608039999999</Data></Cell>
    <Cell><Data ss:Type="Number">7.7111113529999997</Data></Cell>
    <Cell><Data ss:Type="Number">-0.91656440065343303</Data></Cell>
    <Cell ss:StyleID="s63"><Data ss:Type="Number">1.10190427481867E-8</Data></Cell>
    <Cell ss:StyleID="s63"><Data ss:Type="Number">1.6560783545520402E-8</Data></Cell>
    <Cell><Data ss:Type="String">no</Data></Cell>
   </Row>
   <Row ss:AutoFitHeight="0">
    <Cell><Data ss:Type="String">miR-22-3p</Data></Cell>
    <Cell><Data ss:Type="Number">578</Data></Cell>
    <Cell><Data ss:Type="Number">759</Data></Cell>
    <Cell><Data ss:Type="Number">44.513975930000001</Data></Cell>
    <Cell><Data ss:Type="Number">40.643982749999999</Data></Cell>
    <Cell><Data ss:Type="Number">-0.13121658581429599</Data></Cell>
    <Cell ss:StyleID="s63"><Data ss:Type="Number">2.75485420534412E-79</Data></Cell>
    <Cell ss:StyleID="s63"><Data ss:Type="Number">7.2244645997289699E-79</Data></Cell>
    <Cell><Data ss:Type="String">no</Data></Cell>
   </Row>
   <Row ss:AutoFitHeight="0">
    <Cell><Data ss:Type="String">miR-22-5p</Data></Cell>
    <Cell><Data ss:Type="Number">396</Data></Cell>
    <Cell><Data ss:Type="Number">667</Data></Cell>
    <Cell><Data ss:Type="Number">30.497464470000001</Data></Cell>
    <Cell><Data ss:Type="Number">35.717439390000003</Data></Cell>
    <Cell><Data ss:Type="Number">0.22793935290088699</Data></Cell>
    <Cell ss:StyleID="s63"><Data ss:Type="Number">2.6683875184588201E-33</Data></Cell>
    <Cell ss:StyleID="s63"><Data ss:Type="Number">5.3998078129442197E-33</Data></Cell>
    <Cell><Data ss:Type="String">no</Data></Cell>
   </Row>
   <Row ss:AutoFitHeight="0">
    <Cell><Data ss:Type="String">miR-221</Data></Cell>
    <Cell><Data ss:Type="Number">1165</Data></Cell>
    <Cell><Data ss:Type="Number">2313</Data></Cell>
    <Cell><Data ss:Type="Number">89.72107604</Data></Cell>
    <Cell><Data ss:Type="Number">123.8597261</Data></Cell>
    <Cell><Data ss:Type="Number">0.46518833270980098</Data></Cell>
    <Cell ss:StyleID="s63"><Data ss:Type="Number">6.4395097585872505E-25</Data></Cell>
    <Cell ss:StyleID="s63"><Data ss:Type="Number">1.19924203475139E-24</Data></Cell>
    <Cell><Data ss:Type="String">no</Data></Cell>
   </Row>
   <Row ss:AutoFitHeight="0">
    <Cell><Data ss:Type="String">miR-222</Data></Cell>
    <Cell><Data ss:Type="Number">318</Data></Cell>
    <Cell><Data ss:Type="Number">842</Data></Cell>
    <Cell><Data ss:Type="Number">24.49038814</Data></Cell>
    <Cell><Data ss:Type="Number">45.088581660000003</Data></Cell>
    <Cell><Data ss:Type="Number">0.88054648932370605</Data></Cell>
    <Cell ss:StyleID="s63"><Data ss:Type="Number">3.2524410803850902E-7</Data></Cell>
    <Cell ss:StyleID="s63"><Data ss:Type="Number">4.6437630981053698E-7</Data></Cell>
    <Cell><Data ss:Type="String">no</Data></Cell>
   </Row>
   <Row ss:AutoFitHeight="0">
    <Cell><Data ss:Type="String">miR-224</Data></Cell>
    <Cell><Data ss:Type="Number">91</Data></Cell>
    <Cell><Data ss:Type="Number">142</Data></Cell>
    <Cell><Data ss:Type="Number">7.0082557249999997</Data></Cell>
    <Cell><Data ss:Type="Number">7.6040125840000004</Data></Cell>
    <Cell><Data ss:Type="Number">0.117705500972449</Data></Cell>
    <Cell ss:StyleID="s63"><Data ss:Type="Number">1.0164426835252899E-14</Data></Cell>
    <Cell ss:StyleID="s63"><Data ss:Type="Number">1.71859058990789E-14</Data></Cell>
    <Cell><Data ss:Type="String">no</Data></Cell>
   </Row>
   <Row ss:AutoFitHeight="0">
    <Cell><Data ss:Type="String">miR-2320</Data></Cell>
    <Cell><Data ss:Type="Number">770</Data></Cell>
    <Cell><Data ss:Type="Number">1543</Data></Cell>
    <Cell><Data ss:Type="Number">59.300625369999999</Data></Cell>
    <Cell><Data ss:Type="Number">82.626700119999995</Data></Cell>
    <Cell><Data ss:Type="Number">0.478560732533796</Data></Cell>
    <Cell><Data ss:Type="Number">4.0797835665886501E-4</Data></Cell>
    <Cell><Data ss:Type="Number">5.3223572416917898E-4</Data></Cell>
    <Cell><Data ss:Type="String">no</Data></Cell>
   </Row>
   <Row ss:AutoFitHeight="0">
    <Cell><Data ss:Type="String">miR-2320*</Data></Cell>
    <Cell><Data ss:Type="Number">86</Data></Cell>
    <Cell><Data ss:Type="Number">156</Data></Cell>
    <Cell><Data ss:Type="Number">6.6231867290000004</Data></Cell>
    <Cell><Data ss:Type="Number">8.3537039649999993</Data></Cell>
    <Cell><Data ss:Type="Number">0.334890485762945</Data></Cell>
    <Cell><Data ss:Type="Number">0.230842361988816</Data></Cell>
    <Cell><Data ss:Type="Number">0.27722657491180203</Data></Cell>
    <Cell><Data ss:Type="String">no</Data></Cell>
   </Row>
   <Row ss:AutoFitHeight="0">
    <Cell><Data ss:Type="String">miR-23a</Data></Cell>
    <Cell><Data ss:Type="Number">31262</Data></Cell>
    <Cell><Data ss:Type="Number">46322</Data></Cell>
    <Cell><Data ss:Type="Number">2407.6053900000002</Data></Cell>
    <Cell><Data ss:Type="Number">2480.514584</Data></Cell>
    <Cell><Data ss:Type="Number">4.3040487800034603E-2</Data></Cell>
    <Cell><Data ss:Type="Number">0</Data></Cell>
    <Cell><Data ss:Type="Number">0</Data></Cell>
    <Cell><Data ss:Type="String">no</Data></Cell>
   </Row>
   <Row ss:AutoFitHeight="0">
    <Cell><Data ss:Type="String">miR-23b</Data></Cell>
    <Cell><Data ss:Type="Number">41624</Data></Cell>
    <Cell><Data ss:Type="Number">62552</Data></Cell>
    <Cell><Data ss:Type="Number">3205.6223770000001</Data></Cell>
    <Cell><Data ss:Type="Number">3349.6210930000002</Data></Cell>
    <Cell><Data ss:Type="Number">6.3393422339818498E-2</Data></Cell>
    <Cell ss:StyleID="s63"><Data ss:Type="Number">4.1062002365174098E-197</Data></Cell>
    <Cell ss:StyleID="s63"><Data ss:Type="Number">1.4863288180070101E-196</Data></Cell>
    <Cell><Data ss:Type="String">no</Data></Cell>
   </Row>
   <Row ss:AutoFitHeight="0">
    <Cell><Data ss:Type="String">miR-24</Data></Cell>
    <Cell><Data ss:Type="Number">55198</Data></Cell>
    <Cell><Data ss:Type="Number">171289</Data></Cell>
    <Cell><Data ss:Type="Number">4251.0076870000003</Data></Cell>
    <Cell><Data ss:Type="Number">9172.4205029999994</Data></Cell>
    <Cell><Data ss:Type="Number">1.1094976279761399</Data></Cell>
    <Cell><Data ss:Type="Number">0</Data></Cell>
    <Cell><Data ss:Type="Number">0</Data></Cell>
    <Cell><Data ss:Type="String">yes</Data></Cell>
   </Row>
   <Row ss:AutoFitHeight="0">
    <Cell><Data ss:Type="String">miR-24*</Data></Cell>
    <Cell><Data ss:Type="Number">240</Data></Cell>
    <Cell><Data ss:Type="Number">404</Data></Cell>
    <Cell><Data ss:Type="Number">18.483311799999999</Data></Cell>
    <Cell><Data ss:Type="Number">21.6339513</Data></Cell>
    <Cell><Data ss:Type="Number">0.22707390929311699</Data></Cell>
    <Cell ss:StyleID="s63"><Data ss:Type="Number">4.3999354672526496E-6</Data></Cell>
    <Cell ss:StyleID="s63"><Data ss:Type="Number">6.0469701341386603E-6</Data></Cell>
    <Cell><Data ss:Type="String">no</Data></Cell>
   </Row>
   <Row ss:AutoFitHeight="0">
    <Cell><Data ss:Type="String">miR-2476</Data></Cell>
    <Cell><Data ss:Type="Number">56</Data></Cell>
    <Cell><Data ss:Type="Number">53</Data></Cell>
    <Cell><Data ss:Type="Number">4.312772754</Data></Cell>
    <Cell><Data ss:Type="Number">2.8381173730000002</Data></Cell>
    <Cell><Data ss:Type="Number">-0.60368144582928895</Data></Cell>
    <Cell ss:StyleID="s63"><Data ss:Type="Number">5.8541875109016801E-7</Data></Cell>
    <Cell ss:StyleID="s63"><Data ss:Type="Number">8.2666274192402804E-7</Data></Cell>
    <Cell><Data ss:Type="String">no</Data></Cell>
   </Row>
   <Row ss:AutoFitHeight="0">
    <Cell><Data ss:Type="String">miR-26a</Data></Cell>
    <Cell><Data ss:Type="Number">56311</Data></Cell>
    <Cell><Data ss:Type="Number">102433</Data></Cell>
    <Cell><Data ss:Type="Number">4336.7240460000003</Data></Cell>
    <Cell><Data ss:Type="Number">5485.2240920000004</Data></Cell>
    <Cell><Data ss:Type="Number">0.33894491664986598</Data></Cell>
    <Cell ss:StyleID="s63"><Data ss:Type="Number">6.1906601418296098E-240</Data></Cell>
    <Cell ss:StyleID="s63"><Data ss:Type="Number">2.48593696320345E-239</Data></Cell>
    <Cell><Data ss:Type="String">no</Data></Cell>
   </Row>
   <Row ss:AutoFitHeight="0">
    <Cell><Data ss:Type="String">miR-27a</Data></Cell>
    <Cell><Data ss:Type="Number">32628</Data></Cell>
    <Cell><Data ss:Type="Number">32553</Data></Cell>
    <Cell><Data ss:Type="Number">2512.8062399999999</Data></Cell>
    <Cell><Data ss:Type="Number">1743.1931099999999</Data></Cell>
    <Cell><Data ss:Type="Number">-0.52756703142047101</Data></Cell>
    <Cell ss:StyleID="s63"><Data ss:Type="Number">4.4927205220059199E-29</Data></Cell>
    <Cell ss:StyleID="s63"><Data ss:Type="Number">8.6814223620715803E-29</Data></Cell>
    <Cell><Data ss:Type="String">no</Data></Cell>
   </Row>
   <Row ss:AutoFitHeight="0">
    <Cell><Data ss:Type="String">miR-27b</Data></Cell>
    <Cell><Data ss:Type="Number">69432</Data></Cell>
    <Cell><Data ss:Type="Number">79143</Data></Cell>
    <Cell><Data ss:Type="Number">5347.2221049999998</Data></Cell>
    <Cell><Data ss:Type="Number">4238.0589289999998</Data></Cell>
    <Cell><Data ss:Type="Number">-0.33538595440068403</Data></Cell>
    <Cell ss:StyleID="s63"><Data ss:Type="Number">3.4865542649990399E-5</Data></Cell>
    <Cell ss:StyleID="s63"><Data ss:Type="Number">4.6913321785589097E-5</Data></Cell>
    <Cell><Data ss:Type="String">no</Data></Cell>
   </Row>
   <Row ss:AutoFitHeight="0">
    <Cell><Data ss:Type="String">miR-27b*</Data></Cell>
    <Cell><Data ss:Type="Number">272</Data></Cell>
    <Cell><Data ss:Type="Number">750</Data></Cell>
    <Cell><Data ss:Type="Number">20.947753380000002</Data></Cell>
    <Cell><Data ss:Type="Number">40.162038299999999</Data></Cell>
    <Cell><Data ss:Type="Number">0.93903696566355599</Data></Cell>
    <Cell ss:StyleID="s63"><Data ss:Type="Number">5.1729974826446701E-10</Data></Cell>
    <Cell ss:StyleID="s63"><Data ss:Type="Number">8.1064655673151303E-10</Data></Cell>
    <Cell><Data ss:Type="String">no</Data></Cell>
   </Row>
   <Row ss:AutoFitHeight="0">
    <Cell><Data ss:Type="String">miR-28-3p</Data></Cell>
    <Cell><Data ss:Type="Number">10496</Data></Cell>
    <Cell><Data ss:Type="Number">7621</Data></Cell>
    <Cell><Data ss:Type="Number">808.33683619999999</Data></Cell>
    <Cell><Data ss:Type="Number">408.09985849999998</Data></Cell>
    <Cell><Data ss:Type="Number">-0.98603438291749401</Data></Cell>
    <Cell ss:StyleID="s63"><Data ss:Type="Number">8.7144436379582597E-91</Data></Cell>
    <Cell ss:StyleID="s63"><Data ss:Type="Number">2.4343608858209499E-90</Data></Cell>
    <Cell><Data ss:Type="String">no</Data></Cell>
   </Row>
   <Row ss:AutoFitHeight="0">
    <Cell><Data ss:Type="String">miR-28-5p</Data></Cell>
    <Cell><Data ss:Type="Number">0.01</Data></Cell>
    <Cell><Data ss:Type="Number">0.01</Data></Cell>
    <Cell><Data ss:Type="Number">7.7013799999999996E-4</Data></Cell>
    <Cell><Data ss:Type="Number">5.3549399999999997E-4</Data></Cell>
    <Cell><Data ss:Type="Number">-0.52424657333531299</Data></Cell>
    <Cell><Data ss:Type="Number">1</Data></Cell>
    <Cell><Data ss:Type="Number">1</Data></Cell>
    <Cell><Data ss:Type="String">no</Data></Cell>
   </Row>
   <Row ss:AutoFitHeight="0">
    <Cell><Data ss:Type="String">miR-296</Data></Cell>
    <Cell><Data ss:Type="Number">247</Data></Cell>
    <Cell><Data ss:Type="Number">392</Data></Cell>
    <Cell><Data ss:Type="Number">19.0224084</Data></Cell>
    <Cell><Data ss:Type="Number">20.991358680000001</Data></Cell>
    <Cell><Data ss:Type="Number">0.14209563374801801</Data></Cell>
    <Cell ss:StyleID="s63"><Data ss:Type="Number">1.22832587903902E-6</Data></Cell>
    <Cell ss:StyleID="s63"><Data ss:Type="Number">1.71565082017951E-6</Data></Cell>
    <Cell><Data ss:Type="String">no</Data></Cell>
   </Row>
   <Row ss:AutoFitHeight="0">
    <Cell><Data ss:Type="String">miR-299</Data></Cell>
    <Cell><Data ss:Type="Number">2635</Data></Cell>
    <Cell><Data ss:Type="Number">4794</Data></Cell>
    <Cell><Data ss:Type="Number">202.93136079999999</Data></Cell>
    <Cell><Data ss:Type="Number">256.71574879999997</Data></Cell>
    <Cell><Data ss:Type="Number">0.339179969067542</Data></Cell>
    <Cell><Data ss:Type="Number">0</Data></Cell>
    <Cell><Data ss:Type="Number">0</Data></Cell>
    <Cell><Data ss:Type="String">no</Data></Cell>
   </Row>
   <Row ss:AutoFitHeight="0">
    <Cell><Data ss:Type="String">miR-29a</Data></Cell>
    <Cell><Data ss:Type="Number">301</Data></Cell>
    <Cell><Data ss:Type="Number">837</Data></Cell>
    <Cell><Data ss:Type="Number">23.181153550000001</Data></Cell>
    <Cell><Data ss:Type="Number">44.820834740000002</Data></Cell>
    <Cell><Data ss:Type="Number">0.95121715763844505</Data></Cell>
    <Cell ss:StyleID="s63"><Data ss:Type="Number">2.09392393586764E-42</Data></Cell>
    <Cell ss:StyleID="s63"><Data ss:Type="Number">4.6794647958085403E-42</Data></Cell>
    <Cell><Data ss:Type="String">no</Data></Cell>
   </Row>
   <Row ss:AutoFitHeight="0">
    <Cell><Data ss:Type="String">miR-29b</Data></Cell>
    <Cell><Data ss:Type="Number">23</Data></Cell>
    <Cell><Data ss:Type="Number">101</Data></Cell>
    <Cell><Data ss:Type="Number">1.771317381</Data></Cell>
    <Cell><Data ss:Type="Number">5.4084878239999998</Data></Cell>
    <Cell><Data ss:Type="Number">1.61040254844213</Data></Cell>
    <Cell><Data ss:Type="Number">0.71676319809786104</Data></Cell>
    <Cell><Data ss:Type="Number">0.79743784377121296</Data></Cell>
    <Cell><Data ss:Type="String">no</Data></Cell>
   </Row>
   <Row ss:AutoFitHeight="0">
    <Cell><Data ss:Type="String">miR-29c</Data></Cell>
    <Cell><Data ss:Type="Number">150</Data></Cell>
    <Cell><Data ss:Type="Number">469</Data></Cell>
    <Cell><Data ss:Type="Number">11.552069879999999</Data></Cell>
    <Cell><Data ss:Type="Number">25.11466128</Data></Cell>
    <Cell><Data ss:Type="Number">1.1203784431780599</Data></Cell>
    <Cell><Data ss:Type="Number">0.103750292273548</Data></Cell>
    <Cell><Data ss:Type="Number">0.127578110594746</Data></Cell>
    <Cell><Data ss:Type="String">no</Data></Cell>
   </Row>
   <Row ss:AutoFitHeight="0">
    <Cell><Data ss:Type="String">miR-301</Data></Cell>
    <Cell><Data ss:Type="Number">2</Data></Cell>
    <Cell><Data ss:Type="Number">2</Data></Cell>
    <Cell><Data ss:Type="Number">0.15402759799999999</Data></Cell>
    <Cell><Data ss:Type="Number">0.107098769</Data></Cell>
    <Cell><Data ss:Type="Number">-0.52424697219391003</Data></Cell>
    <Cell><Data ss:Type="Number">1</Data></Cell>
    <Cell><Data ss:Type="Number">1</Data></Cell>
    <Cell><Data ss:Type="String">no</Data></Cell>
   </Row>
   <Row ss:AutoFitHeight="0">
    <Cell><Data ss:Type="String">miR-30a-3p</Data></Cell>
    <Cell><Data ss:Type="Number">43797</Data></Cell>
    <Cell><Data ss:Type="Number">45970</Data></Cell>
    <Cell><Data ss:Type="Number">3372.9733630000001</Data></Cell>
    <Cell><Data ss:Type="Number">2461.6652009999998</Data></Cell>
    <Cell><Data ss:Type="Number">-0.45438636387540998</Data></Cell>
    <Cell><Data ss:Type="Number">0</Data></Cell>
    <Cell><Data ss:Type="Number">0</Data></Cell>
    <Cell><Data ss:Type="String">no</Data></Cell>
   </Row>
   <Row ss:AutoFitHeight="0">
    <Cell><Data ss:Type="String">miR-30a-5p</Data></Cell>
    <Cell><Data ss:Type="Number">1250468</Data></Cell>
    <Cell><Data ss:Type="Number">1425377</Data></Cell>
    <Cell><Data ss:Type="Number">96303.291429999997</Data></Cell>
    <Cell><Data ss:Type="Number">76328.060880000005</Data></Cell>
    <Cell><Data ss:Type="Number">-0.33537156696317399</Data></Cell>
    <Cell><Data ss:Type="Number">0</Data></Cell>
    <Cell><Data ss:Type="Number">0</Data></Cell>
    <Cell><Data ss:Type="String">no</Data></Cell>
   </Row>
   <Row ss:AutoFitHeight="0">
    <Cell><Data ss:Type="String">miR-30b-3p</Data></Cell>
    <Cell><Data ss:Type="Number">16</Data></Cell>
    <Cell><Data ss:Type="Number">41</Data></Cell>
    <Cell><Data ss:Type="Number">1.2322207869999999</Data></Cell>
    <Cell><Data ss:Type="Number">2.1955247600000001</Data></Cell>
    <Cell><Data ss:Type="Number">0.83330502595476497</Data></Cell>
    <Cell><Data ss:Type="Number">0.66584462194729199</Data></Cell>
    <Cell><Data ss:Type="Number">0.75053538526514896</Data></Cell>
    <Cell><Data ss:Type="String">no</Data></Cell>
   </Row>
   <Row ss:AutoFitHeight="0">
    <Cell><Data ss:Type="String">miR-30b-5p</Data></Cell>
    <Cell><Data ss:Type="Number">19923</Data></Cell>
    <Cell><Data ss:Type="Number">48886</Data></Cell>
    <Cell><Data ss:Type="Number">1534.3459210000001</Data></Cell>
    <Cell><Data ss:Type="Number">2617.8152049999999</Data></Cell>
    <Cell><Data ss:Type="Number">0.770739481488809</Data></Cell>
    <Cell ss:StyleID="s63"><Data ss:Type="Number">7.3466890051274598E-265</Data></Cell>
    <Cell ss:StyleID="s63"><Data ss:Type="Number">3.25534323158234E-264</Data></Cell>
    <Cell><Data ss:Type="String">no</Data></Cell>
   </Row>
   <Row ss:AutoFitHeight="0">
    <Cell><Data ss:Type="String">miR-30c</Data></Cell>
    <Cell><Data ss:Type="Number">85708</Data></Cell>
    <Cell><Data ss:Type="Number">184172</Data></Cell>
    <Cell><Data ss:Type="Number">6600.6986999999999</Data></Cell>
    <Cell><Data ss:Type="Number">9862.2972229999996</Data></Cell>
    <Cell><Data ss:Type="Number">0.57930498709535905</Data></Cell>
    <Cell><Data ss:Type="Number">0</Data></Cell>
    <Cell><Data ss:Type="Number">0</Data></Cell>
    <Cell><Data ss:Type="String">no</Data></Cell>
   </Row>
   <Row ss:AutoFitHeight="0">
    <Cell><Data ss:Type="String">miR-30d</Data></Cell>
    <Cell><Data ss:Type="Number">412487</Data></Cell>
    <Cell><Data ss:Type="Number">482532</Data></Cell>
    <Cell><Data ss:Type="Number">31767.190979999999</Data></Cell>
    <Cell><Data ss:Type="Number">25839.291550000002</Data></Cell>
    <Cell><Data ss:Type="Number">-0.297971009689112</Data></Cell>
    <Cell ss:StyleID="s63"><Data ss:Type="Number">8.2124835681052795E-251</Data></Cell>
    <Cell ss:StyleID="s63"><Data ss:Type="Number">3.5176804616717602E-250</Data></Cell>
    <Cell><Data ss:Type="String">no</Data></Cell>
   </Row>
   <Row ss:AutoFitHeight="0">
    <Cell><Data ss:Type="String">miR-30e-3p</Data></Cell>
    <Cell><Data ss:Type="Number">76758</Data></Cell>
    <Cell><Data ss:Type="Number">67292</Data></Cell>
    <Cell><Data ss:Type="Number">5911.4251969999996</Data></Cell>
    <Cell><Data ss:Type="Number">3603.4451749999998</Data></Cell>
    <Cell><Data ss:Type="Number">-0.71412909901620403</Data></Cell>
    <Cell><Data ss:Type="Number">0</Data></Cell>
    <Cell><Data ss:Type="Number">0</Data></Cell>
    <Cell><Data ss:Type="String">no</Data></Cell>
   </Row>
   <Row ss:AutoFitHeight="0">
    <Cell><Data ss:Type="String">miR-30e-5p</Data></Cell>
    <Cell><Data ss:Type="Number">271079</Data></Cell>
    <Cell><Data ss:Type="Number">562778</Data></Cell>
    <Cell><Data ss:Type="Number">20876.823670000002</Data></Cell>
    <Cell><Data ss:Type="Number">30136.41545</Data></Cell>
    <Cell><Data ss:Type="Number">0.52960559902652404</Data></Cell>
    <Cell><Data ss:Type="Number">0.26789445277220097</Data></Cell>
    <Cell><Data ss:Type="Number">0.318744788715073</Data></Cell>
    <Cell><Data ss:Type="String">no</Data></Cell>
   </Row>
   <Row ss:AutoFitHeight="0">
    <Cell><Data ss:Type="String">miR-32</Data></Cell>
    <Cell><Data ss:Type="Number">5958</Data></Cell>
    <Cell><Data ss:Type="Number">15892</Data></Cell>
    <Cell><Data ss:Type="Number">458.84821549999998</Data></Cell>
    <Cell><Data ss:Type="Number">851.00681680000002</Data></Cell>
    <Cell><Data ss:Type="Number">0.89115369148023105</Data></Cell>
    <Cell ss:StyleID="s63"><Data ss:Type="Number">1.2534008257657201E-149</Data></Cell>
    <Cell ss:StyleID="s63"><Data ss:Type="Number">3.9768396570591204E-149</Data></Cell>
    <Cell><Data ss:Type="String">no</Data></Cell>
   </Row>
   <Row ss:AutoFitHeight="0">
    <Cell><Data ss:Type="String">miR-320</Data></Cell>
    <Cell><Data ss:Type="Number">8847</Data></Cell>
    <Cell><Data ss:Type="Number">17868</Data></Cell>
    <Cell><Data ss:Type="Number">681.34108130000004</Data></Cell>
    <Cell><Data ss:Type="Number">956.82040029999996</Data></Cell>
    <Cell><Data ss:Type="Number">0.48987095311660001</Data></Cell>
    <Cell ss:StyleID="s63"><Data ss:Type="Number">1.0184181369771301E-65</Data></Cell>
    <Cell ss:StyleID="s63"><Data ss:Type="Number">2.5166678961838699E-65</Data></Cell>
    <Cell><Data ss:Type="String">no</Data></Cell>
   </Row>
   <Row ss:AutoFitHeight="0">
    <Cell><Data ss:Type="String">miR-323</Data></Cell>
    <Cell><Data ss:Type="Number">6218</Data></Cell>
    <Cell><Data ss:Type="Number">9207</Data></Cell>
    <Cell><Data ss:Type="Number">478.87180330000001</Data></Cell>
    <Cell><Data ss:Type="Number">493.02918210000001</Data></Cell>
    <Cell><Data ss:Type="Number">4.2033551383159201E-2</Data></Cell>
    <Cell ss:StyleID="s63"><Data ss:Type="Number">1.2160267316809299E-153</Data></Cell>
    <Cell ss:StyleID="s63"><Data ss:Type="Number">3.95593506382277E-153</Data></Cell>
    <Cell><Data ss:Type="String">no</Data></Cell>
   </Row>
   <Row ss:AutoFitHeight="0">
    <Cell><Data ss:Type="String">miR-324</Data></Cell>
    <Cell><Data ss:Type="Number">949</Data></Cell>
    <Cell><Data ss:Type="Number">1517</Data></Cell>
    <Cell><Data ss:Type="Number">73.086095420000007</Data></Cell>
    <Cell><Data ss:Type="Number">81.23441613</Data></Cell>
    <Cell><Data ss:Type="Number">0.15249411491662401</Data></Cell>
    <Cell ss:StyleID="s63"><Data ss:Type="Number">1.63453833817907E-13</Data></Cell>
    <Cell ss:StyleID="s63"><Data ss:Type="Number">2.7277685254027401E-13</Data></Cell>
    <Cell><Data ss:Type="String">no</Data></Cell>
   </Row>
   <Row ss:AutoFitHeight="0">
    <Cell><Data ss:Type="String">miR-325</Data></Cell>
    <Cell><Data ss:Type="Number">102</Data></Cell>
    <Cell><Data ss:Type="Number">306</Data></Cell>
    <Cell><Data ss:Type="Number">7.8554075159999996</Data></Cell>
    <Cell><Data ss:Type="Number">16.386111620000001</Data></Cell>
    <Cell><Data ss:Type="Number">1.06071552196381</Data></Cell>
    <Cell ss:StyleID="s63"><Data ss:Type="Number">3.2216364480464602E-8</Data></Cell>
    <Cell ss:StyleID="s63"><Data ss:Type="Number">4.7312032408453803E-8</Data></Cell>
    <Cell><Data ss:Type="String">yes</Data></Cell>
   </Row>
   <Row ss:AutoFitHeight="0">
    <Cell><Data ss:Type="String">miR-326</Data></Cell>
    <Cell><Data ss:Type="Number">72</Data></Cell>
    <Cell><Data ss:Type="Number">129</Data></Cell>
    <Cell><Data ss:Type="Number">5.5449935410000002</Data></Cell>
    <Cell><Data ss:Type="Number">6.9078705869999997</Data></Cell>
    <Cell><Data ss:Type="Number">0.31705527558524599</Data></Cell>
    <Cell><Data ss:Type="Number">0.45499328419218998</Data></Cell>
    <Cell><Data ss:Type="Number">0.52202354480978996</Data></Cell>
    <Cell><Data ss:Type="String">no</Data></Cell>
   </Row>
   <Row ss:AutoFitHeight="0">
    <Cell><Data ss:Type="String">miR-328</Data></Cell>
    <Cell><Data ss:Type="Number">265</Data></Cell>
    <Cell><Data ss:Type="Number">456</Data></Cell>
    <Cell><Data ss:Type="Number">20.408656780000001</Data></Cell>
    <Cell><Data ss:Type="Number">24.418519280000002</Data></Cell>
    <Cell><Data ss:Type="Number">0.25879448626694002</Data></Cell>
    <Cell ss:StyleID="s63"><Data ss:Type="Number">5.5233578413239897E-7</Data></Cell>
    <Cell ss:StyleID="s63"><Data ss:Type="Number">7.8425578188964903E-7</Data></Cell>
    <Cell><Data ss:Type="String">no</Data></Cell>
   </Row>
   <Row ss:AutoFitHeight="0">
    <Cell><Data ss:Type="String">miR-331-3p</Data></Cell>
    <Cell><Data ss:Type="Number">2479</Data></Cell>
    <Cell><Data ss:Type="Number">3140</Data></Cell>
    <Cell><Data ss:Type="Number">190.9172082</Data></Cell>
    <Cell><Data ss:Type="Number">168.14506700000001</Data></Cell>
    <Cell><Data ss:Type="Number">-0.18324069095270001</Data></Cell>
    <Cell ss:StyleID="s63"><Data ss:Type="Number">3.22782016301698E-30</Data></Cell>
    <Cell ss:StyleID="s63"><Data ss:Type="Number">6.2844680446618601E-30</Data></Cell>
    <Cell><Data ss:Type="String">no</Data></Cell>
   </Row>
   <Row ss:AutoFitHeight="0">
    <Cell><Data ss:Type="String">miR-331-5p</Data></Cell>
    <Cell><Data ss:Type="Number">216</Data></Cell>
    <Cell><Data ss:Type="Number">676</Data></Cell>
    <Cell><Data ss:Type="Number">16.63498062</Data></Cell>
    <Cell><Data ss:Type="Number">36.199383849999997</Data></Cell>
    <Cell><Data ss:Type="Number">1.12174495593315</Data></Cell>
    <Cell ss:StyleID="s63"><Data ss:Type="Number">9.4518308151559705E-14</Data></Cell>
    <Cell ss:StyleID="s63"><Data ss:Type="Number">1.58766047025822E-13</Data></Cell>
    <Cell><Data ss:Type="String">yes</Data></Cell>
   </Row>
   <Row ss:AutoFitHeight="0">
    <Cell><Data ss:Type="String">miR-335</Data></Cell>
    <Cell><Data ss:Type="Number">8662</Data></Cell>
    <Cell><Data ss:Type="Number">33576</Data></Cell>
    <Cell><Data ss:Type="Number">667.09352850000005</Data></Cell>
    <Cell><Data ss:Type="Number">1797.9741300000001</Data></Cell>
    <Cell><Data ss:Type="Number">1.4304113120592299</Data></Cell>
    <Cell><Data ss:Type="Number">0</Data></Cell>
    <Cell><Data ss:Type="Number">0</Data></Cell>
    <Cell><Data ss:Type="String">yes</Data></Cell>
   </Row>
   <Row ss:AutoFitHeight="0">
    <Cell><Data ss:Type="String">miR-338</Data></Cell>
    <Cell><Data ss:Type="Number">192</Data></Cell>
    <Cell><Data ss:Type="Number">703</Data></Cell>
    <Cell><Data ss:Type="Number">14.78664944</Data></Cell>
    <Cell><Data ss:Type="Number">37.64521723</Data></Cell>
    <Cell><Data ss:Type="Number">1.3481714002185401</Data></Cell>
    <Cell><Data ss:Type="Number">0.37005503098137998</Data></Cell>
    <Cell><Data ss:Type="Number">0.43033548851680797</Data></Cell>
    <Cell><Data ss:Type="String">no</Data></Cell>
   </Row>
   <Row ss:AutoFitHeight="0">
    <Cell><Data ss:Type="String">miR-339-3p</Data></Cell>
    <Cell><Data ss:Type="Number">10</Data></Cell>
    <Cell><Data ss:Type="Number">25</Data></Cell>
    <Cell><Data ss:Type="Number">0.77013799199999999</Data></Cell>
    <Cell><Data ss:Type="Number">1.3387346099999999</Data></Cell>
    <Cell><Data ss:Type="Number">0.79768111625272398</Data></Cell>
    <Cell><Data ss:Type="Number">3.1720537100548098E-2</Data></Cell>
    <Cell><Data ss:Type="Number">3.9382502583772301E-2</Data></Cell>
    <Cell><Data ss:Type="String">no</Data></Cell>
   </Row>
   <Row ss:AutoFitHeight="0">
    <Cell><Data ss:Type="String">miR-339-5p</Data></Cell>
    <Cell><Data ss:Type="Number">3998</Data></Cell>
    <Cell><Data ss:Type="Number">5787</Data></Cell>
    <Cell><Data ss:Type="Number">307.9011691</Data></Cell>
    <Cell><Data ss:Type="Number">309.8902875</Data></Cell>
    <Cell><Data ss:Type="Number">9.2901937609029799E-3</Data></Cell>
    <Cell ss:StyleID="s63"><Data ss:Type="Number">1.36080529582335E-70</Data></Cell>
    <Cell ss:StyleID="s63"><Data ss:Type="Number">3.497269610266E-70</Data></Cell>
    <Cell><Data ss:Type="String">no</Data></Cell>
   </Row>
   <Row ss:AutoFitHeight="0">
    <Cell><Data ss:Type="String">miR-340</Data></Cell>
    <Cell><Data ss:Type="Number">7154</Data></Cell>
    <Cell><Data ss:Type="Number">30526</Data></Cell>
    <Cell><Data ss:Type="Number">550.95671930000003</Data></Cell>
    <Cell><Data ss:Type="Number">1634.648508</Data></Cell>
    <Cell><Data ss:Type="Number">1.5689695553862999</Data></Cell>
    <Cell ss:StyleID="s63"><Data ss:Type="Number">9.6160084379194395E-302</Data></Cell>
    <Cell ss:StyleID="s63"><Data ss:Type="Number">4.4932984882641802E-301</Data></Cell>
    <Cell><Data ss:Type="String">yes</Data></Cell>
   </Row>
   <Row ss:AutoFitHeight="0">
    <Cell><Data ss:Type="String">miR-342</Data></Cell>
    <Cell><Data ss:Type="Number">1942</Data></Cell>
    <Cell><Data ss:Type="Number">5732</Data></Cell>
    <Cell><Data ss:Type="Number">149.56079800000001</Data></Cell>
    <Cell><Data ss:Type="Number">306.9450713</Data></Cell>
    <Cell><Data ss:Type="Number">1.03724843027613</Data></Cell>
    <Cell ss:StyleID="s63"><Data ss:Type="Number">5.6467321804691297E-29</Data></Cell>
    <Cell ss:StyleID="s63"><Data ss:Type="Number">1.0829926644631099E-28</Data></Cell>
    <Cell><Data ss:Type="String">yes</Data></Cell>
   </Row>
   <Row ss:AutoFitHeight="0">
    <Cell><Data ss:Type="String">miR-345-3p</Data></Cell>
    <Cell><Data ss:Type="Number">674</Data></Cell>
    <Cell><Data ss:Type="Number">1443</Data></Cell>
    <Cell><Data ss:Type="Number">51.907300650000003</Data></Cell>
    <Cell><Data ss:Type="Number">77.271761679999997</Data></Cell>
    <Cell><Data ss:Type="Number">0.57400382480310497</Data></Cell>
    <Cell ss:StyleID="s63"><Data ss:Type="Number">2.5243927391528901E-46</Data></Cell>
    <Cell ss:StyleID="s63"><Data ss:Type="Number">5.8447651708314696E-46</Data></Cell>
    <Cell><Data ss:Type="String">no</Data></Cell>
   </Row>
   <Row ss:AutoFitHeight="0">
    <Cell><Data ss:Type="String">miR-345-5p</Data></Cell>
    <Cell><Data ss:Type="Number">220</Data></Cell>
    <Cell><Data ss:Type="Number">868</Data></Cell>
    <Cell><Data ss:Type="Number">16.943035819999999</Data></Cell>
    <Cell><Data ss:Type="Number">46.480865649999998</Data></Cell>
    <Cell><Data ss:Type="Number">1.45594454034023</Data></Cell>
    <Cell ss:StyleID="s63"><Data ss:Type="Number">1.01553367699554E-33</Data></Cell>
    <Cell ss:StyleID="s63"><Data ss:Type="Number">2.0879372399028199E-33</Data></Cell>
    <Cell><Data ss:Type="String">yes</Data></Cell>
   </Row>
   <Row ss:AutoFitHeight="0">
    <Cell><Data ss:Type="String">miR-34a</Data></Cell>
    <Cell><Data ss:Type="Number">257</Data></Cell>
    <Cell><Data ss:Type="Number">337</Data></Cell>
    <Cell><Data ss:Type="Number">19.792546389999998</Data></Cell>
    <Cell><Data ss:Type="Number">18.046142540000002</Data></Cell>
    <Cell><Data ss:Type="Number">-0.13326674654978299</Data></Cell>
    <Cell ss:StyleID="s63"><Data ss:Type="Number">2.7211574982756901E-9</Data></Cell>
    <Cell ss:StyleID="s63"><Data ss:Type="Number">4.1380915802180598E-9</Data></Cell>
    <Cell><Data ss:Type="String">no</Data></Cell>
   </Row>
   <Row ss:AutoFitHeight="0">
    <Cell><Data ss:Type="String">miR-34c</Data></Cell>
    <Cell><Data ss:Type="Number">6919</Data></Cell>
    <Cell><Data ss:Type="Number">10195</Data></Cell>
    <Cell><Data ss:Type="Number">532.85847650000005</Data></Cell>
    <Cell><Data ss:Type="Number">545.93597390000002</Data></Cell>
    <Cell><Data ss:Type="Number">3.4979351045653001E-2</Data></Cell>
    <Cell ss:StyleID="s63"><Data ss:Type="Number">7.3786169714897404E-42</Data></Cell>
    <Cell ss:StyleID="s63"><Data ss:Type="Number">1.6207731296349301E-41</Data></Cell>
    <Cell><Data ss:Type="String">no</Data></Cell>
   </Row>
   <Row ss:AutoFitHeight="0">
    <Cell><Data ss:Type="String">miR-361-3p</Data></Cell>
    <Cell><Data ss:Type="Number">355</Data></Cell>
    <Cell><Data ss:Type="Number">223</Data></Cell>
    <Cell><Data ss:Type="Number">27.33989871</Data></Cell>
    <Cell><Data ss:Type="Number">11.94151272</Data></Cell>
    <Cell><Data ss:Type="Number">-1.19502229293474</Data></Cell>
    <Cell ss:StyleID="s63"><Data ss:Type="Number">5.6918687950181196E-9</Data></Cell>
    <Cell ss:StyleID="s63"><Data ss:Type="Number">8.6047663548215108E-9</Data></Cell>
    <Cell><Data ss:Type="String">yes</Data></Cell>
   </Row>
   <Row ss:AutoFitHeight="0">
    <Cell><Data ss:Type="String">miR-361-5p</Data></Cell>
    <Cell><Data ss:Type="Number">3274</Data></Cell>
    <Cell><Data ss:Type="Number">5253</Data></Cell>
    <Cell><Data ss:Type="Number">252.1431785</Data></Cell>
    <Cell><Data ss:Type="Number">281.29491619999999</Data></Cell>
    <Cell><Data ss:Type="Number">0.15784028423538801</Data></Cell>
    <Cell ss:StyleID="s63"><Data ss:Type="Number">2.36914874222417E-197</Data></Cell>
    <Cell ss:StyleID="s63"><Data ss:Type="Number">8.6981603821658698E-197</Data></Cell>
    <Cell><Data ss:Type="String">no</Data></Cell>
   </Row>
   <Row ss:AutoFitHeight="0">
    <Cell><Data ss:Type="String">miR-362</Data></Cell>
    <Cell><Data ss:Type="Number">1904</Data></Cell>
    <Cell><Data ss:Type="Number">3677</Data></Cell>
    <Cell><Data ss:Type="Number">146.6342736</Data></Cell>
    <Cell><Data ss:Type="Number">196.9010864</Data></Cell>
    <Cell><Data ss:Type="Number">0.42524871973204098</Data></Cell>
    <Cell ss:StyleID="s63"><Data ss:Type="Number">2.9692481444436303E-157</Data></Cell>
    <Cell ss:StyleID="s63"><Data ss:Type="Number">9.7832919631027403E-157</Data></Cell>
    <Cell><Data ss:Type="String">no</Data></Cell>
   </Row>
   <Row ss:AutoFitHeight="0">
    <Cell><Data ss:Type="String">miR-363</Data></Cell>
    <Cell><Data ss:Type="Number">9381</Data></Cell>
    <Cell><Data ss:Type="Number">17951</Data></Cell>
    <Cell><Data ss:Type="Number">722.46645009999997</Data></Cell>
    <Cell><Data ss:Type="Number">961.26499920000003</Data></Cell>
    <Cell><Data ss:Type="Number">0.41200361120406098</Data></Cell>
    <Cell ss:StyleID="s63"><Data ss:Type="Number">1.41466651365882E-35</Data></Cell>
    <Cell ss:StyleID="s63"><Data ss:Type="Number">2.9800761804124403E-35</Data></Cell>
    <Cell><Data ss:Type="String">no</Data></Cell>
   </Row>
   <Row ss:AutoFitHeight="0">
    <Cell><Data ss:Type="String">miR-365-3p</Data></Cell>
    <Cell><Data ss:Type="Number">3548</Data></Cell>
    <Cell><Data ss:Type="Number">6662</Data></Cell>
    <Cell><Data ss:Type="Number">273.24495949999999</Data></Cell>
    <Cell><Data ss:Type="Number">356.7459988</Data></Cell>
    <Cell><Data ss:Type="Number">0.38470236576948202</Data></Cell>
    <Cell ss:StyleID="s63"><Data ss:Type="Number">6.2246865826691902E-121</Data></Cell>
    <Cell ss:StyleID="s63"><Data ss:Type="Number">1.8820522961717401E-120</Data></Cell>
    <Cell><Data ss:Type="String">no</Data></Cell>
   </Row>
   <Row ss:AutoFitHeight="0">
    <Cell><Data ss:Type="String">miR-365-5p</Data></Cell>
    <Cell><Data ss:Type="Number">28</Data></Cell>
    <Cell><Data ss:Type="Number">69</Data></Cell>
    <Cell><Data ss:Type="Number">2.156386377</Data></Cell>
    <Cell><Data ss:Type="Number">3.6949075229999999</Data></Cell>
    <Cell><Data ss:Type="Number">0.77692255625307405</Data></Cell>
    <Cell><Data ss:Type="Number">0.13022976186549601</Data></Cell>
    <Cell><Data ss:Type="Number">0.15937642285444101</Data></Cell>
    <Cell><Data ss:Type="String">no</Data></Cell>
   </Row>
   <Row ss:AutoFitHeight="0">
    <Cell><Data ss:Type="String">miR-369</Data></Cell>
    <Cell><Data ss:Type="Number">8600</Data></Cell>
    <Cell><Data ss:Type="Number">25034</Data></Cell>
    <Cell><Data ss:Type="Number">662.31867290000002</Data></Cell>
    <Cell><Data ss:Type="Number">1340.5552889999999</Data></Cell>
    <Cell><Data ss:Type="Number">1.0172332839893401</Data></Cell>
    <Cell><Data ss:Type="Number">0</Data></Cell>
    <Cell><Data ss:Type="Number">0</Data></Cell>
    <Cell><Data ss:Type="String">yes</Data></Cell>
   </Row>
   <Row ss:AutoFitHeight="0">
    <Cell><Data ss:Type="String">miR-374a</Data></Cell>
    <Cell><Data ss:Type="Number">9780</Data></Cell>
    <Cell><Data ss:Type="Number">27697</Data></Cell>
    <Cell><Data ss:Type="Number">753.19495600000005</Data></Cell>
    <Cell><Data ss:Type="Number">1483.1573000000001</Data></Cell>
    <Cell><Data ss:Type="Number">0.97757637093043204</Data></Cell>
    <Cell ss:StyleID="s63"><Data ss:Type="Number">4.0206282993932597E-303</Data></Cell>
    <Cell ss:StyleID="s63"><Data ss:Type="Number">1.9135212461927199E-302</Data></Cell>
    <Cell><Data ss:Type="String">no</Data></Cell>
   </Row>
   <Row ss:AutoFitHeight="0">
    <Cell><Data ss:Type="String">miR-374a*</Data></Cell>
    <Cell><Data ss:Type="Number">17292</Data></Cell>
    <Cell><Data ss:Type="Number">13107</Data></Cell>
    <Cell><Data ss:Type="Number">1331.7226149999999</Data></Cell>
    <Cell><Data ss:Type="Number">701.87178119999999</Data></Cell>
    <Cell><Data ss:Type="Number">-0.92401420780376298</Data></Cell>
    <Cell ss:StyleID="s63"><Data ss:Type="Number">1.0479168007529301E-288</Data></Cell>
    <Cell ss:StyleID="s63"><Data ss:Type="Number">4.8091896034554297E-288</Data></Cell>
    <Cell><Data ss:Type="String">no</Data></Cell>
   </Row>
   <Row ss:AutoFitHeight="0">
    <Cell><Data ss:Type="String">miR-374b-3p</Data></Cell>
    <Cell><Data ss:Type="Number">508</Data></Cell>
    <Cell><Data ss:Type="Number">623</Data></Cell>
    <Cell><Data ss:Type="Number">39.123009979999999</Data></Cell>
    <Cell><Data ss:Type="Number">33.361266479999998</Data></Cell>
    <Cell><Data ss:Type="Number">-0.229843311933184</Data></Cell>
    <Cell><Data ss:Type="Number">0.339850014481972</Data></Cell>
    <Cell><Data ss:Type="Number">0.40064887028379198</Data></Cell>
    <Cell><Data ss:Type="String">no</Data></Cell>
   </Row>
   <Row ss:AutoFitHeight="0">
    <Cell><Data ss:Type="String">miR-374b-5p</Data></Cell>
    <Cell><Data ss:Type="Number">2271</Data></Cell>
    <Cell><Data ss:Type="Number">7434</Data></Cell>
    <Cell><Data ss:Type="Number">174.8983379</Data></Cell>
    <Cell><Data ss:Type="Number">398.08612360000001</Data></Cell>
    <Cell><Data ss:Type="Number">1.18656400409926</Data></Cell>
    <Cell><Data ss:Type="Number">0</Data></Cell>
    <Cell><Data ss:Type="Number">0</Data></Cell>
    <Cell><Data ss:Type="String">yes</Data></Cell>
   </Row>
   <Row ss:AutoFitHeight="0">
    <Cell><Data ss:Type="String">miR-376a</Data></Cell>
    <Cell><Data ss:Type="Number">138</Data></Cell>
    <Cell><Data ss:Type="Number">256</Data></Cell>
    <Cell><Data ss:Type="Number">10.62790429</Data></Cell>
    <Cell><Data ss:Type="Number">13.7086424</Data></Cell>
    <Cell><Data ss:Type="Number">0.36722856385935898</Data></Cell>
    <Cell ss:StyleID="s63"><Data ss:Type="Number">3.0629748685827499E-83</Data></Cell>
    <Cell ss:StyleID="s63"><Data ss:Type="Number">8.2861530655343994E-83</Data></Cell>
    <Cell><Data ss:Type="String">no</Data></Cell>
   </Row>
   <Row ss:AutoFitHeight="0">
    <Cell><Data ss:Type="String">miR-376a*</Data></Cell>
    <Cell><Data ss:Type="Number">1667</Data></Cell>
    <Cell><Data ss:Type="Number">12531</Data></Cell>
    <Cell><Data ss:Type="Number">128.38200320000001</Data></Cell>
    <Cell><Data ss:Type="Number">671.02733579999995</Data></Cell>
    <Cell><Data ss:Type="Number">2.38592856175881</Data></Cell>
    <Cell><Data ss:Type="Number">0</Data></Cell>
    <Cell><Data ss:Type="Number">0</Data></Cell>
    <Cell><Data ss:Type="String">yes</Data></Cell>
   </Row>
   <Row ss:AutoFitHeight="0">
    <Cell><Data ss:Type="String">miR-376b</Data></Cell>
    <Cell><Data ss:Type="Number">5</Data></Cell>
    <Cell><Data ss:Type="Number">16</Data></Cell>
    <Cell><Data ss:Type="Number">0.385068996</Data></Cell>
    <Cell><Data ss:Type="Number">0.85679015000000003</Data></Cell>
    <Cell><Data ss:Type="Number">1.1538249258044599</Data></Cell>
    <Cell ss:StyleID="s63"><Data ss:Type="Number">5.4174877372869596E-6</Data></Cell>
    <Cell ss:StyleID="s63"><Data ss:Type="Number">7.4058210025678103E-6</Data></Cell>
    <Cell><Data ss:Type="String">yes</Data></Cell>
   </Row>
   <Row ss:AutoFitHeight="0">
    <Cell><Data ss:Type="String">miR-376c</Data></Cell>
    <Cell><Data ss:Type="Number">510</Data></Cell>
    <Cell><Data ss:Type="Number">846</Data></Cell>
    <Cell><Data ss:Type="Number">39.277037579999998</Data></Cell>
    <Cell><Data ss:Type="Number">45.302779200000003</Data></Cell>
    <Cell><Data ss:Type="Number">0.205913437990799</Data></Cell>
    <Cell ss:StyleID="s63"><Data ss:Type="Number">1.11521381212085E-42</Data></Cell>
    <Cell ss:StyleID="s63"><Data ss:Type="Number">2.5141223659215699E-42</Data></Cell>
    <Cell><Data ss:Type="String">no</Data></Cell>
   </Row>
   <Row ss:AutoFitHeight="0">
    <Cell><Data ss:Type="String">miR-378</Data></Cell>
    <Cell><Data ss:Type="Number">247275</Data></Cell>
    <Cell><Data ss:Type="Number">199849</Data></Cell>
    <Cell><Data ss:Type="Number">19043.587189999998</Data></Cell>
    <Cell><Data ss:Type="Number">10701.790919999999</Data></Cell>
    <Cell><Data ss:Type="Number">-0.831453012367669</Data></Cell>
    <Cell><Data ss:Type="Number">0</Data></Cell>
    <Cell><Data ss:Type="Number">0</Data></Cell>
    <Cell><Data ss:Type="String">no</Data></Cell>
   </Row>
   <Row ss:AutoFitHeight="0">
    <Cell><Data ss:Type="String">miR-381</Data></Cell>
    <Cell><Data ss:Type="Number">583</Data></Cell>
    <Cell><Data ss:Type="Number">945</Data></Cell>
    <Cell><Data ss:Type="Number">44.899044920000001</Data></Cell>
    <Cell><Data ss:Type="Number">50.604168250000001</Data></Cell>
    <Cell><Data ss:Type="Number">0.17257146748221999</Data></Cell>
    <Cell ss:StyleID="s63"><Data ss:Type="Number">4.2915509994169804E-170</Data></Cell>
    <Cell ss:StyleID="s63"><Data ss:Type="Number">1.45122185111864E-169</Data></Cell>
    <Cell><Data ss:Type="String">no</Data></Cell>
   </Row>
   <Row ss:AutoFitHeight="0">
    <Cell><Data ss:Type="String">miR-382</Data></Cell>
    <Cell><Data ss:Type="Number">2754</Data></Cell>
    <Cell><Data ss:Type="Number">3922</Data></Cell>
    <Cell><Data ss:Type="Number">212.0960029</Data></Cell>
    <Cell><Data ss:Type="Number">210.02068560000001</Data></Cell>
    <Cell><Data ss:Type="Number">-1.41860020344158E-2</Data></Cell>
    <Cell ss:StyleID="s63"><Data ss:Type="Number">4.7615768556898295E-81</Data></Cell>
    <Cell ss:StyleID="s63"><Data ss:Type="Number">1.2747138040752999E-80</Data></Cell>
    <Cell><Data ss:Type="String">no</Data></Cell>
   </Row>
   <Row ss:AutoFitHeight="0">
    <Cell><Data ss:Type="String">miR-383</Data></Cell>
    <Cell><Data ss:Type="Number">6</Data></Cell>
    <Cell><Data ss:Type="Number">10</Data></Cell>
    <Cell><Data ss:Type="Number">0.46208279499999999</Data></Cell>
    <Cell><Data ss:Type="Number">0.535493844</Data></Cell>
    <Cell><Data ss:Type="Number">0.21271861615599899</Data></Cell>
    <Cell><Data ss:Type="Number">0.250037498125117</Data></Cell>
    <Cell><Data ss:Type="Number">0.29888203264258101</Data></Cell>
    <Cell><Data ss:Type="String">no</Data></Cell>
   </Row>
   <Row ss:AutoFitHeight="0">
    <Cell><Data ss:Type="String">miR-411</Data></Cell>
    <Cell><Data ss:Type="Number">8124</Data></Cell>
    <Cell><Data ss:Type="Number">13000</Data></Cell>
    <Cell><Data ss:Type="Number">625.66010449999999</Data></Cell>
    <Cell><Data ss:Type="Number">696.14199710000003</Data></Cell>
    <Cell><Data ss:Type="Number">0.15400250012816699</Data></Cell>
    <Cell><Data ss:Type="Number">0</Data></Cell>
    <Cell><Data ss:Type="Number">0</Data></Cell>
    <Cell><Data ss:Type="String">no</Data></Cell>
   </Row>
   <Row ss:AutoFitHeight="0">
    <Cell><Data ss:Type="String">miR-421</Data></Cell>
    <Cell><Data ss:Type="Number">4</Data></Cell>
    <Cell><Data ss:Type="Number">12</Data></Cell>
    <Cell><Data ss:Type="Number">0.308055197</Data></Cell>
    <Cell><Data ss:Type="Number">0.64259261300000003</Data></Cell>
    <Cell><Data ss:Type="Number">1.0607155215988899</Data></Cell>
    <Cell><Data ss:Type="Number">0.68754686562713696</Data></Cell>
    <Cell><Data ss:Type="Number">0.76825888898336603</Data></Cell>
    <Cell><Data ss:Type="String">no</Data></Cell>
   </Row>
   <Row ss:AutoFitHeight="0">
    <Cell><Data ss:Type="String">miR-423-3p</Data></Cell>
    <Cell><Data ss:Type="Number">2190</Data></Cell>
    <Cell><Data ss:Type="Number">3281</Data></Cell>
    <Cell><Data ss:Type="Number">168.6602202</Data></Cell>
    <Cell><Data ss:Type="Number">175.69553020000001</Data></Cell>
    <Cell><Data ss:Type="Number">5.8957745671164997E-2</Data></Cell>
    <Cell ss:StyleID="s63"><Data ss:Type="Number">1.2887559929930599E-35</Data></Cell>
    <Cell ss:StyleID="s63"><Data ss:Type="Number">2.7372751256133501E-35</Data></Cell>
    <Cell><Data ss:Type="String">no</Data></Cell>
   </Row>
   <Row ss:AutoFitHeight="0">
    <Cell><Data ss:Type="String">miR-423-5p</Data></Cell>
    <Cell><Data ss:Type="Number">6511</Data></Cell>
    <Cell><Data ss:Type="Number">54115</Data></Cell>
    <Cell><Data ss:Type="Number">501.4368465</Data></Cell>
    <Cell><Data ss:Type="Number">2897.824936</Data></Cell>
    <Cell><Data ss:Type="Number">2.5308305240761801</Data></Cell>
    <Cell ss:StyleID="s63"><Data ss:Type="Number">1.7533094765299501E-20</Data></Cell>
    <Cell ss:StyleID="s63"><Data ss:Type="Number">3.1732432075225197E-20</Data></Cell>
    <Cell><Data ss:Type="String">yes</Data></Cell>
   </Row>
   <Row ss:AutoFitHeight="0">
    <Cell><Data ss:Type="String">miR-424</Data></Cell>
    <Cell><Data ss:Type="Number">25091</Data></Cell>
    <Cell><Data ss:Type="Number">95060</Data></Cell>
    <Cell><Data ss:Type="Number">1932.353235</Data></Cell>
    <Cell><Data ss:Type="Number">5090.4044800000001</Data></Cell>
    <Cell><Data ss:Type="Number">1.3974214528469999</Data></Cell>
    <Cell><Data ss:Type="Number">0</Data></Cell>
    <Cell><Data ss:Type="Number">0</Data></Cell>
    <Cell><Data ss:Type="String">yes</Data></Cell>
   </Row>
   <Row ss:AutoFitHeight="0">
    <Cell><Data ss:Type="String">miR-424*</Data></Cell>
    <Cell><Data ss:Type="Number">240</Data></Cell>
    <Cell><Data ss:Type="Number">401</Data></Cell>
    <Cell><Data ss:Type="Number">18.483311799999999</Data></Cell>
    <Cell><Data ss:Type="Number">21.473303139999999</Data></Cell>
    <Cell><Data ss:Type="Number">0.21632085254057901</Data></Cell>
    <Cell ss:StyleID="s63"><Data ss:Type="Number">2.34072573498818E-26</Data></Cell>
    <Cell ss:StyleID="s63"><Data ss:Type="Number">4.4560482510515599E-26</Data></Cell>
    <Cell><Data ss:Type="String">no</Data></Cell>
   </Row>
   <Row ss:AutoFitHeight="0">
    <Cell><Data ss:Type="String">miR-425-3p</Data></Cell>
    <Cell><Data ss:Type="Number">225</Data></Cell>
    <Cell><Data ss:Type="Number">327</Data></Cell>
    <Cell><Data ss:Type="Number">17.32810482</Data></Cell>
    <Cell><Data ss:Type="Number">17.510648700000001</Data></Cell>
    <Cell><Data ss:Type="Number">1.51186557452748E-2</Data></Cell>
    <Cell ss:StyleID="s63"><Data ss:Type="Number">1.72326033366682E-9</Data></Cell>
    <Cell ss:StyleID="s63"><Data ss:Type="Number">2.65196350749924E-9</Data></Cell>
    <Cell><Data ss:Type="String">no</Data></Cell>
   </Row>
   <Row ss:AutoFitHeight="0">
    <Cell><Data ss:Type="String">miR-425-5p</Data></Cell>
    <Cell><Data ss:Type="Number">3742</Data></Cell>
    <Cell><Data ss:Type="Number">10202</Data></Cell>
    <Cell><Data ss:Type="Number">288.18563649999999</Data></Cell>
    <Cell><Data ss:Type="Number">546.31081959999995</Data></Cell>
    <Cell><Data ss:Type="Number">0.92272356392530197</Data></Cell>
    <Cell><Data ss:Type="Number">0</Data></Cell>
    <Cell><Data ss:Type="Number">0</Data></Cell>
    <Cell><Data ss:Type="String">no</Data></Cell>
   </Row>
   <Row ss:AutoFitHeight="0">
    <Cell><Data ss:Type="String">miR-429</Data></Cell>
    <Cell><Data ss:Type="Number">765</Data></Cell>
    <Cell><Data ss:Type="Number">2023</Data></Cell>
    <Cell><Data ss:Type="Number">58.915556369999997</Data></Cell>
    <Cell><Data ss:Type="Number">108.33040459999999</Data></Cell>
    <Cell><Data ss:Type="Number">0.87871768823572305</Data></Cell>
    <Cell ss:StyleID="s63"><Data ss:Type="Number">1.05047932258474E-7</Data></Cell>
    <Cell ss:StyleID="s63"><Data ss:Type="Number">1.5167032915970701E-7</Data></Cell>
    <Cell><Data ss:Type="String">no</Data></Cell>
   </Row>
   <Row ss:AutoFitHeight="0">
    <Cell><Data ss:Type="String">miR-432-3p</Data></Cell>
    <Cell><Data ss:Type="Number">45</Data></Cell>
    <Cell><Data ss:Type="Number">61</Data></Cell>
    <Cell><Data ss:Type="Number">3.4656209630000001</Data></Cell>
    <Cell><Data ss:Type="Number">3.2665124479999998</Data></Cell>
    <Cell><Data ss:Type="Number">-8.5362737161803995E-2</Data></Cell>
    <Cell ss:StyleID="s63"><Data ss:Type="Number">8.4398943810684601E-7</Data></Cell>
    <Cell ss:StyleID="s63"><Data ss:Type="Number">1.1852747846637099E-6</Data></Cell>
    <Cell><Data ss:Type="String">no</Data></Cell>
   </Row>
   <Row ss:AutoFitHeight="0">
    <Cell><Data ss:Type="String">miR-432-5p</Data></Cell>
    <Cell><Data ss:Type="Number">1671</Data></Cell>
    <Cell><Data ss:Type="Number">2850</Data></Cell>
    <Cell><Data ss:Type="Number">128.6900584</Data></Cell>
    <Cell><Data ss:Type="Number">152.6157455</Data></Cell>
    <Cell><Data ss:Type="Number">0.24600320757402699</Data></Cell>
    <Cell ss:StyleID="s63"><Data ss:Type="Number">1.1008344353755E-202</Data></Cell>
    <Cell ss:StyleID="s63"><Data ss:Type="Number">4.1002094187174596E-202</Data></Cell>
    <Cell><Data ss:Type="String">no</Data></Cell>
   </Row>
   <Row ss:AutoFitHeight="0">
    <Cell><Data ss:Type="String">miR-4331</Data></Cell>
    <Cell><Data ss:Type="Number">71</Data></Cell>
    <Cell><Data ss:Type="Number">26</Data></Cell>
    <Cell><Data ss:Type="Number">5.4679797419999998</Data></Cell>
    <Cell><Data ss:Type="Number">1.392283994</Data></Cell>
    <Cell><Data ss:Type="Number">-1.9735543800961</Data></Cell>
    <Cell ss:StyleID="s63"><Data ss:Type="Number">7.22558272933084E-10</Data></Cell>
    <Cell ss:StyleID="s63"><Data ss:Type="Number">1.12543924935638E-9</Data></Cell>
    <Cell><Data ss:Type="String">yes</Data></Cell>
   </Row>
   <Row ss:AutoFitHeight="0">
    <Cell><Data ss:Type="String">miR-4332</Data></Cell>
    <Cell><Data ss:Type="Number">9</Data></Cell>
    <Cell><Data ss:Type="Number">6</Data></Cell>
    <Cell><Data ss:Type="Number">0.69312419300000006</Data></Cell>
    <Cell><Data ss:Type="Number">0.32129630599999998</Data></Cell>
    <Cell><Data ss:Type="Number">-1.1092094815681799</Data></Cell>
    <Cell><Data ss:Type="Number">0.17978592519580699</Data></Cell>
    <Cell><Data ss:Type="Number">0.21794803195906801</Data></Cell>
    <Cell><Data ss:Type="String">no</Data></Cell>
   </Row>
   <Row ss:AutoFitHeight="0">
    <Cell><Data ss:Type="String">miR-4333</Data></Cell>
    <Cell><Data ss:Type="Number">0.01</Data></Cell>
    <Cell><Data ss:Type="Number">0.01</Data></Cell>
    <Cell><Data ss:Type="Number">7.7013799999999996E-4</Data></Cell>
    <Cell><Data ss:Type="Number">5.3549399999999997E-4</Data></Cell>
    <Cell><Data ss:Type="Number">-0.52424657333531299</Data></Cell>
    <Cell><Data ss:Type="Number">1</Data></Cell>
    <Cell><Data ss:Type="Number">1</Data></Cell>
    <Cell><Data ss:Type="String">no</Data></Cell>
   </Row>
   <Row ss:AutoFitHeight="0">
    <Cell><Data ss:Type="String">miR-4334-3p</Data></Cell>
    <Cell><Data ss:Type="Number">54</Data></Cell>
    <Cell><Data ss:Type="Number">123</Data></Cell>
    <Cell><Data ss:Type="Number">4.1587451560000002</Data></Cell>
    <Cell><Data ss:Type="Number">6.5865742799999998</Data></Cell>
    <Cell><Data ss:Type="Number">0.66338002455581502</Data></Cell>
    <Cell ss:StyleID="s63"><Data ss:Type="Number">6.26036384747345E-6</Data></Cell>
    <Cell ss:StyleID="s63"><Data ss:Type="Number">8.5127698878342696E-6</Data></Cell>
    <Cell><Data ss:Type="String">no</Data></Cell>
   </Row>
   <Row ss:AutoFitHeight="0">
    <Cell><Data ss:Type="String">miR-4334-5p</Data></Cell>
    <Cell><Data ss:Type="Number">0.01</Data></Cell>
    <Cell><Data ss:Type="Number">0.01</Data></Cell>
    <Cell><Data ss:Type="Number">7.7013799999999996E-4</Data></Cell>
    <Cell><Data ss:Type="Number">5.3549399999999997E-4</Data></Cell>
    <Cell><Data ss:Type="Number">-0.52424657333531299</Data></Cell>
    <Cell><Data ss:Type="Number">1</Data></Cell>
    <Cell><Data ss:Type="Number">1</Data></Cell>
    <Cell><Data ss:Type="String">no</Data></Cell>
   </Row>
   <Row ss:AutoFitHeight="0">
    <Cell><Data ss:Type="String">miR-4335</Data></Cell>
    <Cell><Data ss:Type="Number">0.01</Data></Cell>
    <Cell><Data ss:Type="Number">0.01</Data></Cell>
    <Cell><Data ss:Type="Number">7.7013799999999996E-4</Data></Cell>
    <Cell><Data ss:Type="Number">5.3549399999999997E-4</Data></Cell>
    <Cell><Data ss:Type="Number">-0.52424657333531299</Data></Cell>
    <Cell><Data ss:Type="Number">1</Data></Cell>
    <Cell><Data ss:Type="Number">1</Data></Cell>
    <Cell><Data ss:Type="String">no</Data></Cell>
   </Row>
   <Row ss:AutoFitHeight="0">
    <Cell><Data ss:Type="String">miR-4336</Data></Cell>
    <Cell><Data ss:Type="Number">0.01</Data></Cell>
    <Cell><Data ss:Type="Number">0.01</Data></Cell>
    <Cell><Data ss:Type="Number">7.7013799999999996E-4</Data></Cell>
    <Cell><Data ss:Type="Number">5.3549399999999997E-4</Data></Cell>
    <Cell><Data ss:Type="Number">-0.52424657333531299</Data></Cell>
    <Cell><Data ss:Type="Number">1</Data></Cell>
    <Cell><Data ss:Type="Number">1</Data></Cell>
    <Cell><Data ss:Type="String">no</Data></Cell>
   </Row>
   <Row ss:AutoFitHeight="0">
    <Cell><Data ss:Type="String">miR-4337</Data></Cell>
    <Cell><Data ss:Type="Number">1</Data></Cell>
    <Cell><Data ss:Type="Number">1</Data></Cell>
    <Cell><Data ss:Type="Number">7.7013798999999994E-2</Data></Cell>
    <Cell><Data ss:Type="Number">5.3549383999999998E-2</Data></Cell>
    <Cell><Data ss:Type="Number">-0.52424698566460703</Data></Cell>
    <Cell><Data ss:Type="Number">1</Data></Cell>
    <Cell><Data ss:Type="Number">1</Data></Cell>
    <Cell><Data ss:Type="String">no</Data></Cell>
   </Row>
   <Row ss:AutoFitHeight="0">
    <Cell><Data ss:Type="String">miR-4338</Data></Cell>
    <Cell><Data ss:Type="Number">2</Data></Cell>
    <Cell><Data ss:Type="Number">2</Data></Cell>
    <Cell><Data ss:Type="Number">0.15402759799999999</Data></Cell>
    <Cell><Data ss:Type="Number">0.107098769</Data></Cell>
    <Cell><Data ss:Type="Number">-0.52424697219391003</Data></Cell>
    <Cell><Data ss:Type="Number">1</Data></Cell>
    <Cell><Data ss:Type="Number">1</Data></Cell>
    <Cell><Data ss:Type="String">no</Data></Cell>
   </Row>
   <Row ss:AutoFitHeight="0">
    <Cell><Data ss:Type="String">miR-4339</Data></Cell>
    <Cell><Data ss:Type="Number">0.01</Data></Cell>
    <Cell><Data ss:Type="Number">0.01</Data></Cell>
    <Cell><Data ss:Type="Number">7.7013799999999996E-4</Data></Cell>
    <Cell><Data ss:Type="Number">5.3549399999999997E-4</Data></Cell>
    <Cell><Data ss:Type="Number">-0.52424657333531299</Data></Cell>
    <Cell><Data ss:Type="Number">1</Data></Cell>
    <Cell><Data ss:Type="Number">1</Data></Cell>
    <Cell><Data ss:Type="String">no</Data></Cell>
   </Row>
   <Row ss:AutoFitHeight="0">
    <Cell><Data ss:Type="String">miR-450a</Data></Cell>
    <Cell><Data ss:Type="Number">4828</Data></Cell>
    <Cell><Data ss:Type="Number">8772</Data></Cell>
    <Cell><Data ss:Type="Number">371.8226224</Data></Cell>
    <Cell><Data ss:Type="Number">469.7351999</Data></Cell>
    <Cell><Data ss:Type="Number">0.33723315764338102</Data></Cell>
    <Cell ss:StyleID="s63"><Data ss:Type="Number">1.60020128747918E-246</Data></Cell>
    <Cell ss:StyleID="s63"><Data ss:Type="Number">6.6330924335830497E-246</Data></Cell>
    <Cell><Data ss:Type="String">no</Data></Cell>
   </Row>
   <Row ss:AutoFitHeight="0">
    <Cell><Data ss:Type="String">miR-450b-3p</Data></Cell>
    <Cell><Data ss:Type="Number">40</Data></Cell>
    <Cell><Data ss:Type="Number">192</Data></Cell>
    <Cell><Data ss:Type="Number">3.0805519669999999</Data></Cell>
    <Cell><Data ss:Type="Number">10.2814818</Data></Cell>
    <Cell><Data ss:Type="Number">1.7387874269939401</Data></Cell>
    <Cell ss:StyleID="s63"><Data ss:Type="Number">7.2660949310754598E-19</Data></Cell>
    <Cell ss:StyleID="s63"><Data ss:Type="Number">1.29679610922666E-18</Data></Cell>
    <Cell><Data ss:Type="String">yes</Data></Cell>
   </Row>
   <Row ss:AutoFitHeight="0">
    <Cell><Data ss:Type="String">miR-450b-5p</Data></Cell>
    <Cell><Data ss:Type="Number">19802</Data></Cell>
    <Cell><Data ss:Type="Number">24125</Data></Cell>
    <Cell><Data ss:Type="Number">1525.027251</Data></Cell>
    <Cell><Data ss:Type="Number">1291.8788979999999</Data></Cell>
    <Cell><Data ss:Type="Number">-0.23936418597959599</Data></Cell>
    <Cell ss:StyleID="s63"><Data ss:Type="Number">1.2355566639427201E-103</Data></Cell>
    <Cell ss:StyleID="s63"><Data ss:Type="Number">3.5678434003739402E-103</Data></Cell>
    <Cell><Data ss:Type="String">no</Data></Cell>
   </Row>
   <Row ss:AutoFitHeight="0">
    <Cell><Data ss:Type="String">miR-450c-3p</Data></Cell>
    <Cell><Data ss:Type="Number">97</Data></Cell>
    <Cell><Data ss:Type="Number">145</Data></Cell>
    <Cell><Data ss:Type="Number">7.4703385200000003</Data></Cell>
    <Cell><Data ss:Type="Number">7.7646607369999998</Data></Cell>
    <Cell><Data ss:Type="Number">5.5749269470861201E-2</Data></Cell>
    <Cell ss:StyleID="s63"><Data ss:Type="Number">2.59511531911409E-17</Data></Cell>
    <Cell ss:StyleID="s63"><Data ss:Type="Number">4.5063826825156903E-17</Data></Cell>
    <Cell><Data ss:Type="String">no</Data></Cell>
   </Row>
   <Row ss:AutoFitHeight="0">
    <Cell><Data ss:Type="String">miR-450c-5p</Data></Cell>
    <Cell><Data ss:Type="Number">12495</Data></Cell>
    <Cell><Data ss:Type="Number">37304</Data></Cell>
    <Cell><Data ss:Type="Number">962.28742069999998</Data></Cell>
    <Cell><Data ss:Type="Number">1997.606235</Data></Cell>
    <Cell><Data ss:Type="Number">1.0537324547120299</Data></Cell>
    <Cell><Data ss:Type="Number">0</Data></Cell>
    <Cell><Data ss:Type="Number">0</Data></Cell>
    <Cell><Data ss:Type="String">yes</Data></Cell>
   </Row>
   <Row ss:AutoFitHeight="0">
    <Cell><Data ss:Type="String">miR-451</Data></Cell>
    <Cell><Data ss:Type="Number">36014</Data></Cell>
    <Cell><Data ss:Type="Number">33616</Data></Cell>
    <Cell><Data ss:Type="Number">2773.5749639999999</Data></Cell>
    <Cell><Data ss:Type="Number">1800.1161059999999</Data></Cell>
    <Cell><Data ss:Type="Number">-0.62365675686311195</Data></Cell>
    <Cell ss:StyleID="s63"><Data ss:Type="Number">2.5769586632567501E-37</Data></Cell>
    <Cell ss:StyleID="s63"><Data ss:Type="Number">5.5189864704748597E-37</Data></Cell>
    <Cell><Data ss:Type="String">no</Data></Cell>
   </Row>
   <Row ss:AutoFitHeight="0">
    <Cell><Data ss:Type="String">miR-455</Data></Cell>
    <Cell><Data ss:Type="Number">3089</Data></Cell>
    <Cell><Data ss:Type="Number">7316</Data></Cell>
    <Cell><Data ss:Type="Number">237.89562570000001</Data></Cell>
    <Cell><Data ss:Type="Number">391.76729619999998</Data></Cell>
    <Cell><Data ss:Type="Number">0.71966822540184505</Data></Cell>
    <Cell><Data ss:Type="Number">0</Data></Cell>
    <Cell><Data ss:Type="Number">0</Data></Cell>
    <Cell><Data ss:Type="String">no</Data></Cell>
   </Row>
   <Row ss:AutoFitHeight="0">
    <Cell><Data ss:Type="String">miR-484</Data></Cell>
    <Cell><Data ss:Type="Number">0.01</Data></Cell>
    <Cell><Data ss:Type="Number">0.01</Data></Cell>
    <Cell><Data ss:Type="Number">7.7013799999999996E-4</Data></Cell>
    <Cell><Data ss:Type="Number">5.3549399999999997E-4</Data></Cell>
    <Cell><Data ss:Type="Number">-0.52424657333531299</Data></Cell>
    <Cell><Data ss:Type="Number">1</Data></Cell>
    <Cell><Data ss:Type="Number">1</Data></Cell>
    <Cell><Data ss:Type="String">no</Data></Cell>
   </Row>
   <Row ss:AutoFitHeight="0">
    <Cell><Data ss:Type="String">miR-486</Data></Cell>
    <Cell><Data ss:Type="Number">722</Data></Cell>
    <Cell><Data ss:Type="Number">537</Data></Cell>
    <Cell><Data ss:Type="Number">55.603963010000001</Data></Cell>
    <Cell><Data ss:Type="Number">28.756019420000001</Data></Cell>
    <Cell><Data ss:Type="Number">-0.95132372735514403</Data></Cell>
    <Cell ss:StyleID="s63"><Data ss:Type="Number">3.1240319330640601E-8</Data></Cell>
    <Cell ss:StyleID="s63"><Data ss:Type="Number">4.6142310735486401E-8</Data></Cell>
    <Cell><Data ss:Type="String">no</Data></Cell>
   </Row>
   <Row ss:AutoFitHeight="0">
    <Cell><Data ss:Type="String">miR-487b</Data></Cell>
    <Cell><Data ss:Type="Number">37</Data></Cell>
    <Cell><Data ss:Type="Number">66</Data></Cell>
    <Cell><Data ss:Type="Number">2.8495105700000001</Data></Cell>
    <Cell><Data ss:Type="Number">3.53425937</Data></Cell>
    <Cell><Data ss:Type="Number">0.31069377513410201</Data></Cell>
    <Cell ss:StyleID="s63"><Data ss:Type="Number">1.0095768207317901E-20</Data></Cell>
    <Cell ss:StyleID="s63"><Data ss:Type="Number">1.8401506590643401E-20</Data></Cell>
    <Cell><Data ss:Type="String">no</Data></Cell>
   </Row>
   <Row ss:AutoFitHeight="0">
    <Cell><Data ss:Type="String">miR-490</Data></Cell>
    <Cell><Data ss:Type="Number">61</Data></Cell>
    <Cell><Data ss:Type="Number">81</Data></Cell>
    <Cell><Data ss:Type="Number">4.6978417500000003</Data></Cell>
    <Cell><Data ss:Type="Number">4.3375001360000001</Data></Cell>
    <Cell><Data ss:Type="Number">-0.115134313077427</Data></Cell>
    <Cell><Data ss:Type="Number">5.9570793454655699E-3</Data></Cell>
    <Cell><Data ss:Type="Number">7.5790563949735199E-3</Data></Cell>
    <Cell><Data ss:Type="String">no</Data></Cell>
   </Row>
   <Row ss:AutoFitHeight="0">
    <Cell><Data ss:Type="String">miR-491</Data></Cell>
    <Cell><Data ss:Type="Number">45</Data></Cell>
    <Cell><Data ss:Type="Number">74</Data></Cell>
    <Cell><Data ss:Type="Number">3.4656209630000001</Data></Cell>
    <Cell><Data ss:Type="Number">3.9626544450000001</Data></Cell>
    <Cell><Data ss:Type="Number">0.19335329086248099</Data></Cell>
    <Cell><Data ss:Type="Number">3.06343244238239E-4</Data></Cell>
    <Cell><Data ss:Type="Number">4.0374468599603801E-4</Data></Cell>
    <Cell><Data ss:Type="String">no</Data></Cell>
   </Row>
   <Row ss:AutoFitHeight="0">
    <Cell><Data ss:Type="String">miR-494</Data></Cell>
    <Cell><Data ss:Type="Number">0.01</Data></Cell>
    <Cell><Data ss:Type="Number">0.01</Data></Cell>
    <Cell><Data ss:Type="Number">7.7013799999999996E-4</Data></Cell>
    <Cell><Data ss:Type="Number">5.3549399999999997E-4</Data></Cell>
    <Cell><Data ss:Type="Number">-0.52424657333531299</Data></Cell>
    <Cell><Data ss:Type="Number">1</Data></Cell>
    <Cell><Data ss:Type="Number">1</Data></Cell>
    <Cell><Data ss:Type="String">no</Data></Cell>
   </Row>
   <Row ss:AutoFitHeight="0">
    <Cell><Data ss:Type="String">miR-497</Data></Cell>
    <Cell><Data ss:Type="Number">136</Data></Cell>
    <Cell><Data ss:Type="Number">315</Data></Cell>
    <Cell><Data ss:Type="Number">10.473876690000001</Data></Cell>
    <Cell><Data ss:Type="Number">16.868056079999999</Data></Cell>
    <Cell><Data ss:Type="Number">0.68749819815442204</Data></Cell>
    <Cell><Data ss:Type="Number">0.27457346440716301</Data></Cell>
    <Cell><Data ss:Type="Number">0.32518608457438197</Data></Cell>
    <Cell><Data ss:Type="String">no</Data></Cell>
   </Row>
   <Row ss:AutoFitHeight="0">
    <Cell><Data ss:Type="String">miR-499-3p</Data></Cell>
    <Cell><Data ss:Type="Number">20</Data></Cell>
    <Cell><Data ss:Type="Number">159</Data></Cell>
    <Cell><Data ss:Type="Number">1.540275984</Data></Cell>
    <Cell><Data ss:Type="Number">8.5143521189999998</Data></Cell>
    <Cell><Data ss:Type="Number">2.4667078816606902</Data></Cell>
    <Cell ss:StyleID="s63"><Data ss:Type="Number">1.8966475332334E-129</Data></Cell>
    <Cell ss:StyleID="s63"><Data ss:Type="Number">5.8727520004937694E-129</Data></Cell>
    <Cell><Data ss:Type="String">yes</Data></Cell>
   </Row>
   <Row ss:AutoFitHeight="0">
    <Cell><Data ss:Type="String">miR-499-5p</Data></Cell>
    <Cell><Data ss:Type="Number">4693</Data></Cell>
    <Cell><Data ss:Type="Number">7577</Data></Cell>
    <Cell><Data ss:Type="Number">361.42575950000003</Data></Cell>
    <Cell><Data ss:Type="Number">405.74368559999999</Data></Cell>
    <Cell><Data ss:Type="Number">0.166869309475738</Data></Cell>
    <Cell><Data ss:Type="Number">0</Data></Cell>
    <Cell><Data ss:Type="Number">0</Data></Cell>
    <Cell><Data ss:Type="String">no</Data></Cell>
   </Row>
   <Row ss:AutoFitHeight="0">
    <Cell><Data ss:Type="String">miR-500</Data></Cell>
    <Cell><Data ss:Type="Number">1928</Data></Cell>
    <Cell><Data ss:Type="Number">1251</Data></Cell>
    <Cell><Data ss:Type="Number">148.48260479999999</Data></Cell>
    <Cell><Data ss:Type="Number">66.990279880000003</Data></Cell>
    <Cell><Data ss:Type="Number">-1.14827024023388</Data></Cell>
    <Cell ss:StyleID="s63"><Data ss:Type="Number">4.9150199236542698E-61</Data></Cell>
    <Cell ss:StyleID="s63"><Data ss:Type="Number">1.19166049092372E-60</Data></Cell>
    <Cell><Data ss:Type="String">yes</Data></Cell>
   </Row>
   <Row ss:AutoFitHeight="0">
    <Cell><Data ss:Type="String">miR-503</Data></Cell>
    <Cell><Data ss:Type="Number">11799</Data></Cell>
    <Cell><Data ss:Type="Number">38193</Data></Cell>
    <Cell><Data ss:Type="Number">908.68581649999999</Data></Cell>
    <Cell><Data ss:Type="Number">2045.211638</Data></Cell>
    <Cell><Data ss:Type="Number">1.1703966752249</Data></Cell>
    <Cell ss:StyleID="s63"><Data ss:Type="Number">1.22068674145771E-43</Data></Cell>
    <Cell ss:StyleID="s63"><Data ss:Type="Number">2.80104011209492E-43</Data></Cell>
    <Cell><Data ss:Type="String">yes</Data></Cell>
   </Row>
   <Row ss:AutoFitHeight="0">
    <Cell><Data ss:Type="String">miR-504</Data></Cell>
    <Cell><Data ss:Type="Number">683</Data></Cell>
    <Cell><Data ss:Type="Number">1011</Data></Cell>
    <Cell><Data ss:Type="Number">52.600424840000002</Data></Cell>
    <Cell><Data ss:Type="Number">54.138427620000002</Data></Cell>
    <Cell><Data ss:Type="Number">4.15785351274537E-2</Data></Cell>
    <Cell ss:StyleID="s63"><Data ss:Type="Number">6.6851455408834202E-93</Data></Cell>
    <Cell ss:StyleID="s63"><Data ss:Type="Number">1.8880026417659801E-92</Data></Cell>
    <Cell><Data ss:Type="String">no</Data></Cell>
   </Row>
   <Row ss:AutoFitHeight="0">
    <Cell><Data ss:Type="String">miR-505</Data></Cell>
    <Cell><Data ss:Type="Number">1136</Data></Cell>
    <Cell><Data ss:Type="Number">2677</Data></Cell>
    <Cell><Data ss:Type="Number">87.487675870000004</Data></Cell>
    <Cell><Data ss:Type="Number">143.35170199999999</Data></Cell>
    <Cell><Data ss:Type="Number">0.71240732546056695</Data></Cell>
    <Cell ss:StyleID="s63"><Data ss:Type="Number">1.55950065638549E-31</Data></Cell>
    <Cell ss:StyleID="s63"><Data ss:Type="Number">3.0830128360851601E-31</Data></Cell>
    <Cell><Data ss:Type="String">no</Data></Cell>
   </Row>
   <Row ss:AutoFitHeight="0">
    <Cell><Data ss:Type="String">miR-532-3p</Data></Cell>
    <Cell><Data ss:Type="Number">1815</Data></Cell>
    <Cell><Data ss:Type="Number">2062</Data></Cell>
    <Cell><Data ss:Type="Number">139.7800455</Data></Cell>
    <Cell><Data ss:Type="Number">110.41883060000001</Data></Cell>
    <Cell><Data ss:Type="Number">-0.34017219408277999</Data></Cell>
    <Cell ss:StyleID="s63"><Data ss:Type="Number">1.6933712601208701E-74</Data></Cell>
    <Cell ss:StyleID="s63"><Data ss:Type="Number">4.3959233722329597E-74</Data></Cell>
    <Cell><Data ss:Type="String">no</Data></Cell>
   </Row>
   <Row ss:AutoFitHeight="0">
    <Cell><Data ss:Type="String">miR-532-5p</Data></Cell>
    <Cell><Data ss:Type="Number">19191</Data></Cell>
    <Cell><Data ss:Type="Number">14763</Data></Cell>
    <Cell><Data ss:Type="Number">1477.97182</Data></Cell>
    <Cell><Data ss:Type="Number">790.54956179999999</Data></Cell>
    <Cell><Data ss:Type="Number">-0.90269094517090398</Data></Cell>
    <Cell ss:StyleID="s63"><Data ss:Type="Number">3.7014900714469001E-8</Data></Cell>
    <Cell ss:StyleID="s63"><Data ss:Type="Number">5.4050167520559802E-8</Data></Cell>
    <Cell><Data ss:Type="String">no</Data></Cell>
   </Row>
   <Row ss:AutoFitHeight="0">
    <Cell><Data ss:Type="String">miR-542-3p</Data></Cell>
    <Cell><Data ss:Type="Number">263035</Data></Cell>
    <Cell><Data ss:Type="Number">281738</Data></Cell>
    <Cell><Data ss:Type="Number">20257.324670000002</Data></Cell>
    <Cell><Data ss:Type="Number">15086.89646</Data></Cell>
    <Cell><Data ss:Type="Number">-0.42514759569372101</Data></Cell>
    <Cell ss:StyleID="s63"><Data ss:Type="Number">3.80089828502182E-53</Data></Cell>
    <Cell ss:StyleID="s63"><Data ss:Type="Number">8.9617510022991398E-53</Data></Cell>
    <Cell><Data ss:Type="String">no</Data></Cell>
   </Row>
   <Row ss:AutoFitHeight="0">
    <Cell><Data ss:Type="String">miR-542-5p</Data></Cell>
    <Cell><Data ss:Type="Number">2136</Data></Cell>
    <Cell><Data ss:Type="Number">7339</Data></Cell>
    <Cell><Data ss:Type="Number">164.501475</Data></Cell>
    <Cell><Data ss:Type="Number">392.99893209999999</Data></Cell>
    <Cell><Data ss:Type="Number">1.2564248723174001</Data></Cell>
    <Cell><Data ss:Type="Number">0</Data></Cell>
    <Cell><Data ss:Type="Number">0</Data></Cell>
    <Cell><Data ss:Type="String">yes</Data></Cell>
   </Row>
   <Row ss:AutoFitHeight="0">
    <Cell><Data ss:Type="String">miR-545</Data></Cell>
    <Cell><Data ss:Type="Number">191</Data></Cell>
    <Cell><Data ss:Type="Number">1122</Data></Cell>
    <Cell><Data ss:Type="Number">14.70963564</Data></Cell>
    <Cell><Data ss:Type="Number">60.082409290000001</Data></Cell>
    <Cell><Data ss:Type="Number">2.0301811544812902</Data></Cell>
    <Cell ss:StyleID="s63"><Data ss:Type="Number">4.7289962636879698E-23</Data></Cell>
    <Cell ss:StyleID="s63"><Data ss:Type="Number">8.7435398544446604E-23</Data></Cell>
    <Cell><Data ss:Type="String">yes</Data></Cell>
   </Row>
   <Row ss:AutoFitHeight="0">
    <Cell><Data ss:Type="String">miR-545*</Data></Cell>
    <Cell><Data ss:Type="Number">137</Data></Cell>
    <Cell><Data ss:Type="Number">373</Data></Cell>
    <Cell><Data ss:Type="Number">10.55089049</Data></Cell>
    <Cell><Data ss:Type="Number">19.973920379999999</Data></Cell>
    <Cell><Data ss:Type="Number">0.92075275862809303</Data></Cell>
    <Cell><Data ss:Type="Number">3.6171483408811998E-4</Data></Cell>
    <Cell><Data ss:Type="Number">4.7428934877881098E-4</Data></Cell>
    <Cell><Data ss:Type="String">no</Data></Cell>
   </Row>
   <Row ss:AutoFitHeight="0">
    <Cell><Data ss:Type="String">miR-574</Data></Cell>
    <Cell><Data ss:Type="Number">3963</Data></Cell>
    <Cell><Data ss:Type="Number">4251</Data></Cell>
    <Cell><Data ss:Type="Number">305.20568609999998</Data></Cell>
    <Cell><Data ss:Type="Number">227.63843309999999</Data></Cell>
    <Cell><Data ss:Type="Number">-0.42303768625196603</Data></Cell>
    <Cell ss:StyleID="s63"><Data ss:Type="Number">2.88920438321941E-8</Data></Cell>
    <Cell ss:StyleID="s63"><Data ss:Type="Number">4.2920550664010998E-8</Data></Cell>
    <Cell><Data ss:Type="String">no</Data></Cell>
   </Row>
   <Row ss:AutoFitHeight="0">
    <Cell><Data ss:Type="String">miR-615</Data></Cell>
    <Cell><Data ss:Type="Number">302</Data></Cell>
    <Cell><Data ss:Type="Number">666</Data></Cell>
    <Cell><Data ss:Type="Number">23.258167350000001</Data></Cell>
    <Cell><Data ss:Type="Number">35.663890010000003</Data></Cell>
    <Cell><Data ss:Type="Number">0.61672664961641299</Data></Cell>
    <Cell ss:StyleID="s63"><Data ss:Type="Number">1.6765618229149999E-5</Data></Cell>
    <Cell ss:StyleID="s63"><Data ss:Type="Number">2.2677704657324E-5</Data></Cell>
    <Cell><Data ss:Type="String">no</Data></Cell>
   </Row>
   <Row ss:AutoFitHeight="0">
    <Cell><Data ss:Type="String">miR-628</Data></Cell>
    <Cell><Data ss:Type="Number">911</Data></Cell>
    <Cell><Data ss:Type="Number">2427</Data></Cell>
    <Cell><Data ss:Type="Number">70.159571049999997</Data></Cell>
    <Cell><Data ss:Type="Number">129.96435589999999</Data></Cell>
    <Cell><Data ss:Type="Number">0.88940417071967404</Data></Cell>
    <Cell ss:StyleID="s63"><Data ss:Type="Number">9.0772589396184403E-18</Data></Cell>
    <Cell ss:StyleID="s63"><Data ss:Type="Number">1.5869765629128801E-17</Data></Cell>
    <Cell><Data ss:Type="String">no</Data></Cell>
   </Row>
   <Row ss:AutoFitHeight="0">
    <Cell><Data ss:Type="String">miR-652</Data></Cell>
    <Cell><Data ss:Type="Number">29</Data></Cell>
    <Cell><Data ss:Type="Number">18</Data></Cell>
    <Cell><Data ss:Type="Number">2.233400176</Data></Cell>
    <Cell><Data ss:Type="Number">0.96388891899999996</Data></Cell>
    <Cell><Data ss:Type="Number">-1.2123029721024801</Data></Cell>
    <Cell><Data ss:Type="Number">2.7197126599811999E-3</Data></Cell>
    <Cell><Data ss:Type="Number">3.4948307680758399E-3</Data></Cell>
    <Cell><Data ss:Type="String">yes</Data></Cell>
   </Row>
   <Row ss:AutoFitHeight="0">
    <Cell><Data ss:Type="String">miR-664-3p</Data></Cell>
    <Cell><Data ss:Type="Number">160</Data></Cell>
    <Cell><Data ss:Type="Number">279</Data></Cell>
    <Cell><Data ss:Type="Number">12.32220787</Data></Cell>
    <Cell><Data ss:Type="Number">14.94027825</Data></Cell>
    <Cell><Data ss:Type="Number">0.27794623877310298</Data></Cell>
    <Cell ss:StyleID="s63"><Data ss:Type="Number">1.3562686259768799E-9</Data></Cell>
    <Cell ss:StyleID="s63"><Data ss:Type="Number">2.0997652823858901E-9</Data></Cell>
    <Cell><Data ss:Type="String">no</Data></Cell>
   </Row>
   <Row ss:AutoFitHeight="0">
    <Cell><Data ss:Type="String">miR-664-5p</Data></Cell>
    <Cell><Data ss:Type="Number">94</Data></Cell>
    <Cell><Data ss:Type="Number">335</Data></Cell>
    <Cell><Data ss:Type="Number">7.2392971230000001</Data></Cell>
    <Cell><Data ss:Type="Number">17.939043770000001</Data></Cell>
    <Cell><Data ss:Type="Number">1.3091814550698899</Data></Cell>
    <Cell><Data ss:Type="Number">0.63736050449954795</Data></Cell>
    <Cell><Data ss:Type="Number">0.72159317029243997</Data></Cell>
    <Cell><Data ss:Type="String">no</Data></Cell>
   </Row>
   <Row ss:AutoFitHeight="0">
    <Cell><Data ss:Type="String">miR-676-3p</Data></Cell>
    <Cell><Data ss:Type="Number">1465</Data></Cell>
    <Cell><Data ss:Type="Number">1870</Data></Cell>
    <Cell><Data ss:Type="Number">112.8252158</Data></Cell>
    <Cell><Data ss:Type="Number">100.1373488</Data></Cell>
    <Cell><Data ss:Type="Number">-0.172109373214614</Data></Cell>
    <Cell ss:StyleID="s63"><Data ss:Type="Number">6.9038675069304197E-32</Data></Cell>
    <Cell ss:StyleID="s63"><Data ss:Type="Number">1.38616714787587E-31</Data></Cell>
    <Cell><Data ss:Type="String">no</Data></Cell>
   </Row>
   <Row ss:AutoFitHeight="0">
    <Cell><Data ss:Type="String">miR-676-5p</Data></Cell>
    <Cell><Data ss:Type="Number">19</Data></Cell>
    <Cell><Data ss:Type="Number">17</Data></Cell>
    <Cell><Data ss:Type="Number">1.463262184</Data></Cell>
    <Cell><Data ss:Type="Number">0.91033953499999998</Data></Cell>
    <Cell><Data ss:Type="Number">-0.68471164972217102</Data></Cell>
    <Cell><Data ss:Type="Number">0.80462935135846103</Data></Cell>
    <Cell><Data ss:Type="Number">0.88371685170565994</Data></Cell>
    <Cell><Data ss:Type="String">no</Data></Cell>
   </Row>
   <Row ss:AutoFitHeight="0">
    <Cell><Data ss:Type="String">miR-7</Data></Cell>
    <Cell><Data ss:Type="Number">5886</Data></Cell>
    <Cell><Data ss:Type="Number">26683</Data></Cell>
    <Cell><Data ss:Type="Number">453.30322200000001</Data></Cell>
    <Cell><Data ss:Type="Number">1428.8582240000001</Data></Cell>
    <Cell><Data ss:Type="Number">1.6563144538038099</Data></Cell>
    <Cell><Data ss:Type="Number">0</Data></Cell>
    <Cell><Data ss:Type="Number">0</Data></Cell>
    <Cell><Data ss:Type="String">yes</Data></Cell>
   </Row>
   <Row ss:AutoFitHeight="0">
    <Cell><Data ss:Type="String">miR-708-3p</Data></Cell>
    <Cell><Data ss:Type="Number">2062</Data></Cell>
    <Cell><Data ss:Type="Number">1819</Data></Cell>
    <Cell><Data ss:Type="Number">158.80245389999999</Data></Cell>
    <Cell><Data ss:Type="Number">97.406330209999993</Data></Cell>
    <Cell><Data ss:Type="Number">-0.705145768094815</Data></Cell>
    <Cell ss:StyleID="s63"><Data ss:Type="Number">3.2284402638832002E-15</Data></Cell>
    <Cell ss:StyleID="s63"><Data ss:Type="Number">5.4947625683310201E-15</Data></Cell>
    <Cell><Data ss:Type="String">no</Data></Cell>
   </Row>
   <Row ss:AutoFitHeight="0">
    <Cell><Data ss:Type="String">miR-708-5p</Data></Cell>
    <Cell><Data ss:Type="Number">7762</Data></Cell>
    <Cell><Data ss:Type="Number">18049</Data></Cell>
    <Cell><Data ss:Type="Number">597.78110919999995</Data></Cell>
    <Cell><Data ss:Type="Number">966.51283890000002</Data></Cell>
    <Cell><Data ss:Type="Number">0.69317159058167499</Data></Cell>
    <Cell ss:StyleID="s63"><Data ss:Type="Number">7.9357183848765398E-196</Data></Cell>
    <Cell ss:StyleID="s63"><Data ss:Type="Number">2.8326105901573199E-195</Data></Cell>
    <Cell><Data ss:Type="String">no</Data></Cell>
   </Row>
   <Row ss:AutoFitHeight="0">
    <Cell><Data ss:Type="String">miR-744</Data></Cell>
    <Cell><Data ss:Type="Number">10113</Data></Cell>
    <Cell><Data ss:Type="Number">11528</Data></Cell>
    <Cell><Data ss:Type="Number">778.84055109999997</Data></Cell>
    <Cell><Data ss:Type="Number">617.31730330000005</Data></Cell>
    <Cell><Data ss:Type="Number">-0.33531577092470299</Data></Cell>
    <Cell ss:StyleID="s63"><Data ss:Type="Number">1.8072693999239801E-54</Data></Cell>
    <Cell ss:StyleID="s63"><Data ss:Type="Number">4.3408246334622801E-54</Data></Cell>
    <Cell><Data ss:Type="String">no</Data></Cell>
   </Row>
   <Row ss:AutoFitHeight="0">
    <Cell><Data ss:Type="String">miR-758</Data></Cell>
    <Cell><Data ss:Type="Number">3571</Data></Cell>
    <Cell><Data ss:Type="Number">4281</Data></Cell>
    <Cell><Data ss:Type="Number">275.01627689999998</Data></Cell>
    <Cell><Data ss:Type="Number">229.24491459999999</Data></Cell>
    <Cell><Data ss:Type="Number">-0.26262727690037302</Data></Cell>
    <Cell ss:StyleID="s63"><Data ss:Type="Number">9.30860141004783E-67</Data></Cell>
    <Cell ss:StyleID="s63"><Data ss:Type="Number">2.3226316139633901E-66</Data></Cell>
    <Cell><Data ss:Type="String">no</Data></Cell>
   </Row>
   <Row ss:AutoFitHeight="0">
    <Cell><Data ss:Type="String">miR-769-3p</Data></Cell>
    <Cell><Data ss:Type="Number">110</Data></Cell>
    <Cell><Data ss:Type="Number">144</Data></Cell>
    <Cell><Data ss:Type="Number">8.4715179099999993</Data></Cell>
    <Cell><Data ss:Type="Number">7.7111113529999997</Data></Cell>
    <Cell><Data ss:Type="Number">-0.13568169048864201</Data></Cell>
    <Cell><Data ss:Type="Number">8.9280327921714697E-3</Data></Cell>
    <Cell><Data ss:Type="Number">1.12475707234709E-2</Data></Cell>
    <Cell><Data ss:Type="String">no</Data></Cell>
   </Row>
   <Row ss:AutoFitHeight="0">
    <Cell><Data ss:Type="String">miR-769-5p</Data></Cell>
    <Cell><Data ss:Type="Number">12230</Data></Cell>
    <Cell><Data ss:Type="Number">14023</Data></Cell>
    <Cell><Data ss:Type="Number">941.87876400000005</Data></Cell>
    <Cell><Data ss:Type="Number">750.92301740000005</Data></Cell>
    <Cell><Data ss:Type="Number">-0.32687635799764903</Data></Cell>
    <Cell ss:StyleID="s63"><Data ss:Type="Number">4.8597592928217602E-115</Data></Cell>
    <Cell ss:StyleID="s63"><Data ss:Type="Number">1.4522769049479E-114</Data></Cell>
    <Cell><Data ss:Type="String">no</Data></Cell>
   </Row>
   <Row ss:AutoFitHeight="0">
    <Cell><Data ss:Type="String">miR-885-3p</Data></Cell>
    <Cell><Data ss:Type="Number">4</Data></Cell>
    <Cell><Data ss:Type="Number">21</Data></Cell>
    <Cell><Data ss:Type="Number">0.308055197</Data></Cell>
    <Cell><Data ss:Type="Number">1.1245370720000001</Data></Cell>
    <Cell><Data ss:Type="Number">1.86807044269431</Data></Cell>
    <Cell><Data ss:Type="Number">1</Data></Cell>
    <Cell><Data ss:Type="Number">1</Data></Cell>
    <Cell><Data ss:Type="String">no</Data></Cell>
   </Row>
   <Row ss:AutoFitHeight="0">
    <Cell><Data ss:Type="String">miR-885-5p</Data></Cell>
    <Cell><Data ss:Type="Number">45</Data></Cell>
    <Cell><Data ss:Type="Number">199</Data></Cell>
    <Cell><Data ss:Type="Number">3.4656209630000001</Data></Cell>
    <Cell><Data ss:Type="Number">10.656327490000001</Data></Cell>
    <Cell><Data ss:Type="Number">1.6205245452374699</Data></Cell>
    <Cell><Data ss:Type="Number">0.50002499875012996</Data></Cell>
    <Cell><Data ss:Type="Number">0.57113966523903803</Data></Cell>
    <Cell><Data ss:Type="String">no</Data></Cell>
   </Row>
   <Row ss:AutoFitHeight="0">
    <Cell><Data ss:Type="String">miR-9-1</Data></Cell>
    <Cell><Data ss:Type="Number">360381</Data></Cell>
    <Cell><Data ss:Type="Number">556581</Data></Cell>
    <Cell><Data ss:Type="Number">27754.309959999999</Data></Cell>
    <Cell><Data ss:Type="Number">29804.569920000002</Data></Cell>
    <Cell><Data ss:Type="Number">0.10282173074725599</Data></Cell>
    <Cell ss:StyleID="s63"><Data ss:Type="Number">1.33357344953733E-10</Data></Cell>
    <Cell ss:StyleID="s63"><Data ss:Type="Number">2.1420523533193401E-10</Data></Cell>
    <Cell><Data ss:Type="String">no</Data></Cell>
   </Row>
   <Row ss:AutoFitHeight="0">
    <Cell><Data ss:Type="String">miR-9-2</Data></Cell>
    <Cell><Data ss:Type="Number">360381</Data></Cell>
    <Cell><Data ss:Type="Number">556581</Data></Cell>
    <Cell><Data ss:Type="Number">27754.309959999999</Data></Cell>
    <Cell><Data ss:Type="Number">29804.569920000002</Data></Cell>
    <Cell><Data ss:Type="Number">0.10282173074725599</Data></Cell>
    <Cell ss:StyleID="s63"><Data ss:Type="Number">2.24736377131297E-10</Data></Cell>
    <Cell ss:StyleID="s63"><Data ss:Type="Number">3.5652622791816798E-10</Data></Cell>
    <Cell><Data ss:Type="String">no</Data></Cell>
   </Row>
   <Row ss:AutoFitHeight="0">
    <Cell><Data ss:Type="String">miR-92a</Data></Cell>
    <Cell><Data ss:Type="Number">46639</Data></Cell>
    <Cell><Data ss:Type="Number">56332</Data></Cell>
    <Cell><Data ss:Type="Number">3591.8465799999999</Data></Cell>
    <Cell><Data ss:Type="Number">3016.5439219999998</Data></Cell>
    <Cell><Data ss:Type="Number">-0.25182914028352898</Data></Cell>
    <Cell ss:StyleID="s63"><Data ss:Type="Number">1.00755361534141E-31</Data></Cell>
    <Cell ss:StyleID="s63"><Data ss:Type="Number">2.0072967375406401E-31</Data></Cell>
    <Cell><Data ss:Type="String">no</Data></Cell>
   </Row>
   <Row ss:AutoFitHeight="0">
    <Cell><Data ss:Type="String">miR-92b-3p</Data></Cell>
    <Cell><Data ss:Type="Number">3534</Data></Cell>
    <Cell><Data ss:Type="Number">6789</Data></Cell>
    <Cell><Data ss:Type="Number">272.16676630000001</Data></Cell>
    <Cell><Data ss:Type="Number">363.5467706</Data></Cell>
    <Cell><Data ss:Type="Number">0.41765006682418598</Data></Cell>
    <Cell><Data ss:Type="Number">7.4039727096485396E-3</Data></Cell>
    <Cell><Data ss:Type="Number">9.3735023959589901E-3</Data></Cell>
    <Cell><Data ss:Type="String">no</Data></Cell>
   </Row>
   <Row ss:AutoFitHeight="0">
    <Cell><Data ss:Type="String">miR-92b-5p</Data></Cell>
    <Cell><Data ss:Type="Number">6</Data></Cell>
    <Cell><Data ss:Type="Number">36</Data></Cell>
    <Cell><Data ss:Type="Number">0.46208279499999999</Data></Cell>
    <Cell><Data ss:Type="Number">1.9277778379999999</Data></Cell>
    <Cell><Data ss:Type="Number">2.0607155224115998</Data></Cell>
    <Cell><Data ss:Type="Number">0.38784028491668698</Data></Cell>
    <Cell><Data ss:Type="Number">0.44898627578193101</Data></Cell>
    <Cell><Data ss:Type="String">no</Data></Cell>
   </Row>
   <Row ss:AutoFitHeight="0">
    <Cell><Data ss:Type="String">miR-935</Data></Cell>
    <Cell><Data ss:Type="Number">56</Data></Cell>
    <Cell><Data ss:Type="Number">196</Data></Cell>
    <Cell><Data ss:Type="Number">4.312772754</Data></Cell>
    <Cell><Data ss:Type="Number">10.495679340000001</Data></Cell>
    <Cell><Data ss:Type="Number">1.2831079434944901</Data></Cell>
    <Cell ss:StyleID="s63"><Data ss:Type="Number">6.51273393535572E-8</Data></Cell>
    <Cell ss:StyleID="s63"><Data ss:Type="Number">9.4563424937085904E-8</Data></Cell>
    <Cell><Data ss:Type="String">yes</Data></Cell>
   </Row>
   <Row ss:AutoFitHeight="0">
    <Cell><Data ss:Type="String">miR-95</Data></Cell>
    <Cell><Data ss:Type="Number">1047</Data></Cell>
    <Cell><Data ss:Type="Number">2122</Data></Cell>
    <Cell><Data ss:Type="Number">80.633447739999994</Data></Cell>
    <Cell><Data ss:Type="Number">113.6317937</Data></Cell>
    <Cell><Data ss:Type="Number">0.49491623579072702</Data></Cell>
    <Cell><Data ss:Type="Number">0.736034686870501</Data></Cell>
    <Cell><Data ss:Type="Number">0.81534876950740898</Data></Cell>
    <Cell><Data ss:Type="String">no</Data></Cell>
   </Row>
   <Row ss:AutoFitHeight="0">
    <Cell><Data ss:Type="String">miR-98</Data></Cell>
    <Cell><Data ss:Type="Number">2402</Data></Cell>
    <Cell><Data ss:Type="Number">6805</Data></Cell>
    <Cell><Data ss:Type="Number">184.98714559999999</Data></Cell>
    <Cell><Data ss:Type="Number">364.40356079999998</Data></Cell>
    <Cell><Data ss:Type="Number">0.97811203249623702</Data></Cell>
    <Cell><Data ss:Type="Number">0</Data></Cell>
    <Cell><Data ss:Type="Number">0</Data></Cell>
    <Cell><Data ss:Type="String">no</Data></Cell>
   </Row>
   <Row ss:AutoFitHeight="0">
    <Cell><Data ss:Type="String">miR-99a</Data></Cell>
    <Cell><Data ss:Type="Number">16885</Data></Cell>
    <Cell><Data ss:Type="Number">31781</Data></Cell>
    <Cell><Data ss:Type="Number">1300.377999</Data></Cell>
    <Cell><Data ss:Type="Number">1701.852985</Data></Cell>
    <Cell><Data ss:Type="Number">0.38817536233522798</Data></Cell>
    <Cell><Data ss:Type="Number">0</Data></Cell>
    <Cell><Data ss:Type="Number">0</Data></Cell>
    <Cell><Data ss:Type="String">no</Data></Cell>
   </Row>
   <Row ss:AutoFitHeight="0">
    <Cell><Data ss:Type="String">miR-99b</Data></Cell>
    <Cell><Data ss:Type="Number">126554</Data></Cell>
    <Cell><Data ss:Type="Number">75882</Data></Cell>
    <Cell><Data ss:Type="Number">9746.4043409999995</Data></Cell>
    <Cell><Data ss:Type="Number">4063.4343869999998</Data></Cell>
    <Cell><Data ss:Type="Number">-1.26217047667042</Data></Cell>
    <Cell><Data ss:Type="Number">0</Data></Cell>
    <Cell><Data ss:Type="Number">0</Data></Cell>
    <Cell><Data ss:Type="String">yes</Data></Cell>
   </Row>
  </Table>
  <WorksheetOptions xmlns="urn:schemas-microsoft-com:office:excel">
   <PageSetup>
    <Header x:Margin="0.3"/>
    <Footer x:Margin="0.3"/>
    <PageMargins x:Bottom="0.75" x:Left="0.7" x:Right="0.7" x:Top="0.75"/>
   </PageSetup>
   <Unsynced/>
   <Print>
    <ValidPrinterInfo/>
    <PaperSizeIndex>9</PaperSizeIndex>
    <HorizontalResolution>600</HorizontalResolution>
    <VerticalResolution>600</VerticalResolution>
   </Print>
   <Panes>
    <Pane>
     <Number>3</Number>
     <ActiveRow>4</ActiveRow>
    </Pane>
   </Panes>
   <ProtectObjects>False</ProtectObjects>
   <ProtectScenarios>False</ProtectScenarios>
  </WorksheetOptions>
 </Worksheet>
 <Worksheet ss:Name="miLR49E-VS-miLT49E">
  <Table ss:ExpandedColumnCount="9" ss:ExpandedRowCount="258" x:FullColumns="1" x:FullRows="1" ss:DefaultColumnWidth="54" ss:DefaultRowHeight="13.5">
   <Column ss:Index="2" ss:Width="54.75" ss:Span="4"/>
   <Column ss:Index="7" ss:Width="63" ss:Span="1"/>
   <Row ss:AutoFitHeight="0">
    <Cell><Data ss:Type="String">GeneID</Data></Cell>
    <Cell><Data ss:Type="String">miLR49E_count</Data></Cell>
    <Cell><Data ss:Type="String">miLT49E_count</Data></Cell>
    <Cell><Data ss:Type="String">miLR49E_rpkm</Data></Cell>
    <Cell><Data ss:Type="String">miLT49E_rpkm</Data></Cell>
    <Cell><Data ss:Type="String">log2 Ratio(miLT49E/miLR49E)</Data></Cell>
    <Cell><Data ss:Type="String">Pvalue</Data></Cell>
    <Cell><Data ss:Type="String">FDR</Data></Cell>
    <Cell><Data ss:Type="String">significant</Data></Cell>
   </Row>
   <Row ss:AutoFitHeight="0">
    <Cell><Data ss:Type="String">let-7a</Data></Cell>
    <Cell><Data ss:Type="Number">142864</Data></Cell>
    <Cell><Data ss:Type="Number">451845</Data></Cell>
    <Cell><Data ss:Type="Number">18169.622660000001</Data></Cell>
    <Cell><Data ss:Type="Number">28257.61146</Data></Cell>
    <Cell><Data ss:Type="Number">0.63711106516222504</Data></Cell>
    <Cell ss:StyleID="s63"><Data ss:Type="Number">7.9153566447154904E-32</Data></Cell>
    <Cell ss:StyleID="s63"><Data ss:Type="Number">3.0821919055937598E-31</Data></Cell>
    <Cell><Data ss:Type="String">no</Data></Cell>
   </Row>
   <Row ss:AutoFitHeight="0">
    <Cell><Data ss:Type="String">let-7c</Data></Cell>
    <Cell><Data ss:Type="Number">35220</Data></Cell>
    <Cell><Data ss:Type="Number">97205</Data></Cell>
    <Cell><Data ss:Type="Number">4479.323762</Data></Cell>
    <Cell><Data ss:Type="Number">6079.034009</Data></Cell>
    <Cell><Data ss:Type="Number">0.44056114310190497</Data></Cell>
    <Cell ss:StyleID="s63"><Data ss:Type="Number">4.33197094097919E-23</Data></Cell>
    <Cell ss:StyleID="s63"><Data ss:Type="Number">1.44586562575539E-22</Data></Cell>
    <Cell><Data ss:Type="String">no</Data></Cell>
   </Row>
   <Row ss:AutoFitHeight="0">
    <Cell><Data ss:Type="String">let-7e</Data></Cell>
    <Cell><Data ss:Type="Number">13505</Data></Cell>
    <Cell><Data ss:Type="Number">44837</Data></Cell>
    <Cell><Data ss:Type="Number">1717.582834</Data></Cell>
    <Cell><Data ss:Type="Number">2804.0290920000002</Data></Cell>
    <Cell><Data ss:Type="Number">0.70712163980284803</Data></Cell>
    <Cell ss:StyleID="s63"><Data ss:Type="Number">1.30861197532569E-5</Data></Cell>
    <Cell ss:StyleID="s63"><Data ss:Type="Number">2.7566662103172398E-5</Data></Cell>
    <Cell><Data ss:Type="String">no</Data></Cell>
   </Row>
   <Row ss:AutoFitHeight="0">
    <Cell><Data ss:Type="String">let-7f</Data></Cell>
    <Cell><Data ss:Type="Number">406647</Data></Cell>
    <Cell><Data ss:Type="Number">1518456</Data></Cell>
    <Cell><Data ss:Type="Number">51717.875350000002</Data></Cell>
    <Cell><Data ss:Type="Number">94961.634330000001</Data></Cell>
    <Cell><Data ss:Type="Number">0.87668175635644596</Data></Cell>
    <Cell ss:StyleID="s63"><Data ss:Type="Number">5.6078911672961401E-60</Data></Cell>
    <Cell ss:StyleID="s63"><Data ss:Type="Number">2.9412816938675698E-59</Data></Cell>
    <Cell><Data ss:Type="String">no</Data></Cell>
   </Row>
   <Row ss:AutoFitHeight="0">
    <Cell><Data ss:Type="String">let-7g</Data></Cell>
    <Cell><Data ss:Type="Number">70191</Data></Cell>
    <Cell><Data ss:Type="Number">358312</Data></Cell>
    <Cell><Data ss:Type="Number">8926.9793919999993</Data></Cell>
    <Cell><Data ss:Type="Number">22408.21803</Data></Cell>
    <Cell><Data ss:Type="Number">1.3277839253156301</Data></Cell>
    <Cell ss:StyleID="s63"><Data ss:Type="Number">1.5182875483772399E-115</Data></Cell>
    <Cell ss:StyleID="s63"><Data ss:Type="Number">1.2193746872904699E-114</Data></Cell>
    <Cell><Data ss:Type="String">yes</Data></Cell>
   </Row>
   <Row ss:AutoFitHeight="0">
    <Cell><Data ss:Type="String">let-7i</Data></Cell>
    <Cell><Data ss:Type="Number">14545</Data></Cell>
    <Cell><Data ss:Type="Number">61944</Data></Cell>
    <Cell><Data ss:Type="Number">1849.8513379999999</Data></Cell>
    <Cell><Data ss:Type="Number">3873.8715360000001</Data></Cell>
    <Cell><Data ss:Type="Number">1.06636677834681</Data></Cell>
    <Cell ss:StyleID="s63"><Data ss:Type="Number">3.9785276375913197E-36</Data></Cell>
    <Cell ss:StyleID="s63"><Data ss:Type="Number">1.64916387558221E-35</Data></Cell>
    <Cell><Data ss:Type="String">yes</Data></Cell>
   </Row>
   <Row ss:AutoFitHeight="0">
    <Cell><Data ss:Type="String">miR-1</Data></Cell>
    <Cell><Data ss:Type="Number">625523</Data></Cell>
    <Cell><Data ss:Type="Number">1939003</Data></Cell>
    <Cell><Data ss:Type="Number">79554.799480000001</Data></Cell>
    <Cell><Data ss:Type="Number">121261.9225</Data></Cell>
    <Cell><Data ss:Type="Number">0.60810572540117402</Data></Cell>
    <Cell ss:StyleID="s63"><Data ss:Type="Number">2.9336603920521698E-107</Data></Cell>
    <Cell ss:StyleID="s63"><Data ss:Type="Number">2.1541449164497301E-106</Data></Cell>
    <Cell><Data ss:Type="String">no</Data></Cell>
   </Row>
   <Row ss:AutoFitHeight="0">
    <Cell><Data ss:Type="String">miR-100</Data></Cell>
    <Cell><Data ss:Type="Number">19046</Data></Cell>
    <Cell><Data ss:Type="Number">39082</Data></Cell>
    <Cell><Data ss:Type="Number">2422.2941620000001</Data></Cell>
    <Cell><Data ss:Type="Number">2444.1212599999999</Data></Cell>
    <Cell><Data ss:Type="Number">1.2941787528974199E-2</Data></Cell>
    <Cell><Data ss:Type="Number">0.54398105546646902</Data></Cell>
    <Cell><Data ss:Type="Number">0.67635729907073705</Data></Cell>
    <Cell><Data ss:Type="String">no</Data></Cell>
   </Row>
   <Row ss:AutoFitHeight="0">
    <Cell><Data ss:Type="String">miR-101</Data></Cell>
    <Cell><Data ss:Type="Number">82288</Data></Cell>
    <Cell><Data ss:Type="Number">128968</Data></Cell>
    <Cell><Data ss:Type="Number">10465.491019999999</Data></Cell>
    <Cell><Data ss:Type="Number">8065.4375600000003</Data></Cell>
    <Cell><Data ss:Type="Number">-0.37581529294660998</Data></Cell>
    <Cell ss:StyleID="s63"><Data ss:Type="Number">2.0297866220573601E-175</Data></Cell>
    <Cell ss:StyleID="s63"><Data ss:Type="Number">3.0685597756984802E-174</Data></Cell>
    <Cell><Data ss:Type="String">no</Data></Cell>
   </Row>
   <Row ss:AutoFitHeight="0">
    <Cell><Data ss:Type="String">miR-103</Data></Cell>
    <Cell><Data ss:Type="Number">87097</Data></Cell>
    <Cell><Data ss:Type="Number">185014</Data></Cell>
    <Cell><Data ss:Type="Number">11077.105670000001</Data></Cell>
    <Cell><Data ss:Type="Number">11570.45829</Data></Cell>
    <Cell><Data ss:Type="Number">6.2865039007857199E-2</Data></Cell>
    <Cell ss:StyleID="s63"><Data ss:Type="Number">2.8068841546939802E-11</Data></Cell>
    <Cell ss:StyleID="s63"><Data ss:Type="Number">6.9362425745803105E-11</Data></Cell>
    <Cell><Data ss:Type="String">no</Data></Cell>
   </Row>
   <Row ss:AutoFitHeight="0">
    <Cell><Data ss:Type="String">miR-105-1</Data></Cell>
    <Cell><Data ss:Type="Number">109</Data></Cell>
    <Cell><Data ss:Type="Number">182</Data></Cell>
    <Cell><Data ss:Type="Number">13.86275667</Data></Cell>
    <Cell><Data ss:Type="Number">11.381967899999999</Data></Cell>
    <Cell><Data ss:Type="Number">-0.284464156415702</Data></Cell>
    <Cell><Data ss:Type="Number">3.82221295870934E-3</Data></Cell>
    <Cell><Data ss:Type="Number">6.46255743676513E-3</Data></Cell>
    <Cell><Data ss:Type="String">no</Data></Cell>
   </Row>
   <Row ss:AutoFitHeight="0">
    <Cell><Data ss:Type="String">miR-105-2</Data></Cell>
    <Cell><Data ss:Type="Number">11</Data></Cell>
    <Cell><Data ss:Type="Number">36</Data></Cell>
    <Cell><Data ss:Type="Number">1.398993793</Data></Cell>
    <Cell><Data ss:Type="Number">2.2513782660000001</Data></Cell>
    <Cell><Data ss:Type="Number">0.68641891037591496</Data></Cell>
    <Cell><Data ss:Type="Number">6.2531250780857695E-2</Data></Cell>
    <Cell><Data ss:Type="Number">9.3433322387677001E-2</Data></Cell>
    <Cell><Data ss:Type="String">no</Data></Cell>
   </Row>
   <Row ss:AutoFitHeight="0">
    <Cell><Data ss:Type="String">miR-106a</Data></Cell>
    <Cell><Data ss:Type="Number">747</Data></Cell>
    <Cell><Data ss:Type="Number">7545</Data></Cell>
    <Cell><Data ss:Type="Number">95.004396659999998</Data></Cell>
    <Cell><Data ss:Type="Number">471.8513615</Data></Cell>
    <Cell><Data ss:Type="Number">2.3122662800967002</Data></Cell>
    <Cell><Data ss:Type="Number">1.800341585631E-2</Data></Cell>
    <Cell><Data ss:Type="Number">2.83857538347956E-2</Data></Cell>
    <Cell><Data ss:Type="String">yes</Data></Cell>
   </Row>
   <Row ss:AutoFitHeight="0">
    <Cell><Data ss:Type="String">miR-107</Data></Cell>
    <Cell><Data ss:Type="Number">493</Data></Cell>
    <Cell><Data ss:Type="Number">1996</Data></Cell>
    <Cell><Data ss:Type="Number">62.700358170000001</Data></Cell>
    <Cell><Data ss:Type="Number">124.82641719999999</Data></Cell>
    <Cell><Data ss:Type="Number">0.99337769678025301</Data></Cell>
    <Cell><Data ss:Type="Number">1.00139534148995E-3</Data></Cell>
    <Cell><Data ss:Type="Number">1.7748869156063299E-3</Data></Cell>
    <Cell><Data ss:Type="String">no</Data></Cell>
   </Row>
   <Row ss:AutoFitHeight="0">
    <Cell><Data ss:Type="String">miR-10a</Data></Cell>
    <Cell><Data ss:Type="Number">47451</Data></Cell>
    <Cell><Data ss:Type="Number">68493</Data></Cell>
    <Cell><Data ss:Type="Number">6034.8776779999998</Data></Cell>
    <Cell><Data ss:Type="Number">4283.434765</Data></Cell>
    <Cell><Data ss:Type="Number">-0.49455641205109602</Data></Cell>
    <Cell ss:StyleID="s63"><Data ss:Type="Number">3.381898020259E-39</Data></Cell>
    <Cell ss:StyleID="s63"><Data ss:Type="Number">1.47313184950265E-38</Data></Cell>
    <Cell><Data ss:Type="String">no</Data></Cell>
   </Row>
   <Row ss:AutoFitHeight="0">
    <Cell><Data ss:Type="String">miR-10b</Data></Cell>
    <Cell><Data ss:Type="Number">332804</Data></Cell>
    <Cell><Data ss:Type="Number">594731</Data></Cell>
    <Cell><Data ss:Type="Number">42326.43002</Data></Cell>
    <Cell><Data ss:Type="Number">37193.456870000002</Data></Cell>
    <Cell><Data ss:Type="Number">-0.18650996860116201</Data></Cell>
    <Cell ss:StyleID="s63"><Data ss:Type="Number">8.3269053513864796E-208</Data></Cell>
    <Cell ss:StyleID="s63"><Data ss:Type="Number">1.64616513485102E-206</Data></Cell>
    <Cell><Data ss:Type="String">no</Data></Cell>
   </Row>
   <Row ss:AutoFitHeight="0">
    <Cell><Data ss:Type="String">miR-122</Data></Cell>
    <Cell><Data ss:Type="Number">7</Data></Cell>
    <Cell><Data ss:Type="Number">12</Data></Cell>
    <Cell><Data ss:Type="Number">0.89026877699999996</Data></Cell>
    <Cell><Data ss:Type="Number">0.75045942200000004</Data></Cell>
    <Cell><Data ss:Type="Number">-0.24646689317626999</Data></Cell>
    <Cell><Data ss:Type="Number">0.37506249218855098</Data></Cell>
    <Cell><Data ss:Type="Number">0.494313130730552</Data></Cell>
    <Cell><Data ss:Type="String">no</Data></Cell>
   </Row>
   <Row ss:AutoFitHeight="0">
    <Cell><Data ss:Type="String">miR-1224</Data></Cell>
    <Cell><Data ss:Type="Number">0.01</Data></Cell>
    <Cell><Data ss:Type="Number">0.01</Data></Cell>
    <Cell><Data ss:Type="Number">1.2718129999999999E-3</Data></Cell>
    <Cell><Data ss:Type="Number">6.2538299999999997E-4</Data></Cell>
    <Cell><Data ss:Type="Number">-1.0240746530765099</Data></Cell>
    <Cell><Data ss:Type="Number">1</Data></Cell>
    <Cell><Data ss:Type="Number">1</Data></Cell>
    <Cell><Data ss:Type="String">no</Data></Cell>
   </Row>
   <Row ss:AutoFitHeight="0">
    <Cell><Data ss:Type="String">miR-124a</Data></Cell>
    <Cell><Data ss:Type="Number">32</Data></Cell>
    <Cell><Data ss:Type="Number">204</Data></Cell>
    <Cell><Data ss:Type="Number">4.0698001240000004</Data></Cell>
    <Cell><Data ss:Type="Number">12.757810170000001</Data></Cell>
    <Cell><Data ss:Type="Number">1.6483508694767799</Data></Cell>
    <Cell><Data ss:Type="Number">0.86428155501383497</Data></Cell>
    <Cell><Data ss:Type="Number">0.991608748386409</Data></Cell>
    <Cell><Data ss:Type="String">no</Data></Cell>
   </Row>
   <Row ss:AutoFitHeight="0">
    <Cell><Data ss:Type="String">miR-125a</Data></Cell>
    <Cell><Data ss:Type="Number">6614</Data></Cell>
    <Cell><Data ss:Type="Number">20984</Data></Cell>
    <Cell><Data ss:Type="Number">841.17681319999997</Data></Cell>
    <Cell><Data ss:Type="Number">1312.3033760000001</Data></Cell>
    <Cell><Data ss:Type="Number">0.64162028997903398</Data></Cell>
    <Cell ss:StyleID="s63"><Data ss:Type="Number">2.5449810404674299E-5</Data></Cell>
    <Cell ss:StyleID="s63"><Data ss:Type="Number">5.23248101920104E-5</Data></Cell>
    <Cell><Data ss:Type="String">no</Data></Cell>
   </Row>
   <Row ss:AutoFitHeight="0">
    <Cell><Data ss:Type="String">miR-125b</Data></Cell>
    <Cell><Data ss:Type="Number">29643</Data></Cell>
    <Cell><Data ss:Type="Number">102047</Data></Cell>
    <Cell><Data ss:Type="Number">3770.0339090000002</Data></Cell>
    <Cell><Data ss:Type="Number">6381.8443850000003</Data></Cell>
    <Cell><Data ss:Type="Number">0.75939593069144196</Data></Cell>
    <Cell ss:StyleID="s63"><Data ss:Type="Number">1.5797423806042499E-80</Data></Cell>
    <Cell ss:StyleID="s63"><Data ss:Type="Number">9.2271316321657407E-80</Data></Cell>
    <Cell><Data ss:Type="String">no</Data></Cell>
   </Row>
   <Row ss:AutoFitHeight="0">
    <Cell><Data ss:Type="String">miR-126</Data></Cell>
    <Cell><Data ss:Type="Number">27003</Data></Cell>
    <Cell><Data ss:Type="Number">62584</Data></Cell>
    <Cell><Data ss:Type="Number">3434.2753990000001</Data></Cell>
    <Cell><Data ss:Type="Number">3913.8960379999999</Data></Cell>
    <Cell><Data ss:Type="Number">0.18859969963877299</Data></Cell>
    <Cell><Data ss:Type="Number">1.2361519467963899E-4</Data></Cell>
    <Cell><Data ss:Type="Number">2.4067503812626699E-4</Data></Cell>
    <Cell><Data ss:Type="String">no</Data></Cell>
   </Row>
   <Row ss:AutoFitHeight="0">
    <Cell><Data ss:Type="String">miR-126*</Data></Cell>
    <Cell><Data ss:Type="Number">8454</Data></Cell>
    <Cell><Data ss:Type="Number">30321</Data></Cell>
    <Cell><Data ss:Type="Number">1075.1903199999999</Data></Cell>
    <Cell><Data ss:Type="Number">1896.223344</Data></Cell>
    <Cell><Data ss:Type="Number">0.81853684542904903</Data></Cell>
    <Cell ss:StyleID="s63"><Data ss:Type="Number">3.4275076654601902E-76</Data></Cell>
    <Cell ss:StyleID="s63"><Data ss:Type="Number">1.9149336304853699E-75</Data></Cell>
    <Cell><Data ss:Type="String">no</Data></Cell>
   </Row>
   <Row ss:AutoFitHeight="0">
    <Cell><Data ss:Type="String">miR-127</Data></Cell>
    <Cell><Data ss:Type="Number">489725</Data></Cell>
    <Cell><Data ss:Type="Number">280949</Data></Cell>
    <Cell><Data ss:Type="Number">62283.83956</Data></Cell>
    <Cell><Data ss:Type="Number">17570.06868</Data></Cell>
    <Cell><Data ss:Type="Number">-1.8257380530409699</Data></Cell>
    <Cell ss:StyleID="s63"><Data ss:Type="Number">1.57312485910284E-21</Data></Cell>
    <Cell ss:StyleID="s63"><Data ss:Type="Number">4.8130129617789202E-21</Data></Cell>
    <Cell><Data ss:Type="String">yes</Data></Cell>
   </Row>
   <Row ss:AutoFitHeight="0">
    <Cell><Data ss:Type="String">miR-1271</Data></Cell>
    <Cell><Data ss:Type="Number">18</Data></Cell>
    <Cell><Data ss:Type="Number">129</Data></Cell>
    <Cell><Data ss:Type="Number">2.28926257</Data></Cell>
    <Cell><Data ss:Type="Number">8.0674387850000002</Data></Cell>
    <Cell><Data ss:Type="Number">1.81722778151276</Data></Cell>
    <Cell><Data ss:Type="Number">0.172687896838773</Data></Cell>
    <Cell><Data ss:Type="Number">0.24251797534188299</Data></Cell>
    <Cell><Data ss:Type="String">no</Data></Cell>
   </Row>
   <Row ss:AutoFitHeight="0">
    <Cell><Data ss:Type="String">miR-1277</Data></Cell>
    <Cell><Data ss:Type="Number">42</Data></Cell>
    <Cell><Data ss:Type="Number">291</Data></Cell>
    <Cell><Data ss:Type="Number">5.3416126630000003</Data></Cell>
    <Cell><Data ss:Type="Number">18.19864098</Data></Cell>
    <Cell><Data ss:Type="Number">1.76848344774215</Data></Cell>
    <Cell><Data ss:Type="Number">3.2024012173642602E-4</Data></Cell>
    <Cell><Data ss:Type="Number">6.0964230582415905E-4</Data></Cell>
    <Cell><Data ss:Type="String">yes</Data></Cell>
   </Row>
   <Row ss:AutoFitHeight="0">
    <Cell><Data ss:Type="String">miR-128</Data></Cell>
    <Cell><Data ss:Type="Number">15471</Data></Cell>
    <Cell><Data ss:Type="Number">91968</Data></Cell>
    <Cell><Data ss:Type="Number">1967.621179</Data></Cell>
    <Cell><Data ss:Type="Number">5751.521009</Data></Cell>
    <Cell><Data ss:Type="Number">1.5474910429716899</Data></Cell>
    <Cell ss:StyleID="s63"><Data ss:Type="Number">1.7427721765936601E-30</Data></Cell>
    <Cell ss:StyleID="s63"><Data ss:Type="Number">6.3083443575291499E-30</Data></Cell>
    <Cell><Data ss:Type="String">yes</Data></Cell>
   </Row>
   <Row ss:AutoFitHeight="0">
    <Cell><Data ss:Type="String">miR-1285</Data></Cell>
    <Cell><Data ss:Type="Number">3</Data></Cell>
    <Cell><Data ss:Type="Number">10</Data></Cell>
    <Cell><Data ss:Type="Number">0.38154376200000001</Data></Cell>
    <Cell><Data ss:Type="Number">0.62538285199999999</Data></Cell>
    <Cell><Data ss:Type="Number">0.71289112147483402</Data></Cell>
    <Cell><Data ss:Type="Number">1</Data></Cell>
    <Cell><Data ss:Type="Number">1</Data></Cell>
    <Cell><Data ss:Type="String">no</Data></Cell>
   </Row>
   <Row ss:AutoFitHeight="0">
    <Cell><Data ss:Type="String">miR-1296</Data></Cell>
    <Cell><Data ss:Type="Number">0.01</Data></Cell>
    <Cell><Data ss:Type="Number">0.01</Data></Cell>
    <Cell><Data ss:Type="Number">1.2718129999999999E-3</Data></Cell>
    <Cell><Data ss:Type="Number">6.2538299999999997E-4</Data></Cell>
    <Cell><Data ss:Type="Number">-1.0240746530765099</Data></Cell>
    <Cell><Data ss:Type="Number">1</Data></Cell>
    <Cell><Data ss:Type="Number">1</Data></Cell>
    <Cell><Data ss:Type="String">no</Data></Cell>
   </Row>
   <Row ss:AutoFitHeight="0">
    <Cell><Data ss:Type="String">miR-129a</Data></Cell>
    <Cell><Data ss:Type="Number">12</Data></Cell>
    <Cell><Data ss:Type="Number">33</Data></Cell>
    <Cell><Data ss:Type="Number">1.526175047</Data></Cell>
    <Cell><Data ss:Type="Number">2.06376341</Data></Cell>
    <Cell><Data ss:Type="Number">0.43535714577272999</Data></Cell>
    <Cell><Data ss:Type="Number">8.1748907441319199E-3</Data></Cell>
    <Cell><Data ss:Type="Number">1.31309182577619E-2</Data></Cell>
    <Cell><Data ss:Type="String">no</Data></Cell>
   </Row>
   <Row ss:AutoFitHeight="0">
    <Cell><Data ss:Type="String">miR-129b</Data></Cell>
    <Cell><Data ss:Type="Number">73</Data></Cell>
    <Cell><Data ss:Type="Number">45</Data></Cell>
    <Cell><Data ss:Type="Number">9.2842315339999999</Data></Cell>
    <Cell><Data ss:Type="Number">2.814222832</Data></Cell>
    <Cell><Data ss:Type="Number">-1.7220459350238699</Data></Cell>
    <Cell ss:StyleID="s63"><Data ss:Type="Number">3.0208235773911601E-5</Data></Cell>
    <Cell ss:StyleID="s63"><Data ss:Type="Number">6.1615211062660905E-5</Data></Cell>
    <Cell><Data ss:Type="String">yes</Data></Cell>
   </Row>
   <Row ss:AutoFitHeight="0">
    <Cell><Data ss:Type="String">miR-1306-3p</Data></Cell>
    <Cell><Data ss:Type="Number">35</Data></Cell>
    <Cell><Data ss:Type="Number">87</Data></Cell>
    <Cell><Data ss:Type="Number">4.4513438860000001</Data></Cell>
    <Cell><Data ss:Type="Number">5.4408308090000004</Data></Cell>
    <Cell><Data ss:Type="Number">0.28958600660725697</Data></Cell>
    <Cell><Data ss:Type="Number">0.85257510103692502</Data></Cell>
    <Cell><Data ss:Type="Number">0.98256412989457298</Data></Cell>
    <Cell><Data ss:Type="String">no</Data></Cell>
   </Row>
   <Row ss:AutoFitHeight="0">
    <Cell><Data ss:Type="String">miR-1306-5p</Data></Cell>
    <Cell><Data ss:Type="Number">792</Data></Cell>
    <Cell><Data ss:Type="Number">2509</Data></Cell>
    <Cell><Data ss:Type="Number">100.72755309999999</Data></Cell>
    <Cell><Data ss:Type="Number">156.9085575</Data></Cell>
    <Cell><Data ss:Type="Number">0.63946566299794605</Data></Cell>
    <Cell><Data ss:Type="Number">0.44072585173529899</Data></Cell>
    <Cell><Data ss:Type="Number">0.56917861254257196</Data></Cell>
    <Cell><Data ss:Type="String">no</Data></Cell>
   </Row>
   <Row ss:AutoFitHeight="0">
    <Cell><Data ss:Type="String">miR-1307</Data></Cell>
    <Cell><Data ss:Type="Number">1277</Data></Cell>
    <Cell><Data ss:Type="Number">1579</Data></Cell>
    <Cell><Data ss:Type="Number">162.41046119999999</Data></Cell>
    <Cell><Data ss:Type="Number">98.747952260000005</Data></Cell>
    <Cell><Data ss:Type="Number">-0.71782182616472101</Data></Cell>
    <Cell ss:StyleID="s63"><Data ss:Type="Number">1.39453151234569E-21</Data></Cell>
    <Cell ss:StyleID="s63"><Data ss:Type="Number">4.3706658374736999E-21</Data></Cell>
    <Cell><Data ss:Type="String">no</Data></Cell>
   </Row>
   <Row ss:AutoFitHeight="0">
    <Cell><Data ss:Type="String">miR-130a</Data></Cell>
    <Cell><Data ss:Type="Number">16590</Data></Cell>
    <Cell><Data ss:Type="Number">77562</Data></Cell>
    <Cell><Data ss:Type="Number">2109.9370020000001</Data></Cell>
    <Cell><Data ss:Type="Number">4850.5944730000001</Data></Cell>
    <Cell><Data ss:Type="Number">1.20096164619465</Data></Cell>
    <Cell ss:StyleID="s63"><Data ss:Type="Number">3.3000010162190901E-184</Data></Cell>
    <Cell ss:StyleID="s63"><Data ss:Type="Number">5.3006266323019099E-183</Data></Cell>
    <Cell><Data ss:Type="String">yes</Data></Cell>
   </Row>
   <Row ss:AutoFitHeight="0">
    <Cell><Data ss:Type="String">miR-130b</Data></Cell>
    <Cell><Data ss:Type="Number">10840</Data></Cell>
    <Cell><Data ss:Type="Number">69254</Data></Cell>
    <Cell><Data ss:Type="Number">1378.6447920000001</Data></Cell>
    <Cell><Data ss:Type="Number">4331.0263999999997</Data></Cell>
    <Cell><Data ss:Type="Number">1.65145817228124</Data></Cell>
    <Cell ss:StyleID="s63"><Data ss:Type="Number">6.1326515058832397E-218</Data></Cell>
    <Cell ss:StyleID="s63"><Data ss:Type="Number">1.31340953084333E-216</Data></Cell>
    <Cell><Data ss:Type="String">yes</Data></Cell>
   </Row>
   <Row ss:AutoFitHeight="0">
    <Cell><Data ss:Type="String">miR-133a-3p</Data></Cell>
    <Cell><Data ss:Type="Number">124266</Data></Cell>
    <Cell><Data ss:Type="Number">450020</Data></Cell>
    <Cell><Data ss:Type="Number">15804.305700000001</Data></Cell>
    <Cell><Data ss:Type="Number">28143.479090000001</Data></Cell>
    <Cell><Data ss:Type="Number">0.83248302770370897</Data></Cell>
    <Cell ss:StyleID="s63"><Data ss:Type="Number">3.4143712539492002E-72</Data></Cell>
    <Cell ss:StyleID="s63"><Data ss:Type="Number">1.82811127555197E-71</Data></Cell>
    <Cell><Data ss:Type="String">no</Data></Cell>
   </Row>
   <Row ss:AutoFitHeight="0">
    <Cell><Data ss:Type="String">miR-133a-5p</Data></Cell>
    <Cell><Data ss:Type="Number">342</Data></Cell>
    <Cell><Data ss:Type="Number">1301</Data></Cell>
    <Cell><Data ss:Type="Number">43.495988830000002</Data></Cell>
    <Cell><Data ss:Type="Number">81.362308990000002</Data></Cell>
    <Cell><Data ss:Type="Number">0.903478259422136</Data></Cell>
    <Cell><Data ss:Type="Number">0.901263870667809</Data></Cell>
    <Cell><Data ss:Type="Number">1</Data></Cell>
    <Cell><Data ss:Type="String">no</Data></Cell>
   </Row>
   <Row ss:AutoFitHeight="0">
    <Cell><Data ss:Type="String">miR-133b</Data></Cell>
    <Cell><Data ss:Type="Number">26462</Data></Cell>
    <Cell><Data ss:Type="Number">102348</Data></Cell>
    <Cell><Data ss:Type="Number">3365.4703399999999</Data></Cell>
    <Cell><Data ss:Type="Number">6400.6684089999999</Data></Cell>
    <Cell><Data ss:Type="Number">0.92741442852642098</Data></Cell>
    <Cell><Data ss:Type="Number">4.9061282479139303E-4</Data></Cell>
    <Cell><Data ss:Type="Number">9.13677507039044E-4</Data></Cell>
    <Cell><Data ss:Type="String">no</Data></Cell>
   </Row>
   <Row ss:AutoFitHeight="0">
    <Cell><Data ss:Type="String">miR-1343</Data></Cell>
    <Cell><Data ss:Type="Number">210</Data></Cell>
    <Cell><Data ss:Type="Number">464</Data></Cell>
    <Cell><Data ss:Type="Number">26.708063320000001</Data></Cell>
    <Cell><Data ss:Type="Number">29.01776431</Data></Cell>
    <Cell><Data ss:Type="Number">0.119661004716859</Data></Cell>
    <Cell ss:StyleID="s63"><Data ss:Type="Number">1.5238965049433399E-6</Data></Cell>
    <Cell ss:StyleID="s63"><Data ss:Type="Number">3.37621898077965E-6</Data></Cell>
    <Cell><Data ss:Type="String">no</Data></Cell>
   </Row>
   <Row ss:AutoFitHeight="0">
    <Cell><Data ss:Type="String">miR-135</Data></Cell>
    <Cell><Data ss:Type="Number">746</Data></Cell>
    <Cell><Data ss:Type="Number">6016</Data></Cell>
    <Cell><Data ss:Type="Number">94.877215399999997</Data></Cell>
    <Cell><Data ss:Type="Number">376.2303235</Data></Cell>
    <Cell><Data ss:Type="Number">1.9874825589990599</Data></Cell>
    <Cell ss:StyleID="s63"><Data ss:Type="Number">2.40548119741302E-22</Data></Cell>
    <Cell ss:StyleID="s63"><Data ss:Type="Number">7.6322057745079696E-22</Data></Cell>
    <Cell><Data ss:Type="String">yes</Data></Cell>
   </Row>
   <Row ss:AutoFitHeight="0">
    <Cell><Data ss:Type="String">miR-136</Data></Cell>
    <Cell><Data ss:Type="Number">3239</Data></Cell>
    <Cell><Data ss:Type="Number">35329</Data></Cell>
    <Cell><Data ss:Type="Number">411.9400814</Data></Cell>
    <Cell><Data ss:Type="Number">2209.4150760000002</Data></Cell>
    <Cell><Data ss:Type="Number">2.4231580677456801</Data></Cell>
    <Cell ss:StyleID="s63"><Data ss:Type="Number">1.12023037020312E-256</Data></Cell>
    <Cell ss:StyleID="s63"><Data ss:Type="Number">4.1128457877457499E-255</Data></Cell>
    <Cell><Data ss:Type="String">yes</Data></Cell>
   </Row>
   <Row ss:AutoFitHeight="0">
    <Cell><Data ss:Type="String">miR-139-5p</Data></Cell>
    <Cell><Data ss:Type="Number">627</Data></Cell>
    <Cell><Data ss:Type="Number">2299</Data></Cell>
    <Cell><Data ss:Type="Number">79.742646190000002</Data></Cell>
    <Cell><Data ss:Type="Number">143.7755176</Data></Cell>
    <Cell><Data ss:Type="Number">0.850394645704448</Data></Cell>
    <Cell><Data ss:Type="Number">3.3503674938669598E-3</Data></Cell>
    <Cell><Data ss:Type="Number">5.70228109883317E-3</Data></Cell>
    <Cell><Data ss:Type="String">no</Data></Cell>
   </Row>
   <Row ss:AutoFitHeight="0">
    <Cell><Data ss:Type="String">miR-140</Data></Cell>
    <Cell><Data ss:Type="Number">1259</Data></Cell>
    <Cell><Data ss:Type="Number">7587</Data></Cell>
    <Cell><Data ss:Type="Number">160.12119860000001</Data></Cell>
    <Cell><Data ss:Type="Number">474.47796949999997</Data></Cell>
    <Cell><Data ss:Type="Number">1.5671767826999901</Data></Cell>
    <Cell ss:StyleID="s63"><Data ss:Type="Number">1.34711463013933E-31</Data></Cell>
    <Cell ss:StyleID="s63"><Data ss:Type="Number">5.1672904469523397E-31</Data></Cell>
    <Cell><Data ss:Type="String">yes</Data></Cell>
   </Row>
   <Row ss:AutoFitHeight="0">
    <Cell><Data ss:Type="String">miR-140*</Data></Cell>
    <Cell><Data ss:Type="Number">38064</Data></Cell>
    <Cell><Data ss:Type="Number">64753</Data></Cell>
    <Cell><Data ss:Type="Number">4841.0272480000003</Data></Cell>
    <Cell><Data ss:Type="Number">4049.5415790000002</Data></Cell>
    <Cell><Data ss:Type="Number">-0.25755461494493997</Data></Cell>
    <Cell><Data ss:Type="Number">2.98294643116728E-3</Data></Cell>
    <Cell><Data ss:Type="Number">5.1107815520666103E-3</Data></Cell>
    <Cell><Data ss:Type="String">no</Data></Cell>
   </Row>
   <Row ss:AutoFitHeight="0">
    <Cell><Data ss:Type="String">miR-142-3p</Data></Cell>
    <Cell><Data ss:Type="Number">1980</Data></Cell>
    <Cell><Data ss:Type="Number">9661</Data></Cell>
    <Cell><Data ss:Type="Number">251.81888269999999</Data></Cell>
    <Cell><Data ss:Type="Number">604.18237290000002</Data></Cell>
    <Cell><Data ss:Type="Number">1.2625976259120499</Data></Cell>
    <Cell><Data ss:Type="Number">0</Data></Cell>
    <Cell><Data ss:Type="Number">0</Data></Cell>
    <Cell><Data ss:Type="String">yes</Data></Cell>
   </Row>
   <Row ss:AutoFitHeight="0">
    <Cell><Data ss:Type="String">miR-142-5p</Data></Cell>
    <Cell><Data ss:Type="Number">88</Data></Cell>
    <Cell><Data ss:Type="Number">873</Data></Cell>
    <Cell><Data ss:Type="Number">11.19195034</Data></Cell>
    <Cell><Data ss:Type="Number">54.595922940000001</Data></Cell>
    <Cell><Data ss:Type="Number">2.2863317528012002</Data></Cell>
    <Cell ss:StyleID="s63"><Data ss:Type="Number">6.3768571648198301E-23</Data></Cell>
    <Cell ss:StyleID="s63"><Data ss:Type="Number">2.1010926812291001E-22</Data></Cell>
    <Cell><Data ss:Type="String">yes</Data></Cell>
   </Row>
   <Row ss:AutoFitHeight="0">
    <Cell><Data ss:Type="String">miR-143-3p</Data></Cell>
    <Cell><Data ss:Type="Number">768878</Data></Cell>
    <Cell><Data ss:Type="Number">1408794</Data></Cell>
    <Cell><Data ss:Type="Number">97786.868130000003</Data></Cell>
    <Cell><Data ss:Type="Number">88103.560899999997</Data></Cell>
    <Cell><Data ss:Type="Number">-0.15044040758302099</Data></Cell>
    <Cell ss:StyleID="s63"><Data ss:Type="Number">1.0114047791310199E-7</Data></Cell>
    <Cell ss:StyleID="s63"><Data ss:Type="Number">2.32081275211316E-7</Data></Cell>
    <Cell><Data ss:Type="String">no</Data></Cell>
   </Row>
   <Row ss:AutoFitHeight="0">
    <Cell><Data ss:Type="String">miR-143-5p</Data></Cell>
    <Cell><Data ss:Type="Number">209</Data></Cell>
    <Cell><Data ss:Type="Number">681</Data></Cell>
    <Cell><Data ss:Type="Number">26.58088206</Data></Cell>
    <Cell><Data ss:Type="Number">42.588572190000001</Data></Cell>
    <Cell><Data ss:Type="Number">0.68007738359407899</Data></Cell>
    <Cell ss:StyleID="s63"><Data ss:Type="Number">1.37863171349145E-7</Data></Cell>
    <Cell ss:StyleID="s63"><Data ss:Type="Number">3.1354721271442602E-7</Data></Cell>
    <Cell><Data ss:Type="String">no</Data></Cell>
   </Row>
   <Row ss:AutoFitHeight="0">
    <Cell><Data ss:Type="String">miR-145</Data></Cell>
    <Cell><Data ss:Type="Number">1593</Data></Cell>
    <Cell><Data ss:Type="Number">8320</Data></Cell>
    <Cell><Data ss:Type="Number">202.59973740000001</Data></Cell>
    <Cell><Data ss:Type="Number">520.31853249999995</Data></Cell>
    <Cell><Data ss:Type="Number">1.36076278938335</Data></Cell>
    <Cell ss:StyleID="s63"><Data ss:Type="Number">1.46082431055166E-21</Data></Cell>
    <Cell ss:StyleID="s63"><Data ss:Type="Number">4.5232752748406803E-21</Data></Cell>
    <Cell><Data ss:Type="String">yes</Data></Cell>
   </Row>
   <Row ss:AutoFitHeight="0">
    <Cell><Data ss:Type="String">miR-146a</Data></Cell>
    <Cell><Data ss:Type="Number">0.01</Data></Cell>
    <Cell><Data ss:Type="Number">0.01</Data></Cell>
    <Cell><Data ss:Type="Number">1.2718129999999999E-3</Data></Cell>
    <Cell><Data ss:Type="Number">6.2538299999999997E-4</Data></Cell>
    <Cell><Data ss:Type="Number">-1.0240746530765099</Data></Cell>
    <Cell><Data ss:Type="Number">1</Data></Cell>
    <Cell><Data ss:Type="Number">1</Data></Cell>
    <Cell><Data ss:Type="String">no</Data></Cell>
   </Row>
   <Row ss:AutoFitHeight="0">
    <Cell><Data ss:Type="String">miR-146b</Data></Cell>
    <Cell><Data ss:Type="Number">1077</Data></Cell>
    <Cell><Data ss:Type="Number">3824</Data></Cell>
    <Cell><Data ss:Type="Number">136.9742104</Data></Cell>
    <Cell><Data ss:Type="Number">239.1464024</Data></Cell>
    <Cell><Data ss:Type="Number">0.80398980117382701</Data></Cell>
    <Cell ss:StyleID="s63"><Data ss:Type="Number">8.0759508053610092E-15</Data></Cell>
    <Cell ss:StyleID="s63"><Data ss:Type="Number">2.16199933018519E-14</Data></Cell>
    <Cell><Data ss:Type="String">no</Data></Cell>
   </Row>
   <Row ss:AutoFitHeight="0">
    <Cell><Data ss:Type="String">miR-148a</Data></Cell>
    <Cell><Data ss:Type="Number">494064</Data></Cell>
    <Cell><Data ss:Type="Number">422437</Data></Cell>
    <Cell><Data ss:Type="Number">62835.679020000003</Data></Cell>
    <Cell><Data ss:Type="Number">26418.485570000001</Data></Cell>
    <Cell><Data ss:Type="Number">-1.25003620818697</Data></Cell>
    <Cell ss:StyleID="s63"><Data ss:Type="Number">6.5509415859599905E-106</Data></Cell>
    <Cell ss:StyleID="s63"><Data ss:Type="Number">4.4305052305045202E-105</Data></Cell>
    <Cell><Data ss:Type="String">yes</Data></Cell>
   </Row>
   <Row ss:AutoFitHeight="0">
    <Cell><Data ss:Type="String">miR-148b</Data></Cell>
    <Cell><Data ss:Type="Number">36700</Data></Cell>
    <Cell><Data ss:Type="Number">28940</Data></Cell>
    <Cell><Data ss:Type="Number">4667.5520180000003</Data></Cell>
    <Cell><Data ss:Type="Number">1809.857972</Data></Cell>
    <Cell><Data ss:Type="Number">-1.3667896140612401</Data></Cell>
    <Cell ss:StyleID="s63"><Data ss:Type="Number">7.27124965792997E-13</Data></Cell>
    <Cell ss:StyleID="s63"><Data ss:Type="Number">1.8687111620880001E-12</Data></Cell>
    <Cell><Data ss:Type="String">yes</Data></Cell>
   </Row>
   <Row ss:AutoFitHeight="0">
    <Cell><Data ss:Type="String">miR-149</Data></Cell>
    <Cell><Data ss:Type="Number">714</Data></Cell>
    <Cell><Data ss:Type="Number">3740</Data></Cell>
    <Cell><Data ss:Type="Number">90.807415280000001</Data></Cell>
    <Cell><Data ss:Type="Number">233.89318650000001</Data></Cell>
    <Cell><Data ss:Type="Number">1.3649678183490801</Data></Cell>
    <Cell><Data ss:Type="Number">0.242671247681989</Data></Cell>
    <Cell><Data ss:Type="Number">0.32998153785328599</Data></Cell>
    <Cell><Data ss:Type="String">no</Data></Cell>
   </Row>
   <Row ss:AutoFitHeight="0">
    <Cell><Data ss:Type="String">miR-151-3p</Data></Cell>
    <Cell><Data ss:Type="Number">72960</Data></Cell>
    <Cell><Data ss:Type="Number">80789</Data></Cell>
    <Cell><Data ss:Type="Number">9279.144284</Data></Cell>
    <Cell><Data ss:Type="Number">5052.4055200000003</Data></Cell>
    <Cell><Data ss:Type="Number">-0.87702132873472405</Data></Cell>
    <Cell ss:StyleID="s63"><Data ss:Type="Number">9.6420657370171606E-74</Data></Cell>
    <Cell ss:StyleID="s63"><Data ss:Type="Number">5.2723636051349098E-73</Data></Cell>
    <Cell><Data ss:Type="String">no</Data></Cell>
   </Row>
   <Row ss:AutoFitHeight="0">
    <Cell><Data ss:Type="String">miR-151-5p</Data></Cell>
    <Cell><Data ss:Type="Number">6445</Data></Cell>
    <Cell><Data ss:Type="Number">27425</Data></Cell>
    <Cell><Data ss:Type="Number">819.6831813</Data></Cell>
    <Cell><Data ss:Type="Number">1715.11247</Data></Cell>
    <Cell><Data ss:Type="Number">1.0651648841681001</Data></Cell>
    <Cell><Data ss:Type="Number">5.82768301014988E-4</Data></Cell>
    <Cell><Data ss:Type="Number">1.0727297419888999E-3</Data></Cell>
    <Cell><Data ss:Type="String">yes</Data></Cell>
   </Row>
   <Row ss:AutoFitHeight="0">
    <Cell><Data ss:Type="String">miR-152</Data></Cell>
    <Cell><Data ss:Type="Number">84315</Data></Cell>
    <Cell><Data ss:Type="Number">87722</Data></Cell>
    <Cell><Data ss:Type="Number">10723.287420000001</Data></Cell>
    <Cell><Data ss:Type="Number">5485.9834499999997</Data></Cell>
    <Cell><Data ss:Type="Number">-0.96692508315836501</Data></Cell>
    <Cell ss:StyleID="s63"><Data ss:Type="Number">1.08570660033245E-24</Data></Cell>
    <Cell ss:StyleID="s63"><Data ss:Type="Number">3.7706296795329503E-24</Data></Cell>
    <Cell><Data ss:Type="String">no</Data></Cell>
   </Row>
   <Row ss:AutoFitHeight="0">
    <Cell><Data ss:Type="String">miR-153</Data></Cell>
    <Cell><Data ss:Type="Number">5</Data></Cell>
    <Cell><Data ss:Type="Number">59</Data></Cell>
    <Cell><Data ss:Type="Number">0.63590626900000002</Data></Cell>
    <Cell><Data ss:Type="Number">3.6897588240000001</Data></Cell>
    <Cell><Data ss:Type="Number">2.5366404829570302</Data></Cell>
    <Cell><Data ss:Type="Number">0.99999999999999101</Data></Cell>
    <Cell><Data ss:Type="Number">1</Data></Cell>
    <Cell><Data ss:Type="String">no</Data></Cell>
   </Row>
   <Row ss:AutoFitHeight="0">
    <Cell><Data ss:Type="String">miR-155</Data></Cell>
    <Cell><Data ss:Type="Number">0.01</Data></Cell>
    <Cell><Data ss:Type="Number">2</Data></Cell>
    <Cell><Data ss:Type="Number">1.2718129999999999E-3</Data></Cell>
    <Cell><Data ss:Type="Number">0.12507657</Data></Cell>
    <Cell><Data ss:Type="Number">6.6197811906634101</Data></Cell>
    <Cell><Data ss:Type="Number">0.50002499875012996</Data></Cell>
    <Cell><Data ss:Type="Number">0.63617041920189898</Data></Cell>
    <Cell><Data ss:Type="String">no</Data></Cell>
   </Row>
   <Row ss:AutoFitHeight="0">
    <Cell><Data ss:Type="String">miR-15a</Data></Cell>
    <Cell><Data ss:Type="Number">1342</Data></Cell>
    <Cell><Data ss:Type="Number">5326</Data></Cell>
    <Cell><Data ss:Type="Number">170.67724269999999</Data></Cell>
    <Cell><Data ss:Type="Number">333.0789067</Data></Cell>
    <Cell><Data ss:Type="Number">0.96459328454712501</Data></Cell>
    <Cell ss:StyleID="s63"><Data ss:Type="Number">5.5674095948990598E-24</Data></Cell>
    <Cell ss:StyleID="s63"><Data ss:Type="Number">1.9077656878520799E-23</Data></Cell>
    <Cell><Data ss:Type="String">no</Data></Cell>
   </Row>
   <Row ss:AutoFitHeight="0">
    <Cell><Data ss:Type="String">miR-15b</Data></Cell>
    <Cell><Data ss:Type="Number">1744</Data></Cell>
    <Cell><Data ss:Type="Number">6399</Data></Cell>
    <Cell><Data ss:Type="Number">221.8041068</Data></Cell>
    <Cell><Data ss:Type="Number">400.18248670000003</Data></Cell>
    <Cell><Data ss:Type="Number">0.85137195367541696</Data></Cell>
    <Cell ss:StyleID="s63"><Data ss:Type="Number">1.5738300277156601E-30</Data></Cell>
    <Cell ss:StyleID="s63"><Data ss:Type="Number">5.7782045303275098E-30</Data></Cell>
    <Cell><Data ss:Type="String">no</Data></Cell>
   </Row>
   <Row ss:AutoFitHeight="0">
    <Cell><Data ss:Type="String">miR-16</Data></Cell>
    <Cell><Data ss:Type="Number">7337</Data></Cell>
    <Cell><Data ss:Type="Number">31567</Data></Cell>
    <Cell><Data ss:Type="Number">933.12885979999999</Data></Cell>
    <Cell><Data ss:Type="Number">1974.1460480000001</Data></Cell>
    <Cell><Data ss:Type="Number">1.08108049687032</Data></Cell>
    <Cell ss:StyleID="s63"><Data ss:Type="Number">1.1525742785151101E-192</Data></Cell>
    <Cell ss:StyleID="s63"><Data ss:Type="Number">1.97474393052256E-191</Data></Cell>
    <Cell><Data ss:Type="String">yes</Data></Cell>
   </Row>
   <Row ss:AutoFitHeight="0">
    <Cell><Data ss:Type="String">miR-17-3p</Data></Cell>
    <Cell><Data ss:Type="Number">521</Data></Cell>
    <Cell><Data ss:Type="Number">942</Data></Cell>
    <Cell><Data ss:Type="Number">66.261433280000006</Data></Cell>
    <Cell><Data ss:Type="Number">58.911064619999998</Data></Cell>
    <Cell><Data ss:Type="Number">-0.169630785121759</Data></Cell>
    <Cell ss:StyleID="s63"><Data ss:Type="Number">1.21008371646792E-9</Data></Cell>
    <Cell ss:StyleID="s63"><Data ss:Type="Number">2.9064627582453698E-9</Data></Cell>
    <Cell><Data ss:Type="String">no</Data></Cell>
   </Row>
   <Row ss:AutoFitHeight="0">
    <Cell><Data ss:Type="String">miR-17-5p</Data></Cell>
    <Cell><Data ss:Type="Number">13936</Data></Cell>
    <Cell><Data ss:Type="Number">83894</Data></Cell>
    <Cell><Data ss:Type="Number">1772.397954</Data></Cell>
    <Cell><Data ss:Type="Number">5246.5868950000004</Data></Cell>
    <Cell><Data ss:Type="Number">1.5656766332031</Data></Cell>
    <Cell ss:StyleID="s63"><Data ss:Type="Number">2.3716547090714099E-91</Data></Cell>
    <Cell ss:StyleID="s63"><Data ss:Type="Number">1.5237881505783799E-90</Data></Cell>
    <Cell><Data ss:Type="String">yes</Data></Cell>
   </Row>
   <Row ss:AutoFitHeight="0">
    <Cell><Data ss:Type="String">miR-181a</Data></Cell>
    <Cell><Data ss:Type="Number">8936</Data></Cell>
    <Cell><Data ss:Type="Number">34132</Data></Cell>
    <Cell><Data ss:Type="Number">1136.491685</Data></Cell>
    <Cell><Data ss:Type="Number">2134.5567489999999</Data></Cell>
    <Cell><Data ss:Type="Number">0.90934938946999799</Data></Cell>
    <Cell ss:StyleID="s63"><Data ss:Type="Number">1.1479801553402401E-5</Data></Cell>
    <Cell ss:StyleID="s63"><Data ss:Type="Number">2.43827190018546E-5</Data></Cell>
    <Cell><Data ss:Type="String">no</Data></Cell>
   </Row>
   <Row ss:AutoFitHeight="0">
    <Cell><Data ss:Type="String">miR-181b</Data></Cell>
    <Cell><Data ss:Type="Number">4539</Data></Cell>
    <Cell><Data ss:Type="Number">13972</Data></Cell>
    <Cell><Data ss:Type="Number">577.27571139999998</Data></Cell>
    <Cell><Data ss:Type="Number">873.78492019999999</Data></Cell>
    <Cell><Data ss:Type="Number">0.59801768201573802</Data></Cell>
    <Cell><Data ss:Type="Number">3.2513619531073699E-2</Data></Cell>
    <Cell><Data ss:Type="Number">4.9738096544559102E-2</Data></Cell>
    <Cell><Data ss:Type="String">no</Data></Cell>
   </Row>
   <Row ss:AutoFitHeight="0">
    <Cell><Data ss:Type="String">miR-181c</Data></Cell>
    <Cell><Data ss:Type="Number">517</Data></Cell>
    <Cell><Data ss:Type="Number">1934</Data></Cell>
    <Cell><Data ss:Type="Number">65.752708260000006</Data></Cell>
    <Cell><Data ss:Type="Number">120.9490435</Data></Cell>
    <Cell><Data ss:Type="Number">0.879277136827046</Data></Cell>
    <Cell><Data ss:Type="Number">0.40392151197652398</Data></Cell>
    <Cell><Data ss:Type="Number">0.52428196251498405</Data></Cell>
    <Cell><Data ss:Type="String">no</Data></Cell>
   </Row>
   <Row ss:AutoFitHeight="0">
    <Cell><Data ss:Type="String">miR-181d-3p</Data></Cell>
    <Cell><Data ss:Type="Number">1</Data></Cell>
    <Cell><Data ss:Type="Number">4</Data></Cell>
    <Cell><Data ss:Type="Number">0.12718125399999999</Data></Cell>
    <Cell><Data ss:Type="Number">0.25015314100000002</Data></Cell>
    <Cell><Data ss:Type="Number">0.97592552846207803</Data></Cell>
    <Cell><Data ss:Type="Number">1</Data></Cell>
    <Cell><Data ss:Type="Number">1</Data></Cell>
    <Cell><Data ss:Type="String">no</Data></Cell>
   </Row>
   <Row ss:AutoFitHeight="0">
    <Cell><Data ss:Type="String">miR-181d-5p</Data></Cell>
    <Cell><Data ss:Type="Number">567</Data></Cell>
    <Cell><Data ss:Type="Number">1768</Data></Cell>
    <Cell><Data ss:Type="Number">72.111770960000001</Data></Cell>
    <Cell><Data ss:Type="Number">110.56768820000001</Data></Cell>
    <Cell><Data ss:Type="Number">0.61662316247978599</Data></Cell>
    <Cell ss:StyleID="s63"><Data ss:Type="Number">2.1471947839758901E-5</Data></Cell>
    <Cell ss:StyleID="s63"><Data ss:Type="Number">4.4502343506597199E-5</Data></Cell>
    <Cell><Data ss:Type="String">no</Data></Cell>
   </Row>
   <Row ss:AutoFitHeight="0">
    <Cell><Data ss:Type="String">miR-183</Data></Cell>
    <Cell><Data ss:Type="Number">455</Data></Cell>
    <Cell><Data ss:Type="Number">1363</Data></Cell>
    <Cell><Data ss:Type="Number">57.867470519999998</Data></Cell>
    <Cell><Data ss:Type="Number">85.239682669999993</Data></Cell>
    <Cell><Data ss:Type="Number">0.55877263929944099</Data></Cell>
    <Cell ss:StyleID="s63"><Data ss:Type="Number">3.0873998985740798E-31</Data></Cell>
    <Cell ss:StyleID="s63"><Data ss:Type="Number">1.1668555499022599E-30</Data></Cell>
    <Cell><Data ss:Type="String">no</Data></Cell>
   </Row>
   <Row ss:AutoFitHeight="0">
    <Cell><Data ss:Type="String">miR-1839-3p</Data></Cell>
    <Cell><Data ss:Type="Number">2</Data></Cell>
    <Cell><Data ss:Type="Number">30</Data></Cell>
    <Cell><Data ss:Type="Number">0.25436250799999999</Data></Cell>
    <Cell><Data ss:Type="Number">1.8761485550000001</Data></Cell>
    <Cell><Data ss:Type="Number">2.8828161221481801</Data></Cell>
    <Cell><Data ss:Type="Number">1</Data></Cell>
    <Cell><Data ss:Type="Number">1</Data></Cell>
    <Cell><Data ss:Type="String">no</Data></Cell>
   </Row>
   <Row ss:AutoFitHeight="0">
    <Cell><Data ss:Type="String">miR-1839-5p</Data></Cell>
    <Cell><Data ss:Type="Number">9</Data></Cell>
    <Cell><Data ss:Type="Number">63</Data></Cell>
    <Cell><Data ss:Type="Number">1.144631285</Data></Cell>
    <Cell><Data ss:Type="Number">3.9399119649999998</Data></Cell>
    <Cell><Data ss:Type="Number">1.78328044967458</Data></Cell>
    <Cell><Data ss:Type="Number">0.48902280684203597</Data></Cell>
    <Cell><Data ss:Type="Number">0.62526796695722997</Data></Cell>
    <Cell><Data ss:Type="String">no</Data></Cell>
   </Row>
   <Row ss:AutoFitHeight="0">
    <Cell><Data ss:Type="String">miR-184</Data></Cell>
    <Cell><Data ss:Type="Number">1044</Data></Cell>
    <Cell><Data ss:Type="Number">1613</Data></Cell>
    <Cell><Data ss:Type="Number">132.7772291</Data></Cell>
    <Cell><Data ss:Type="Number">100.87425399999999</Data></Cell>
    <Cell><Data ss:Type="Number">-0.39644974567456598</Data></Cell>
    <Cell><Data ss:Type="Number">1.3487561489338999E-3</Data></Cell>
    <Cell><Data ss:Type="Number">2.3741803443562402E-3</Data></Cell>
    <Cell><Data ss:Type="String">no</Data></Cell>
   </Row>
   <Row ss:AutoFitHeight="0">
    <Cell><Data ss:Type="String">miR-185</Data></Cell>
    <Cell><Data ss:Type="Number">695</Data></Cell>
    <Cell><Data ss:Type="Number">2920</Data></Cell>
    <Cell><Data ss:Type="Number">88.390971449999995</Data></Cell>
    <Cell><Data ss:Type="Number">182.6117927</Data></Cell>
    <Cell><Data ss:Type="Number">1.0468090141072499</Data></Cell>
    <Cell ss:StyleID="s63"><Data ss:Type="Number">5.3880874984435301E-33</Data></Cell>
    <Cell ss:StyleID="s63"><Data ss:Type="Number">2.1636538860937299E-32</Data></Cell>
    <Cell><Data ss:Type="String">yes</Data></Cell>
   </Row>
   <Row ss:AutoFitHeight="0">
    <Cell><Data ss:Type="String">miR-186</Data></Cell>
    <Cell><Data ss:Type="Number">7448</Data></Cell>
    <Cell><Data ss:Type="Number">44732</Data></Cell>
    <Cell><Data ss:Type="Number">947.24597900000003</Data></Cell>
    <Cell><Data ss:Type="Number">2797.4625719999999</Data></Cell>
    <Cell><Data ss:Type="Number">1.5623078134186501</Data></Cell>
    <Cell ss:StyleID="s63"><Data ss:Type="Number">2.9153056799243097E-206</Data></Cell>
    <Cell ss:StyleID="s63"><Data ss:Type="Number">5.3516682838610504E-205</Data></Cell>
    <Cell><Data ss:Type="String">yes</Data></Cell>
   </Row>
   <Row ss:AutoFitHeight="0">
    <Cell><Data ss:Type="String">miR-187</Data></Cell>
    <Cell><Data ss:Type="Number">6</Data></Cell>
    <Cell><Data ss:Type="Number">16</Data></Cell>
    <Cell><Data ss:Type="Number">0.76308752300000005</Data></Cell>
    <Cell><Data ss:Type="Number">1.000612563</Data></Cell>
    <Cell><Data ss:Type="Number">0.39096302818971201</Data></Cell>
    <Cell><Data ss:Type="Number">2.5032479842037599E-4</Data></Cell>
    <Cell><Data ss:Type="Number">4.8010054622415501E-4</Data></Cell>
    <Cell><Data ss:Type="String">no</Data></Cell>
   </Row>
   <Row ss:AutoFitHeight="0">
    <Cell><Data ss:Type="String">miR-18a</Data></Cell>
    <Cell><Data ss:Type="Number">3419</Data></Cell>
    <Cell><Data ss:Type="Number">14485</Data></Cell>
    <Cell><Data ss:Type="Number">434.83270709999999</Data></Cell>
    <Cell><Data ss:Type="Number">905.86706049999998</Data></Cell>
    <Cell><Data ss:Type="Number">1.058838884124</Data></Cell>
    <Cell ss:StyleID="s63"><Data ss:Type="Number">1.4477710945431699E-6</Data></Cell>
    <Cell ss:StyleID="s63"><Data ss:Type="Number">3.2354536634573401E-6</Data></Cell>
    <Cell><Data ss:Type="String">yes</Data></Cell>
   </Row>
   <Row ss:AutoFitHeight="0">
    <Cell><Data ss:Type="String">miR-18b</Data></Cell>
    <Cell><Data ss:Type="Number">115</Data></Cell>
    <Cell><Data ss:Type="Number">553</Data></Cell>
    <Cell><Data ss:Type="Number">14.6258442</Data></Cell>
    <Cell><Data ss:Type="Number">34.583671690000003</Data></Cell>
    <Cell><Data ss:Type="Number">1.2415711465174299</Data></Cell>
    <Cell ss:StyleID="s63"><Data ss:Type="Number">3.3667736238607699E-9</Data></Cell>
    <Cell ss:StyleID="s63"><Data ss:Type="Number">7.9381726727726406E-9</Data></Cell>
    <Cell><Data ss:Type="String">yes</Data></Cell>
   </Row>
   <Row ss:AutoFitHeight="0">
    <Cell><Data ss:Type="String">miR-190</Data></Cell>
    <Cell><Data ss:Type="Number">42</Data></Cell>
    <Cell><Data ss:Type="Number">89</Data></Cell>
    <Cell><Data ss:Type="Number">5.3416126630000003</Data></Cell>
    <Cell><Data ss:Type="Number">5.5659073790000004</Data></Cell>
    <Cell><Data ss:Type="Number">5.9341535861727801E-2</Data></Cell>
    <Cell ss:StyleID="s63"><Data ss:Type="Number">3.7162467245599E-6</Data></Cell>
    <Cell ss:StyleID="s63"><Data ss:Type="Number">8.0938593916262304E-6</Data></Cell>
    <Cell><Data ss:Type="String">no</Data></Cell>
   </Row>
   <Row ss:AutoFitHeight="0">
    <Cell><Data ss:Type="String">miR-191</Data></Cell>
    <Cell><Data ss:Type="Number">32150</Data></Cell>
    <Cell><Data ss:Type="Number">80860</Data></Cell>
    <Cell><Data ss:Type="Number">4088.877313</Data></Cell>
    <Cell><Data ss:Type="Number">5056.845738</Data></Cell>
    <Cell><Data ss:Type="Number">0.30653299352531199</Data></Cell>
    <Cell><Data ss:Type="Number">6.1784094490871999E-4</Data></Cell>
    <Cell><Data ss:Type="Number">1.12613562298965E-3</Data></Cell>
    <Cell><Data ss:Type="String">no</Data></Cell>
   </Row>
   <Row ss:AutoFitHeight="0">
    <Cell><Data ss:Type="String">miR-192</Data></Cell>
    <Cell><Data ss:Type="Number">458</Data></Cell>
    <Cell><Data ss:Type="Number">393</Data></Cell>
    <Cell><Data ss:Type="Number">58.249014279999997</Data></Cell>
    <Cell><Data ss:Type="Number">24.57754607</Data></Cell>
    <Cell><Data ss:Type="Number">-1.2448927580400999</Data></Cell>
    <Cell ss:StyleID="s63"><Data ss:Type="Number">1.06918575472328E-11</Data></Cell>
    <Cell ss:StyleID="s63"><Data ss:Type="Number">2.6677741646978899E-11</Data></Cell>
    <Cell><Data ss:Type="String">yes</Data></Cell>
   </Row>
   <Row ss:AutoFitHeight="0">
    <Cell><Data ss:Type="String">miR-193a-3p</Data></Cell>
    <Cell><Data ss:Type="Number">328</Data></Cell>
    <Cell><Data ss:Type="Number">2870</Data></Cell>
    <Cell><Data ss:Type="Number">41.715451280000003</Data></Cell>
    <Cell><Data ss:Type="Number">179.48487840000001</Data></Cell>
    <Cell><Data ss:Type="Number">2.1052085443635802</Data></Cell>
    <Cell><Data ss:Type="Number">4.0693801691976401E-4</Data></Cell>
    <Cell><Data ss:Type="Number">7.6338007553561501E-4</Data></Cell>
    <Cell><Data ss:Type="String">yes</Data></Cell>
   </Row>
   <Row ss:AutoFitHeight="0">
    <Cell><Data ss:Type="String">miR-193a-5p</Data></Cell>
    <Cell><Data ss:Type="Number">309</Data></Cell>
    <Cell><Data ss:Type="Number">896</Data></Cell>
    <Cell><Data ss:Type="Number">39.299007449999998</Data></Cell>
    <Cell><Data ss:Type="Number">56.0343035</Data></Cell>
    <Cell><Data ss:Type="Number">0.511817421774176</Data></Cell>
    <Cell ss:StyleID="s63"><Data ss:Type="Number">4.6448824288800302E-5</Data></Cell>
    <Cell ss:StyleID="s63"><Data ss:Type="Number">9.3260530017356797E-5</Data></Cell>
    <Cell><Data ss:Type="String">no</Data></Cell>
   </Row>
   <Row ss:AutoFitHeight="0">
    <Cell><Data ss:Type="String">miR-194-3p</Data></Cell>
    <Cell><Data ss:Type="Number">0.01</Data></Cell>
    <Cell><Data ss:Type="Number">0.01</Data></Cell>
    <Cell><Data ss:Type="Number">1.2718129999999999E-3</Data></Cell>
    <Cell><Data ss:Type="Number">6.2538299999999997E-4</Data></Cell>
    <Cell><Data ss:Type="Number">-1.0240746530765099</Data></Cell>
    <Cell><Data ss:Type="Number">1</Data></Cell>
    <Cell><Data ss:Type="Number">1</Data></Cell>
    <Cell><Data ss:Type="String">no</Data></Cell>
   </Row>
   <Row ss:AutoFitHeight="0">
    <Cell><Data ss:Type="String">miR-194-5p</Data></Cell>
    <Cell><Data ss:Type="Number">13</Data></Cell>
    <Cell><Data ss:Type="Number">27</Data></Cell>
    <Cell><Data ss:Type="Number">1.6533563010000001</Data></Cell>
    <Cell><Data ss:Type="Number">1.6885336989999999</Data></Cell>
    <Cell><Data ss:Type="Number">3.0373311007420599E-2</Data></Cell>
    <Cell><Data ss:Type="Number">0.38356245516372001</Data></Cell>
    <Cell><Data ss:Type="Number">0.50293648457691797</Data></Cell>
    <Cell><Data ss:Type="String">no</Data></Cell>
   </Row>
   <Row ss:AutoFitHeight="0">
    <Cell><Data ss:Type="String">miR-195</Data></Cell>
    <Cell><Data ss:Type="Number">107</Data></Cell>
    <Cell><Data ss:Type="Number">570</Data></Cell>
    <Cell><Data ss:Type="Number">13.60839417</Data></Cell>
    <Cell><Data ss:Type="Number">35.646822540000002</Data></Cell>
    <Cell><Data ss:Type="Number">1.38927664983638</Data></Cell>
    <Cell ss:StyleID="s63"><Data ss:Type="Number">3.6318224093482602E-16</Data></Cell>
    <Cell ss:StyleID="s63"><Data ss:Type="Number">1.01454169478533E-15</Data></Cell>
    <Cell><Data ss:Type="String">yes</Data></Cell>
   </Row>
   <Row ss:AutoFitHeight="0">
    <Cell><Data ss:Type="String">miR-196a</Data></Cell>
    <Cell><Data ss:Type="Number">4482</Data></Cell>
    <Cell><Data ss:Type="Number">22410</Data></Cell>
    <Cell><Data ss:Type="Number">570.02637990000005</Data></Cell>
    <Cell><Data ss:Type="Number">1401.48297</Data></Cell>
    <Cell><Data ss:Type="Number">1.2978536221611501</Data></Cell>
    <Cell ss:StyleID="s63"><Data ss:Type="Number">7.8692270188664095E-19</Data></Cell>
    <Cell ss:StyleID="s63"><Data ss:Type="Number">2.2981719816462101E-18</Data></Cell>
    <Cell><Data ss:Type="String">yes</Data></Cell>
   </Row>
   <Row ss:AutoFitHeight="0">
    <Cell><Data ss:Type="String">miR-196b-3p</Data></Cell>
    <Cell><Data ss:Type="Number">24</Data></Cell>
    <Cell><Data ss:Type="Number">116</Data></Cell>
    <Cell><Data ss:Type="Number">3.0523500929999998</Data></Cell>
    <Cell><Data ss:Type="Number">7.2544410780000002</Data></Cell>
    <Cell><Data ss:Type="Number">1.2489440220988699</Data></Cell>
    <Cell><Data ss:Type="Number">0.22920284196698101</Data></Cell>
    <Cell><Data ss:Type="Number">0.31332516162507601</Data></Cell>
    <Cell><Data ss:Type="String">no</Data></Cell>
   </Row>
   <Row ss:AutoFitHeight="0">
    <Cell><Data ss:Type="String">miR-196b-5p</Data></Cell>
    <Cell><Data ss:Type="Number">6003</Data></Cell>
    <Cell><Data ss:Type="Number">28362</Data></Cell>
    <Cell><Data ss:Type="Number">763.46906709999996</Data></Cell>
    <Cell><Data ss:Type="Number">1773.710844</Data></Cell>
    <Cell><Data ss:Type="Number">1.2161292253272999</Data></Cell>
    <Cell ss:StyleID="s63"><Data ss:Type="Number">2.2104077969987201E-164</Data></Cell>
    <Cell ss:StyleID="s63"><Data ss:Type="Number">2.7051181134698601E-163</Data></Cell>
    <Cell><Data ss:Type="String">yes</Data></Cell>
   </Row>
   <Row ss:AutoFitHeight="0">
    <Cell><Data ss:Type="String">miR-199a</Data></Cell>
    <Cell><Data ss:Type="Number">48259</Data></Cell>
    <Cell><Data ss:Type="Number">218449</Data></Cell>
    <Cell><Data ss:Type="Number">6137.6401310000001</Data></Cell>
    <Cell><Data ss:Type="Number">13661.42585</Data></Cell>
    <Cell><Data ss:Type="Number">1.1543521026222101</Data></Cell>
    <Cell><Data ss:Type="Number">1.0323237354052799E-4</Data></Cell>
    <Cell><Data ss:Type="Number">2.02524580152028E-4</Data></Cell>
    <Cell><Data ss:Type="String">yes</Data></Cell>
   </Row>
   <Row ss:AutoFitHeight="0">
    <Cell><Data ss:Type="String">miR-199a*</Data></Cell>
    <Cell><Data ss:Type="Number">4622</Data></Cell>
    <Cell><Data ss:Type="Number">21679</Data></Cell>
    <Cell><Data ss:Type="Number">587.83175549999999</Data></Cell>
    <Cell><Data ss:Type="Number">1355.767484</Data></Cell>
    <Cell><Data ss:Type="Number">1.2056345728655999</Data></Cell>
    <Cell ss:StyleID="s63"><Data ss:Type="Number">1.1228286315936301E-9</Data></Cell>
    <Cell ss:StyleID="s63"><Data ss:Type="Number">2.72232979546759E-9</Data></Cell>
    <Cell><Data ss:Type="String">yes</Data></Cell>
   </Row>
   <Row ss:AutoFitHeight="0">
    <Cell><Data ss:Type="String">miR-199a-3p</Data></Cell>
    <Cell><Data ss:Type="Number">38596</Data></Cell>
    <Cell><Data ss:Type="Number">186450</Data></Cell>
    <Cell><Data ss:Type="Number">4908.6876750000001</Data></Cell>
    <Cell><Data ss:Type="Number">11660.263269999999</Data></Cell>
    <Cell><Data ss:Type="Number">1.24819108224076</Data></Cell>
    <Cell><Data ss:Type="Number">0.173916204168095</Data></Cell>
    <Cell><Data ss:Type="Number">0.24291556777826301</Data></Cell>
    <Cell><Data ss:Type="String">no</Data></Cell>
   </Row>
   <Row ss:AutoFitHeight="0">
    <Cell><Data ss:Type="String">miR-199a-5p</Data></Cell>
    <Cell><Data ss:Type="Number">48256</Data></Cell>
    <Cell><Data ss:Type="Number">218442</Data></Cell>
    <Cell><Data ss:Type="Number">6137.2585879999997</Data></Cell>
    <Cell><Data ss:Type="Number">13660.988090000001</Data></Cell>
    <Cell><Data ss:Type="Number">1.15439555999836</Data></Cell>
    <Cell ss:StyleID="s63"><Data ss:Type="Number">9.9157236135522593E-5</Data></Cell>
    <Cell><Data ss:Type="Number">1.9602622836022501E-4</Data></Cell>
    <Cell><Data ss:Type="String">yes</Data></Cell>
   </Row>
   <Row ss:AutoFitHeight="0">
    <Cell><Data ss:Type="String">miR-199b</Data></Cell>
    <Cell><Data ss:Type="Number">22101</Data></Cell>
    <Cell><Data ss:Type="Number">86201</Data></Cell>
    <Cell><Data ss:Type="Number">2810.8328919999999</Data></Cell>
    <Cell><Data ss:Type="Number">5390.8627189999997</Data></Cell>
    <Cell><Data ss:Type="Number">0.93951848508770097</Data></Cell>
    <Cell ss:StyleID="s63"><Data ss:Type="Number">5.5625811669025499E-42</Data></Cell>
    <Cell ss:StyleID="s63"><Data ss:Type="Number">2.4647988963688902E-41</Data></Cell>
    <Cell><Data ss:Type="String">no</Data></Cell>
   </Row>
   <Row ss:AutoFitHeight="0">
    <Cell><Data ss:Type="String">miR-199b*</Data></Cell>
    <Cell><Data ss:Type="Number">31598</Data></Cell>
    <Cell><Data ss:Type="Number">136422</Data></Cell>
    <Cell><Data ss:Type="Number">4018.67326</Data></Cell>
    <Cell><Data ss:Type="Number">8531.5979380000008</Data></Cell>
    <Cell><Data ss:Type="Number">1.08609669530106</Data></Cell>
    <Cell><Data ss:Type="Number">2.3808478756387201E-3</Data></Cell>
    <Cell><Data ss:Type="Number">4.1343101624266897E-3</Data></Cell>
    <Cell><Data ss:Type="String">yes</Data></Cell>
   </Row>
   <Row ss:AutoFitHeight="0">
    <Cell><Data ss:Type="String">miR-19a</Data></Cell>
    <Cell><Data ss:Type="Number">499</Data></Cell>
    <Cell><Data ss:Type="Number">1939</Data></Cell>
    <Cell><Data ss:Type="Number">63.46344569</Data></Cell>
    <Cell><Data ss:Type="Number">121.26173489999999</Data></Cell>
    <Cell><Data ss:Type="Number">0.93412661012814202</Data></Cell>
    <Cell><Data ss:Type="Number">0.80780864336210301</Data></Cell>
    <Cell><Data ss:Type="Number">0.93516586191018303</Data></Cell>
    <Cell><Data ss:Type="String">no</Data></Cell>
   </Row>
   <Row ss:AutoFitHeight="0">
    <Cell><Data ss:Type="String">miR-19b</Data></Cell>
    <Cell><Data ss:Type="Number">8319</Data></Cell>
    <Cell><Data ss:Type="Number">22378</Data></Cell>
    <Cell><Data ss:Type="Number">1058.020851</Data></Cell>
    <Cell><Data ss:Type="Number">1399.481745</Data></Cell>
    <Cell><Data ss:Type="Number">0.40352460863602402</Data></Cell>
    <Cell ss:StyleID="s63"><Data ss:Type="Number">4.5267958987116198E-86</Data></Cell>
    <Cell ss:StyleID="s63"><Data ss:Type="Number">2.7699679665925902E-85</Data></Cell>
    <Cell><Data ss:Type="String">no</Data></Cell>
   </Row>
   <Row ss:AutoFitHeight="0">
    <Cell><Data ss:Type="String">miR-20</Data></Cell>
    <Cell><Data ss:Type="Number">30911</Data></Cell>
    <Cell><Data ss:Type="Number">246615</Data></Cell>
    <Cell><Data ss:Type="Number">3931.299739</Data></Cell>
    <Cell><Data ss:Type="Number">15422.87919</Data></Cell>
    <Cell><Data ss:Type="Number">1.97199384682451</Data></Cell>
    <Cell ss:StyleID="s63"><Data ss:Type="Number">1.7796022961550999E-157</Data></Cell>
    <Cell ss:StyleID="s63"><Data ss:Type="Number">1.82943116044745E-156</Data></Cell>
    <Cell><Data ss:Type="String">yes</Data></Cell>
   </Row>
   <Row ss:AutoFitHeight="0">
    <Cell><Data ss:Type="String">miR-202</Data></Cell>
    <Cell><Data ss:Type="Number">1</Data></Cell>
    <Cell><Data ss:Type="Number">6</Data></Cell>
    <Cell><Data ss:Type="Number">0.12718125399999999</Data></Cell>
    <Cell><Data ss:Type="Number">0.37522971100000002</Data></Cell>
    <Cell><Data ss:Type="Number">1.5608880272608201</Data></Cell>
    <Cell ss:StyleID="s63"><Data ss:Type="Number">4.3682011888159101E-7</Data></Cell>
    <Cell ss:StyleID="s63"><Data ss:Type="Number">9.8476114519797199E-7</Data></Cell>
    <Cell><Data ss:Type="String">yes</Data></Cell>
   </Row>
   <Row ss:AutoFitHeight="0">
    <Cell><Data ss:Type="String">miR-204</Data></Cell>
    <Cell><Data ss:Type="Number">192</Data></Cell>
    <Cell><Data ss:Type="Number">526</Data></Cell>
    <Cell><Data ss:Type="Number">24.418800749999999</Data></Cell>
    <Cell><Data ss:Type="Number">32.895137990000002</Data></Cell>
    <Cell><Data ss:Type="Number">0.42988201583803198</Data></Cell>
    <Cell ss:StyleID="s63"><Data ss:Type="Number">3.2775460579019101E-5</Data></Cell>
    <Cell ss:StyleID="s63"><Data ss:Type="Number">6.63251446362827E-5</Data></Cell>
    <Cell><Data ss:Type="String">no</Data></Cell>
   </Row>
   <Row ss:AutoFitHeight="0">
    <Cell><Data ss:Type="String">miR-205</Data></Cell>
    <Cell><Data ss:Type="Number">27</Data></Cell>
    <Cell><Data ss:Type="Number">1172</Data></Cell>
    <Cell><Data ss:Type="Number">3.433893855</Data></Cell>
    <Cell><Data ss:Type="Number">73.294870200000005</Data></Cell>
    <Cell><Data ss:Type="Number">4.4157948797570299</Data></Cell>
    <Cell><Data ss:Type="Number">0.93766090402754498</Data></Cell>
    <Cell><Data ss:Type="Number">1</Data></Cell>
    <Cell><Data ss:Type="String">no</Data></Cell>
   </Row>
   <Row ss:AutoFitHeight="0">
    <Cell><Data ss:Type="String">miR-206</Data></Cell>
    <Cell><Data ss:Type="Number">462476</Data></Cell>
    <Cell><Data ss:Type="Number">911412</Data></Cell>
    <Cell><Data ss:Type="Number">58818.277569999998</Data></Cell>
    <Cell><Data ss:Type="Number">56998.143550000001</Data></Cell>
    <Cell><Data ss:Type="Number">-4.5349606123768399E-2</Data></Cell>
    <Cell ss:StyleID="s63"><Data ss:Type="Number">1.42782018422332E-139</Data></Cell>
    <Cell ss:StyleID="s63"><Data ss:Type="Number">1.26534409429446E-138</Data></Cell>
    <Cell><Data ss:Type="String">no</Data></Cell>
   </Row>
   <Row ss:AutoFitHeight="0">
    <Cell><Data ss:Type="String">miR-208b</Data></Cell>
    <Cell><Data ss:Type="Number">435</Data></Cell>
    <Cell><Data ss:Type="Number">3181</Data></Cell>
    <Cell><Data ss:Type="Number">55.323845439999999</Data></Cell>
    <Cell><Data ss:Type="Number">198.93428510000001</Data></Cell>
    <Cell><Data ss:Type="Number">1.8463185935369599</Data></Cell>
    <Cell ss:StyleID="s63"><Data ss:Type="Number">4.7283105657043702E-32</Data></Cell>
    <Cell ss:StyleID="s63"><Data ss:Type="Number">1.8695012544400299E-31</Data></Cell>
    <Cell><Data ss:Type="String">yes</Data></Cell>
   </Row>
   <Row ss:AutoFitHeight="0">
    <Cell><Data ss:Type="String">miR-21</Data></Cell>
    <Cell><Data ss:Type="Number">177524</Data></Cell>
    <Cell><Data ss:Type="Number">386109</Data></Cell>
    <Cell><Data ss:Type="Number">22577.724920000001</Data></Cell>
    <Cell><Data ss:Type="Number">24146.59474</Data></Cell>
    <Cell><Data ss:Type="Number">9.6919630148008404E-2</Data></Cell>
    <Cell ss:StyleID="s63"><Data ss:Type="Number">1.68484536047832E-25</Data></Cell>
    <Cell ss:StyleID="s63"><Data ss:Type="Number">5.9315788718209199E-25</Data></Cell>
    <Cell><Data ss:Type="String">no</Data></Cell>
   </Row>
   <Row ss:AutoFitHeight="0">
    <Cell><Data ss:Type="String">miR-210</Data></Cell>
    <Cell><Data ss:Type="Number">595</Data></Cell>
    <Cell><Data ss:Type="Number">1477</Data></Cell>
    <Cell><Data ss:Type="Number">75.672846059999998</Data></Cell>
    <Cell><Data ss:Type="Number">92.369047179999995</Data></Cell>
    <Cell><Data ss:Type="Number">0.28763378026927799</Data></Cell>
    <Cell><Data ss:Type="Number">3.5645246438239598E-4</Data></Cell>
    <Cell><Data ss:Type="Number">6.7359031872261704E-4</Data></Cell>
    <Cell><Data ss:Type="String">no</Data></Cell>
   </Row>
   <Row ss:AutoFitHeight="0">
    <Cell><Data ss:Type="String">miR-214</Data></Cell>
    <Cell><Data ss:Type="Number">3570</Data></Cell>
    <Cell><Data ss:Type="Number">24928</Data></Cell>
    <Cell><Data ss:Type="Number">454.03707639999999</Data></Cell>
    <Cell><Data ss:Type="Number">1558.9543719999999</Data></Cell>
    <Cell><Data ss:Type="Number">1.7796966863049799</Data></Cell>
    <Cell ss:StyleID="s63"><Data ss:Type="Number">4.3226805238715697E-142</Data></Cell>
    <Cell ss:StyleID="s63"><Data ss:Type="Number">3.9676031951249798E-141</Data></Cell>
    <Cell><Data ss:Type="String">yes</Data></Cell>
   </Row>
   <Row ss:AutoFitHeight="0">
    <Cell><Data ss:Type="String">miR-215</Data></Cell>
    <Cell><Data ss:Type="Number">140</Data></Cell>
    <Cell><Data ss:Type="Number">217</Data></Cell>
    <Cell><Data ss:Type="Number">17.80537554</Data></Cell>
    <Cell><Data ss:Type="Number">13.57080788</Data></Cell>
    <Cell><Data ss:Type="Number">-0.39180625646433598</Data></Cell>
    <Cell><Data ss:Type="Number">0.22465432853401701</Data></Cell>
    <Cell><Data ss:Type="Number">0.310409475447539</Data></Cell>
    <Cell><Data ss:Type="String">no</Data></Cell>
   </Row>
   <Row ss:AutoFitHeight="0">
    <Cell><Data ss:Type="String">miR-216</Data></Cell>
    <Cell><Data ss:Type="Number">900</Data></Cell>
    <Cell><Data ss:Type="Number">2458</Data></Cell>
    <Cell><Data ss:Type="Number">114.4631285</Data></Cell>
    <Cell><Data ss:Type="Number">153.71910489999999</Data></Cell>
    <Cell><Data ss:Type="Number">0.42541353658340603</Data></Cell>
    <Cell ss:StyleID="s63"><Data ss:Type="Number">1.5519658411211699E-5</Data></Cell>
    <Cell ss:StyleID="s63"><Data ss:Type="Number">3.2427253753507403E-5</Data></Cell>
    <Cell><Data ss:Type="String">no</Data></Cell>
   </Row>
   <Row ss:AutoFitHeight="0">
    <Cell><Data ss:Type="String">miR-217</Data></Cell>
    <Cell><Data ss:Type="Number">3809</Data></Cell>
    <Cell><Data ss:Type="Number">6461</Data></Cell>
    <Cell><Data ss:Type="Number">484.43339609999998</Data></Cell>
    <Cell><Data ss:Type="Number">404.05986039999999</Data></Cell>
    <Cell><Data ss:Type="Number">-0.26172928539152601</Data></Cell>
    <Cell ss:StyleID="s63"><Data ss:Type="Number">1.25212441754906E-59</Data></Cell>
    <Cell ss:StyleID="s63"><Data ss:Type="Number">6.4359195062021702E-59</Data></Cell>
    <Cell><Data ss:Type="String">no</Data></Cell>
   </Row>
   <Row ss:AutoFitHeight="0">
    <Cell><Data ss:Type="String">miR-218</Data></Cell>
    <Cell><Data ss:Type="Number">0.01</Data></Cell>
    <Cell><Data ss:Type="Number">2</Data></Cell>
    <Cell><Data ss:Type="Number">1.2718129999999999E-3</Data></Cell>
    <Cell><Data ss:Type="Number">0.12507657</Data></Cell>
    <Cell><Data ss:Type="Number">6.6197811906634101</Data></Cell>
    <Cell><Data ss:Type="Number">0.109462886227619</Data></Cell>
    <Cell><Data ss:Type="Number">0.158937637064961</Data></Cell>
    <Cell><Data ss:Type="String">no</Data></Cell>
   </Row>
   <Row ss:AutoFitHeight="0">
    <Cell><Data ss:Type="String">miR-218b</Data></Cell>
    <Cell><Data ss:Type="Number">3153</Data></Cell>
    <Cell><Data ss:Type="Number">11472</Data></Cell>
    <Cell><Data ss:Type="Number">401.00249350000001</Data></Cell>
    <Cell><Data ss:Type="Number">717.43920730000002</Data></Cell>
    <Cell><Data ss:Type="Number">0.83924538159516904</Data></Cell>
    <Cell><Data ss:Type="Number">1.8589139231552299E-2</Data></Cell>
    <Cell><Data ss:Type="Number">2.9130541356761901E-2</Data></Cell>
    <Cell><Data ss:Type="String">no</Data></Cell>
   </Row>
   <Row ss:AutoFitHeight="0">
    <Cell><Data ss:Type="String">miR-219</Data></Cell>
    <Cell><Data ss:Type="Number">41</Data></Cell>
    <Cell><Data ss:Type="Number">17</Data></Cell>
    <Cell><Data ss:Type="Number">5.2144314090000004</Data></Cell>
    <Cell><Data ss:Type="Number">1.063150848</Data></Cell>
    <Cell><Data ss:Type="Number">-2.2941636352185499</Data></Cell>
    <Cell><Data ss:Type="Number">0.596910942209391</Data></Cell>
    <Cell><Data ss:Type="Number">0.73752938532602597</Data></Cell>
    <Cell><Data ss:Type="String">no</Data></Cell>
   </Row>
   <Row ss:AutoFitHeight="0">
    <Cell><Data ss:Type="String">miR-22-3p</Data></Cell>
    <Cell><Data ss:Type="Number">451</Data></Cell>
    <Cell><Data ss:Type="Number">2339</Data></Cell>
    <Cell><Data ss:Type="Number">57.358745499999998</Data></Cell>
    <Cell><Data ss:Type="Number">146.27704900000001</Data></Cell>
    <Cell><Data ss:Type="Number">1.3506180509472501</Data></Cell>
    <Cell><Data ss:Type="Number">8.3686580370604302E-4</Data></Cell>
    <Cell><Data ss:Type="Number">1.4935729968920399E-3</Data></Cell>
    <Cell><Data ss:Type="String">yes</Data></Cell>
   </Row>
   <Row ss:AutoFitHeight="0">
    <Cell><Data ss:Type="String">miR-22-5p</Data></Cell>
    <Cell><Data ss:Type="Number">247</Data></Cell>
    <Cell><Data ss:Type="Number">1132</Data></Cell>
    <Cell><Data ss:Type="Number">31.41376971</Data></Cell>
    <Cell><Data ss:Type="Number">70.793338800000001</Data></Cell>
    <Cell><Data ss:Type="Number">1.1722165388961601</Data></Cell>
    <Cell><Data ss:Type="Number">0.54207202943974697</Data></Cell>
    <Cell><Data ss:Type="Number">0.67635729907073705</Data></Cell>
    <Cell><Data ss:Type="String">no</Data></Cell>
   </Row>
   <Row ss:AutoFitHeight="0">
    <Cell><Data ss:Type="String">miR-221</Data></Cell>
    <Cell><Data ss:Type="Number">170</Data></Cell>
    <Cell><Data ss:Type="Number">793</Data></Cell>
    <Cell><Data ss:Type="Number">21.620813160000001</Data></Cell>
    <Cell><Data ss:Type="Number">49.592860129999998</Data></Cell>
    <Cell><Data ss:Type="Number">1.197711647232</Data></Cell>
    <Cell><Data ss:Type="Number">0.80134273059227701</Data></Cell>
    <Cell><Data ss:Type="Number">0.93187819801907301</Data></Cell>
    <Cell><Data ss:Type="String">no</Data></Cell>
   </Row>
   <Row ss:AutoFitHeight="0">
    <Cell><Data ss:Type="String">miR-222</Data></Cell>
    <Cell><Data ss:Type="Number">40</Data></Cell>
    <Cell><Data ss:Type="Number">188</Data></Cell>
    <Cell><Data ss:Type="Number">5.0872501559999996</Data></Cell>
    <Cell><Data ss:Type="Number">11.75719761</Data></Cell>
    <Cell><Data ss:Type="Number">1.20858628430069</Data></Cell>
    <Cell><Data ss:Type="Number">0.347926834122956</Data></Cell>
    <Cell><Data ss:Type="Number">0.460913383348452</Data></Cell>
    <Cell><Data ss:Type="String">no</Data></Cell>
   </Row>
   <Row ss:AutoFitHeight="0">
    <Cell><Data ss:Type="String">miR-224</Data></Cell>
    <Cell><Data ss:Type="Number">43</Data></Cell>
    <Cell><Data ss:Type="Number">275</Data></Cell>
    <Cell><Data ss:Type="Number">5.4687939170000002</Data></Cell>
    <Cell><Data ss:Type="Number">17.19802842</Data></Cell>
    <Cell><Data ss:Type="Number">1.6529485814986999</Data></Cell>
    <Cell><Data ss:Type="Number">7.9445069730643702E-4</Data></Cell>
    <Cell><Data ss:Type="Number">1.4277890154388399E-3</Data></Cell>
    <Cell><Data ss:Type="String">yes</Data></Cell>
   </Row>
   <Row ss:AutoFitHeight="0">
    <Cell><Data ss:Type="String">miR-2320</Data></Cell>
    <Cell><Data ss:Type="Number">489</Data></Cell>
    <Cell><Data ss:Type="Number">802</Data></Cell>
    <Cell><Data ss:Type="Number">62.191633150000001</Data></Cell>
    <Cell><Data ss:Type="Number">50.155704700000001</Data></Cell>
    <Cell><Data ss:Type="Number">-0.31030670076405598</Data></Cell>
    <Cell><Data ss:Type="Number">0.93349361008033305</Data></Cell>
    <Cell><Data ss:Type="Number">1</Data></Cell>
    <Cell><Data ss:Type="String">no</Data></Cell>
   </Row>
   <Row ss:AutoFitHeight="0">
    <Cell><Data ss:Type="String">miR-2320*</Data></Cell>
    <Cell><Data ss:Type="Number">24</Data></Cell>
    <Cell><Data ss:Type="Number">67</Data></Cell>
    <Cell><Data ss:Type="Number">3.0523500929999998</Data></Cell>
    <Cell><Data ss:Type="Number">4.1900651050000004</Data></Cell>
    <Cell><Data ss:Type="Number">0.45705221729253098</Data></Cell>
    <Cell><Data ss:Type="Number">1</Data></Cell>
    <Cell><Data ss:Type="Number">1</Data></Cell>
    <Cell><Data ss:Type="String">no</Data></Cell>
   </Row>
   <Row ss:AutoFitHeight="0">
    <Cell><Data ss:Type="String">miR-23a</Data></Cell>
    <Cell><Data ss:Type="Number">16934</Data></Cell>
    <Cell><Data ss:Type="Number">77925</Data></Cell>
    <Cell><Data ss:Type="Number">2153.6873529999998</Data></Cell>
    <Cell><Data ss:Type="Number">4873.2958710000003</Data></Cell>
    <Cell><Data ss:Type="Number">1.17808898353123</Data></Cell>
    <Cell ss:StyleID="s63"><Data ss:Type="Number">9.690552643784361E-13</Data></Cell>
    <Cell ss:StyleID="s63"><Data ss:Type="Number">2.4658138905471098E-12</Data></Cell>
    <Cell><Data ss:Type="String">yes</Data></Cell>
   </Row>
   <Row ss:AutoFitHeight="0">
    <Cell><Data ss:Type="String">miR-23b</Data></Cell>
    <Cell><Data ss:Type="Number">9606</Data></Cell>
    <Cell><Data ss:Type="Number">33560</Data></Cell>
    <Cell><Data ss:Type="Number">1221.703125</Data></Cell>
    <Cell><Data ss:Type="Number">2098.78485</Data></Cell>
    <Cell><Data ss:Type="Number">0.78066052958767895</Data></Cell>
    <Cell ss:StyleID="s63"><Data ss:Type="Number">4.0905125678273601E-48</Data></Cell>
    <Cell ss:StyleID="s63"><Data ss:Type="Number">1.9467809813548799E-47</Data></Cell>
    <Cell><Data ss:Type="String">no</Data></Cell>
   </Row>
   <Row ss:AutoFitHeight="0">
    <Cell><Data ss:Type="String">miR-24</Data></Cell>
    <Cell><Data ss:Type="Number">16729</Data></Cell>
    <Cell><Data ss:Type="Number">64314</Data></Cell>
    <Cell><Data ss:Type="Number">2127.6151960000002</Data></Cell>
    <Cell><Data ss:Type="Number">4022.0872720000002</Data></Cell>
    <Cell><Data ss:Type="Number">0.91870713962581896</Data></Cell>
    <Cell ss:StyleID="s63"><Data ss:Type="Number">7.607298331301E-90</Data></Cell>
    <Cell ss:StyleID="s63"><Data ss:Type="Number">4.7684772466935498E-89</Data></Cell>
    <Cell><Data ss:Type="String">no</Data></Cell>
   </Row>
   <Row ss:AutoFitHeight="0">
    <Cell><Data ss:Type="String">miR-24*</Data></Cell>
    <Cell><Data ss:Type="Number">118</Data></Cell>
    <Cell><Data ss:Type="Number">388</Data></Cell>
    <Cell><Data ss:Type="Number">15.007387960000001</Data></Cell>
    <Cell><Data ss:Type="Number">24.264854639999999</Data></Cell>
    <Cell><Data ss:Type="Number">0.693195320241074</Data></Cell>
    <Cell><Data ss:Type="Number">0.11529991939473</Data></Cell>
    <Cell><Data ss:Type="Number">0.166472355530593</Data></Cell>
    <Cell><Data ss:Type="String">no</Data></Cell>
   </Row>
   <Row ss:AutoFitHeight="0">
    <Cell><Data ss:Type="String">miR-2476</Data></Cell>
    <Cell><Data ss:Type="Number">18</Data></Cell>
    <Cell><Data ss:Type="Number">116</Data></Cell>
    <Cell><Data ss:Type="Number">2.28926257</Data></Cell>
    <Cell><Data ss:Type="Number">7.2544410780000002</Data></Cell>
    <Cell><Data ss:Type="Number">1.6639815212201601</Data></Cell>
    <Cell ss:StyleID="s63"><Data ss:Type="Number">3.1324454813827198E-18</Data></Cell>
    <Cell ss:StyleID="s63"><Data ss:Type="Number">9.0453762777006697E-18</Data></Cell>
    <Cell><Data ss:Type="String">yes</Data></Cell>
   </Row>
   <Row ss:AutoFitHeight="0">
    <Cell><Data ss:Type="String">miR-26a</Data></Cell>
    <Cell><Data ss:Type="Number">40198</Data></Cell>
    <Cell><Data ss:Type="Number">135350</Data></Cell>
    <Cell><Data ss:Type="Number">5112.4320440000001</Data></Cell>
    <Cell><Data ss:Type="Number">8464.5568960000001</Data></Cell>
    <Cell><Data ss:Type="Number">0.72742478622208995</Data></Cell>
    <Cell ss:StyleID="s63"><Data ss:Type="Number">7.0410665902992103E-12</Data></Cell>
    <Cell ss:StyleID="s63"><Data ss:Type="Number">1.7740726604969599E-11</Data></Cell>
    <Cell><Data ss:Type="String">no</Data></Cell>
   </Row>
   <Row ss:AutoFitHeight="0">
    <Cell><Data ss:Type="String">miR-27a</Data></Cell>
    <Cell><Data ss:Type="Number">15206</Data></Cell>
    <Cell><Data ss:Type="Number">37442</Data></Cell>
    <Cell><Data ss:Type="Number">1933.9181470000001</Data></Cell>
    <Cell><Data ss:Type="Number">2341.558473</Data></Cell>
    <Cell><Data ss:Type="Number">0.27594233111886801</Data></Cell>
    <Cell ss:StyleID="s63"><Data ss:Type="Number">2.4723606517640398E-21</Data></Cell>
    <Cell ss:StyleID="s63"><Data ss:Type="Number">7.4752551470983197E-21</Data></Cell>
    <Cell><Data ss:Type="String">no</Data></Cell>
   </Row>
   <Row ss:AutoFitHeight="0">
    <Cell><Data ss:Type="String">miR-27b</Data></Cell>
    <Cell><Data ss:Type="Number">20984</Data></Cell>
    <Cell><Data ss:Type="Number">45678</Data></Cell>
    <Cell><Data ss:Type="Number">2668.771432</Data></Cell>
    <Cell><Data ss:Type="Number">2856.6237890000002</Data></Cell>
    <Cell><Data ss:Type="Number">9.8135298480890504E-2</Data></Cell>
    <Cell ss:StyleID="s63"><Data ss:Type="Number">8.6989710887536904E-159</Data></Cell>
    <Cell ss:StyleID="s63"><Data ss:Type="Number">9.7201546513465102E-158</Data></Cell>
    <Cell><Data ss:Type="String">no</Data></Cell>
   </Row>
   <Row ss:AutoFitHeight="0">
    <Cell><Data ss:Type="String">miR-27b*</Data></Cell>
    <Cell><Data ss:Type="Number">56</Data></Cell>
    <Cell><Data ss:Type="Number">271</Data></Cell>
    <Cell><Data ss:Type="Number">7.1221502179999998</Data></Cell>
    <Cell><Data ss:Type="Number">16.947875280000002</Data></Cell>
    <Cell><Data ss:Type="Number">1.25071964703713</Data></Cell>
    <Cell><Data ss:Type="Number">0.226302681673544</Data></Cell>
    <Cell><Data ss:Type="Number">0.31101491545508397</Data></Cell>
    <Cell><Data ss:Type="String">no</Data></Cell>
   </Row>
   <Row ss:AutoFitHeight="0">
    <Cell><Data ss:Type="String">miR-28-3p</Data></Cell>
    <Cell><Data ss:Type="Number">5528</Data></Cell>
    <Cell><Data ss:Type="Number">7063</Data></Cell>
    <Cell><Data ss:Type="Number">703.05797150000001</Data></Cell>
    <Cell><Data ss:Type="Number">441.7079081</Data></Cell>
    <Cell><Data ss:Type="Number">-0.670550991533856</Data></Cell>
    <Cell ss:StyleID="s63"><Data ss:Type="Number">4.0007949568515103E-83</Data></Cell>
    <Cell ss:StyleID="s63"><Data ss:Type="Number">2.39117279979265E-82</Data></Cell>
    <Cell><Data ss:Type="String">no</Data></Cell>
   </Row>
   <Row ss:AutoFitHeight="0">
    <Cell><Data ss:Type="String">miR-28-5p</Data></Cell>
    <Cell><Data ss:Type="Number">0.01</Data></Cell>
    <Cell><Data ss:Type="Number">1</Data></Cell>
    <Cell><Data ss:Type="Number">1.2718129999999999E-3</Data></Cell>
    <Cell><Data ss:Type="Number">6.2538284999999999E-2</Data></Cell>
    <Cell><Data ss:Type="Number">5.6197811906634101</Data></Cell>
    <Cell><Data ss:Type="Number">1</Data></Cell>
    <Cell><Data ss:Type="Number">1</Data></Cell>
    <Cell><Data ss:Type="String">no</Data></Cell>
   </Row>
   <Row ss:AutoFitHeight="0">
    <Cell><Data ss:Type="String">miR-296</Data></Cell>
    <Cell><Data ss:Type="Number">212</Data></Cell>
    <Cell><Data ss:Type="Number">636</Data></Cell>
    <Cell><Data ss:Type="Number">26.96242582</Data></Cell>
    <Cell><Data ss:Type="Number">39.774349360000002</Data></Cell>
    <Cell><Data ss:Type="Number">0.56088802854139996</Data></Cell>
    <Cell ss:StyleID="s63"><Data ss:Type="Number">1.12860915186033E-5</Data></Cell>
    <Cell ss:StyleID="s63"><Data ss:Type="Number">2.4171046002342099E-5</Data></Cell>
    <Cell><Data ss:Type="String">no</Data></Cell>
   </Row>
   <Row ss:AutoFitHeight="0">
    <Cell><Data ss:Type="String">miR-299</Data></Cell>
    <Cell><Data ss:Type="Number">6433</Data></Cell>
    <Cell><Data ss:Type="Number">32283</Data></Cell>
    <Cell><Data ss:Type="Number">818.15700630000003</Data></Cell>
    <Cell><Data ss:Type="Number">2018.92346</Data></Cell>
    <Cell><Data ss:Type="Number">1.3031365857701001</Data></Cell>
    <Cell><Data ss:Type="Number">0.61627899044865697</Data></Cell>
    <Cell><Data ss:Type="Number">0.75781674902059704</Data></Cell>
    <Cell><Data ss:Type="String">no</Data></Cell>
   </Row>
   <Row ss:AutoFitHeight="0">
    <Cell><Data ss:Type="String">miR-29a</Data></Cell>
    <Cell><Data ss:Type="Number">129</Data></Cell>
    <Cell><Data ss:Type="Number">842</Data></Cell>
    <Cell><Data ss:Type="Number">16.406381750000001</Data></Cell>
    <Cell><Data ss:Type="Number">52.657236099999999</Data></Cell>
    <Cell><Data ss:Type="Number">1.6823746953066501</Data></Cell>
    <Cell ss:StyleID="s63"><Data ss:Type="Number">1.4190063155698399E-19</Data></Cell>
    <Cell ss:StyleID="s63"><Data ss:Type="Number">4.19177727702814E-19</Data></Cell>
    <Cell><Data ss:Type="String">yes</Data></Cell>
   </Row>
   <Row ss:AutoFitHeight="0">
    <Cell><Data ss:Type="String">miR-29b</Data></Cell>
    <Cell><Data ss:Type="Number">22</Data></Cell>
    <Cell><Data ss:Type="Number">51</Data></Cell>
    <Cell><Data ss:Type="Number">2.7979875860000001</Data></Cell>
    <Cell><Data ss:Type="Number">3.1894525429999998</Data></Cell>
    <Cell><Data ss:Type="Number">0.18891925067893101</Data></Cell>
    <Cell><Data ss:Type="Number">0.70842770113530196</Data></Cell>
    <Cell><Data ss:Type="Number">0.83516476693473696</Data></Cell>
    <Cell><Data ss:Type="String">no</Data></Cell>
   </Row>
   <Row ss:AutoFitHeight="0">
    <Cell><Data ss:Type="String">miR-29c</Data></Cell>
    <Cell><Data ss:Type="Number">83</Data></Cell>
    <Cell><Data ss:Type="Number">211</Data></Cell>
    <Cell><Data ss:Type="Number">10.55604407</Data></Cell>
    <Cell><Data ss:Type="Number">13.195578169999999</Data></Cell>
    <Cell><Data ss:Type="Number">0.32198528552174099</Data></Cell>
    <Cell ss:StyleID="s63"><Data ss:Type="Number">6.3237415418894396E-6</Data></Cell>
    <Cell ss:StyleID="s63"><Data ss:Type="Number">1.36571561030721E-5</Data></Cell>
    <Cell><Data ss:Type="String">no</Data></Cell>
   </Row>
   <Row ss:AutoFitHeight="0">
    <Cell><Data ss:Type="String">miR-301</Data></Cell>
    <Cell><Data ss:Type="Number">0.01</Data></Cell>
    <Cell><Data ss:Type="Number">0.01</Data></Cell>
    <Cell><Data ss:Type="Number">1.2718129999999999E-3</Data></Cell>
    <Cell><Data ss:Type="Number">6.2538299999999997E-4</Data></Cell>
    <Cell><Data ss:Type="Number">-1.0240746530765099</Data></Cell>
    <Cell><Data ss:Type="Number">1</Data></Cell>
    <Cell><Data ss:Type="Number">1</Data></Cell>
    <Cell><Data ss:Type="String">no</Data></Cell>
   </Row>
   <Row ss:AutoFitHeight="0">
    <Cell><Data ss:Type="String">miR-30a-3p</Data></Cell>
    <Cell><Data ss:Type="Number">26071</Data></Cell>
    <Cell><Data ss:Type="Number">16612</Data></Cell>
    <Cell><Data ss:Type="Number">3315.7424700000001</Data></Cell>
    <Cell><Data ss:Type="Number">1038.8859930000001</Data></Cell>
    <Cell><Data ss:Type="Number">-1.6742946166194601</Data></Cell>
    <Cell ss:StyleID="s63"><Data ss:Type="Number">1.5247635984322301E-262</Data></Cell>
    <Cell ss:StyleID="s63"><Data ss:Type="Number">6.5310707466180498E-261</Data></Cell>
    <Cell><Data ss:Type="String">yes</Data></Cell>
   </Row>
   <Row ss:AutoFitHeight="0">
    <Cell><Data ss:Type="String">miR-30a-5p</Data></Cell>
    <Cell><Data ss:Type="Number">645386</Data></Cell>
    <Cell><Data ss:Type="Number">617107</Data></Cell>
    <Cell><Data ss:Type="Number">82081.000719999996</Data></Cell>
    <Cell><Data ss:Type="Number">38592.813540000003</Data></Cell>
    <Cell><Data ss:Type="Number">-1.0887160953738</Data></Cell>
    <Cell><Data ss:Type="Number">0</Data></Cell>
    <Cell><Data ss:Type="Number">0</Data></Cell>
    <Cell><Data ss:Type="String">yes</Data></Cell>
   </Row>
   <Row ss:AutoFitHeight="0">
    <Cell><Data ss:Type="String">miR-30b-3p</Data></Cell>
    <Cell><Data ss:Type="Number">15</Data></Cell>
    <Cell><Data ss:Type="Number">37</Data></Cell>
    <Cell><Data ss:Type="Number">1.907718808</Data></Cell>
    <Cell><Data ss:Type="Number">2.3139165510000002</Data></Cell>
    <Cell><Data ss:Type="Number">0.27848829796866098</Data></Cell>
    <Cell><Data ss:Type="Number">0.62743196335650697</Data></Cell>
    <Cell><Data ss:Type="Number">0.76061327633312503</Data></Cell>
    <Cell><Data ss:Type="String">no</Data></Cell>
   </Row>
   <Row ss:AutoFitHeight="0">
    <Cell><Data ss:Type="String">miR-30b-5p</Data></Cell>
    <Cell><Data ss:Type="Number">12697</Data></Cell>
    <Cell><Data ss:Type="Number">46885</Data></Cell>
    <Cell><Data ss:Type="Number">1614.820381</Data></Cell>
    <Cell><Data ss:Type="Number">2932.1075000000001</Data></Cell>
    <Cell><Data ss:Type="Number">0.86056429742534502</Data></Cell>
    <Cell ss:StyleID="s63"><Data ss:Type="Number">3.2004708346147502E-23</Data></Cell>
    <Cell ss:StyleID="s63"><Data ss:Type="Number">1.08226447959999E-22</Data></Cell>
    <Cell><Data ss:Type="String">no</Data></Cell>
   </Row>
   <Row ss:AutoFitHeight="0">
    <Cell><Data ss:Type="String">miR-30c</Data></Cell>
    <Cell><Data ss:Type="Number">38079</Data></Cell>
    <Cell><Data ss:Type="Number">139959</Data></Cell>
    <Cell><Data ss:Type="Number">4842.9349670000001</Data></Cell>
    <Cell><Data ss:Type="Number">8752.7958519999993</Data></Cell>
    <Cell><Data ss:Type="Number">0.85386229186237705</Data></Cell>
    <Cell ss:StyleID="s63"><Data ss:Type="Number">4.5476017547203996E-16</Data></Cell>
    <Cell ss:StyleID="s63"><Data ss:Type="Number">1.256702850498E-15</Data></Cell>
    <Cell><Data ss:Type="String">no</Data></Cell>
   </Row>
   <Row ss:AutoFitHeight="0">
    <Cell><Data ss:Type="String">miR-30d</Data></Cell>
    <Cell><Data ss:Type="Number">232778</Data></Cell>
    <Cell><Data ss:Type="Number">290131</Data></Cell>
    <Cell><Data ss:Type="Number">29604.997920000002</Data></Cell>
    <Cell><Data ss:Type="Number">18144.29521</Data></Cell>
    <Cell><Data ss:Type="Number">-0.70632473398281004</Data></Cell>
    <Cell ss:StyleID="s63"><Data ss:Type="Number">3.1728287739996202E-106</Data></Cell>
    <Cell ss:StyleID="s63"><Data ss:Type="Number">2.2650472081052901E-105</Data></Cell>
    <Cell><Data ss:Type="String">no</Data></Cell>
   </Row>
   <Row ss:AutoFitHeight="0">
    <Cell><Data ss:Type="String">miR-30e-3p</Data></Cell>
    <Cell><Data ss:Type="Number">44783</Data></Cell>
    <Cell><Data ss:Type="Number">28540</Data></Cell>
    <Cell><Data ss:Type="Number">5695.5580929999996</Data></Cell>
    <Cell><Data ss:Type="Number">1784.842658</Data></Cell>
    <Cell><Data ss:Type="Number">-1.67404031508513</Data></Cell>
    <Cell ss:StyleID="s63"><Data ss:Type="Number">1.2420918222549199E-122</Data></Cell>
    <Cell ss:StyleID="s63"><Data ss:Type="Number">1.02973418812746E-121</Data></Cell>
    <Cell><Data ss:Type="String">yes</Data></Cell>
   </Row>
   <Row ss:AutoFitHeight="0">
    <Cell><Data ss:Type="String">miR-30e-5p</Data></Cell>
    <Cell><Data ss:Type="Number">117076</Data></Cell>
    <Cell><Data ss:Type="Number">241972</Data></Cell>
    <Cell><Data ss:Type="Number">14889.87248</Data></Cell>
    <Cell><Data ss:Type="Number">15132.513940000001</Data></Cell>
    <Cell><Data ss:Type="Number">2.3320281623426101E-2</Data></Cell>
    <Cell><Data ss:Type="Number">0.10392994486745299</Data></Cell>
    <Cell><Data ss:Type="Number">0.151761339948497</Data></Cell>
    <Cell><Data ss:Type="String">no</Data></Cell>
   </Row>
   <Row ss:AutoFitHeight="0">
    <Cell><Data ss:Type="String">miR-32</Data></Cell>
    <Cell><Data ss:Type="Number">2265</Data></Cell>
    <Cell><Data ss:Type="Number">9134</Data></Cell>
    <Cell><Data ss:Type="Number">288.06554010000002</Data></Cell>
    <Cell><Data ss:Type="Number">571.22469660000002</Data></Cell>
    <Cell><Data ss:Type="Number">0.98766126675243304</Data></Cell>
    <Cell><Data ss:Type="Number">0.94018539530057099</Data></Cell>
    <Cell><Data ss:Type="Number">1</Data></Cell>
    <Cell><Data ss:Type="String">no</Data></Cell>
   </Row>
   <Row ss:AutoFitHeight="0">
    <Cell><Data ss:Type="String">miR-320</Data></Cell>
    <Cell><Data ss:Type="Number">7323</Data></Cell>
    <Cell><Data ss:Type="Number">20794</Data></Cell>
    <Cell><Data ss:Type="Number">931.34832219999998</Data></Cell>
    <Cell><Data ss:Type="Number">1300.421102</Data></Cell>
    <Cell><Data ss:Type="Number">0.481586133462584</Data></Cell>
    <Cell><Data ss:Type="Number">0.68557614582166204</Data></Cell>
    <Cell><Data ss:Type="Number">0.818053446602658</Data></Cell>
    <Cell><Data ss:Type="String">no</Data></Cell>
   </Row>
   <Row ss:AutoFitHeight="0">
    <Cell><Data ss:Type="String">miR-323</Data></Cell>
    <Cell><Data ss:Type="Number">11244</Data></Cell>
    <Cell><Data ss:Type="Number">36443</Data></Cell>
    <Cell><Data ss:Type="Number">1430.0260189999999</Data></Cell>
    <Cell><Data ss:Type="Number">2279.0827260000001</Data></Cell>
    <Cell><Data ss:Type="Number">0.67241189565412096</Data></Cell>
    <Cell ss:StyleID="s63"><Data ss:Type="Number">2.2084042926525802E-77</Data></Cell>
    <Cell ss:StyleID="s63"><Data ss:Type="Number">1.26124422935936E-76</Data></Cell>
    <Cell><Data ss:Type="String">no</Data></Cell>
   </Row>
   <Row ss:AutoFitHeight="0">
    <Cell><Data ss:Type="String">miR-324</Data></Cell>
    <Cell><Data ss:Type="Number">473</Data></Cell>
    <Cell><Data ss:Type="Number">1435</Data></Cell>
    <Cell><Data ss:Type="Number">60.156733090000003</Data></Cell>
    <Cell><Data ss:Type="Number">89.742439200000007</Data></Cell>
    <Cell><Data ss:Type="Number">0.57706417578265201</Data></Cell>
    <Cell><Data ss:Type="Number">3.6849428572885E-2</Data></Cell>
    <Cell><Data ss:Type="Number">5.6037296705511497E-2</Data></Cell>
    <Cell><Data ss:Type="String">no</Data></Cell>
   </Row>
   <Row ss:AutoFitHeight="0">
    <Cell><Data ss:Type="String">miR-325</Data></Cell>
    <Cell><Data ss:Type="Number">4</Data></Cell>
    <Cell><Data ss:Type="Number">68</Data></Cell>
    <Cell><Data ss:Type="Number">0.50872501599999997</Data></Cell>
    <Cell><Data ss:Type="Number">4.2526033910000001</Data></Cell>
    <Cell><Data ss:Type="Number">3.0633883676769198</Data></Cell>
    <Cell><Data ss:Type="Number">0.122329491255045</Data></Cell>
    <Cell><Data ss:Type="Number">0.17374387522992199</Data></Cell>
    <Cell><Data ss:Type="String">no</Data></Cell>
   </Row>
   <Row ss:AutoFitHeight="0">
    <Cell><Data ss:Type="String">miR-326</Data></Cell>
    <Cell><Data ss:Type="Number">46</Data></Cell>
    <Cell><Data ss:Type="Number">109</Data></Cell>
    <Cell><Data ss:Type="Number">5.8503376789999999</Data></Cell>
    <Cell><Data ss:Type="Number">6.8166730820000003</Data></Cell>
    <Cell><Data ss:Type="Number">0.22054789624566101</Data></Cell>
    <Cell><Data ss:Type="Number">8.5065755170477E-2</Data></Cell>
    <Cell><Data ss:Type="Number">0.125643098154095</Data></Cell>
    <Cell><Data ss:Type="String">no</Data></Cell>
   </Row>
   <Row ss:AutoFitHeight="0">
    <Cell><Data ss:Type="String">miR-328</Data></Cell>
    <Cell><Data ss:Type="Number">115</Data></Cell>
    <Cell><Data ss:Type="Number">394</Data></Cell>
    <Cell><Data ss:Type="Number">14.6258442</Data></Cell>
    <Cell><Data ss:Type="Number">24.640084349999999</Data></Cell>
    <Cell><Data ss:Type="Number">0.75248729570627704</Data></Cell>
    <Cell><Data ss:Type="Number">0.68312793006761297</Data></Cell>
    <Cell><Data ss:Type="Number">0.818053446602658</Data></Cell>
    <Cell><Data ss:Type="String">no</Data></Cell>
   </Row>
   <Row ss:AutoFitHeight="0">
    <Cell><Data ss:Type="String">miR-331-3p</Data></Cell>
    <Cell><Data ss:Type="Number">1184</Data></Cell>
    <Cell><Data ss:Type="Number">3620</Data></Cell>
    <Cell><Data ss:Type="Number">150.5826046</Data></Cell>
    <Cell><Data ss:Type="Number">226.3885923</Data></Cell>
    <Cell><Data ss:Type="Number">0.58824614416302101</Data></Cell>
    <Cell ss:StyleID="s63"><Data ss:Type="Number">6.4565971926473504E-48</Data></Cell>
    <Cell ss:StyleID="s63"><Data ss:Type="Number">3.0169917791097598E-47</Data></Cell>
    <Cell><Data ss:Type="String">no</Data></Cell>
   </Row>
   <Row ss:AutoFitHeight="0">
    <Cell><Data ss:Type="String">miR-331-5p</Data></Cell>
    <Cell><Data ss:Type="Number">116</Data></Cell>
    <Cell><Data ss:Type="Number">494</Data></Cell>
    <Cell><Data ss:Type="Number">14.753025450000001</Data></Cell>
    <Cell><Data ss:Type="Number">30.893912870000001</Data></Cell>
    <Cell><Data ss:Type="Number">1.06631176425686</Data></Cell>
    <Cell><Data ss:Type="Number">6.9530410449403302E-3</Data></Cell>
    <Cell><Data ss:Type="Number">1.1309693345251001E-2</Data></Cell>
    <Cell><Data ss:Type="String">yes</Data></Cell>
   </Row>
   <Row ss:AutoFitHeight="0">
    <Cell><Data ss:Type="String">miR-335</Data></Cell>
    <Cell><Data ss:Type="Number">5709</Data></Cell>
    <Cell><Data ss:Type="Number">54211</Data></Cell>
    <Cell><Data ss:Type="Number">726.07777850000002</Data></Cell>
    <Cell><Data ss:Type="Number">3390.2629769999999</Data></Cell>
    <Cell><Data ss:Type="Number">2.22320117994362</Data></Cell>
    <Cell><Data ss:Type="String">7.86009805691495e-312</Data></Cell>
    <Cell><Data ss:Type="String">4.04009040125427e-310</Data></Cell>
    <Cell><Data ss:Type="String">yes</Data></Cell>
   </Row>
   <Row ss:AutoFitHeight="0">
    <Cell><Data ss:Type="String">miR-338</Data></Cell>
    <Cell><Data ss:Type="Number">91</Data></Cell>
    <Cell><Data ss:Type="Number">163</Data></Cell>
    <Cell><Data ss:Type="Number">11.5734941</Data></Cell>
    <Cell><Data ss:Type="Number">10.193740480000001</Data></Cell>
    <Cell><Data ss:Type="Number">-0.183140957989428</Data></Cell>
    <Cell><Data ss:Type="Number">0.266681763456177</Data></Cell>
    <Cell><Data ss:Type="Number">0.358833577006479</Data></Cell>
    <Cell><Data ss:Type="String">no</Data></Cell>
   </Row>
   <Row ss:AutoFitHeight="0">
    <Cell><Data ss:Type="String">miR-339-3p</Data></Cell>
    <Cell><Data ss:Type="Number">9</Data></Cell>
    <Cell><Data ss:Type="Number">40</Data></Cell>
    <Cell><Data ss:Type="Number">1.144631285</Data></Cell>
    <Cell><Data ss:Type="Number">2.5015314059999998</Data></Cell>
    <Cell><Data ss:Type="Number">1.1279286208606301</Data></Cell>
    <Cell><Data ss:Type="Number">0.99999999999999101</Data></Cell>
    <Cell><Data ss:Type="Number">1</Data></Cell>
    <Cell><Data ss:Type="String">no</Data></Cell>
   </Row>
   <Row ss:AutoFitHeight="0">
    <Cell><Data ss:Type="String">miR-339-5p</Data></Cell>
    <Cell><Data ss:Type="Number">2949</Data></Cell>
    <Cell><Data ss:Type="Number">9347</Data></Cell>
    <Cell><Data ss:Type="Number">375.05751770000001</Data></Cell>
    <Cell><Data ss:Type="Number">584.54535139999996</Data></Cell>
    <Cell><Data ss:Type="Number">0.640203099258842</Data></Cell>
    <Cell ss:StyleID="s63"><Data ss:Type="Number">1.7675049825494899E-33</Data></Cell>
    <Cell ss:StyleID="s63"><Data ss:Type="Number">7.2102981034161505E-33</Data></Cell>
    <Cell><Data ss:Type="String">no</Data></Cell>
   </Row>
   <Row ss:AutoFitHeight="0">
    <Cell><Data ss:Type="String">miR-340</Data></Cell>
    <Cell><Data ss:Type="Number">4038</Data></Cell>
    <Cell><Data ss:Type="Number">18257</Data></Cell>
    <Cell><Data ss:Type="Number">513.55790320000006</Data></Cell>
    <Cell><Data ss:Type="Number">1141.7614719999999</Data></Cell>
    <Cell><Data ss:Type="Number">1.15266243204062</Data></Cell>
    <Cell ss:StyleID="s63"><Data ss:Type="Number">9.8763530241615999E-114</Data></Cell>
    <Cell ss:StyleID="s63"><Data ss:Type="Number">7.6915840218470601E-113</Data></Cell>
    <Cell><Data ss:Type="String">yes</Data></Cell>
   </Row>
   <Row ss:AutoFitHeight="0">
    <Cell><Data ss:Type="String">miR-342</Data></Cell>
    <Cell><Data ss:Type="Number">739</Data></Cell>
    <Cell><Data ss:Type="Number">2433</Data></Cell>
    <Cell><Data ss:Type="Number">93.986946619999998</Data></Cell>
    <Cell><Data ss:Type="Number">152.1556478</Data></Cell>
    <Cell><Data ss:Type="Number">0.69501557855247798</Data></Cell>
    <Cell><Data ss:Type="Number">7.9066433379091196E-4</Data></Cell>
    <Cell><Data ss:Type="Number">1.4277890154388399E-3</Data></Cell>
    <Cell><Data ss:Type="String">no</Data></Cell>
   </Row>
   <Row ss:AutoFitHeight="0">
    <Cell><Data ss:Type="String">miR-345-3p</Data></Cell>
    <Cell><Data ss:Type="Number">233</Data></Cell>
    <Cell><Data ss:Type="Number">1238</Data></Cell>
    <Cell><Data ss:Type="Number">29.633232159999999</Data></Cell>
    <Cell><Data ss:Type="Number">77.422397020000005</Data></Cell>
    <Cell><Data ss:Type="Number">1.38553498186636</Data></Cell>
    <Cell><Data ss:Type="Number">0.121021712139669</Data></Cell>
    <Cell><Data ss:Type="Number">0.17374387522992199</Data></Cell>
    <Cell><Data ss:Type="String">no</Data></Cell>
   </Row>
   <Row ss:AutoFitHeight="0">
    <Cell><Data ss:Type="String">miR-345-5p</Data></Cell>
    <Cell><Data ss:Type="Number">75</Data></Cell>
    <Cell><Data ss:Type="Number">564</Data></Cell>
    <Cell><Data ss:Type="Number">9.5385940419999997</Data></Cell>
    <Cell><Data ss:Type="Number">35.271592830000003</Data></Cell>
    <Cell><Data ss:Type="Number">1.88665818948895</Data></Cell>
    <Cell ss:StyleID="s63"><Data ss:Type="Number">5.7041008373738502E-14</Data></Cell>
    <Cell ss:StyleID="s63"><Data ss:Type="Number">1.4807615305101801E-13</Data></Cell>
    <Cell><Data ss:Type="String">yes</Data></Cell>
   </Row>
   <Row ss:AutoFitHeight="0">
    <Cell><Data ss:Type="String">miR-34a</Data></Cell>
    <Cell><Data ss:Type="Number">91</Data></Cell>
    <Cell><Data ss:Type="Number">363</Data></Cell>
    <Cell><Data ss:Type="Number">11.5734941</Data></Cell>
    <Cell><Data ss:Type="Number">22.70139751</Data></Cell>
    <Cell><Data ss:Type="Number">0.97195662573235797</Data></Cell>
    <Cell><Data ss:Type="Number">2.34913025991485E-2</Data></Cell>
    <Cell><Data ss:Type="Number">3.6369064867356499E-2</Data></Cell>
    <Cell><Data ss:Type="String">no</Data></Cell>
   </Row>
   <Row ss:AutoFitHeight="0">
    <Cell><Data ss:Type="String">miR-34c</Data></Cell>
    <Cell><Data ss:Type="Number">332</Data></Cell>
    <Cell><Data ss:Type="Number">197</Data></Cell>
    <Cell><Data ss:Type="Number">42.224176290000003</Data></Cell>
    <Cell><Data ss:Type="Number">12.32004218</Data></Cell>
    <Cell><Data ss:Type="Number">-1.7770620837988</Data></Cell>
    <Cell><Data ss:Type="Number">0.45999525818623999</Data></Cell>
    <Cell><Data ss:Type="Number">0.59109390676931906</Data></Cell>
    <Cell><Data ss:Type="String">no</Data></Cell>
   </Row>
   <Row ss:AutoFitHeight="0">
    <Cell><Data ss:Type="String">miR-361-3p</Data></Cell>
    <Cell><Data ss:Type="Number">206</Data></Cell>
    <Cell><Data ss:Type="Number">233</Data></Cell>
    <Cell><Data ss:Type="Number">26.199338300000001</Data></Cell>
    <Cell><Data ss:Type="Number">14.571420440000001</Data></Cell>
    <Cell><Data ss:Type="Number">-0.84638885504722305</Data></Cell>
    <Cell ss:StyleID="s63"><Data ss:Type="Number">2.98300626674592E-9</Data></Cell>
    <Cell ss:StyleID="s63"><Data ss:Type="Number">7.0984500977194602E-9</Data></Cell>
    <Cell><Data ss:Type="String">no</Data></Cell>
   </Row>
   <Row ss:AutoFitHeight="0">
    <Cell><Data ss:Type="String">miR-361-5p</Data></Cell>
    <Cell><Data ss:Type="Number">1977</Data></Cell>
    <Cell><Data ss:Type="Number">9022</Data></Cell>
    <Cell><Data ss:Type="Number">251.43733889999999</Data></Cell>
    <Cell><Data ss:Type="Number">564.22040870000001</Data></Cell>
    <Cell><Data ss:Type="Number">1.1660599428217899</Data></Cell>
    <Cell><Data ss:Type="Number">0.38677951148182999</Data></Cell>
    <Cell><Data ss:Type="Number">0.50458037792299704</Data></Cell>
    <Cell><Data ss:Type="String">no</Data></Cell>
   </Row>
   <Row ss:AutoFitHeight="0">
    <Cell><Data ss:Type="String">miR-362</Data></Cell>
    <Cell><Data ss:Type="Number">2795</Data></Cell>
    <Cell><Data ss:Type="Number">10960</Data></Cell>
    <Cell><Data ss:Type="Number">355.47160459999998</Data></Cell>
    <Cell><Data ss:Type="Number">685.41960529999994</Data></Cell>
    <Cell><Data ss:Type="Number">0.94725313772970399</Data></Cell>
    <Cell ss:StyleID="s63"><Data ss:Type="Number">1.31922138852676E-20</Data></Cell>
    <Cell ss:StyleID="s63"><Data ss:Type="Number">3.9423243819927598E-20</Data></Cell>
    <Cell><Data ss:Type="String">no</Data></Cell>
   </Row>
   <Row ss:AutoFitHeight="0">
    <Cell><Data ss:Type="String">miR-363</Data></Cell>
    <Cell><Data ss:Type="Number">2062</Data></Cell>
    <Cell><Data ss:Type="Number">6004</Data></Cell>
    <Cell><Data ss:Type="Number">262.24774550000001</Data></Cell>
    <Cell><Data ss:Type="Number">375.47986409999999</Data></Cell>
    <Cell><Data ss:Type="Number">0.51780517200030396</Data></Cell>
    <Cell ss:StyleID="s63"><Data ss:Type="Number">1.06746864739819E-8</Data></Cell>
    <Cell ss:StyleID="s63"><Data ss:Type="Number">2.49399493073941E-8</Data></Cell>
    <Cell><Data ss:Type="String">no</Data></Cell>
   </Row>
   <Row ss:AutoFitHeight="0">
    <Cell><Data ss:Type="String">miR-365-3p</Data></Cell>
    <Cell><Data ss:Type="Number">1234</Data></Cell>
    <Cell><Data ss:Type="Number">5375</Data></Cell>
    <Cell><Data ss:Type="Number">156.94166730000001</Data></Cell>
    <Cell><Data ss:Type="Number">336.14328269999999</Data></Cell>
    <Cell><Data ss:Type="Number">1.09884788770061</Data></Cell>
    <Cell ss:StyleID="s63"><Data ss:Type="Number">1.5072353490082999E-30</Data></Cell>
    <Cell ss:StyleID="s63"><Data ss:Type="Number">5.6139055752917798E-30</Data></Cell>
    <Cell><Data ss:Type="String">yes</Data></Cell>
   </Row>
   <Row ss:AutoFitHeight="0">
    <Cell><Data ss:Type="String">miR-365-5p</Data></Cell>
    <Cell><Data ss:Type="Number">41</Data></Cell>
    <Cell><Data ss:Type="Number">60</Data></Cell>
    <Cell><Data ss:Type="Number">5.2144314090000004</Data></Cell>
    <Cell><Data ss:Type="Number">3.7522971090000001</Data></Cell>
    <Cell><Data ss:Type="Number">-0.47473588147101897</Data></Cell>
    <Cell><Data ss:Type="Number">0.79165791009692299</Data></Cell>
    <Cell><Data ss:Type="Number">0.92480037679504201</Data></Cell>
    <Cell><Data ss:Type="String">no</Data></Cell>
   </Row>
   <Row ss:AutoFitHeight="0">
    <Cell><Data ss:Type="String">miR-369</Data></Cell>
    <Cell><Data ss:Type="Number">19877</Data></Cell>
    <Cell><Data ss:Type="Number">147034</Data></Cell>
    <Cell><Data ss:Type="Number">2527.9817840000001</Data></Cell>
    <Cell><Data ss:Type="Number">9195.2542200000007</Data></Cell>
    <Cell><Data ss:Type="Number">1.8629033933357499</Data></Cell>
    <Cell ss:StyleID="s63"><Data ss:Type="Number">1.8126515324728999E-165</Data></Cell>
    <Cell ss:StyleID="s63"><Data ss:Type="Number">2.3292572192276798E-164</Data></Cell>
    <Cell><Data ss:Type="String">yes</Data></Cell>
   </Row>
   <Row ss:AutoFitHeight="0">
    <Cell><Data ss:Type="String">miR-374a</Data></Cell>
    <Cell><Data ss:Type="Number">4778</Data></Cell>
    <Cell><Data ss:Type="Number">20955</Data></Cell>
    <Cell><Data ss:Type="Number">607.67203110000003</Data></Cell>
    <Cell><Data ss:Type="Number">1310.489765</Data></Cell>
    <Cell><Data ss:Type="Number">1.1087412895820301</Data></Cell>
    <Cell ss:StyleID="s63"><Data ss:Type="Number">5.4997434692004604E-53</Data></Cell>
    <Cell ss:StyleID="s63"><Data ss:Type="Number">2.77143935604807E-52</Data></Cell>
    <Cell><Data ss:Type="String">yes</Data></Cell>
   </Row>
   <Row ss:AutoFitHeight="0">
    <Cell><Data ss:Type="String">miR-374a*</Data></Cell>
    <Cell><Data ss:Type="Number">11212</Data></Cell>
    <Cell><Data ss:Type="Number">11284</Data></Cell>
    <Cell><Data ss:Type="Number">1425.9562189999999</Data></Cell>
    <Cell><Data ss:Type="Number">705.68200969999998</Data></Cell>
    <Cell><Data ss:Type="Number">-1.014839551296</Data></Cell>
    <Cell ss:StyleID="s63"><Data ss:Type="Number">3.4010146810476001E-218</Data></Cell>
    <Cell ss:StyleID="s63"><Data ss:Type="Number">7.9460070275384798E-217</Data></Cell>
    <Cell><Data ss:Type="String">yes</Data></Cell>
   </Row>
   <Row ss:AutoFitHeight="0">
    <Cell><Data ss:Type="String">miR-374b-3p</Data></Cell>
    <Cell><Data ss:Type="Number">222</Data></Cell>
    <Cell><Data ss:Type="Number">489</Data></Cell>
    <Cell><Data ss:Type="Number">28.234238359999999</Data></Cell>
    <Cell><Data ss:Type="Number">30.58122144</Data></Cell>
    <Cell><Data ss:Type="Number">0.115200316265873</Data></Cell>
    <Cell><Data ss:Type="Number">2.6804761521167001E-3</Data></Cell>
    <Cell><Data ss:Type="Number">4.6233716180804803E-3</Data></Cell>
    <Cell><Data ss:Type="String">no</Data></Cell>
   </Row>
   <Row ss:AutoFitHeight="0">
    <Cell><Data ss:Type="String">miR-374b-5p</Data></Cell>
    <Cell><Data ss:Type="Number">1166</Data></Cell>
    <Cell><Data ss:Type="Number">8920</Data></Cell>
    <Cell><Data ss:Type="Number">148.293342</Data></Cell>
    <Cell><Data ss:Type="Number">557.84150360000001</Data></Cell>
    <Cell><Data ss:Type="Number">1.9114014495181899</Data></Cell>
    <Cell ss:StyleID="s63"><Data ss:Type="Number">3.0327682687372302E-27</Data></Cell>
    <Cell ss:StyleID="s63"><Data ss:Type="Number">1.08252978481315E-26</Data></Cell>
    <Cell><Data ss:Type="String">yes</Data></Cell>
   </Row>
   <Row ss:AutoFitHeight="0">
    <Cell><Data ss:Type="String">miR-376a</Data></Cell>
    <Cell><Data ss:Type="Number">322</Data></Cell>
    <Cell><Data ss:Type="Number">1941</Data></Cell>
    <Cell><Data ss:Type="Number">40.952363750000004</Data></Cell>
    <Cell><Data ss:Type="Number">121.38681149999999</Data></Cell>
    <Cell><Data ss:Type="Number">1.5675930523763699</Data></Cell>
    <Cell ss:StyleID="s63"><Data ss:Type="Number">1.33498496269992E-14</Data></Cell>
    <Cell ss:StyleID="s63"><Data ss:Type="Number">3.5009299532028602E-14</Data></Cell>
    <Cell><Data ss:Type="String">yes</Data></Cell>
   </Row>
   <Row ss:AutoFitHeight="0">
    <Cell><Data ss:Type="String">miR-376a*</Data></Cell>
    <Cell><Data ss:Type="Number">3307</Data></Cell>
    <Cell><Data ss:Type="Number">43114</Data></Cell>
    <Cell><Data ss:Type="Number">420.58840659999998</Data></Cell>
    <Cell><Data ss:Type="Number">2696.2756260000001</Data></Cell>
    <Cell><Data ss:Type="Number">2.6804869948924299</Data></Cell>
    <Cell ss:StyleID="s63"><Data ss:Type="Number">1.5755474765349501E-228</Data></Cell>
    <Cell ss:StyleID="s63"><Data ss:Type="Number">4.4990633496609205E-227</Data></Cell>
    <Cell><Data ss:Type="String">yes</Data></Cell>
   </Row>
   <Row ss:AutoFitHeight="0">
    <Cell><Data ss:Type="String">miR-376b</Data></Cell>
    <Cell><Data ss:Type="Number">3</Data></Cell>
    <Cell><Data ss:Type="Number">50</Data></Cell>
    <Cell><Data ss:Type="Number">0.38154376200000001</Data></Cell>
    <Cell><Data ss:Type="Number">3.1269142579999998</Data></Cell>
    <Cell><Data ss:Type="Number">3.0348192154394402</Data></Cell>
    <Cell><Data ss:Type="Number">0.332379670047667</Data></Cell>
    <Cell><Data ss:Type="Number">0.44259883524482102</Data></Cell>
    <Cell><Data ss:Type="String">no</Data></Cell>
   </Row>
   <Row ss:AutoFitHeight="0">
    <Cell><Data ss:Type="String">miR-376c</Data></Cell>
    <Cell><Data ss:Type="Number">919</Data></Cell>
    <Cell><Data ss:Type="Number">3177</Data></Cell>
    <Cell><Data ss:Type="Number">116.87957230000001</Data></Cell>
    <Cell><Data ss:Type="Number">198.68413190000001</Data></Cell>
    <Cell><Data ss:Type="Number">0.76545385097842999</Data></Cell>
    <Cell ss:StyleID="s63"><Data ss:Type="Number">1.40523359689921E-38</Data></Cell>
    <Cell ss:StyleID="s63"><Data ss:Type="Number">6.0190839067182699E-38</Data></Cell>
    <Cell><Data ss:Type="String">no</Data></Cell>
   </Row>
   <Row ss:AutoFitHeight="0">
    <Cell><Data ss:Type="String">miR-378</Data></Cell>
    <Cell><Data ss:Type="Number">822318</Data></Cell>
    <Cell><Data ss:Type="Number">470964</Data></Cell>
    <Cell><Data ss:Type="Number">104583.43429999999</Data></Cell>
    <Cell><Data ss:Type="Number">29453.280930000001</Data></Cell>
    <Cell><Data ss:Type="Number">-1.82815409490462</Data></Cell>
    <Cell ss:StyleID="s63"><Data ss:Type="Number">3.7006117914973103E-167</Data></Cell>
    <Cell ss:StyleID="s63"><Data ss:Type="Number">5.0055643706042599E-166</Data></Cell>
    <Cell><Data ss:Type="String">yes</Data></Cell>
   </Row>
   <Row ss:AutoFitHeight="0">
    <Cell><Data ss:Type="String">miR-381</Data></Cell>
    <Cell><Data ss:Type="Number">1494</Data></Cell>
    <Cell><Data ss:Type="Number">6957</Data></Cell>
    <Cell><Data ss:Type="Number">190.00879330000001</Data></Cell>
    <Cell><Data ss:Type="Number">435.0788498</Data></Cell>
    <Cell><Data ss:Type="Number">1.1952107001073999</Data></Cell>
    <Cell ss:StyleID="s63"><Data ss:Type="Number">7.6387266349321505E-23</Data></Cell>
    <Cell ss:StyleID="s63"><Data ss:Type="Number">2.48500347490831E-22</Data></Cell>
    <Cell><Data ss:Type="String">yes</Data></Cell>
   </Row>
   <Row ss:AutoFitHeight="0">
    <Cell><Data ss:Type="String">miR-382</Data></Cell>
    <Cell><Data ss:Type="Number">4526</Data></Cell>
    <Cell><Data ss:Type="Number">13978</Data></Cell>
    <Cell><Data ss:Type="Number">575.62235510000005</Data></Cell>
    <Cell><Data ss:Type="Number">874.16014989999996</Data></Cell>
    <Cell><Data ss:Type="Number">0.602774989629979</Data></Cell>
    <Cell><Data ss:Type="Number">0.88653217159161701</Data></Cell>
    <Cell><Data ss:Type="Number">1</Data></Cell>
    <Cell><Data ss:Type="String">no</Data></Cell>
   </Row>
   <Row ss:AutoFitHeight="0">
    <Cell><Data ss:Type="String">miR-383</Data></Cell>
    <Cell><Data ss:Type="Number">0.01</Data></Cell>
    <Cell><Data ss:Type="Number">4</Data></Cell>
    <Cell><Data ss:Type="Number">1.2718129999999999E-3</Data></Cell>
    <Cell><Data ss:Type="Number">0.25015314100000002</Data></Cell>
    <Cell><Data ss:Type="Number">7.6197811964306599</Data></Cell>
    <Cell><Data ss:Type="Number">0.68754686562713696</Data></Cell>
    <Cell><Data ss:Type="Number">0.818053446602658</Data></Cell>
    <Cell><Data ss:Type="String">no</Data></Cell>
   </Row>
   <Row ss:AutoFitHeight="0">
    <Cell><Data ss:Type="String">miR-411</Data></Cell>
    <Cell><Data ss:Type="Number">26177</Data></Cell>
    <Cell><Data ss:Type="Number">115515</Data></Cell>
    <Cell><Data ss:Type="Number">3329.2236830000002</Data></Cell>
    <Cell><Data ss:Type="Number">7224.1100100000003</Data></Cell>
    <Cell><Data ss:Type="Number">1.11763405744898</Data></Cell>
    <Cell><Data ss:Type="Number">0.14434653701185601</Data></Cell>
    <Cell><Data ss:Type="Number">0.20383000006619201</Data></Cell>
    <Cell><Data ss:Type="String">no</Data></Cell>
   </Row>
   <Row ss:AutoFitHeight="0">
    <Cell><Data ss:Type="String">miR-421</Data></Cell>
    <Cell><Data ss:Type="Number">1</Data></Cell>
    <Cell><Data ss:Type="Number">6</Data></Cell>
    <Cell><Data ss:Type="Number">0.12718125399999999</Data></Cell>
    <Cell><Data ss:Type="Number">0.37522971100000002</Data></Cell>
    <Cell><Data ss:Type="Number">1.5608880272608201</Data></Cell>
    <Cell><Data ss:Type="Number">1</Data></Cell>
    <Cell><Data ss:Type="Number">1</Data></Cell>
    <Cell><Data ss:Type="String">no</Data></Cell>
   </Row>
   <Row ss:AutoFitHeight="0">
    <Cell><Data ss:Type="String">miR-423-3p</Data></Cell>
    <Cell><Data ss:Type="Number">1039</Data></Cell>
    <Cell><Data ss:Type="Number">3362</Data></Cell>
    <Cell><Data ss:Type="Number">132.14132280000001</Data></Cell>
    <Cell><Data ss:Type="Number">210.25371469999999</Data></Cell>
    <Cell><Data ss:Type="Number">0.67004959782076801</Data></Cell>
    <Cell><Data ss:Type="Number">5.1981259854841999E-3</Data></Cell>
    <Cell><Data ss:Type="Number">8.6747946640872708E-3</Data></Cell>
    <Cell><Data ss:Type="String">no</Data></Cell>
   </Row>
   <Row ss:AutoFitHeight="0">
    <Cell><Data ss:Type="String">miR-423-5p</Data></Cell>
    <Cell><Data ss:Type="Number">13753</Data></Cell>
    <Cell><Data ss:Type="Number">23710</Data></Cell>
    <Cell><Data ss:Type="Number">1749.123785</Data></Cell>
    <Cell><Data ss:Type="Number">1482.782741</Data></Cell>
    <Cell><Data ss:Type="Number">-0.23832516402388501</Data></Cell>
    <Cell><Data ss:Type="Number">0</Data></Cell>
    <Cell><Data ss:Type="Number">0</Data></Cell>
    <Cell><Data ss:Type="String">no</Data></Cell>
   </Row>
   <Row ss:AutoFitHeight="0">
    <Cell><Data ss:Type="String">miR-424</Data></Cell>
    <Cell><Data ss:Type="Number">15868</Data></Cell>
    <Cell><Data ss:Type="Number">80126</Data></Cell>
    <Cell><Data ss:Type="Number">2018.1121370000001</Data></Cell>
    <Cell><Data ss:Type="Number">5010.9426359999998</Data></Cell>
    <Cell><Data ss:Type="Number">1.31207568180546</Data></Cell>
    <Cell ss:StyleID="s63"><Data ss:Type="Number">5.2027731128423901E-147</Data></Cell>
    <Cell ss:StyleID="s63"><Data ss:Type="Number">4.9522692222240499E-146</Data></Cell>
    <Cell><Data ss:Type="String">yes</Data></Cell>
   </Row>
   <Row ss:AutoFitHeight="0">
    <Cell><Data ss:Type="String">miR-424*</Data></Cell>
    <Cell><Data ss:Type="Number">277</Data></Cell>
    <Cell><Data ss:Type="Number">1131</Data></Cell>
    <Cell><Data ss:Type="Number">35.229207330000001</Data></Cell>
    <Cell><Data ss:Type="Number">70.730800509999995</Data></Cell>
    <Cell><Data ss:Type="Number">1.0055665753515799</Data></Cell>
    <Cell><Data ss:Type="Number">4.4591665401401297E-2</Data></Cell>
    <Cell><Data ss:Type="Number">6.7017883088655694E-2</Data></Cell>
    <Cell><Data ss:Type="String">no</Data></Cell>
   </Row>
   <Row ss:AutoFitHeight="0">
    <Cell><Data ss:Type="String">miR-425-3p</Data></Cell>
    <Cell><Data ss:Type="Number">161</Data></Cell>
    <Cell><Data ss:Type="Number">558</Data></Cell>
    <Cell><Data ss:Type="Number">20.476181879999999</Data></Cell>
    <Cell><Data ss:Type="Number">34.896363119999997</Data></Cell>
    <Cell><Data ss:Type="Number">0.76912996111660703</Data></Cell>
    <Cell><Data ss:Type="Number">0.70290943485106006</Data></Cell>
    <Cell><Data ss:Type="Number">0.83247799427061098</Data></Cell>
    <Cell><Data ss:Type="String">no</Data></Cell>
   </Row>
   <Row ss:AutoFitHeight="0">
    <Cell><Data ss:Type="String">miR-425-5p</Data></Cell>
    <Cell><Data ss:Type="Number">3149</Data></Cell>
    <Cell><Data ss:Type="Number">20237</Data></Cell>
    <Cell><Data ss:Type="Number">400.49376849999999</Data></Cell>
    <Cell><Data ss:Type="Number">1265.5872770000001</Data></Cell>
    <Cell><Data ss:Type="Number">1.6599553012789601</Data></Cell>
    <Cell ss:StyleID="s63"><Data ss:Type="Number">5.35161069884041E-111</Data></Cell>
    <Cell ss:StyleID="s63"><Data ss:Type="Number">4.0451880870646598E-110</Data></Cell>
    <Cell><Data ss:Type="String">yes</Data></Cell>
   </Row>
   <Row ss:AutoFitHeight="0">
    <Cell><Data ss:Type="String">miR-429</Data></Cell>
    <Cell><Data ss:Type="Number">5</Data></Cell>
    <Cell><Data ss:Type="Number">71</Data></Cell>
    <Cell><Data ss:Type="Number">0.63590626900000002</Data></Cell>
    <Cell><Data ss:Type="Number">4.4402182459999997</Data></Cell>
    <Cell><Data ss:Type="Number">2.8037445531549401</Data></Cell>
    <Cell><Data ss:Type="Number">0.62503749531306096</Data></Cell>
    <Cell><Data ss:Type="Number">0.76061327633312503</Data></Cell>
    <Cell><Data ss:Type="String">no</Data></Cell>
   </Row>
   <Row ss:AutoFitHeight="0">
    <Cell><Data ss:Type="String">miR-432-3p</Data></Cell>
    <Cell><Data ss:Type="Number">125</Data></Cell>
    <Cell><Data ss:Type="Number">419</Data></Cell>
    <Cell><Data ss:Type="Number">15.89765674</Data></Cell>
    <Cell><Data ss:Type="Number">26.203541479999998</Data></Cell>
    <Cell><Data ss:Type="Number">0.72094767621830502</Data></Cell>
    <Cell ss:StyleID="s63"><Data ss:Type="Number">1.18973532234507E-8</Data></Cell>
    <Cell ss:StyleID="s63"><Data ss:Type="Number">2.7546124129971399E-8</Data></Cell>
    <Cell><Data ss:Type="String">no</Data></Cell>
   </Row>
   <Row ss:AutoFitHeight="0">
    <Cell><Data ss:Type="String">miR-432-5p</Data></Cell>
    <Cell><Data ss:Type="Number">3243</Data></Cell>
    <Cell><Data ss:Type="Number">13365</Data></Cell>
    <Cell><Data ss:Type="Number">412.44880640000002</Data></Cell>
    <Cell><Data ss:Type="Number">835.82418110000003</Data></Cell>
    <Cell><Data ss:Type="Number">1.0189844360773901</Data></Cell>
    <Cell><Data ss:Type="Number">0.95947676047821995</Data></Cell>
    <Cell><Data ss:Type="Number">1</Data></Cell>
    <Cell><Data ss:Type="String">no</Data></Cell>
   </Row>
   <Row ss:AutoFitHeight="0">
    <Cell><Data ss:Type="String">miR-4331</Data></Cell>
    <Cell><Data ss:Type="Number">45</Data></Cell>
    <Cell><Data ss:Type="Number">17</Data></Cell>
    <Cell><Data ss:Type="Number">5.723156425</Data></Cell>
    <Cell><Data ss:Type="Number">1.063150848</Data></Cell>
    <Cell><Data ss:Type="Number">-2.4284647270531101</Data></Cell>
    <Cell><Data ss:Type="Number">1.6202828339948201E-2</Data></Cell>
    <Cell><Data ss:Type="Number">2.5704486934362201E-2</Data></Cell>
    <Cell><Data ss:Type="String">yes</Data></Cell>
   </Row>
   <Row ss:AutoFitHeight="0">
    <Cell><Data ss:Type="String">miR-4332</Data></Cell>
    <Cell><Data ss:Type="Number">1</Data></Cell>
    <Cell><Data ss:Type="Number">9</Data></Cell>
    <Cell><Data ss:Type="Number">0.12718125399999999</Data></Cell>
    <Cell><Data ss:Type="Number">0.56284456599999999</Data></Cell>
    <Cell><Data ss:Type="Number">2.14585052670036</Data></Cell>
    <Cell><Data ss:Type="Number">0.99999999999994904</Data></Cell>
    <Cell><Data ss:Type="Number">1</Data></Cell>
    <Cell><Data ss:Type="String">no</Data></Cell>
   </Row>
   <Row ss:AutoFitHeight="0">
    <Cell><Data ss:Type="String">miR-4333</Data></Cell>
    <Cell><Data ss:Type="Number">0.01</Data></Cell>
    <Cell><Data ss:Type="Number">0.01</Data></Cell>
    <Cell><Data ss:Type="Number">1.2718129999999999E-3</Data></Cell>
    <Cell><Data ss:Type="Number">6.2538299999999997E-4</Data></Cell>
    <Cell><Data ss:Type="Number">-1.0240746530765099</Data></Cell>
    <Cell><Data ss:Type="Number">1</Data></Cell>
    <Cell><Data ss:Type="Number">1</Data></Cell>
    <Cell><Data ss:Type="String">no</Data></Cell>
   </Row>
   <Row ss:AutoFitHeight="0">
    <Cell><Data ss:Type="String">miR-4334-3p</Data></Cell>
    <Cell><Data ss:Type="Number">38</Data></Cell>
    <Cell><Data ss:Type="Number">169</Data></Cell>
    <Cell><Data ss:Type="Number">4.8328876479999998</Data></Cell>
    <Cell><Data ss:Type="Number">10.56897019</Data></Cell>
    <Cell><Data ss:Type="Number">1.12887745014007</Data></Cell>
    <Cell><Data ss:Type="Number">0.12236436348877799</Data></Cell>
    <Cell><Data ss:Type="Number">0.17374387522992199</Data></Cell>
    <Cell><Data ss:Type="String">no</Data></Cell>
   </Row>
   <Row ss:AutoFitHeight="0">
    <Cell><Data ss:Type="String">miR-4334-5p</Data></Cell>
    <Cell><Data ss:Type="Number">0.01</Data></Cell>
    <Cell><Data ss:Type="Number">0.01</Data></Cell>
    <Cell><Data ss:Type="Number">1.2718129999999999E-3</Data></Cell>
    <Cell><Data ss:Type="Number">6.2538299999999997E-4</Data></Cell>
    <Cell><Data ss:Type="Number">-1.0240746530765099</Data></Cell>
    <Cell><Data ss:Type="Number">1</Data></Cell>
    <Cell><Data ss:Type="Number">1</Data></Cell>
    <Cell><Data ss:Type="String">no</Data></Cell>
   </Row>
   <Row ss:AutoFitHeight="0">
    <Cell><Data ss:Type="String">miR-4335</Data></Cell>
    <Cell><Data ss:Type="Number">0.01</Data></Cell>
    <Cell><Data ss:Type="Number">0.01</Data></Cell>
    <Cell><Data ss:Type="Number">1.2718129999999999E-3</Data></Cell>
    <Cell><Data ss:Type="Number">6.2538299999999997E-4</Data></Cell>
    <Cell><Data ss:Type="Number">-1.0240746530765099</Data></Cell>
    <Cell><Data ss:Type="Number">1</Data></Cell>
    <Cell><Data ss:Type="Number">1</Data></Cell>
    <Cell><Data ss:Type="String">no</Data></Cell>
   </Row>
   <Row ss:AutoFitHeight="0">
    <Cell><Data ss:Type="String">miR-4336</Data></Cell>
    <Cell><Data ss:Type="Number">0.01</Data></Cell>
    <Cell><Data ss:Type="Number">0.01</Data></Cell>
    <Cell><Data ss:Type="Number">1.2718129999999999E-3</Data></Cell>
    <Cell><Data ss:Type="Number">6.2538299999999997E-4</Data></Cell>
    <Cell><Data ss:Type="Number">-1.0240746530765099</Data></Cell>
    <Cell><Data ss:Type="Number">1</Data></Cell>
    <Cell><Data ss:Type="Number">1</Data></Cell>
    <Cell><Data ss:Type="String">no</Data></Cell>
   </Row>
   <Row ss:AutoFitHeight="0">
    <Cell><Data ss:Type="String">miR-4337</Data></Cell>
    <Cell><Data ss:Type="Number">0.01</Data></Cell>
    <Cell><Data ss:Type="Number">0.01</Data></Cell>
    <Cell><Data ss:Type="Number">1.2718129999999999E-3</Data></Cell>
    <Cell><Data ss:Type="Number">6.2538299999999997E-4</Data></Cell>
    <Cell><Data ss:Type="Number">-1.0240746530765099</Data></Cell>
    <Cell><Data ss:Type="Number">1</Data></Cell>
    <Cell><Data ss:Type="Number">1</Data></Cell>
    <Cell><Data ss:Type="String">no</Data></Cell>
   </Row>
   <Row ss:AutoFitHeight="0">
    <Cell><Data ss:Type="String">miR-4338</Data></Cell>
    <Cell><Data ss:Type="Number">1</Data></Cell>
    <Cell><Data ss:Type="Number">0.01</Data></Cell>
    <Cell><Data ss:Type="Number">0.12718125399999999</Data></Cell>
    <Cell><Data ss:Type="Number">6.2538299999999997E-4</Data></Cell>
    <Cell><Data ss:Type="Number">-7.6679303210450902</Data></Cell>
    <Cell><Data ss:Type="Number">1</Data></Cell>
    <Cell><Data ss:Type="Number">1</Data></Cell>
    <Cell><Data ss:Type="String">no</Data></Cell>
   </Row>
   <Row ss:AutoFitHeight="0">
    <Cell><Data ss:Type="String">miR-4339</Data></Cell>
    <Cell><Data ss:Type="Number">0.01</Data></Cell>
    <Cell><Data ss:Type="Number">0.01</Data></Cell>
    <Cell><Data ss:Type="Number">1.2718129999999999E-3</Data></Cell>
    <Cell><Data ss:Type="Number">6.2538299999999997E-4</Data></Cell>
    <Cell><Data ss:Type="Number">-1.0240746530765099</Data></Cell>
    <Cell><Data ss:Type="Number">1</Data></Cell>
    <Cell><Data ss:Type="Number">1</Data></Cell>
    <Cell><Data ss:Type="String">no</Data></Cell>
   </Row>
   <Row ss:AutoFitHeight="0">
    <Cell><Data ss:Type="String">miR-450a</Data></Cell>
    <Cell><Data ss:Type="Number">4130</Data></Cell>
    <Cell><Data ss:Type="Number">17328</Data></Cell>
    <Cell><Data ss:Type="Number">525.25857859999996</Data></Cell>
    <Cell><Data ss:Type="Number">1083.663405</Data></Cell>
    <Cell><Data ss:Type="Number">1.0448169885048499</Data></Cell>
    <Cell ss:StyleID="s63"><Data ss:Type="Number">2.7689147326165298E-6</Data></Cell>
    <Cell ss:StyleID="s63"><Data ss:Type="Number">6.0821460366021196E-6</Data></Cell>
    <Cell><Data ss:Type="String">yes</Data></Cell>
   </Row>
   <Row ss:AutoFitHeight="0">
    <Cell><Data ss:Type="String">miR-450b-3p</Data></Cell>
    <Cell><Data ss:Type="Number">70</Data></Cell>
    <Cell><Data ss:Type="Number">409</Data></Cell>
    <Cell><Data ss:Type="Number">8.9026877720000002</Data></Cell>
    <Cell><Data ss:Type="Number">25.578158630000001</Data></Cell>
    <Cell><Data ss:Type="Number">1.5225995436542501</Data></Cell>
    <Cell><Data ss:Type="Number">5.8436639641418805E-4</Data></Cell>
    <Cell><Data ss:Type="Number">1.0727297419888999E-3</Data></Cell>
    <Cell><Data ss:Type="String">yes</Data></Cell>
   </Row>
   <Row ss:AutoFitHeight="0">
    <Cell><Data ss:Type="String">miR-450b-5p</Data></Cell>
    <Cell><Data ss:Type="Number">17485</Data></Cell>
    <Cell><Data ss:Type="Number">50898</Data></Cell>
    <Cell><Data ss:Type="Number">2223.764224</Data></Cell>
    <Cell><Data ss:Type="Number">3183.0736379999998</Data></Cell>
    <Cell><Data ss:Type="Number">0.51741669949694102</Data></Cell>
    <Cell ss:StyleID="s63"><Data ss:Type="Number">3.12645329394981E-17</Data></Cell>
    <Cell ss:StyleID="s63"><Data ss:Type="Number">8.8296538081879403E-17</Data></Cell>
    <Cell><Data ss:Type="String">no</Data></Cell>
   </Row>
   <Row ss:AutoFitHeight="0">
    <Cell><Data ss:Type="String">miR-450c-3p</Data></Cell>
    <Cell><Data ss:Type="Number">133</Data></Cell>
    <Cell><Data ss:Type="Number">588</Data></Cell>
    <Cell><Data ss:Type="Number">16.915106770000001</Data></Cell>
    <Cell><Data ss:Type="Number">36.77251167</Data></Cell>
    <Cell><Data ss:Type="Number">1.1203154365844601</Data></Cell>
    <Cell><Data ss:Type="Number">0.31063083758113502</Data></Cell>
    <Cell><Data ss:Type="Number">0.415792319053915</Data></Cell>
    <Cell><Data ss:Type="String">no</Data></Cell>
   </Row>
   <Row ss:AutoFitHeight="0">
    <Cell><Data ss:Type="String">miR-450c-5p</Data></Cell>
    <Cell><Data ss:Type="Number">11127</Data></Cell>
    <Cell><Data ss:Type="Number">69198</Data></Cell>
    <Cell><Data ss:Type="Number">1415.145812</Data></Cell>
    <Cell><Data ss:Type="Number">4327.5242559999997</Data></Cell>
    <Cell><Data ss:Type="Number">1.6125911946973699</Data></Cell>
    <Cell ss:StyleID="s63"><Data ss:Type="Number">2.5307728012298302E-241</Data></Cell>
    <Cell ss:StyleID="s63"><Data ss:Type="Number">8.1301076239508402E-240</Data></Cell>
    <Cell><Data ss:Type="String">yes</Data></Cell>
   </Row>
   <Row ss:AutoFitHeight="0">
    <Cell><Data ss:Type="String">miR-451</Data></Cell>
    <Cell><Data ss:Type="Number">32064</Data></Cell>
    <Cell><Data ss:Type="Number">79584</Data></Cell>
    <Cell><Data ss:Type="Number">4077.9397250000002</Data></Cell>
    <Cell><Data ss:Type="Number">4977.0468860000001</Data></Cell>
    <Cell><Data ss:Type="Number">0.28744952650920103</Data></Cell>
    <Cell><Data ss:Type="Number">0</Data></Cell>
    <Cell><Data ss:Type="Number">0</Data></Cell>
    <Cell><Data ss:Type="String">no</Data></Cell>
   </Row>
   <Row ss:AutoFitHeight="0">
    <Cell><Data ss:Type="String">miR-455</Data></Cell>
    <Cell><Data ss:Type="Number">1297</Data></Cell>
    <Cell><Data ss:Type="Number">14327</Data></Cell>
    <Cell><Data ss:Type="Number">164.9540863</Data></Cell>
    <Cell><Data ss:Type="Number">895.98601140000005</Data></Cell>
    <Cell><Data ss:Type="Number">2.4414116910638901</Data></Cell>
    <Cell ss:StyleID="s63"><Data ss:Type="Number">6.2677825330588902E-18</Data></Cell>
    <Cell ss:StyleID="s63"><Data ss:Type="Number">1.7898001233290399E-17</Data></Cell>
    <Cell><Data ss:Type="String">yes</Data></Cell>
   </Row>
   <Row ss:AutoFitHeight="0">
    <Cell><Data ss:Type="String">miR-484</Data></Cell>
    <Cell><Data ss:Type="Number">0.01</Data></Cell>
    <Cell><Data ss:Type="Number">0.01</Data></Cell>
    <Cell><Data ss:Type="Number">1.2718129999999999E-3</Data></Cell>
    <Cell><Data ss:Type="Number">6.2538299999999997E-4</Data></Cell>
    <Cell><Data ss:Type="Number">-1.0240746530765099</Data></Cell>
    <Cell><Data ss:Type="Number">1</Data></Cell>
    <Cell><Data ss:Type="Number">1</Data></Cell>
    <Cell><Data ss:Type="String">no</Data></Cell>
   </Row>
   <Row ss:AutoFitHeight="0">
    <Cell><Data ss:Type="String">miR-486</Data></Cell>
    <Cell><Data ss:Type="Number">1761</Data></Cell>
    <Cell><Data ss:Type="Number">4269</Data></Cell>
    <Cell><Data ss:Type="Number">223.96618810000001</Data></Cell>
    <Cell><Data ss:Type="Number">266.97593929999999</Data></Cell>
    <Cell><Data ss:Type="Number">0.25342878079236397</Data></Cell>
    <Cell><Data ss:Type="Number">1.8447259054618799E-3</Data></Cell>
    <Cell><Data ss:Type="Number">3.2251330456034202E-3</Data></Cell>
    <Cell><Data ss:Type="String">no</Data></Cell>
   </Row>
   <Row ss:AutoFitHeight="0">
    <Cell><Data ss:Type="String">miR-487b</Data></Cell>
    <Cell><Data ss:Type="Number">96</Data></Cell>
    <Cell><Data ss:Type="Number">513</Data></Cell>
    <Cell><Data ss:Type="Number">12.209400369999999</Data></Cell>
    <Cell><Data ss:Type="Number">32.082140289999998</Data></Cell>
    <Cell><Data ss:Type="Number">1.3937780430573501</Data></Cell>
    <Cell><Data ss:Type="Number">8.6160665175794501E-3</Data></Cell>
    <Cell><Data ss:Type="Number">1.3753596863465299E-2</Data></Cell>
    <Cell><Data ss:Type="String">yes</Data></Cell>
   </Row>
   <Row ss:AutoFitHeight="0">
    <Cell><Data ss:Type="String">miR-490</Data></Cell>
    <Cell><Data ss:Type="Number">3</Data></Cell>
    <Cell><Data ss:Type="Number">28</Data></Cell>
    <Cell><Data ss:Type="Number">0.38154376200000001</Data></Cell>
    <Cell><Data ss:Type="Number">1.751071984</Data></Cell>
    <Cell><Data ss:Type="Number">2.1983179473268502</Data></Cell>
    <Cell><Data ss:Type="Number">0.50791091043804204</Data></Cell>
    <Cell><Data ss:Type="Number">0.64302021666293996</Data></Cell>
    <Cell><Data ss:Type="String">no</Data></Cell>
   </Row>
   <Row ss:AutoFitHeight="0">
    <Cell><Data ss:Type="String">miR-491</Data></Cell>
    <Cell><Data ss:Type="Number">20</Data></Cell>
    <Cell><Data ss:Type="Number">95</Data></Cell>
    <Cell><Data ss:Type="Number">2.5436250779999998</Data></Cell>
    <Cell><Data ss:Type="Number">5.9411370899999998</Data></Cell>
    <Cell><Data ss:Type="Number">1.2238530409152499</Data></Cell>
    <Cell><Data ss:Type="Number">0.66154381819146002</Data></Cell>
    <Cell><Data ss:Type="Number">0.79820075716058803</Data></Cell>
    <Cell><Data ss:Type="String">no</Data></Cell>
   </Row>
   <Row ss:AutoFitHeight="0">
    <Cell><Data ss:Type="String">miR-494</Data></Cell>
    <Cell><Data ss:Type="Number">0.01</Data></Cell>
    <Cell><Data ss:Type="Number">0.01</Data></Cell>
    <Cell><Data ss:Type="Number">1.2718129999999999E-3</Data></Cell>
    <Cell><Data ss:Type="Number">6.2538299999999997E-4</Data></Cell>
    <Cell><Data ss:Type="Number">-1.0240746530765099</Data></Cell>
    <Cell><Data ss:Type="Number">1</Data></Cell>
    <Cell><Data ss:Type="Number">1</Data></Cell>
    <Cell><Data ss:Type="String">no</Data></Cell>
   </Row>
   <Row ss:AutoFitHeight="0">
    <Cell><Data ss:Type="String">miR-497</Data></Cell>
    <Cell><Data ss:Type="Number">96</Data></Cell>
    <Cell><Data ss:Type="Number">225</Data></Cell>
    <Cell><Data ss:Type="Number">12.209400369999999</Data></Cell>
    <Cell><Data ss:Type="Number">14.07111416</Data></Cell>
    <Cell><Data ss:Type="Number">0.20474421843349799</Data></Cell>
    <Cell><Data ss:Type="Number">2.1133634688168298E-2</Data></Cell>
    <Cell><Data ss:Type="Number">3.2917237059753003E-2</Data></Cell>
    <Cell><Data ss:Type="String">no</Data></Cell>
   </Row>
   <Row ss:AutoFitHeight="0">
    <Cell><Data ss:Type="String">miR-499-3p</Data></Cell>
    <Cell><Data ss:Type="Number">90</Data></Cell>
    <Cell><Data ss:Type="Number">1386</Data></Cell>
    <Cell><Data ss:Type="Number">11.44631285</Data></Cell>
    <Cell><Data ss:Type="Number">86.678063230000006</Data></Cell>
    <Cell><Data ss:Type="Number">2.9207839734245198</Data></Cell>
    <Cell><Data ss:Type="Number">3.7207643489175102E-2</Data></Cell>
    <Cell><Data ss:Type="Number">5.6249202215988302E-2</Data></Cell>
    <Cell><Data ss:Type="String">no</Data></Cell>
   </Row>
   <Row ss:AutoFitHeight="0">
    <Cell><Data ss:Type="String">miR-499-5p</Data></Cell>
    <Cell><Data ss:Type="Number">21612</Data></Cell>
    <Cell><Data ss:Type="Number">106916</Data></Cell>
    <Cell><Data ss:Type="Number">2748.641259</Data></Cell>
    <Cell><Data ss:Type="Number">6686.343296</Data></Cell>
    <Cell><Data ss:Type="Number">1.28249880424977</Data></Cell>
    <Cell ss:StyleID="s63"><Data ss:Type="Number">3.3300144924179402E-219</Data></Cell>
    <Cell ss:StyleID="s63"><Data ss:Type="Number">8.5581372455141096E-218</Data></Cell>
    <Cell><Data ss:Type="String">yes</Data></Cell>
   </Row>
   <Row ss:AutoFitHeight="0">
    <Cell><Data ss:Type="String">miR-500</Data></Cell>
    <Cell><Data ss:Type="Number">2982</Data></Cell>
    <Cell><Data ss:Type="Number">3787</Data></Cell>
    <Cell><Data ss:Type="Number">379.25449909999998</Data></Cell>
    <Cell><Data ss:Type="Number">236.83248589999999</Data></Cell>
    <Cell><Data ss:Type="Number">-0.67929930877103695</Data></Cell>
    <Cell><Data ss:Type="Number">4.4461893607767597E-3</Data></Cell>
    <Cell><Data ss:Type="Number">7.4684357236576996E-3</Data></Cell>
    <Cell><Data ss:Type="String">no</Data></Cell>
   </Row>
   <Row ss:AutoFitHeight="0">
    <Cell><Data ss:Type="String">miR-503</Data></Cell>
    <Cell><Data ss:Type="Number">13936</Data></Cell>
    <Cell><Data ss:Type="Number">36006</Data></Cell>
    <Cell><Data ss:Type="Number">1772.397954</Data></Cell>
    <Cell><Data ss:Type="Number">2251.7534949999999</Data></Cell>
    <Cell><Data ss:Type="Number">0.34534633414751598</Data></Cell>
    <Cell ss:StyleID="s63"><Data ss:Type="Number">3.8089451993881202E-42</Data></Cell>
    <Cell ss:StyleID="s63"><Data ss:Type="Number">1.7173665197241199E-41</Data></Cell>
    <Cell><Data ss:Type="String">no</Data></Cell>
   </Row>
   <Row ss:AutoFitHeight="0">
    <Cell><Data ss:Type="String">miR-504</Data></Cell>
    <Cell><Data ss:Type="Number">424</Data></Cell>
    <Cell><Data ss:Type="Number">2402</Data></Cell>
    <Cell><Data ss:Type="Number">53.924851650000001</Data></Cell>
    <Cell><Data ss:Type="Number">150.2169609</Data></Cell>
    <Cell><Data ss:Type="Number">1.47802550823729</Data></Cell>
    <Cell><Data ss:Type="Number">5.4471404092780503E-3</Data></Cell>
    <Cell><Data ss:Type="Number">9.0317102269964998E-3</Data></Cell>
    <Cell><Data ss:Type="String">yes</Data></Cell>
   </Row>
   <Row ss:AutoFitHeight="0">
    <Cell><Data ss:Type="String">miR-505</Data></Cell>
    <Cell><Data ss:Type="Number">588</Data></Cell>
    <Cell><Data ss:Type="Number">2082</Data></Cell>
    <Cell><Data ss:Type="Number">74.782577290000006</Data></Cell>
    <Cell><Data ss:Type="Number">130.2047097</Data></Cell>
    <Cell><Data ss:Type="Number">0.80000753601044605</Data></Cell>
    <Cell ss:StyleID="s63"><Data ss:Type="Number">8.3990920852384593E-5</Data></Cell>
    <Cell><Data ss:Type="Number">1.6733074929506099E-4</Data></Cell>
    <Cell><Data ss:Type="String">no</Data></Cell>
   </Row>
   <Row ss:AutoFitHeight="0">
    <Cell><Data ss:Type="String">miR-532-3p</Data></Cell>
    <Cell><Data ss:Type="Number">2841</Data></Cell>
    <Cell><Data ss:Type="Number">9159</Data></Cell>
    <Cell><Data ss:Type="Number">361.32194229999999</Data></Cell>
    <Cell><Data ss:Type="Number">572.78815369999995</Data></Cell>
    <Cell><Data ss:Type="Number">0.66471678617540397</Data></Cell>
    <Cell ss:StyleID="s63"><Data ss:Type="Number">6.2626587774536404E-11</Data></Cell>
    <Cell ss:StyleID="s63"><Data ss:Type="Number">1.5328602912434101E-10</Data></Cell>
    <Cell><Data ss:Type="String">no</Data></Cell>
   </Row>
   <Row ss:AutoFitHeight="0">
    <Cell><Data ss:Type="String">miR-532-5p</Data></Cell>
    <Cell><Data ss:Type="Number">34002</Data></Cell>
    <Cell><Data ss:Type="Number">63432</Data></Cell>
    <Cell><Data ss:Type="Number">4324.4169949999996</Data></Cell>
    <Cell><Data ss:Type="Number">3966.928504</Data></Cell>
    <Cell><Data ss:Type="Number">-0.124483250009636</Data></Cell>
    <Cell ss:StyleID="s63"><Data ss:Type="Number">5.0617283387911402E-157</Data></Cell>
    <Cell ss:StyleID="s63"><Data ss:Type="Number">5.0033237810358595E-156</Data></Cell>
    <Cell><Data ss:Type="String">no</Data></Cell>
   </Row>
   <Row ss:AutoFitHeight="0">
    <Cell><Data ss:Type="String">miR-542-3p</Data></Cell>
    <Cell><Data ss:Type="Number">257659</Data></Cell>
    <Cell><Data ss:Type="Number">420258</Data></Cell>
    <Cell><Data ss:Type="Number">32769.394699999997</Data></Cell>
    <Cell><Data ss:Type="Number">26282.214639999998</Data></Cell>
    <Cell><Data ss:Type="Number">-0.31826217659140399</Data></Cell>
    <Cell ss:StyleID="s63"><Data ss:Type="Number">1.25699576543534E-169</Data></Cell>
    <Cell ss:StyleID="s63"><Data ss:Type="Number">1.79471062064934E-168</Data></Cell>
    <Cell><Data ss:Type="String">no</Data></Cell>
   </Row>
   <Row ss:AutoFitHeight="0">
    <Cell><Data ss:Type="String">miR-542-5p</Data></Cell>
    <Cell><Data ss:Type="Number">2061</Data></Cell>
    <Cell><Data ss:Type="Number">12232</Data></Cell>
    <Cell><Data ss:Type="Number">262.12056430000001</Data></Cell>
    <Cell><Data ss:Type="Number">764.96830399999999</Data></Cell>
    <Cell><Data ss:Type="Number">1.54516942912974</Data></Cell>
    <Cell ss:StyleID="s63"><Data ss:Type="Number">6.6374495898192597E-126</Data></Cell>
    <Cell ss:StyleID="s63"><Data ss:Type="Number">5.6860818152785002E-125</Data></Cell>
    <Cell><Data ss:Type="String">yes</Data></Cell>
   </Row>
   <Row ss:AutoFitHeight="0">
    <Cell><Data ss:Type="String">miR-545</Data></Cell>
    <Cell><Data ss:Type="Number">96</Data></Cell>
    <Cell><Data ss:Type="Number">538</Data></Cell>
    <Cell><Data ss:Type="Number">12.209400369999999</Data></Cell>
    <Cell><Data ss:Type="Number">33.645597410000001</Data></Cell>
    <Cell><Data ss:Type="Number">1.46242538961491</Data></Cell>
    <Cell><Data ss:Type="Number">6.2198813817422602E-3</Data></Cell>
    <Cell><Data ss:Type="Number">1.01815892682023E-2</Data></Cell>
    <Cell><Data ss:Type="String">yes</Data></Cell>
   </Row>
   <Row ss:AutoFitHeight="0">
    <Cell><Data ss:Type="String">miR-545*</Data></Cell>
    <Cell><Data ss:Type="Number">70</Data></Cell>
    <Cell><Data ss:Type="Number">231</Data></Cell>
    <Cell><Data ss:Type="Number">8.9026877720000002</Data></Cell>
    <Cell><Data ss:Type="Number">14.44634387</Data></Cell>
    <Cell><Data ss:Type="Number">0.69839155195763603</Data></Cell>
    <Cell><Data ss:Type="Number">6.3171793307937305E-2</Data></Cell>
    <Cell><Data ss:Type="Number">9.3844802775375005E-2</Data></Cell>
    <Cell><Data ss:Type="String">no</Data></Cell>
   </Row>
   <Row ss:AutoFitHeight="0">
    <Cell><Data ss:Type="String">miR-574</Data></Cell>
    <Cell><Data ss:Type="Number">1500</Data></Cell>
    <Cell><Data ss:Type="Number">3680</Data></Cell>
    <Cell><Data ss:Type="Number">190.77188079999999</Data></Cell>
    <Cell><Data ss:Type="Number">230.14088939999999</Data></Cell>
    <Cell><Data ss:Type="Number">0.27066879352969198</Data></Cell>
    <Cell><Data ss:Type="Number">0.92054434941826102</Data></Cell>
    <Cell><Data ss:Type="Number">1</Data></Cell>
    <Cell><Data ss:Type="String">no</Data></Cell>
   </Row>
   <Row ss:AutoFitHeight="0">
    <Cell><Data ss:Type="String">miR-615</Data></Cell>
    <Cell><Data ss:Type="Number">67</Data></Cell>
    <Cell><Data ss:Type="Number">244</Data></Cell>
    <Cell><Data ss:Type="Number">8.5211440110000005</Data></Cell>
    <Cell><Data ss:Type="Number">15.259341579999999</Data></Cell>
    <Cell><Data ss:Type="Number">0.84057367476689904</Data></Cell>
    <Cell><Data ss:Type="Number">0.71711378337615195</Data></Cell>
    <Cell><Data ss:Type="Number">0.84154448551447902</Data></Cell>
    <Cell><Data ss:Type="String">no</Data></Cell>
   </Row>
   <Row ss:AutoFitHeight="0">
    <Cell><Data ss:Type="String">miR-628</Data></Cell>
    <Cell><Data ss:Type="Number">181</Data></Cell>
    <Cell><Data ss:Type="Number">735</Data></Cell>
    <Cell><Data ss:Type="Number">23.01980695</Data></Cell>
    <Cell><Data ss:Type="Number">45.965639590000002</Data></Cell>
    <Cell><Data ss:Type="Number">0.99768008044891099</Data></Cell>
    <Cell><Data ss:Type="Number">0.18837206952770499</Data></Cell>
    <Cell><Data ss:Type="Number">0.26168444253308198</Data></Cell>
    <Cell><Data ss:Type="String">no</Data></Cell>
   </Row>
   <Row ss:AutoFitHeight="0">
    <Cell><Data ss:Type="String">miR-652</Data></Cell>
    <Cell><Data ss:Type="Number">22</Data></Cell>
    <Cell><Data ss:Type="Number">91</Data></Cell>
    <Cell><Data ss:Type="Number">2.7979875860000001</Data></Cell>
    <Cell><Data ss:Type="Number">5.6909839489999996</Data></Cell>
    <Cell><Data ss:Type="Number">1.0242885488365401</Data></Cell>
    <Cell><Data ss:Type="Number">7.3929871950738401E-3</Data></Cell>
    <Cell><Data ss:Type="Number">1.19496711266288E-2</Data></Cell>
    <Cell><Data ss:Type="String">yes</Data></Cell>
   </Row>
   <Row ss:AutoFitHeight="0">
    <Cell><Data ss:Type="String">miR-664-3p</Data></Cell>
    <Cell><Data ss:Type="Number">99</Data></Cell>
    <Cell><Data ss:Type="Number">390</Data></Cell>
    <Cell><Data ss:Type="Number">12.59094414</Data></Cell>
    <Cell><Data ss:Type="Number">24.38993121</Data></Cell>
    <Cell><Data ss:Type="Number">0.95389922060139898</Data></Cell>
    <Cell><Data ss:Type="Number">0.10043565217909201</Data></Cell>
    <Cell><Data ss:Type="Number">0.147496929200153</Data></Cell>
    <Cell><Data ss:Type="String">no</Data></Cell>
   </Row>
   <Row ss:AutoFitHeight="0">
    <Cell><Data ss:Type="String">miR-664-5p</Data></Cell>
    <Cell><Data ss:Type="Number">80</Data></Cell>
    <Cell><Data ss:Type="Number">150</Data></Cell>
    <Cell><Data ss:Type="Number">10.174500310000001</Data></Cell>
    <Cell><Data ss:Type="Number">9.3807427729999997</Data></Cell>
    <Cell><Data ss:Type="Number">-0.117183876741454</Data></Cell>
    <Cell><Data ss:Type="Number">3.2490813115429E-2</Data></Cell>
    <Cell><Data ss:Type="Number">4.9738096544559102E-2</Data></Cell>
    <Cell><Data ss:Type="String">no</Data></Cell>
   </Row>
   <Row ss:AutoFitHeight="0">
    <Cell><Data ss:Type="String">miR-676-3p</Data></Cell>
    <Cell><Data ss:Type="Number">2381</Data></Cell>
    <Cell><Data ss:Type="Number">6689</Data></Cell>
    <Cell><Data ss:Type="Number">302.81856549999998</Data></Cell>
    <Cell><Data ss:Type="Number">418.31858940000001</Data></Cell>
    <Cell><Data ss:Type="Number">0.46614845222636903</Data></Cell>
    <Cell ss:StyleID="s63"><Data ss:Type="Number">2.0779497423950899E-160</Data></Cell>
    <Cell ss:StyleID="s63"><Data ss:Type="Number">2.4274231081615402E-159</Data></Cell>
    <Cell><Data ss:Type="String">no</Data></Cell>
   </Row>
   <Row ss:AutoFitHeight="0">
    <Cell><Data ss:Type="String">miR-676-5p</Data></Cell>
    <Cell><Data ss:Type="Number">24</Data></Cell>
    <Cell><Data ss:Type="Number">45</Data></Cell>
    <Cell><Data ss:Type="Number">3.0523500929999998</Data></Cell>
    <Cell><Data ss:Type="Number">2.814222832</Data></Cell>
    <Cell><Data ss:Type="Number">-0.11718387669018999</Data></Cell>
    <Cell><Data ss:Type="Number">1.97436921760271E-4</Data></Cell>
    <Cell><Data ss:Type="Number">3.8151345031871899E-4</Data></Cell>
    <Cell><Data ss:Type="String">no</Data></Cell>
   </Row>
   <Row ss:AutoFitHeight="0">
    <Cell><Data ss:Type="String">miR-7</Data></Cell>
    <Cell><Data ss:Type="Number">5180</Data></Cell>
    <Cell><Data ss:Type="Number">23505</Data></Cell>
    <Cell><Data ss:Type="Number">658.79889519999995</Data></Cell>
    <Cell><Data ss:Type="Number">1469.962393</Data></Cell>
    <Cell><Data ss:Type="Number">1.15786920534016</Data></Cell>
    <Cell ss:StyleID="s63"><Data ss:Type="Number">5.6776916341025399E-92</Data></Cell>
    <Cell ss:StyleID="s63"><Data ss:Type="Number">3.7414532050367998E-91</Data></Cell>
    <Cell><Data ss:Type="String">yes</Data></Cell>
   </Row>
   <Row ss:AutoFitHeight="0">
    <Cell><Data ss:Type="String">miR-708-3p</Data></Cell>
    <Cell><Data ss:Type="Number">578</Data></Cell>
    <Cell><Data ss:Type="Number">739</Data></Cell>
    <Cell><Data ss:Type="Number">73.510764750000007</Data></Cell>
    <Cell><Data ss:Type="Number">46.215792729999997</Data></Cell>
    <Cell><Data ss:Type="Number">-0.66956960085301198</Data></Cell>
    <Cell ss:StyleID="s63"><Data ss:Type="Number">8.80303950675538E-15</Data></Cell>
    <Cell ss:StyleID="s63"><Data ss:Type="Number">2.33235170436715E-14</Data></Cell>
    <Cell><Data ss:Type="String">no</Data></Cell>
   </Row>
   <Row ss:AutoFitHeight="0">
    <Cell><Data ss:Type="String">miR-708-5p</Data></Cell>
    <Cell><Data ss:Type="Number">2791</Data></Cell>
    <Cell><Data ss:Type="Number">11729</Data></Cell>
    <Cell><Data ss:Type="Number">354.96287960000001</Data></Cell>
    <Cell><Data ss:Type="Number">733.51154659999997</Data></Cell>
    <Cell><Data ss:Type="Number">1.0471515142824701</Data></Cell>
    <Cell ss:StyleID="s63"><Data ss:Type="Number">2.2451663672355999E-22</Data></Cell>
    <Cell ss:StyleID="s63"><Data ss:Type="Number">7.2125969547443604E-22</Data></Cell>
    <Cell><Data ss:Type="String">yes</Data></Cell>
   </Row>
   <Row ss:AutoFitHeight="0">
    <Cell><Data ss:Type="String">miR-744</Data></Cell>
    <Cell><Data ss:Type="Number">2554</Data></Cell>
    <Cell><Data ss:Type="Number">3241</Data></Cell>
    <Cell><Data ss:Type="Number">324.82092239999997</Data></Cell>
    <Cell><Data ss:Type="Number">202.6865822</Data></Cell>
    <Cell><Data ss:Type="Number">-0.680393976620837</Data></Cell>
    <Cell><Data ss:Type="Number">0.54477027590522398</Data></Cell>
    <Cell><Data ss:Type="Number">0.67635729907073705</Data></Cell>
    <Cell><Data ss:Type="String">no</Data></Cell>
   </Row>
   <Row ss:AutoFitHeight="0">
    <Cell><Data ss:Type="String">miR-758</Data></Cell>
    <Cell><Data ss:Type="Number">6764</Data></Cell>
    <Cell><Data ss:Type="Number">19378</Data></Cell>
    <Cell><Data ss:Type="Number">860.25400130000003</Data></Cell>
    <Cell><Data ss:Type="Number">1211.86689</Data></Cell>
    <Cell><Data ss:Type="Number">0.49439664112792298</Data></Cell>
    <Cell ss:StyleID="s63"><Data ss:Type="Number">4.9820726203871797E-106</Data></Cell>
    <Cell ss:StyleID="s63"><Data ss:Type="Number">3.46052071199866E-105</Data></Cell>
    <Cell><Data ss:Type="String">no</Data></Cell>
   </Row>
   <Row ss:AutoFitHeight="0">
    <Cell><Data ss:Type="String">miR-769-3p</Data></Cell>
    <Cell><Data ss:Type="Number">28</Data></Cell>
    <Cell><Data ss:Type="Number">100</Data></Cell>
    <Cell><Data ss:Type="Number">3.5610751089999999</Data></Cell>
    <Cell><Data ss:Type="Number">6.2538285159999996</Data></Cell>
    <Cell><Data ss:Type="Number">0.81242679531837703</Data></Cell>
    <Cell><Data ss:Type="Number">0.99999999999999101</Data></Cell>
    <Cell><Data ss:Type="Number">1</Data></Cell>
    <Cell><Data ss:Type="String">no</Data></Cell>
   </Row>
   <Row ss:AutoFitHeight="0">
    <Cell><Data ss:Type="String">miR-769-5p</Data></Cell>
    <Cell><Data ss:Type="Number">4960</Data></Cell>
    <Cell><Data ss:Type="Number">5830</Data></Cell>
    <Cell><Data ss:Type="Number">630.81901930000004</Data></Cell>
    <Cell><Data ss:Type="Number">364.59820250000001</Data></Cell>
    <Cell><Data ss:Type="Number">-0.79091870949746101</Data></Cell>
    <Cell ss:StyleID="s63"><Data ss:Type="Number">5.0285488548341598E-45</Data></Cell>
    <Cell ss:StyleID="s63"><Data ss:Type="Number">2.3077447423078201E-44</Data></Cell>
    <Cell><Data ss:Type="String">no</Data></Cell>
   </Row>
   <Row ss:AutoFitHeight="0">
    <Cell><Data ss:Type="String">miR-885-3p</Data></Cell>
    <Cell><Data ss:Type="Number">0.01</Data></Cell>
    <Cell><Data ss:Type="Number">1</Data></Cell>
    <Cell><Data ss:Type="Number">1.2718129999999999E-3</Data></Cell>
    <Cell><Data ss:Type="Number">6.2538284999999999E-2</Data></Cell>
    <Cell><Data ss:Type="Number">5.6197811906634101</Data></Cell>
    <Cell><Data ss:Type="Number">1</Data></Cell>
    <Cell><Data ss:Type="Number">1</Data></Cell>
    <Cell><Data ss:Type="String">no</Data></Cell>
   </Row>
   <Row ss:AutoFitHeight="0">
    <Cell><Data ss:Type="String">miR-885-5p</Data></Cell>
    <Cell><Data ss:Type="Number">0.01</Data></Cell>
    <Cell><Data ss:Type="Number">3</Data></Cell>
    <Cell><Data ss:Type="Number">1.2718129999999999E-3</Data></Cell>
    <Cell><Data ss:Type="Number">0.187614855</Data></Cell>
    <Cell><Data ss:Type="Number">7.2047436913845697</Data></Cell>
    <Cell><Data ss:Type="Number">0.250037498125117</Data></Cell>
    <Cell><Data ss:Type="Number">0.33820861588502599</Data></Cell>
    <Cell><Data ss:Type="String">no</Data></Cell>
   </Row>
   <Row ss:AutoFitHeight="0">
    <Cell><Data ss:Type="String">miR-9-1</Data></Cell>
    <Cell><Data ss:Type="Number">813</Data></Cell>
    <Cell><Data ss:Type="Number">2183</Data></Cell>
    <Cell><Data ss:Type="Number">103.3983594</Data></Cell>
    <Cell><Data ss:Type="Number">136.52107649999999</Data></Cell>
    <Cell><Data ss:Type="Number">0.400910400679587</Data></Cell>
    <Cell ss:StyleID="s63"><Data ss:Type="Number">1.6557975287205E-15</Data></Cell>
    <Cell ss:StyleID="s63"><Data ss:Type="Number">4.4793680513807302E-15</Data></Cell>
    <Cell><Data ss:Type="String">no</Data></Cell>
   </Row>
   <Row ss:AutoFitHeight="0">
    <Cell><Data ss:Type="String">miR-9-2</Data></Cell>
    <Cell><Data ss:Type="Number">816</Data></Cell>
    <Cell><Data ss:Type="Number">2183</Data></Cell>
    <Cell><Data ss:Type="Number">103.77990320000001</Data></Cell>
    <Cell><Data ss:Type="Number">136.52107649999999</Data></Cell>
    <Cell><Data ss:Type="Number">0.39559660024963</Data></Cell>
    <Cell ss:StyleID="s63"><Data ss:Type="Number">9.1600145024273707E-16</Data></Cell>
    <Cell ss:StyleID="s63"><Data ss:Type="Number">2.5043869437487599E-15</Data></Cell>
    <Cell><Data ss:Type="String">no</Data></Cell>
   </Row>
   <Row ss:AutoFitHeight="0">
    <Cell><Data ss:Type="String">miR-92a</Data></Cell>
    <Cell><Data ss:Type="Number">25249</Data></Cell>
    <Cell><Data ss:Type="Number">61929</Data></Cell>
    <Cell><Data ss:Type="Number">3211.1994789999999</Data></Cell>
    <Cell><Data ss:Type="Number">3872.9334610000001</Data></Cell>
    <Cell><Data ss:Type="Number">0.27031442758858598</Data></Cell>
    <Cell ss:StyleID="s63"><Data ss:Type="Number">7.7722600038388396E-49</Data></Cell>
    <Cell ss:StyleID="s63"><Data ss:Type="Number">3.768812869786E-48</Data></Cell>
    <Cell><Data ss:Type="String">no</Data></Cell>
   </Row>
   <Row ss:AutoFitHeight="0">
    <Cell><Data ss:Type="String">miR-92b-3p</Data></Cell>
    <Cell><Data ss:Type="Number">179</Data></Cell>
    <Cell><Data ss:Type="Number">463</Data></Cell>
    <Cell><Data ss:Type="Number">22.76544445</Data></Cell>
    <Cell><Data ss:Type="Number">28.955226029999999</Data></Cell>
    <Cell><Data ss:Type="Number">0.34697813344164202</Data></Cell>
    <Cell><Data ss:Type="Number">0.62204894121234999</Data></Cell>
    <Cell><Data ss:Type="Number">0.76061327633312503</Data></Cell>
    <Cell><Data ss:Type="String">no</Data></Cell>
   </Row>
   <Row ss:AutoFitHeight="0">
    <Cell><Data ss:Type="String">miR-92b-5p</Data></Cell>
    <Cell><Data ss:Type="Number">6</Data></Cell>
    <Cell><Data ss:Type="Number">6</Data></Cell>
    <Cell><Data ss:Type="Number">0.76308752300000005</Data></Cell>
    <Cell><Data ss:Type="Number">0.37522971100000002</Data></Cell>
    <Cell><Data ss:Type="Number">-1.0240744715697401</Data></Cell>
    <Cell><Data ss:Type="Number">0.99999999999994904</Data></Cell>
    <Cell><Data ss:Type="Number">1</Data></Cell>
    <Cell><Data ss:Type="String">no</Data></Cell>
   </Row>
   <Row ss:AutoFitHeight="0">
    <Cell><Data ss:Type="String">miR-935</Data></Cell>
    <Cell><Data ss:Type="Number">6</Data></Cell>
    <Cell><Data ss:Type="Number">76</Data></Cell>
    <Cell><Data ss:Type="Number">0.76308752300000005</Data></Cell>
    <Cell><Data ss:Type="Number">4.7529096720000004</Data></Cell>
    <Cell><Data ss:Type="Number">2.6388905409503298</Data></Cell>
    <Cell><Data ss:Type="Number">5.9651068229551402E-3</Data></Cell>
    <Cell><Data ss:Type="Number">9.8271311121760907E-3</Data></Cell>
    <Cell><Data ss:Type="String">yes</Data></Cell>
   </Row>
   <Row ss:AutoFitHeight="0">
    <Cell><Data ss:Type="String">miR-95</Data></Cell>
    <Cell><Data ss:Type="Number">566</Data></Cell>
    <Cell><Data ss:Type="Number">1130</Data></Cell>
    <Cell><Data ss:Type="Number">71.984589700000001</Data></Cell>
    <Cell><Data ss:Type="Number">70.668262229999996</Data></Cell>
    <Cell><Data ss:Type="Number">-2.6625657877125598E-2</Data></Cell>
    <Cell><Data ss:Type="Number">0.53988500207152501</Data></Cell>
    <Cell><Data ss:Type="Number">0.67635729907073705</Data></Cell>
    <Cell><Data ss:Type="String">no</Data></Cell>
   </Row>
   <Row ss:AutoFitHeight="0">
    <Cell><Data ss:Type="String">miR-98</Data></Cell>
    <Cell><Data ss:Type="Number">4144</Data></Cell>
    <Cell><Data ss:Type="Number">23270</Data></Cell>
    <Cell><Data ss:Type="Number">527.0391161</Data></Cell>
    <Cell><Data ss:Type="Number">1455.2658960000001</Data></Cell>
    <Cell><Data ss:Type="Number">1.4653008306189901</Data></Cell>
    <Cell ss:StyleID="s63"><Data ss:Type="Number">1.7252892217876502E-52</Data></Cell>
    <Cell ss:StyleID="s63"><Data ss:Type="Number">8.5269101922966704E-52</Data></Cell>
    <Cell><Data ss:Type="String">yes</Data></Cell>
   </Row>
   <Row ss:AutoFitHeight="0">
    <Cell><Data ss:Type="String">miR-99a</Data></Cell>
    <Cell><Data ss:Type="Number">7113</Data></Cell>
    <Cell><Data ss:Type="Number">32693</Data></Cell>
    <Cell><Data ss:Type="Number">904.64025890000005</Data></Cell>
    <Cell><Data ss:Type="Number">2044.564157</Data></Cell>
    <Cell><Data ss:Type="Number">1.17637722805976</Data></Cell>
    <Cell ss:StyleID="s63"><Data ss:Type="Number">2.2759003586906699E-36</Data></Cell>
    <Cell ss:StyleID="s63"><Data ss:Type="Number">9.5886293800573901E-36</Data></Cell>
    <Cell><Data ss:Type="String">yes</Data></Cell>
   </Row>
   <Row ss:AutoFitHeight="0">
    <Cell><Data ss:Type="String">miR-99b</Data></Cell>
    <Cell><Data ss:Type="Number">30079</Data></Cell>
    <Cell><Data ss:Type="Number">30421</Data></Cell>
    <Cell><Data ss:Type="Number">3825.4849359999998</Data></Cell>
    <Cell><Data ss:Type="Number">1902.477173</Data></Cell>
    <Cell><Data ss:Type="Number">-1.0077634984726</Data></Cell>
    <Cell ss:StyleID="s63"><Data ss:Type="Number">1.4288597110738699E-158</Data></Cell>
    <Cell ss:StyleID="s63"><Data ss:Type="Number">1.53007060727494E-157</Data></Cell>
    <Cell><Data ss:Type="String">yes</Data></Cell>
   </Row>
  </Table>
  <WorksheetOptions xmlns="urn:schemas-microsoft-com:office:excel">
   <PageSetup>
    <Header x:Margin="0.3"/>
    <Footer x:Margin="0.3"/>
    <PageMargins x:Bottom="0.75" x:Left="0.7" x:Right="0.7" x:Top="0.75"/>
   </PageSetup>
   <Unsynced/>
   <Panes>
    <Pane>
     <Number>3</Number>
     <ActiveRow>18</ActiveRow>
     <ActiveCol>7</ActiveCol>
    </Pane>
   </Panes>
   <ProtectObjects>False</ProtectObjects>
   <ProtectScenarios>False</ProtectScenarios>
  </WorksheetOptions>
 </Worksheet>
 <Worksheet ss:Name="miLR63E-VS-miLT63E">
  <Table ss:ExpandedColumnCount="9" ss:ExpandedRowCount="258" x:FullColumns="1" x:FullRows="1" ss:DefaultColumnWidth="54" ss:DefaultRowHeight="13.5">
   <Column ss:Index="2" ss:Width="54.75" ss:Span="4"/>
   <Column ss:Index="7" ss:Width="63" ss:Span="1"/>
   <Row ss:AutoFitHeight="0">
    <Cell><Data ss:Type="String">GeneID</Data></Cell>
    <Cell><Data ss:Type="String">miLR63E_count</Data></Cell>
    <Cell><Data ss:Type="String">miLT63E_count</Data></Cell>
    <Cell><Data ss:Type="String">miLR63E_rpkm</Data></Cell>
    <Cell><Data ss:Type="String">miLT63E_rpkm</Data></Cell>
    <Cell><Data ss:Type="String">log2 Ratio(miLT63E/miLR63E)</Data></Cell>
    <Cell><Data ss:Type="String">Pvalue</Data></Cell>
    <Cell><Data ss:Type="String">FDR</Data></Cell>
    <Cell><Data ss:Type="String">significant</Data></Cell>
   </Row>
   <Row ss:AutoFitHeight="0">
    <Cell><Data ss:Type="String">let-7a</Data></Cell>
    <Cell><Data ss:Type="Number">157368</Data></Cell>
    <Cell><Data ss:Type="Number">364182</Data></Cell>
    <Cell><Data ss:Type="Number">17302.42555</Data></Cell>
    <Cell><Data ss:Type="Number">20505.309120000002</Data></Cell>
    <Cell><Data ss:Type="Number">0.24502319559671701</Data></Cell>
    <Cell ss:StyleID="s63"><Data ss:Type="Number">5.6776177331492098E-87</Data></Cell>
    <Cell ss:StyleID="s63"><Data ss:Type="Number">4.1689935926267102E-86</Data></Cell>
    <Cell><Data ss:Type="String">no</Data></Cell>
   </Row>
   <Row ss:AutoFitHeight="0">
    <Cell><Data ss:Type="String">let-7c</Data></Cell>
    <Cell><Data ss:Type="Number">37932</Data></Cell>
    <Cell><Data ss:Type="Number">86287</Data></Cell>
    <Cell><Data ss:Type="Number">4170.5785539999997</Data></Cell>
    <Cell><Data ss:Type="Number">4858.399394</Data></Cell>
    <Cell><Data ss:Type="Number">0.22023356221707399</Data></Cell>
    <Cell ss:StyleID="s63"><Data ss:Type="Number">3.0633398088524899E-120</Data></Cell>
    <Cell ss:StyleID="s63"><Data ss:Type="Number">3.4229492646743101E-119</Data></Cell>
    <Cell><Data ss:Type="String">no</Data></Cell>
   </Row>
   <Row ss:AutoFitHeight="0">
    <Cell><Data ss:Type="String">let-7e</Data></Cell>
    <Cell><Data ss:Type="Number">11990</Data></Cell>
    <Cell><Data ss:Type="Number">25324</Data></Cell>
    <Cell><Data ss:Type="Number">1318.286325</Data></Cell>
    <Cell><Data ss:Type="Number">1425.8707139999999</Data></Cell>
    <Cell><Data ss:Type="Number">0.113179425911219</Data></Cell>
    <Cell ss:StyleID="s63"><Data ss:Type="Number">1.30983835665736E-102</Data></Cell>
    <Cell ss:StyleID="s63"><Data ss:Type="Number">1.2022444916462201E-101</Data></Cell>
    <Cell><Data ss:Type="String">no</Data></Cell>
   </Row>
   <Row ss:AutoFitHeight="0">
    <Cell><Data ss:Type="String">let-7f</Data></Cell>
    <Cell><Data ss:Type="Number">472772</Data></Cell>
    <Cell><Data ss:Type="Number">1165369</Data></Cell>
    <Cell><Data ss:Type="Number">51980.722450000001</Data></Cell>
    <Cell><Data ss:Type="Number">65616.234700000001</Data></Cell>
    <Cell><Data ss:Type="Number">0.33607612396981201</Data></Cell>
    <Cell><Data ss:Type="Number">1.29459069136227E-4</Data></Cell>
    <Cell><Data ss:Type="Number">2.5397695242755999E-4</Data></Cell>
    <Cell><Data ss:Type="String">no</Data></Cell>
   </Row>
   <Row ss:AutoFitHeight="0">
    <Cell><Data ss:Type="String">let-7g</Data></Cell>
    <Cell><Data ss:Type="Number">82340</Data></Cell>
    <Cell><Data ss:Type="Number">225132</Data></Cell>
    <Cell><Data ss:Type="Number">9053.1856520000001</Data></Cell>
    <Cell><Data ss:Type="Number">12676.082979999999</Data></Cell>
    <Cell><Data ss:Type="Number">0.48561156412152301</Data></Cell>
    <Cell ss:StyleID="s63"><Data ss:Type="Number">2.8240129609636701E-43</Data></Cell>
    <Cell ss:StyleID="s63"><Data ss:Type="Number">1.36937986975031E-42</Data></Cell>
    <Cell><Data ss:Type="String">no</Data></Cell>
   </Row>
   <Row ss:AutoFitHeight="0">
    <Cell><Data ss:Type="String">let-7i</Data></Cell>
    <Cell><Data ss:Type="Number">16775</Data></Cell>
    <Cell><Data ss:Type="Number">40469</Data></Cell>
    <Cell><Data ss:Type="Number">1844.391417</Data></Cell>
    <Cell><Data ss:Type="Number">2278.6116689999999</Data></Cell>
    <Cell><Data ss:Type="Number">0.30501021793274402</Data></Cell>
    <Cell><Data ss:Type="Number">3.3869437959117899E-3</Data></Cell>
    <Cell><Data ss:Type="Number">5.9619490106118502E-3</Data></Cell>
    <Cell><Data ss:Type="String">no</Data></Cell>
   </Row>
   <Row ss:AutoFitHeight="0">
    <Cell><Data ss:Type="String">miR-1</Data></Cell>
    <Cell><Data ss:Type="Number">1070373</Data></Cell>
    <Cell><Data ss:Type="Number">2857526</Data></Cell>
    <Cell><Data ss:Type="Number">117686.24589999999</Data></Cell>
    <Cell><Data ss:Type="Number">160893.3279</Data></Cell>
    <Cell><Data ss:Type="Number">0.451158778920838</Data></Cell>
    <Cell ss:StyleID="s63"><Data ss:Type="Number">3.5851852782922798E-21</Data></Cell>
    <Cell ss:StyleID="s63"><Data ss:Type="Number">1.24512515746097E-20</Data></Cell>
    <Cell><Data ss:Type="String">no</Data></Cell>
   </Row>
   <Row ss:AutoFitHeight="0">
    <Cell><Data ss:Type="String">miR-100</Data></Cell>
    <Cell><Data ss:Type="Number">12358</Data></Cell>
    <Cell><Data ss:Type="Number">24398</Data></Cell>
    <Cell><Data ss:Type="Number">1358.7474890000001</Data></Cell>
    <Cell><Data ss:Type="Number">1373.732178</Data></Cell>
    <Cell><Data ss:Type="Number">1.5823395494124801E-2</Data></Cell>
    <Cell ss:StyleID="s63"><Data ss:Type="Number">1.9986705399311799E-93</Data></Cell>
    <Cell ss:StyleID="s63"><Data ss:Type="Number">1.7121944292077098E-92</Data></Cell>
    <Cell><Data ss:Type="String">no</Data></Cell>
   </Row>
   <Row ss:AutoFitHeight="0">
    <Cell><Data ss:Type="String">miR-101</Data></Cell>
    <Cell><Data ss:Type="Number">103435</Data></Cell>
    <Cell><Data ss:Type="Number">133081</Data></Cell>
    <Cell><Data ss:Type="Number">11372.55596</Data></Cell>
    <Cell><Data ss:Type="Number">7493.1409110000004</Data></Cell>
    <Cell><Data ss:Type="Number">-0.60191404639938195</Data></Cell>
    <Cell ss:StyleID="s63"><Data ss:Type="Number">1.80818793898936E-52</Data></Cell>
    <Cell ss:StyleID="s63"><Data ss:Type="Number">9.2940860064053205E-52</Data></Cell>
    <Cell><Data ss:Type="String">no</Data></Cell>
   </Row>
   <Row ss:AutoFitHeight="0">
    <Cell><Data ss:Type="String">miR-103</Data></Cell>
    <Cell><Data ss:Type="Number">57519</Data></Cell>
    <Cell><Data ss:Type="Number">124127</Data></Cell>
    <Cell><Data ss:Type="Number">6324.1460470000002</Data></Cell>
    <Cell><Data ss:Type="Number">6988.9849180000001</Data></Cell>
    <Cell><Data ss:Type="Number">0.14421224837532701</Data></Cell>
    <Cell ss:StyleID="s63"><Data ss:Type="Number">6.3925684059952601E-123</Data></Cell>
    <Cell ss:StyleID="s63"><Data ss:Type="Number">7.4676821833671899E-122</Data></Cell>
    <Cell><Data ss:Type="String">no</Data></Cell>
   </Row>
   <Row ss:AutoFitHeight="0">
    <Cell><Data ss:Type="String">miR-105-1</Data></Cell>
    <Cell><Data ss:Type="Number">44</Data></Cell>
    <Cell><Data ss:Type="Number">45</Data></Cell>
    <Cell><Data ss:Type="Number">4.8377479799999996</Data></Cell>
    <Cell><Data ss:Type="Number">2.533730142</Data></Cell>
    <Cell><Data ss:Type="Number">-0.93307273814038605</Data></Cell>
    <Cell><Data ss:Type="Number">0.36195680722719198</Data></Cell>
    <Cell><Data ss:Type="Number">0.46745175606727701</Data></Cell>
    <Cell><Data ss:Type="String">no</Data></Cell>
   </Row>
   <Row ss:AutoFitHeight="0">
    <Cell><Data ss:Type="String">miR-105-2</Data></Cell>
    <Cell><Data ss:Type="Number">0.01</Data></Cell>
    <Cell><Data ss:Type="Number">6</Data></Cell>
    <Cell><Data ss:Type="Number">1.099488E-3</Data></Cell>
    <Cell><Data ss:Type="Number">0.33783068599999999</Data></Cell>
    <Cell><Data ss:Type="Number">8.2633247089800008</Data></Cell>
    <Cell><Data ss:Type="Number">1</Data></Cell>
    <Cell><Data ss:Type="Number">1</Data></Cell>
    <Cell><Data ss:Type="String">no</Data></Cell>
   </Row>
   <Row ss:AutoFitHeight="0">
    <Cell><Data ss:Type="String">miR-106a</Data></Cell>
    <Cell><Data ss:Type="Number">1359</Data></Cell>
    <Cell><Data ss:Type="Number">2429</Data></Cell>
    <Cell><Data ss:Type="Number">149.42044329999999</Data></Cell>
    <Cell><Data ss:Type="Number">136.76512249999999</Data></Cell>
    <Cell><Data ss:Type="Number">-0.12767718261449401</Data></Cell>
    <Cell ss:StyleID="s63"><Data ss:Type="Number">7.7223764505796295E-12</Data></Cell>
    <Cell ss:StyleID="s63"><Data ss:Type="Number">2.06734452895726E-11</Data></Cell>
    <Cell><Data ss:Type="String">no</Data></Cell>
   </Row>
   <Row ss:AutoFitHeight="0">
    <Cell><Data ss:Type="String">miR-107</Data></Cell>
    <Cell><Data ss:Type="Number">390</Data></Cell>
    <Cell><Data ss:Type="Number">936</Data></Cell>
    <Cell><Data ss:Type="Number">42.880038910000003</Data></Cell>
    <Cell><Data ss:Type="Number">52.701586949999999</Data></Cell>
    <Cell><Data ss:Type="Number">0.29754019002482601</Data></Cell>
    <Cell ss:StyleID="s63"><Data ss:Type="Number">5.66851417420109E-5</Data></Cell>
    <Cell><Data ss:Type="Number">1.12930863780595E-4</Data></Cell>
    <Cell><Data ss:Type="String">no</Data></Cell>
   </Row>
   <Row ss:AutoFitHeight="0">
    <Cell><Data ss:Type="String">miR-10a</Data></Cell>
    <Cell><Data ss:Type="Number">31000</Data></Cell>
    <Cell><Data ss:Type="Number">49143</Data></Cell>
    <Cell><Data ss:Type="Number">3408.4133499999998</Data></Cell>
    <Cell><Data ss:Type="Number">2767.0022300000001</Data></Cell>
    <Cell><Data ss:Type="Number">-0.300776500104808</Data></Cell>
    <Cell ss:StyleID="s63"><Data ss:Type="Number">1.11156209600583E-206</Data></Cell>
    <Cell ss:StyleID="s63"><Data ss:Type="Number">1.9044763911566499E-205</Data></Cell>
    <Cell><Data ss:Type="String">no</Data></Cell>
   </Row>
   <Row ss:AutoFitHeight="0">
    <Cell><Data ss:Type="String">miR-10b</Data></Cell>
    <Cell><Data ss:Type="Number">273888</Data></Cell>
    <Cell><Data ss:Type="Number">343178</Data></Cell>
    <Cell><Data ss:Type="Number">30113.661789999998</Data></Cell>
    <Cell><Data ss:Type="Number">19322.676500000001</Data></Cell>
    <Cell><Data ss:Type="Number">-0.64012320457611205</Data></Cell>
    <Cell ss:StyleID="s63"><Data ss:Type="Number">2.8758619356211902E-118</Data></Cell>
    <Cell ss:StyleID="s63"><Data ss:Type="Number">3.0795688227276899E-117</Data></Cell>
    <Cell><Data ss:Type="String">no</Data></Cell>
   </Row>
   <Row ss:AutoFitHeight="0">
    <Cell><Data ss:Type="String">miR-122</Data></Cell>
    <Cell><Data ss:Type="Number">3</Data></Cell>
    <Cell><Data ss:Type="Number">1</Data></Cell>
    <Cell><Data ss:Type="Number">0.32984645299999998</Data></Cell>
    <Cell><Data ss:Type="Number">5.6305114000000003E-2</Data></Cell>
    <Cell><Data ss:Type="Number">-2.5504567225914201</Data></Cell>
    <Cell><Data ss:Type="Number">1</Data></Cell>
    <Cell><Data ss:Type="Number">1</Data></Cell>
    <Cell><Data ss:Type="String">no</Data></Cell>
   </Row>
   <Row ss:AutoFitHeight="0">
    <Cell><Data ss:Type="String">miR-1224</Data></Cell>
    <Cell><Data ss:Type="Number">0.01</Data></Cell>
    <Cell><Data ss:Type="Number">0.01</Data></Cell>
    <Cell><Data ss:Type="Number">1.099488E-3</Data></Cell>
    <Cell><Data ss:Type="Number">5.6305099999999996E-4</Data></Cell>
    <Cell><Data ss:Type="Number">-0.96549434877615703</Data></Cell>
    <Cell><Data ss:Type="Number">1</Data></Cell>
    <Cell><Data ss:Type="Number">1</Data></Cell>
    <Cell><Data ss:Type="String">no</Data></Cell>
   </Row>
   <Row ss:AutoFitHeight="0">
    <Cell><Data ss:Type="String">miR-124a</Data></Cell>
    <Cell><Data ss:Type="Number">13</Data></Cell>
    <Cell><Data ss:Type="Number">22</Data></Cell>
    <Cell><Data ss:Type="Number">1.4293346300000001</Data></Cell>
    <Cell><Data ss:Type="Number">1.2387125139999999</Data></Cell>
    <Cell><Data ss:Type="Number">-0.20650231472247499</Data></Cell>
    <Cell><Data ss:Type="Number">0.66379187607192303</Data></Cell>
    <Cell><Data ss:Type="Number">0.76499781233400999</Data></Cell>
    <Cell><Data ss:Type="String">no</Data></Cell>
   </Row>
   <Row ss:AutoFitHeight="0">
    <Cell><Data ss:Type="String">miR-125a</Data></Cell>
    <Cell><Data ss:Type="Number">7872</Data></Cell>
    <Cell><Data ss:Type="Number">14127</Data></Cell>
    <Cell><Data ss:Type="Number">865.51709310000001</Data></Cell>
    <Cell><Data ss:Type="Number">795.42234919999999</Data></Cell>
    <Cell><Data ss:Type="Number">-0.121841213151474</Data></Cell>
    <Cell><Data ss:Type="Number">0.49718742585429099</Data></Cell>
    <Cell><Data ss:Type="Number">0.60616238056030003</Data></Cell>
    <Cell><Data ss:Type="String">no</Data></Cell>
   </Row>
   <Row ss:AutoFitHeight="0">
    <Cell><Data ss:Type="String">miR-125b</Data></Cell>
    <Cell><Data ss:Type="Number">30694</Data></Cell>
    <Cell><Data ss:Type="Number">44221</Data></Cell>
    <Cell><Data ss:Type="Number">3374.7690109999999</Data></Cell>
    <Cell><Data ss:Type="Number">2489.8684579999999</Data></Cell>
    <Cell><Data ss:Type="Number">-0.43871923360163101</Data></Cell>
    <Cell ss:StyleID="s63"><Data ss:Type="Number">1.4303486932589801E-53</Data></Cell>
    <Cell ss:StyleID="s63"><Data ss:Type="Number">7.5020329421950501E-53</Data></Cell>
    <Cell><Data ss:Type="String">no</Data></Cell>
   </Row>
   <Row ss:AutoFitHeight="0">
    <Cell><Data ss:Type="String">miR-126</Data></Cell>
    <Cell><Data ss:Type="Number">32653</Data></Cell>
    <Cell><Data ss:Type="Number">67717</Data></Cell>
    <Cell><Data ss:Type="Number">3590.1587450000002</Data></Cell>
    <Cell><Data ss:Type="Number">3812.8134220000002</Data></Cell>
    <Cell><Data ss:Type="Number">8.6808298591938199E-2</Data></Cell>
    <Cell ss:StyleID="s63"><Data ss:Type="Number">2.7888003230144701E-31</Data></Cell>
    <Cell ss:StyleID="s63"><Data ss:Type="Number">1.1376534651027301E-30</Data></Cell>
    <Cell><Data ss:Type="String">no</Data></Cell>
   </Row>
   <Row ss:AutoFitHeight="0">
    <Cell><Data ss:Type="String">miR-126*</Data></Cell>
    <Cell><Data ss:Type="Number">11889</Data></Cell>
    <Cell><Data ss:Type="Number">32186</Data></Cell>
    <Cell><Data ss:Type="Number">1307.1814939999999</Data></Cell>
    <Cell><Data ss:Type="Number">1812.236408</Data></Cell>
    <Cell><Data ss:Type="Number">0.471311704378851</Data></Cell>
    <Cell ss:StyleID="s63"><Data ss:Type="Number">2.4422527708301999E-78</Data></Cell>
    <Cell ss:StyleID="s63"><Data ss:Type="Number">1.65173411079832E-77</Data></Cell>
    <Cell><Data ss:Type="String">no</Data></Cell>
   </Row>
   <Row ss:AutoFitHeight="0">
    <Cell><Data ss:Type="String">miR-127</Data></Cell>
    <Cell><Data ss:Type="Number">512065</Data></Cell>
    <Cell><Data ss:Type="Number">872892</Data></Cell>
    <Cell><Data ss:Type="Number">56300.941350000001</Data></Cell>
    <Cell><Data ss:Type="Number">49148.283799999997</Data></Cell>
    <Cell><Data ss:Type="Number">-0.196018004084523</Data></Cell>
    <Cell ss:StyleID="s63"><Data ss:Type="Number">5.1485396592818196E-6</Data></Cell>
    <Cell ss:StyleID="s63"><Data ss:Type="Number">1.0585397539483401E-5</Data></Cell>
    <Cell><Data ss:Type="String">no</Data></Cell>
   </Row>
   <Row ss:AutoFitHeight="0">
    <Cell><Data ss:Type="String">miR-1271</Data></Cell>
    <Cell><Data ss:Type="Number">31</Data></Cell>
    <Cell><Data ss:Type="Number">82</Data></Cell>
    <Cell><Data ss:Type="Number">3.40841335</Data></Cell>
    <Cell><Data ss:Type="Number">4.6170193690000003</Data></Cell>
    <Cell><Data ss:Type="Number">0.437861477935237</Data></Cell>
    <Cell><Data ss:Type="Number">6.1433822280751197E-3</Data></Cell>
    <Cell><Data ss:Type="Number">1.03871660040481E-2</Data></Cell>
    <Cell><Data ss:Type="String">no</Data></Cell>
   </Row>
   <Row ss:AutoFitHeight="0">
    <Cell><Data ss:Type="String">miR-1277</Data></Cell>
    <Cell><Data ss:Type="Number">81</Data></Cell>
    <Cell><Data ss:Type="Number">251</Data></Cell>
    <Cell><Data ss:Type="Number">8.9058542359999997</Data></Cell>
    <Cell><Data ss:Type="Number">14.13258368</Data></Cell>
    <Cell><Data ss:Type="Number">0.66619933512337903</Data></Cell>
    <Cell ss:StyleID="s63"><Data ss:Type="Number">2.1124312914366E-10</Data></Cell>
    <Cell ss:StyleID="s63"><Data ss:Type="Number">5.27082370775928E-10</Data></Cell>
    <Cell><Data ss:Type="String">no</Data></Cell>
   </Row>
   <Row ss:AutoFitHeight="0">
    <Cell><Data ss:Type="String">miR-128</Data></Cell>
    <Cell><Data ss:Type="Number">20168</Data></Cell>
    <Cell><Data ss:Type="Number">32484</Data></Cell>
    <Cell><Data ss:Type="Number">2217.447756</Data></Cell>
    <Cell><Data ss:Type="Number">1829.0153319999999</Data></Cell>
    <Cell><Data ss:Type="Number">-0.27783294567740002</Data></Cell>
    <Cell><Data ss:Type="Number">1.4109975722860401E-4</Data></Cell>
    <Cell><Data ss:Type="Number">2.7265141058459503E-4</Data></Cell>
    <Cell><Data ss:Type="String">no</Data></Cell>
   </Row>
   <Row ss:AutoFitHeight="0">
    <Cell><Data ss:Type="String">miR-1285</Data></Cell>
    <Cell><Data ss:Type="Number">6</Data></Cell>
    <Cell><Data ss:Type="Number">12</Data></Cell>
    <Cell><Data ss:Type="Number">0.65969290599999997</Data></Cell>
    <Cell><Data ss:Type="Number">0.67566137100000001</Data></Cell>
    <Cell><Data ss:Type="Number">3.4505784535432703E-2</Data></Cell>
    <Cell><Data ss:Type="Number">0.62920712909388699</Data></Cell>
    <Cell><Data ss:Type="Number">0.73170240804130804</Data></Cell>
    <Cell><Data ss:Type="String">no</Data></Cell>
   </Row>
   <Row ss:AutoFitHeight="0">
    <Cell><Data ss:Type="String">miR-1296</Data></Cell>
    <Cell><Data ss:Type="Number">1</Data></Cell>
    <Cell><Data ss:Type="Number">0.01</Data></Cell>
    <Cell><Data ss:Type="Number">0.109948818</Data></Cell>
    <Cell><Data ss:Type="Number">5.6305099999999996E-4</Data></Cell>
    <Cell><Data ss:Type="Number">-7.6093507747381697</Data></Cell>
    <Cell><Data ss:Type="Number">1</Data></Cell>
    <Cell><Data ss:Type="Number">1</Data></Cell>
    <Cell><Data ss:Type="String">no</Data></Cell>
   </Row>
   <Row ss:AutoFitHeight="0">
    <Cell><Data ss:Type="String">miR-129a</Data></Cell>
    <Cell><Data ss:Type="Number">17</Data></Cell>
    <Cell><Data ss:Type="Number">11</Data></Cell>
    <Cell><Data ss:Type="Number">1.869129901</Data></Cell>
    <Cell><Data ss:Type="Number">0.61935625699999997</Data></Cell>
    <Cell><Data ss:Type="Number">-1.59352543800984</Data></Cell>
    <Cell><Data ss:Type="Number">0.26341613098878203</Data></Cell>
    <Cell><Data ss:Type="Number">0.35259346700061001</Data></Cell>
    <Cell><Data ss:Type="String">no</Data></Cell>
   </Row>
   <Row ss:AutoFitHeight="0">
    <Cell><Data ss:Type="String">miR-129b</Data></Cell>
    <Cell><Data ss:Type="Number">40</Data></Cell>
    <Cell><Data ss:Type="Number">27</Data></Cell>
    <Cell><Data ss:Type="Number">4.3979527090000001</Data></Cell>
    <Cell><Data ss:Type="Number">1.5202380849999999</Data></Cell>
    <Cell><Data ss:Type="Number">-1.5325348087166299</Data></Cell>
    <Cell><Data ss:Type="Number">1.4587266709107901E-2</Data></Cell>
    <Cell><Data ss:Type="Number">2.4186629317682201E-2</Data></Cell>
    <Cell><Data ss:Type="String">yes</Data></Cell>
   </Row>
   <Row ss:AutoFitHeight="0">
    <Cell><Data ss:Type="String">miR-1306-3p</Data></Cell>
    <Cell><Data ss:Type="Number">40</Data></Cell>
    <Cell><Data ss:Type="Number">82</Data></Cell>
    <Cell><Data ss:Type="Number">4.3979527090000001</Data></Cell>
    <Cell><Data ss:Type="Number">4.6170193690000003</Data></Cell>
    <Cell><Data ss:Type="Number">7.0129693656969194E-2</Data></Cell>
    <Cell><Data ss:Type="Number">0.32187128916046398</Data></Cell>
    <Cell><Data ss:Type="Number">0.417782430879997</Data></Cell>
    <Cell><Data ss:Type="String">no</Data></Cell>
   </Row>
   <Row ss:AutoFitHeight="0">
    <Cell><Data ss:Type="String">miR-1306-5p</Data></Cell>
    <Cell><Data ss:Type="Number">952</Data></Cell>
    <Cell><Data ss:Type="Number">1797</Data></Cell>
    <Cell><Data ss:Type="Number">104.6712745</Data></Cell>
    <Cell><Data ss:Type="Number">101.1802903</Data></Cell>
    <Cell><Data ss:Type="Number">-4.8937286486970002E-2</Data></Cell>
    <Cell ss:StyleID="s63"><Data ss:Type="Number">5.2434820093039003E-7</Data></Cell>
    <Cell ss:StyleID="s63"><Data ss:Type="Number">1.1324158625135299E-6</Data></Cell>
    <Cell><Data ss:Type="String">no</Data></Cell>
   </Row>
   <Row ss:AutoFitHeight="0">
    <Cell><Data ss:Type="String">miR-1307</Data></Cell>
    <Cell><Data ss:Type="Number">970</Data></Cell>
    <Cell><Data ss:Type="Number">1217</Data></Cell>
    <Cell><Data ss:Type="Number">106.6503532</Data></Cell>
    <Cell><Data ss:Type="Number">68.523324059999993</Data></Cell>
    <Cell><Data ss:Type="Number">-0.63822170030835002</Data></Cell>
    <Cell ss:StyleID="s63"><Data ss:Type="Number">7.2205679026531403E-14</Data></Cell>
    <Cell ss:StyleID="s63"><Data ss:Type="Number">1.9953612376149001E-13</Data></Cell>
    <Cell><Data ss:Type="String">no</Data></Cell>
   </Row>
   <Row ss:AutoFitHeight="0">
    <Cell><Data ss:Type="String">miR-130a</Data></Cell>
    <Cell><Data ss:Type="Number">12422</Data></Cell>
    <Cell><Data ss:Type="Number">40072</Data></Cell>
    <Cell><Data ss:Type="Number">1365.784214</Data></Cell>
    <Cell><Data ss:Type="Number">2256.2585389999999</Data></Cell>
    <Cell><Data ss:Type="Number">0.72420282784367496</Data></Cell>
    <Cell ss:StyleID="s63"><Data ss:Type="Number">2.5540977180698601E-6</Data></Cell>
    <Cell ss:StyleID="s63"><Data ss:Type="Number">5.3803533897045404E-6</Data></Cell>
    <Cell><Data ss:Type="String">no</Data></Cell>
   </Row>
   <Row ss:AutoFitHeight="0">
    <Cell><Data ss:Type="String">miR-130b</Data></Cell>
    <Cell><Data ss:Type="Number">6386</Data></Cell>
    <Cell><Data ss:Type="Number">23125</Data></Cell>
    <Cell><Data ss:Type="Number">702.13315</Data></Cell>
    <Cell><Data ss:Type="Number">1302.0557670000001</Data></Cell>
    <Cell><Data ss:Type="Number">0.89097469132694496</Data></Cell>
    <Cell ss:StyleID="s63"><Data ss:Type="Number">1.01264644778231E-10</Data></Cell>
    <Cell ss:StyleID="s63"><Data ss:Type="Number">2.5514719321573901E-10</Data></Cell>
    <Cell><Data ss:Type="String">no</Data></Cell>
   </Row>
   <Row ss:AutoFitHeight="0">
    <Cell><Data ss:Type="String">miR-133a-3p</Data></Cell>
    <Cell><Data ss:Type="Number">245291</Data></Cell>
    <Cell><Data ss:Type="Number">369796</Data></Cell>
    <Cell><Data ss:Type="Number">26969.455450000001</Data></Cell>
    <Cell><Data ss:Type="Number">20821.406029999998</Data></Cell>
    <Cell><Data ss:Type="Number">-0.37325889750916302</Data></Cell>
    <Cell ss:StyleID="s63"><Data ss:Type="Number">3.0359204337321799E-212</Data></Cell>
    <Cell ss:StyleID="s63"><Data ss:Type="Number">6.00178116514747E-211</Data></Cell>
    <Cell><Data ss:Type="String">no</Data></Cell>
   </Row>
   <Row ss:AutoFitHeight="0">
    <Cell><Data ss:Type="String">miR-133a-5p</Data></Cell>
    <Cell><Data ss:Type="Number">538</Data></Cell>
    <Cell><Data ss:Type="Number">1059</Data></Cell>
    <Cell><Data ss:Type="Number">59.152463939999997</Data></Cell>
    <Cell><Data ss:Type="Number">59.627116000000001</Data></Cell>
    <Cell><Data ss:Type="Number">1.15302953331916E-2</Data></Cell>
    <Cell><Data ss:Type="Number">0.68039816594096902</Data></Cell>
    <Cell><Data ss:Type="Number">0.78063539574477203</Data></Cell>
    <Cell><Data ss:Type="String">no</Data></Cell>
   </Row>
   <Row ss:AutoFitHeight="0">
    <Cell><Data ss:Type="String">miR-133b</Data></Cell>
    <Cell><Data ss:Type="Number">45396</Data></Cell>
    <Cell><Data ss:Type="Number">93490</Data></Cell>
    <Cell><Data ss:Type="Number">4991.2365289999998</Data></Cell>
    <Cell><Data ss:Type="Number">5263.9651320000003</Data></Cell>
    <Cell><Data ss:Type="Number">7.6752659701194006E-2</Data></Cell>
    <Cell ss:StyleID="s63"><Data ss:Type="Number">9.7583625511429899E-106</Data></Cell>
    <Cell ss:StyleID="s63"><Data ss:Type="Number">9.2885154653472108E-105</Data></Cell>
    <Cell><Data ss:Type="String">no</Data></Cell>
   </Row>
   <Row ss:AutoFitHeight="0">
    <Cell><Data ss:Type="String">miR-1343</Data></Cell>
    <Cell><Data ss:Type="Number">247</Data></Cell>
    <Cell><Data ss:Type="Number">314</Data></Cell>
    <Cell><Data ss:Type="Number">27.15735798</Data></Cell>
    <Cell><Data ss:Type="Number">17.67980588</Data></Cell>
    <Cell><Data ss:Type="Number">-0.619240698576495</Data></Cell>
    <Cell><Data ss:Type="Number">0.12642134785400999</Data></Cell>
    <Cell><Data ss:Type="Number">0.18356094010441101</Data></Cell>
    <Cell><Data ss:Type="String">no</Data></Cell>
   </Row>
   <Row ss:AutoFitHeight="0">
    <Cell><Data ss:Type="String">miR-135</Data></Cell>
    <Cell><Data ss:Type="Number">659</Data></Cell>
    <Cell><Data ss:Type="Number">2012</Data></Cell>
    <Cell><Data ss:Type="Number">72.456270880000005</Data></Cell>
    <Cell><Data ss:Type="Number">113.2858899</Data></Cell>
    <Cell><Data ss:Type="Number">0.64478571895223202</Data></Cell>
    <Cell ss:StyleID="s63"><Data ss:Type="Number">1.4127535198448901E-6</Data></Cell>
    <Cell ss:StyleID="s63"><Data ss:Type="Number">3.0006417735548501E-6</Data></Cell>
    <Cell><Data ss:Type="String">no</Data></Cell>
   </Row>
   <Row ss:AutoFitHeight="0">
    <Cell><Data ss:Type="String">miR-136</Data></Cell>
    <Cell><Data ss:Type="Number">7461</Data></Cell>
    <Cell><Data ss:Type="Number">27795</Data></Cell>
    <Cell><Data ss:Type="Number">820.32812909999996</Data></Cell>
    <Cell><Data ss:Type="Number">1565.0006510000001</Data></Cell>
    <Cell><Data ss:Type="Number">0.93189025276148896</Data></Cell>
    <Cell ss:StyleID="s63"><Data ss:Type="Number">1.6902644132081199E-176</Data></Cell>
    <Cell ss:StyleID="s63"><Data ss:Type="Number">2.7149872137155403E-175</Data></Cell>
    <Cell><Data ss:Type="String">no</Data></Cell>
   </Row>
   <Row ss:AutoFitHeight="0">
    <Cell><Data ss:Type="String">miR-139-5p</Data></Cell>
    <Cell><Data ss:Type="Number">1430</Data></Cell>
    <Cell><Data ss:Type="Number">3097</Data></Cell>
    <Cell><Data ss:Type="Number">157.22680930000001</Data></Cell>
    <Cell><Data ss:Type="Number">174.3769389</Data></Cell>
    <Cell><Data ss:Type="Number">0.14936202076842001</Data></Cell>
    <Cell><Data ss:Type="Number">0.13148284479482999</Data></Cell>
    <Cell><Data ss:Type="Number">0.18983759051837801</Data></Cell>
    <Cell><Data ss:Type="String">no</Data></Cell>
   </Row>
   <Row ss:AutoFitHeight="0">
    <Cell><Data ss:Type="String">miR-140</Data></Cell>
    <Cell><Data ss:Type="Number">1736</Data></Cell>
    <Cell><Data ss:Type="Number">4867</Data></Cell>
    <Cell><Data ss:Type="Number">190.8711476</Data></Cell>
    <Cell><Data ss:Type="Number">274.03699110000002</Data></Cell>
    <Cell><Data ss:Type="Number">0.52177161062003796</Data></Cell>
    <Cell><Data ss:Type="Number">3.8242598971822999E-4</Data></Cell>
    <Cell><Data ss:Type="Number">7.1739765954441804E-4</Data></Cell>
    <Cell><Data ss:Type="String">no</Data></Cell>
   </Row>
   <Row ss:AutoFitHeight="0">
    <Cell><Data ss:Type="String">miR-140*</Data></Cell>
    <Cell><Data ss:Type="Number">36713</Data></Cell>
    <Cell><Data ss:Type="Number">75072</Data></Cell>
    <Cell><Data ss:Type="Number">4036.550945</Data></Cell>
    <Cell><Data ss:Type="Number">4226.9375380000001</Data></Cell>
    <Cell><Data ss:Type="Number">6.6489693678037198E-2</Data></Cell>
    <Cell ss:StyleID="s63"><Data ss:Type="Number">6.9660002706026898E-230</Data></Cell>
    <Cell ss:StyleID="s63"><Data ss:Type="Number">1.49188505795408E-228</Data></Cell>
    <Cell><Data ss:Type="String">no</Data></Cell>
   </Row>
   <Row ss:AutoFitHeight="0">
    <Cell><Data ss:Type="String">miR-142-3p</Data></Cell>
    <Cell><Data ss:Type="Number">1776</Data></Cell>
    <Cell><Data ss:Type="Number">12197</Data></Cell>
    <Cell><Data ss:Type="Number">195.26910029999999</Data></Cell>
    <Cell><Data ss:Type="Number">686.75347859999999</Data></Cell>
    <Cell><Data ss:Type="Number">1.8143286401006999</Data></Cell>
    <Cell ss:StyleID="s63"><Data ss:Type="Number">5.2030385362549499E-29</Data></Cell>
    <Cell ss:StyleID="s63"><Data ss:Type="Number">1.9957923937574999E-28</Data></Cell>
    <Cell><Data ss:Type="String">yes</Data></Cell>
   </Row>
   <Row ss:AutoFitHeight="0">
    <Cell><Data ss:Type="String">miR-142-5p</Data></Cell>
    <Cell><Data ss:Type="Number">90</Data></Cell>
    <Cell><Data ss:Type="Number">497</Data></Cell>
    <Cell><Data ss:Type="Number">9.8953935949999998</Data></Cell>
    <Cell><Data ss:Type="Number">27.98364179</Data></Cell>
    <Cell><Data ss:Type="Number">1.49975472943862</Data></Cell>
    <Cell><Data ss:Type="Number">0.22746241861559299</Data></Cell>
    <Cell><Data ss:Type="Number">0.30930074912278999</Data></Cell>
    <Cell><Data ss:Type="String">no</Data></Cell>
   </Row>
   <Row ss:AutoFitHeight="0">
    <Cell><Data ss:Type="String">miR-143-3p</Data></Cell>
    <Cell><Data ss:Type="Number">926540</Data></Cell>
    <Cell><Data ss:Type="Number">1951391</Data></Cell>
    <Cell><Data ss:Type="Number">101871.9776</Data></Cell>
    <Cell><Data ss:Type="Number">109873.2932</Data></Cell>
    <Cell><Data ss:Type="Number">0.10908349712511201</Data></Cell>
    <Cell ss:StyleID="s63"><Data ss:Type="Number">2.9694443384383001E-43</Data></Cell>
    <Cell ss:StyleID="s63"><Data ss:Type="Number">1.4132355462567399E-42</Data></Cell>
    <Cell><Data ss:Type="String">no</Data></Cell>
   </Row>
   <Row ss:AutoFitHeight="0">
    <Cell><Data ss:Type="String">miR-143-5p</Data></Cell>
    <Cell><Data ss:Type="Number">338</Data></Cell>
    <Cell><Data ss:Type="Number">443</Data></Cell>
    <Cell><Data ss:Type="Number">37.162700389999998</Data></Cell>
    <Cell><Data ss:Type="Number">24.943165619999998</Data></Cell>
    <Cell><Data ss:Type="Number">-0.57521076349705802</Data></Cell>
    <Cell><Data ss:Type="Number">0.113227365128985</Data></Cell>
    <Cell><Data ss:Type="Number">0.165337686580392</Data></Cell>
    <Cell><Data ss:Type="String">no</Data></Cell>
   </Row>
   <Row ss:AutoFitHeight="0">
    <Cell><Data ss:Type="String">miR-145</Data></Cell>
    <Cell><Data ss:Type="Number">3001</Data></Cell>
    <Cell><Data ss:Type="Number">7490</Data></Cell>
    <Cell><Data ss:Type="Number">329.95640200000003</Data></Cell>
    <Cell><Data ss:Type="Number">421.7253058</Data></Cell>
    <Cell><Data ss:Type="Number">0.35402818371694</Data></Cell>
    <Cell ss:StyleID="s63"><Data ss:Type="Number">2.7483309390651899E-7</Data></Cell>
    <Cell ss:StyleID="s63"><Data ss:Type="Number">6.0889745805151199E-7</Data></Cell>
    <Cell><Data ss:Type="String">no</Data></Cell>
   </Row>
   <Row ss:AutoFitHeight="0">
    <Cell><Data ss:Type="String">miR-146a</Data></Cell>
    <Cell><Data ss:Type="Number">0.01</Data></Cell>
    <Cell><Data ss:Type="Number">0.01</Data></Cell>
    <Cell><Data ss:Type="Number">1.099488E-3</Data></Cell>
    <Cell><Data ss:Type="Number">5.6305099999999996E-4</Data></Cell>
    <Cell><Data ss:Type="Number">-0.96549434877615703</Data></Cell>
    <Cell><Data ss:Type="Number">1</Data></Cell>
    <Cell><Data ss:Type="Number">1</Data></Cell>
    <Cell><Data ss:Type="String">no</Data></Cell>
   </Row>
   <Row ss:AutoFitHeight="0">
    <Cell><Data ss:Type="String">miR-146b</Data></Cell>
    <Cell><Data ss:Type="Number">1865</Data></Cell>
    <Cell><Data ss:Type="Number">4625</Data></Cell>
    <Cell><Data ss:Type="Number">205.05454510000001</Data></Cell>
    <Cell><Data ss:Type="Number">260.41115350000001</Data></Cell>
    <Cell><Data ss:Type="Number">0.344783519136175</Data></Cell>
    <Cell ss:StyleID="s63"><Data ss:Type="Number">9.0242572553185205E-19</Data></Cell>
    <Cell ss:StyleID="s63"><Data ss:Type="Number">2.97337707002161E-18</Data></Cell>
    <Cell><Data ss:Type="String">no</Data></Cell>
   </Row>
   <Row ss:AutoFitHeight="0">
    <Cell><Data ss:Type="String">miR-148a</Data></Cell>
    <Cell><Data ss:Type="Number">274216</Data></Cell>
    <Cell><Data ss:Type="Number">390992</Data></Cell>
    <Cell><Data ss:Type="Number">30149.724999999999</Data></Cell>
    <Cell><Data ss:Type="Number">22014.84924</Data></Cell>
    <Cell><Data ss:Type="Number">-0.45366787857390001</Data></Cell>
    <Cell><Data ss:Type="Number">0</Data></Cell>
    <Cell><Data ss:Type="Number">0</Data></Cell>
    <Cell><Data ss:Type="String">no</Data></Cell>
   </Row>
   <Row ss:AutoFitHeight="0">
    <Cell><Data ss:Type="String">miR-148b</Data></Cell>
    <Cell><Data ss:Type="Number">10535</Data></Cell>
    <Cell><Data ss:Type="Number">23472</Data></Cell>
    <Cell><Data ss:Type="Number">1158.3107950000001</Data></Cell>
    <Cell><Data ss:Type="Number">1321.593642</Data></Cell>
    <Cell><Data ss:Type="Number">0.19025624575971301</Data></Cell>
    <Cell><Data ss:Type="Number">0</Data></Cell>
    <Cell><Data ss:Type="Number">0</Data></Cell>
    <Cell><Data ss:Type="String">no</Data></Cell>
   </Row>
   <Row ss:AutoFitHeight="0">
    <Cell><Data ss:Type="String">miR-149</Data></Cell>
    <Cell><Data ss:Type="Number">1209</Data></Cell>
    <Cell><Data ss:Type="Number">2470</Data></Cell>
    <Cell><Data ss:Type="Number">132.9281206</Data></Cell>
    <Cell><Data ss:Type="Number">139.07363219999999</Data></Cell>
    <Cell><Data ss:Type="Number">6.5202581339302096E-2</Data></Cell>
    <Cell ss:StyleID="s63"><Data ss:Type="Number">4.6666717890923704E-6</Data></Cell>
    <Cell ss:StyleID="s63"><Data ss:Type="Number">9.7506882097295897E-6</Data></Cell>
    <Cell><Data ss:Type="String">no</Data></Cell>
   </Row>
   <Row ss:AutoFitHeight="0">
    <Cell><Data ss:Type="String">miR-151-3p</Data></Cell>
    <Cell><Data ss:Type="Number">47072</Data></Cell>
    <Cell><Data ss:Type="Number">69524</Data></Cell>
    <Cell><Data ss:Type="Number">5175.5107479999997</Data></Cell>
    <Cell><Data ss:Type="Number">3914.5567639999999</Data></Cell>
    <Cell><Data ss:Type="Number">-0.40285227893855102</Data></Cell>
    <Cell ss:StyleID="s63"><Data ss:Type="Number">5.4176486471109995E-110</Data></Cell>
    <Cell ss:StyleID="s63"><Data ss:Type="Number">5.3551373165674097E-109</Data></Cell>
    <Cell><Data ss:Type="String">no</Data></Cell>
   </Row>
   <Row ss:AutoFitHeight="0">
    <Cell><Data ss:Type="String">miR-151-5p</Data></Cell>
    <Cell><Data ss:Type="Number">6806</Data></Cell>
    <Cell><Data ss:Type="Number">14261</Data></Cell>
    <Cell><Data ss:Type="Number">748.31165339999995</Data></Cell>
    <Cell><Data ss:Type="Number">802.96723450000002</Data></Cell>
    <Cell><Data ss:Type="Number">0.101701876744122</Data></Cell>
    <Cell ss:StyleID="s63"><Data ss:Type="Number">3.1397128357596401E-14</Data></Cell>
    <Cell ss:StyleID="s63"><Data ss:Type="Number">8.8671010856068898E-14</Data></Cell>
    <Cell><Data ss:Type="String">no</Data></Cell>
   </Row>
   <Row ss:AutoFitHeight="0">
    <Cell><Data ss:Type="String">miR-152</Data></Cell>
    <Cell><Data ss:Type="Number">51143</Data></Cell>
    <Cell><Data ss:Type="Number">85432</Data></Cell>
    <Cell><Data ss:Type="Number">5623.1123850000004</Data></Cell>
    <Cell><Data ss:Type="Number">4810.2585220000001</Data></Cell>
    <Cell><Data ss:Type="Number">-0.22525444912755399</Data></Cell>
    <Cell><Data ss:Type="Number">0</Data></Cell>
    <Cell><Data ss:Type="Number">0</Data></Cell>
    <Cell><Data ss:Type="String">no</Data></Cell>
   </Row>
   <Row ss:AutoFitHeight="0">
    <Cell><Data ss:Type="String">miR-153</Data></Cell>
    <Cell><Data ss:Type="Number">21</Data></Cell>
    <Cell><Data ss:Type="Number">39</Data></Cell>
    <Cell><Data ss:Type="Number">2.3089251719999999</Data></Cell>
    <Cell><Data ss:Type="Number">2.1958994559999998</Data></Cell>
    <Cell><Data ss:Type="Number">-7.2409419841664505E-2</Data></Cell>
    <Cell><Data ss:Type="Number">0.999999999999997</Data></Cell>
    <Cell><Data ss:Type="Number">1</Data></Cell>
    <Cell><Data ss:Type="String">no</Data></Cell>
   </Row>
   <Row ss:AutoFitHeight="0">
    <Cell><Data ss:Type="String">miR-155</Data></Cell>
    <Cell><Data ss:Type="Number">0.01</Data></Cell>
    <Cell><Data ss:Type="Number">3</Data></Cell>
    <Cell><Data ss:Type="Number">1.099488E-3</Data></Cell>
    <Cell><Data ss:Type="Number">0.168915343</Data></Cell>
    <Cell><Data ss:Type="Number">7.2633247089799902</Data></Cell>
    <Cell><Data ss:Type="Number">0.50002499875012996</Data></Cell>
    <Cell><Data ss:Type="Number">0.60616238056030003</Data></Cell>
    <Cell><Data ss:Type="String">no</Data></Cell>
   </Row>
   <Row ss:AutoFitHeight="0">
    <Cell><Data ss:Type="String">miR-15a</Data></Cell>
    <Cell><Data ss:Type="Number">1208</Data></Cell>
    <Cell><Data ss:Type="Number">3389</Data></Cell>
    <Cell><Data ss:Type="Number">132.81817179999999</Data></Cell>
    <Cell><Data ss:Type="Number">190.8180322</Data></Cell>
    <Cell><Data ss:Type="Number">0.52274496610813403</Data></Cell>
    <Cell><Data ss:Type="Number">0.45028796088766498</Data></Cell>
    <Cell><Data ss:Type="Number">0.56176701916567995</Data></Cell>
    <Cell><Data ss:Type="String">no</Data></Cell>
   </Row>
   <Row ss:AutoFitHeight="0">
    <Cell><Data ss:Type="String">miR-15b</Data></Cell>
    <Cell><Data ss:Type="Number">1156</Data></Cell>
    <Cell><Data ss:Type="Number">3419</Data></Cell>
    <Cell><Data ss:Type="Number">127.10083330000001</Data></Cell>
    <Cell><Data ss:Type="Number">192.50718570000001</Data></Cell>
    <Cell><Data ss:Type="Number">0.598938809184272</Data></Cell>
    <Cell><Data ss:Type="Number">1.1106333084590901E-3</Data></Cell>
    <Cell><Data ss:Type="Number">2.0388054305284799E-3</Data></Cell>
    <Cell><Data ss:Type="String">no</Data></Cell>
   </Row>
   <Row ss:AutoFitHeight="0">
    <Cell><Data ss:Type="String">miR-16</Data></Cell>
    <Cell><Data ss:Type="Number">5988</Data></Cell>
    <Cell><Data ss:Type="Number">21115</Data></Cell>
    <Cell><Data ss:Type="Number">658.37352050000004</Data></Cell>
    <Cell><Data ss:Type="Number">1188.882488</Data></Cell>
    <Cell><Data ss:Type="Number">0.85262790522373899</Data></Cell>
    <Cell ss:StyleID="s63"><Data ss:Type="Number">5.9340504473404201E-18</Data></Cell>
    <Cell ss:StyleID="s63"><Data ss:Type="Number">1.8374108011644401E-17</Data></Cell>
    <Cell><Data ss:Type="String">no</Data></Cell>
   </Row>
   <Row ss:AutoFitHeight="0">
    <Cell><Data ss:Type="String">miR-17-3p</Data></Cell>
    <Cell><Data ss:Type="Number">454</Data></Cell>
    <Cell><Data ss:Type="Number">594</Data></Cell>
    <Cell><Data ss:Type="Number">49.916763250000002</Data></Cell>
    <Cell><Data ss:Type="Number">33.44523787</Data></Cell>
    <Cell><Data ss:Type="Number">-0.57772358256526102</Data></Cell>
    <Cell ss:StyleID="s63"><Data ss:Type="Number">5.2073431572957404E-13</Data></Cell>
    <Cell ss:StyleID="s63"><Data ss:Type="Number">1.40872335939474E-12</Data></Cell>
    <Cell><Data ss:Type="String">no</Data></Cell>
   </Row>
   <Row ss:AutoFitHeight="0">
    <Cell><Data ss:Type="String">miR-17-5p</Data></Cell>
    <Cell><Data ss:Type="Number">15843</Data></Cell>
    <Cell><Data ss:Type="Number">21640</Data></Cell>
    <Cell><Data ss:Type="Number">1741.9191189999999</Data></Cell>
    <Cell><Data ss:Type="Number">1218.442673</Data></Cell>
    <Cell><Data ss:Type="Number">-0.51563926338258603</Data></Cell>
    <Cell ss:StyleID="s63"><Data ss:Type="Number">8.9981014551686204E-126</Data></Cell>
    <Cell ss:StyleID="s63"><Data ss:Type="Number">1.1011962257039701E-124</Data></Cell>
    <Cell><Data ss:Type="String">no</Data></Cell>
   </Row>
   <Row ss:AutoFitHeight="0">
    <Cell><Data ss:Type="String">miR-181a</Data></Cell>
    <Cell><Data ss:Type="Number">9987</Data></Cell>
    <Cell><Data ss:Type="Number">21167</Data></Cell>
    <Cell><Data ss:Type="Number">1098.058843</Data></Cell>
    <Cell><Data ss:Type="Number">1191.810354</Data></Cell>
    <Cell><Data ss:Type="Number">0.118199318361256</Data></Cell>
    <Cell ss:StyleID="s63"><Data ss:Type="Number">1.1585580323952701E-21</Data></Cell>
    <Cell ss:StyleID="s63"><Data ss:Type="Number">4.0787591003504604E-21</Data></Cell>
    <Cell><Data ss:Type="String">no</Data></Cell>
   </Row>
   <Row ss:AutoFitHeight="0">
    <Cell><Data ss:Type="String">miR-181b</Data></Cell>
    <Cell><Data ss:Type="Number">4302</Data></Cell>
    <Cell><Data ss:Type="Number">7983</Data></Cell>
    <Cell><Data ss:Type="Number">472.99981389999999</Data></Cell>
    <Cell><Data ss:Type="Number">449.48372710000001</Data></Cell>
    <Cell><Data ss:Type="Number">-7.3570729917572006E-2</Data></Cell>
    <Cell ss:StyleID="s63"><Data ss:Type="Number">1.15658599659685E-15</Data></Cell>
    <Cell ss:StyleID="s63"><Data ss:Type="Number">3.4563093154114999E-15</Data></Cell>
    <Cell><Data ss:Type="String">no</Data></Cell>
   </Row>
   <Row ss:AutoFitHeight="0">
    <Cell><Data ss:Type="String">miR-181c</Data></Cell>
    <Cell><Data ss:Type="Number">769</Data></Cell>
    <Cell><Data ss:Type="Number">1442</Data></Cell>
    <Cell><Data ss:Type="Number">84.550640830000006</Data></Cell>
    <Cell><Data ss:Type="Number">81.191974759999994</Data></Cell>
    <Cell><Data ss:Type="Number">-5.8478554737692201E-2</Data></Cell>
    <Cell><Data ss:Type="Number">6.0976505666735001E-2</Data></Cell>
    <Cell><Data ss:Type="Number">9.2727585540537796E-2</Data></Cell>
    <Cell><Data ss:Type="String">no</Data></Cell>
   </Row>
   <Row ss:AutoFitHeight="0">
    <Cell><Data ss:Type="String">miR-181d-3p</Data></Cell>
    <Cell><Data ss:Type="Number">0.01</Data></Cell>
    <Cell><Data ss:Type="Number">1</Data></Cell>
    <Cell><Data ss:Type="Number">1.099488E-3</Data></Cell>
    <Cell><Data ss:Type="Number">5.6305114000000003E-2</Data></Cell>
    <Cell><Data ss:Type="Number">5.6783621997178999</Data></Cell>
    <Cell><Data ss:Type="Number">1</Data></Cell>
    <Cell><Data ss:Type="Number">1</Data></Cell>
    <Cell><Data ss:Type="String">no</Data></Cell>
   </Row>
   <Row ss:AutoFitHeight="0">
    <Cell><Data ss:Type="String">miR-181d-5p</Data></Cell>
    <Cell><Data ss:Type="Number">633</Data></Cell>
    <Cell><Data ss:Type="Number">982</Data></Cell>
    <Cell><Data ss:Type="Number">69.597601620000006</Data></Cell>
    <Cell><Data ss:Type="Number">55.291622199999999</Data></Cell>
    <Cell><Data ss:Type="Number">-0.33197669117559098</Data></Cell>
    <Cell><Data ss:Type="Number">3.9369975940290201E-2</Data></Cell>
    <Cell><Data ss:Type="Number">6.1695633028381602E-2</Data></Cell>
    <Cell><Data ss:Type="String">no</Data></Cell>
   </Row>
   <Row ss:AutoFitHeight="0">
    <Cell><Data ss:Type="String">miR-183</Data></Cell>
    <Cell><Data ss:Type="Number">227</Data></Cell>
    <Cell><Data ss:Type="Number">120</Data></Cell>
    <Cell><Data ss:Type="Number">24.958381620000001</Data></Cell>
    <Cell><Data ss:Type="Number">6.756613711</Data></Cell>
    <Cell><Data ss:Type="Number">-1.88515210749221</Data></Cell>
    <Cell ss:StyleID="s63"><Data ss:Type="Number">7.7660832400403706E-9</Data></Cell>
    <Cell ss:StyleID="s63"><Data ss:Type="Number">1.8653115819536198E-8</Data></Cell>
    <Cell><Data ss:Type="String">yes</Data></Cell>
   </Row>
   <Row ss:AutoFitHeight="0">
    <Cell><Data ss:Type="String">miR-1839-3p</Data></Cell>
    <Cell><Data ss:Type="Number">3</Data></Cell>
    <Cell><Data ss:Type="Number">6</Data></Cell>
    <Cell><Data ss:Type="Number">0.32984645299999998</Data></Cell>
    <Cell><Data ss:Type="Number">0.33783068599999999</Data></Cell>
    <Cell><Data ss:Type="Number">3.4505786670666803E-2</Data></Cell>
    <Cell><Data ss:Type="Number">0.81461282649604305</Data></Cell>
    <Cell><Data ss:Type="Number">0.91024128873688204</Data></Cell>
    <Cell><Data ss:Type="String">no</Data></Cell>
   </Row>
   <Row ss:AutoFitHeight="0">
    <Cell><Data ss:Type="String">miR-1839-5p</Data></Cell>
    <Cell><Data ss:Type="Number">16</Data></Cell>
    <Cell><Data ss:Type="Number">40</Data></Cell>
    <Cell><Data ss:Type="Number">1.759181084</Data></Cell>
    <Cell><Data ss:Type="Number">2.25220457</Data></Cell>
    <Cell><Data ss:Type="Number">0.35643387832933598</Data></Cell>
    <Cell><Data ss:Type="Number">0.60345950615200605</Data></Cell>
    <Cell><Data ss:Type="Number">0.70816937479938602</Data></Cell>
    <Cell><Data ss:Type="String">no</Data></Cell>
   </Row>
   <Row ss:AutoFitHeight="0">
    <Cell><Data ss:Type="String">miR-184</Data></Cell>
    <Cell><Data ss:Type="Number">1094</Data></Cell>
    <Cell><Data ss:Type="Number">2424</Data></Cell>
    <Cell><Data ss:Type="Number">120.2840066</Data></Cell>
    <Cell><Data ss:Type="Number">136.483597</Data></Cell>
    <Cell><Data ss:Type="Number">0.18228274495734501</Data></Cell>
    <Cell ss:StyleID="s63"><Data ss:Type="Number">1.8677990030345698E-18</Data></Cell>
    <Cell ss:StyleID="s63"><Data ss:Type="Number">5.9262264664183402E-18</Data></Cell>
    <Cell><Data ss:Type="String">no</Data></Cell>
   </Row>
   <Row ss:AutoFitHeight="0">
    <Cell><Data ss:Type="String">miR-185</Data></Cell>
    <Cell><Data ss:Type="Number">631</Data></Cell>
    <Cell><Data ss:Type="Number">2131</Data></Cell>
    <Cell><Data ss:Type="Number">69.377703990000001</Data></Cell>
    <Cell><Data ss:Type="Number">119.9861985</Data></Cell>
    <Cell><Data ss:Type="Number">0.79032446685506696</Data></Cell>
    <Cell><Data ss:Type="Number">0.56902405576763504</Data></Cell>
    <Cell><Data ss:Type="Number">0.67703325153834304</Data></Cell>
    <Cell><Data ss:Type="String">no</Data></Cell>
   </Row>
   <Row ss:AutoFitHeight="0">
    <Cell><Data ss:Type="String">miR-186</Data></Cell>
    <Cell><Data ss:Type="Number">9281</Data></Cell>
    <Cell><Data ss:Type="Number">31652</Data></Cell>
    <Cell><Data ss:Type="Number">1020.434977</Data></Cell>
    <Cell><Data ss:Type="Number">1782.1694769999999</Data></Cell>
    <Cell><Data ss:Type="Number">0.80445028223584503</Data></Cell>
    <Cell ss:StyleID="s63"><Data ss:Type="Number">2.26278115521998E-150</Data></Cell>
    <Cell ss:StyleID="s63"><Data ss:Type="Number">3.06070924679755E-149</Data></Cell>
    <Cell><Data ss:Type="String">no</Data></Cell>
   </Row>
   <Row ss:AutoFitHeight="0">
    <Cell><Data ss:Type="String">miR-187</Data></Cell>
    <Cell><Data ss:Type="Number">38</Data></Cell>
    <Cell><Data ss:Type="Number">29</Data></Cell>
    <Cell><Data ss:Type="Number">4.1780550740000004</Data></Cell>
    <Cell><Data ss:Type="Number">1.6328483140000001</Data></Cell>
    <Cell><Data ss:Type="Number">-1.35544073403873</Data></Cell>
    <Cell><Data ss:Type="Number">4.1134536100112799E-2</Data></Cell>
    <Cell><Data ss:Type="Number">6.4070156228660594E-2</Data></Cell>
    <Cell><Data ss:Type="String">no</Data></Cell>
   </Row>
   <Row ss:AutoFitHeight="0">
    <Cell><Data ss:Type="String">miR-18a</Data></Cell>
    <Cell><Data ss:Type="Number">2610</Data></Cell>
    <Cell><Data ss:Type="Number">5821</Data></Cell>
    <Cell><Data ss:Type="Number">286.9664143</Data></Cell>
    <Cell><Data ss:Type="Number">327.75207010000003</Data></Cell>
    <Cell><Data ss:Type="Number">0.19172299459428699</Data></Cell>
    <Cell><Data ss:Type="Number">5.5613722554316396E-3</Data></Cell>
    <Cell><Data ss:Type="Number">9.4653819181849796E-3</Data></Cell>
    <Cell><Data ss:Type="String">no</Data></Cell>
   </Row>
   <Row ss:AutoFitHeight="0">
    <Cell><Data ss:Type="String">miR-18b</Data></Cell>
    <Cell><Data ss:Type="Number">89</Data></Cell>
    <Cell><Data ss:Type="Number">344</Data></Cell>
    <Cell><Data ss:Type="Number">9.7854447780000005</Data></Cell>
    <Cell><Data ss:Type="Number">19.368959310000001</Data></Cell>
    <Cell><Data ss:Type="Number">0.98503710803155997</Data></Cell>
    <Cell><Data ss:Type="Number">9.7140030370655606E-2</Data></Cell>
    <Cell><Data ss:Type="Number">0.14430628789166799</Data></Cell>
    <Cell><Data ss:Type="String">no</Data></Cell>
   </Row>
   <Row ss:AutoFitHeight="0">
    <Cell><Data ss:Type="String">miR-190</Data></Cell>
    <Cell><Data ss:Type="Number">69</Data></Cell>
    <Cell><Data ss:Type="Number">58</Data></Cell>
    <Cell><Data ss:Type="Number">7.5864684230000003</Data></Cell>
    <Cell><Data ss:Type="Number">3.2656966270000001</Data></Cell>
    <Cell><Data ss:Type="Number">-1.21603767765495</Data></Cell>
    <Cell><Data ss:Type="Number">4.7707336149382799E-4</Data></Cell>
    <Cell><Data ss:Type="Number">8.82070891395063E-4</Data></Cell>
    <Cell><Data ss:Type="String">yes</Data></Cell>
   </Row>
   <Row ss:AutoFitHeight="0">
    <Cell><Data ss:Type="String">miR-191</Data></Cell>
    <Cell><Data ss:Type="Number">20917</Data></Cell>
    <Cell><Data ss:Type="Number">43216</Data></Cell>
    <Cell><Data ss:Type="Number">2299.7994199999998</Data></Cell>
    <Cell><Data ss:Type="Number">2433.2818179999999</Data></Cell>
    <Cell><Data ss:Type="Number">8.1395379975538307E-2</Data></Cell>
    <Cell ss:StyleID="s63"><Data ss:Type="Number">1.0732947559236399E-70</Data></Cell>
    <Cell ss:StyleID="s63"><Data ss:Type="Number">7.0727372377532401E-70</Data></Cell>
    <Cell><Data ss:Type="String">no</Data></Cell>
   </Row>
   <Row ss:AutoFitHeight="0">
    <Cell><Data ss:Type="String">miR-192</Data></Cell>
    <Cell><Data ss:Type="Number">431</Data></Cell>
    <Cell><Data ss:Type="Number">529</Data></Cell>
    <Cell><Data ss:Type="Number">47.387940440000001</Data></Cell>
    <Cell><Data ss:Type="Number">29.785405440000002</Data></Cell>
    <Cell><Data ss:Type="Number">-0.66991436313628105</Data></Cell>
    <Cell><Data ss:Type="Number">0.21555183659108701</Data></Cell>
    <Cell><Data ss:Type="Number">0.29466394682930502</Data></Cell>
    <Cell><Data ss:Type="String">no</Data></Cell>
   </Row>
   <Row ss:AutoFitHeight="0">
    <Cell><Data ss:Type="String">miR-193a-3p</Data></Cell>
    <Cell><Data ss:Type="Number">858</Data></Cell>
    <Cell><Data ss:Type="Number">1955</Data></Cell>
    <Cell><Data ss:Type="Number">94.336085609999998</Data></Cell>
    <Cell><Data ss:Type="Number">110.07649840000001</Data></Cell>
    <Cell><Data ss:Type="Number">0.222624838975993</Data></Cell>
    <Cell ss:StyleID="s63"><Data ss:Type="Number">4.5867505374734298E-9</Data></Cell>
    <Cell ss:StyleID="s63"><Data ss:Type="Number">1.12266179821969E-8</Data></Cell>
    <Cell><Data ss:Type="String">no</Data></Cell>
   </Row>
   <Row ss:AutoFitHeight="0">
    <Cell><Data ss:Type="String">miR-193a-5p</Data></Cell>
    <Cell><Data ss:Type="Number">362</Data></Cell>
    <Cell><Data ss:Type="Number">528</Data></Cell>
    <Cell><Data ss:Type="Number">39.801472019999999</Data></Cell>
    <Cell><Data ss:Type="Number">29.729100330000001</Data></Cell>
    <Cell><Data ss:Type="Number">-0.42094598379225001</Data></Cell>
    <Cell ss:StyleID="s63"><Data ss:Type="Number">2.3288182788859099E-25</Data></Cell>
    <Cell ss:StyleID="s63"><Data ss:Type="Number">8.6740043141112903E-25</Data></Cell>
    <Cell><Data ss:Type="String">no</Data></Cell>
   </Row>
   <Row ss:AutoFitHeight="0">
    <Cell><Data ss:Type="String">miR-194-3p</Data></Cell>
    <Cell><Data ss:Type="Number">0.01</Data></Cell>
    <Cell><Data ss:Type="Number">0.01</Data></Cell>
    <Cell><Data ss:Type="Number">1.099488E-3</Data></Cell>
    <Cell><Data ss:Type="Number">5.6305099999999996E-4</Data></Cell>
    <Cell><Data ss:Type="Number">-0.96549434877615703</Data></Cell>
    <Cell><Data ss:Type="Number">1</Data></Cell>
    <Cell><Data ss:Type="Number">1</Data></Cell>
    <Cell><Data ss:Type="String">no</Data></Cell>
   </Row>
   <Row ss:AutoFitHeight="0">
    <Cell><Data ss:Type="String">miR-194-5p</Data></Cell>
    <Cell><Data ss:Type="Number">5</Data></Cell>
    <Cell><Data ss:Type="Number">18</Data></Cell>
    <Cell><Data ss:Type="Number">0.54974408900000005</Data></Cell>
    <Cell><Data ss:Type="Number">1.0134920569999999</Data></Cell>
    <Cell><Data ss:Type="Number">0.88250269005259196</Data></Cell>
    <Cell><Data ss:Type="Number">0.21029676356964799</Data></Cell>
    <Cell><Data ss:Type="Number">0.28901747720534499</Data></Cell>
    <Cell><Data ss:Type="String">no</Data></Cell>
   </Row>
   <Row ss:AutoFitHeight="0">
    <Cell><Data ss:Type="String">miR-195</Data></Cell>
    <Cell><Data ss:Type="Number">194</Data></Cell>
    <Cell><Data ss:Type="Number">721</Data></Cell>
    <Cell><Data ss:Type="Number">21.330070639999999</Data></Cell>
    <Cell><Data ss:Type="Number">40.595987379999997</Data></Cell>
    <Cell><Data ss:Type="Number">0.92844839093673903</Data></Cell>
    <Cell ss:StyleID="s63"><Data ss:Type="Number">9.2579789181831701E-11</Data></Cell>
    <Cell ss:StyleID="s63"><Data ss:Type="Number">2.3557431504683898E-10</Data></Cell>
    <Cell><Data ss:Type="String">no</Data></Cell>
   </Row>
   <Row ss:AutoFitHeight="0">
    <Cell><Data ss:Type="String">miR-196a</Data></Cell>
    <Cell><Data ss:Type="Number">2594</Data></Cell>
    <Cell><Data ss:Type="Number">6442</Data></Cell>
    <Cell><Data ss:Type="Number">285.20723320000002</Data></Cell>
    <Cell><Data ss:Type="Number">362.71754609999999</Data></Cell>
    <Cell><Data ss:Type="Number">0.34683596519684101</Data></Cell>
    <Cell ss:StyleID="s63"><Data ss:Type="Number">8.3005948274769902E-66</Data></Cell>
    <Cell ss:StyleID="s63"><Data ss:Type="Number">5.0791735015752E-65</Data></Cell>
    <Cell><Data ss:Type="String">no</Data></Cell>
   </Row>
   <Row ss:AutoFitHeight="0">
    <Cell><Data ss:Type="String">miR-196b-3p</Data></Cell>
    <Cell><Data ss:Type="Number">20</Data></Cell>
    <Cell><Data ss:Type="Number">55</Data></Cell>
    <Cell><Data ss:Type="Number">2.1989763550000001</Data></Cell>
    <Cell><Data ss:Type="Number">3.096781284</Data></Cell>
    <Cell><Data ss:Type="Number">0.49393740219573801</Data></Cell>
    <Cell><Data ss:Type="Number">7.4060967305925301E-3</Data></Cell>
    <Cell><Data ss:Type="Number">1.24403062729561E-2</Data></Cell>
    <Cell><Data ss:Type="String">no</Data></Cell>
   </Row>
   <Row ss:AutoFitHeight="0">
    <Cell><Data ss:Type="String">miR-196b-5p</Data></Cell>
    <Cell><Data ss:Type="Number">4206</Data></Cell>
    <Cell><Data ss:Type="Number">14944</Data></Cell>
    <Cell><Data ss:Type="Number">462.44472739999998</Data></Cell>
    <Cell><Data ss:Type="Number">841.42362749999995</Data></Cell>
    <Cell><Data ss:Type="Number">0.86355138884987903</Data></Cell>
    <Cell><Data ss:Type="Number">0</Data></Cell>
    <Cell><Data ss:Type="Number">0</Data></Cell>
    <Cell><Data ss:Type="String">no</Data></Cell>
   </Row>
   <Row ss:AutoFitHeight="0">
    <Cell><Data ss:Type="String">miR-199a</Data></Cell>
    <Cell><Data ss:Type="Number">40056</Data></Cell>
    <Cell><Data ss:Type="Number">73662</Data></Cell>
    <Cell><Data ss:Type="Number">4404.1098430000002</Data></Cell>
    <Cell><Data ss:Type="Number">4147.5473270000002</Data></Cell>
    <Cell><Data ss:Type="Number">-8.6592008001889501E-2</Data></Cell>
    <Cell ss:StyleID="s63"><Data ss:Type="Number">5.7052353124635698E-36</Data></Cell>
    <Cell ss:StyleID="s63"><Data ss:Type="Number">2.5723604829879599E-35</Data></Cell>
    <Cell><Data ss:Type="String">no</Data></Cell>
   </Row>
   <Row ss:AutoFitHeight="0">
    <Cell><Data ss:Type="String">miR-199a*</Data></Cell>
    <Cell><Data ss:Type="Number">4273</Data></Cell>
    <Cell><Data ss:Type="Number">7202</Data></Cell>
    <Cell><Data ss:Type="Number">469.81129809999999</Data></Cell>
    <Cell><Data ss:Type="Number">405.50943289999998</Data></Cell>
    <Cell><Data ss:Type="Number">-0.21234593334691099</Data></Cell>
    <Cell ss:StyleID="s63"><Data ss:Type="Number">1.2867734617658701E-51</Data></Cell>
    <Cell ss:StyleID="s63"><Data ss:Type="Number">6.4843290132123205E-51</Data></Cell>
    <Cell><Data ss:Type="String">no</Data></Cell>
   </Row>
   <Row ss:AutoFitHeight="0">
    <Cell><Data ss:Type="String">miR-199a-3p</Data></Cell>
    <Cell><Data ss:Type="Number">34721</Data></Cell>
    <Cell><Data ss:Type="Number">69256</Data></Cell>
    <Cell><Data ss:Type="Number">3817.5329000000002</Data></Cell>
    <Cell><Data ss:Type="Number">3899.466993</Data></Cell>
    <Cell><Data ss:Type="Number">3.0636349177351498E-2</Data></Cell>
    <Cell ss:StyleID="s63"><Data ss:Type="Number">3.5305440912113899E-66</Data></Cell>
    <Cell ss:StyleID="s63"><Data ss:Type="Number">2.21304836936909E-65</Data></Cell>
    <Cell><Data ss:Type="String">no</Data></Cell>
   </Row>
   <Row ss:AutoFitHeight="0">
    <Cell><Data ss:Type="String">miR-199a-5p</Data></Cell>
    <Cell><Data ss:Type="Number">40055</Data></Cell>
    <Cell><Data ss:Type="Number">73649</Data></Cell>
    <Cell><Data ss:Type="Number">4403.9998939999996</Data></Cell>
    <Cell><Data ss:Type="Number">4146.8153599999996</Data></Cell>
    <Cell><Data ss:Type="Number">-8.6810622560526393E-2</Data></Cell>
    <Cell ss:StyleID="s63"><Data ss:Type="Number">5.8719837674029101E-36</Data></Cell>
    <Cell ss:StyleID="s63"><Data ss:Type="Number">2.60189625555612E-35</Data></Cell>
    <Cell><Data ss:Type="String">no</Data></Cell>
   </Row>
   <Row ss:AutoFitHeight="0">
    <Cell><Data ss:Type="String">miR-199b</Data></Cell>
    <Cell><Data ss:Type="Number">19620</Data></Cell>
    <Cell><Data ss:Type="Number">30464</Data></Cell>
    <Cell><Data ss:Type="Number">2157.195804</Data></Cell>
    <Cell><Data ss:Type="Number">1715.2790010000001</Data></Cell>
    <Cell><Data ss:Type="Number">-0.330713873775695</Data></Cell>
    <Cell ss:StyleID="s63"><Data ss:Type="Number">3.47644225551745E-13</Data></Cell>
    <Cell ss:StyleID="s63"><Data ss:Type="Number">9.5047410602977006E-13</Data></Cell>
    <Cell><Data ss:Type="String">no</Data></Cell>
   </Row>
   <Row ss:AutoFitHeight="0">
    <Cell><Data ss:Type="String">miR-199b*</Data></Cell>
    <Cell><Data ss:Type="Number">28543</Data></Cell>
    <Cell><Data ss:Type="Number">58494</Data></Cell>
    <Cell><Data ss:Type="Number">3138.269104</Data></Cell>
    <Cell><Data ss:Type="Number">3293.5113540000002</Data></Cell>
    <Cell><Data ss:Type="Number">6.9657456131131806E-2</Data></Cell>
    <Cell ss:StyleID="s63"><Data ss:Type="Number">1.11587175970784E-64</Data></Cell>
    <Cell ss:StyleID="s63"><Data ss:Type="Number">6.6692800522073294E-64</Data></Cell>
    <Cell><Data ss:Type="String">no</Data></Cell>
   </Row>
   <Row ss:AutoFitHeight="0">
    <Cell><Data ss:Type="String">miR-19a</Data></Cell>
    <Cell><Data ss:Type="Number">456</Data></Cell>
    <Cell><Data ss:Type="Number">905</Data></Cell>
    <Cell><Data ss:Type="Number">50.136660880000001</Data></Cell>
    <Cell><Data ss:Type="Number">50.956128409999998</Data></Cell>
    <Cell><Data ss:Type="Number">2.3389752039949599E-2</Data></Cell>
    <Cell><Data ss:Type="Number">0.65049859031833301</Data></Cell>
    <Cell><Data ss:Type="Number">0.75305467437752904</Data></Cell>
    <Cell><Data ss:Type="String">no</Data></Cell>
   </Row>
   <Row ss:AutoFitHeight="0">
    <Cell><Data ss:Type="String">miR-19b</Data></Cell>
    <Cell><Data ss:Type="Number">8924</Data></Cell>
    <Cell><Data ss:Type="Number">11758</Data></Cell>
    <Cell><Data ss:Type="Number">981.18324940000002</Data></Cell>
    <Cell><Data ss:Type="Number">662.03553350000004</Data></Cell>
    <Cell><Data ss:Type="Number">-0.56761395162475703</Data></Cell>
    <Cell ss:StyleID="s63"><Data ss:Type="Number">1.4696984551851099E-11</Data></Cell>
    <Cell ss:StyleID="s63"><Data ss:Type="Number">3.8939433297172602E-11</Data></Cell>
    <Cell><Data ss:Type="String">no</Data></Cell>
   </Row>
   <Row ss:AutoFitHeight="0">
    <Cell><Data ss:Type="String">miR-20</Data></Cell>
    <Cell><Data ss:Type="Number">43808</Data></Cell>
    <Cell><Data ss:Type="Number">56464</Data></Cell>
    <Cell><Data ss:Type="Number">4816.6378070000001</Data></Cell>
    <Cell><Data ss:Type="Number">3179.2119720000001</Data></Cell>
    <Cell><Data ss:Type="Number">-0.59935723229073101</Data></Cell>
    <Cell ss:StyleID="s63"><Data ss:Type="Number">1.55331290229859E-209</Data></Cell>
    <Cell ss:StyleID="s63"><Data ss:Type="Number">2.8514386849338399E-208</Data></Cell>
    <Cell><Data ss:Type="String">no</Data></Cell>
   </Row>
   <Row ss:AutoFitHeight="0">
    <Cell><Data ss:Type="String">miR-202</Data></Cell>
    <Cell><Data ss:Type="Number">20</Data></Cell>
    <Cell><Data ss:Type="Number">119</Data></Cell>
    <Cell><Data ss:Type="Number">2.1989763550000001</Data></Cell>
    <Cell><Data ss:Type="Number">6.7003085970000003</Data></Cell>
    <Cell><Data ss:Type="Number">1.6073954521317</Data></Cell>
    <Cell ss:StyleID="s63"><Data ss:Type="Number">1.11164667734471E-8</Data></Cell>
    <Cell ss:StyleID="s63"><Data ss:Type="Number">2.6210384961246801E-8</Data></Cell>
    <Cell><Data ss:Type="String">yes</Data></Cell>
   </Row>
   <Row ss:AutoFitHeight="0">
    <Cell><Data ss:Type="String">miR-204</Data></Cell>
    <Cell><Data ss:Type="Number">448</Data></Cell>
    <Cell><Data ss:Type="Number">669</Data></Cell>
    <Cell><Data ss:Type="Number">49.257070339999999</Data></Cell>
    <Cell><Data ss:Type="Number">37.66812144</Data></Cell>
    <Cell><Data ss:Type="Number">-0.38698673736417499</Data></Cell>
    <Cell ss:StyleID="s63"><Data ss:Type="Number">1.14388067672114E-8</Data></Cell>
    <Cell ss:StyleID="s63"><Data ss:Type="Number">2.6725212174303099E-8</Data></Cell>
    <Cell><Data ss:Type="String">no</Data></Cell>
   </Row>
   <Row ss:AutoFitHeight="0">
    <Cell><Data ss:Type="String">miR-205</Data></Cell>
    <Cell><Data ss:Type="Number">59</Data></Cell>
    <Cell><Data ss:Type="Number">112</Data></Cell>
    <Cell><Data ss:Type="Number">6.4869802459999999</Data></Cell>
    <Cell><Data ss:Type="Number">6.3061727970000003</Data></Cell>
    <Cell><Data ss:Type="Number">-4.0782343355490497E-2</Data></Cell>
    <Cell><Data ss:Type="Number">0.156523806067427</Data></Cell>
    <Cell><Data ss:Type="Number">0.222246509167562</Data></Cell>
    <Cell><Data ss:Type="String">no</Data></Cell>
   </Row>
   <Row ss:AutoFitHeight="0">
    <Cell><Data ss:Type="String">miR-206</Data></Cell>
    <Cell><Data ss:Type="Number">644698</Data></Cell>
    <Cell><Data ss:Type="Number">879231</Data></Cell>
    <Cell><Data ss:Type="Number">70883.782890000002</Data></Cell>
    <Cell><Data ss:Type="Number">49505.20192</Data></Cell>
    <Cell><Data ss:Type="Number">-0.51787546994111699</Data></Cell>
    <Cell ss:StyleID="s63"><Data ss:Type="Number">8.11480711682129E-57</Data></Cell>
    <Cell ss:StyleID="s63"><Data ss:Type="Number">4.6344565089401601E-56</Data></Cell>
    <Cell><Data ss:Type="String">no</Data></Cell>
   </Row>
   <Row ss:AutoFitHeight="0">
    <Cell><Data ss:Type="String">miR-208b</Data></Cell>
    <Cell><Data ss:Type="Number">745</Data></Cell>
    <Cell><Data ss:Type="Number">765</Data></Cell>
    <Cell><Data ss:Type="Number">81.911869210000006</Data></Cell>
    <Cell><Data ss:Type="Number">43.073412410000003</Data></Cell>
    <Cell><Data ss:Type="Number">-0.92727489379229</Data></Cell>
    <Cell ss:StyleID="s63"><Data ss:Type="Number">7.2885419573468497E-15</Data></Cell>
    <Cell ss:StyleID="s63"><Data ss:Type="Number">2.1046688573462299E-14</Data></Cell>
    <Cell><Data ss:Type="String">no</Data></Cell>
   </Row>
   <Row ss:AutoFitHeight="0">
    <Cell><Data ss:Type="String">miR-21</Data></Cell>
    <Cell><Data ss:Type="Number">146459</Data></Cell>
    <Cell><Data ss:Type="Number">332688</Data></Cell>
    <Cell><Data ss:Type="Number">16102.993899999999</Data></Cell>
    <Cell><Data ss:Type="Number">18732.03585</Data></Cell>
    <Cell><Data ss:Type="Number">0.218178762279887</Data></Cell>
    <Cell ss:StyleID="s63"><Data ss:Type="Number">3.00220487864244E-79</Data></Cell>
    <Cell ss:StyleID="s63"><Data ss:Type="Number">2.1432407050308501E-78</Data></Cell>
    <Cell><Data ss:Type="String">no</Data></Cell>
   </Row>
   <Row ss:AutoFitHeight="0">
    <Cell><Data ss:Type="String">miR-210</Data></Cell>
    <Cell><Data ss:Type="Number">460</Data></Cell>
    <Cell><Data ss:Type="Number">1105</Data></Cell>
    <Cell><Data ss:Type="Number">50.576456149999999</Data></Cell>
    <Cell><Data ss:Type="Number">62.217151260000001</Data></Cell>
    <Cell><Data ss:Type="Number">0.298846387523103</Data></Cell>
    <Cell><Data ss:Type="Number">0.55375707763266802</Data></Cell>
    <Cell><Data ss:Type="Number">0.66502602313829795</Data></Cell>
    <Cell><Data ss:Type="String">no</Data></Cell>
   </Row>
   <Row ss:AutoFitHeight="0">
    <Cell><Data ss:Type="String">miR-214</Data></Cell>
    <Cell><Data ss:Type="Number">2529</Data></Cell>
    <Cell><Data ss:Type="Number">9440</Data></Cell>
    <Cell><Data ss:Type="Number">278.06056000000001</Data></Cell>
    <Cell><Data ss:Type="Number">531.52027859999998</Data></Cell>
    <Cell><Data ss:Type="Number">0.93472560671074101</Data></Cell>
    <Cell ss:StyleID="s63"><Data ss:Type="Number">1.7805776408536601E-20</Data></Cell>
    <Cell ss:StyleID="s63"><Data ss:Type="Number">6.1014460493251996E-20</Data></Cell>
    <Cell><Data ss:Type="String">no</Data></Cell>
   </Row>
   <Row ss:AutoFitHeight="0">
    <Cell><Data ss:Type="String">miR-215</Data></Cell>
    <Cell><Data ss:Type="Number">78</Data></Cell>
    <Cell><Data ss:Type="Number">181</Data></Cell>
    <Cell><Data ss:Type="Number">8.5760077829999997</Data></Cell>
    <Cell><Data ss:Type="Number">10.191225680000001</Data></Cell>
    <Cell><Data ss:Type="Number">0.248949452021439</Data></Cell>
    <Cell><Data ss:Type="Number">2.50112230162339E-3</Data></Cell>
    <Cell><Data ss:Type="Number">4.4950239966238597E-3</Data></Cell>
    <Cell><Data ss:Type="String">no</Data></Cell>
   </Row>
   <Row ss:AutoFitHeight="0">
    <Cell><Data ss:Type="String">miR-216</Data></Cell>
    <Cell><Data ss:Type="Number">1021</Data></Cell>
    <Cell><Data ss:Type="Number">1655</Data></Cell>
    <Cell><Data ss:Type="Number">112.2577429</Data></Cell>
    <Cell><Data ss:Type="Number">93.184964100000002</Data></Cell>
    <Cell><Data ss:Type="Number">-0.26864586519729</Data></Cell>
    <Cell><Data ss:Type="Number">0.845343669660931</Data></Cell>
    <Cell><Data ss:Type="Number">0.94049057620285403</Data></Cell>
    <Cell><Data ss:Type="String">no</Data></Cell>
   </Row>
   <Row ss:AutoFitHeight="0">
    <Cell><Data ss:Type="String">miR-217</Data></Cell>
    <Cell><Data ss:Type="Number">2642</Data></Cell>
    <Cell><Data ss:Type="Number">3156</Data></Cell>
    <Cell><Data ss:Type="Number">290.48477639999999</Data></Cell>
    <Cell><Data ss:Type="Number">177.69894059999999</Data></Cell>
    <Cell><Data ss:Type="Number">-0.70902747709788805</Data></Cell>
    <Cell ss:StyleID="s63"><Data ss:Type="Number">2.42795450004724E-7</Data></Cell>
    <Cell ss:StyleID="s63"><Data ss:Type="Number">5.4259504914099302E-7</Data></Cell>
    <Cell><Data ss:Type="String">no</Data></Cell>
   </Row>
   <Row ss:AutoFitHeight="0">
    <Cell><Data ss:Type="String">miR-218</Data></Cell>
    <Cell><Data ss:Type="Number">1</Data></Cell>
    <Cell><Data ss:Type="Number">11</Data></Cell>
    <Cell><Data ss:Type="Number">0.109948818</Data></Cell>
    <Cell><Data ss:Type="Number">0.61935625699999997</Data></Cell>
    <Cell><Data ss:Type="Number">2.4939373993812302</Data></Cell>
    <Cell><Data ss:Type="Number">0.50002499875012996</Data></Cell>
    <Cell><Data ss:Type="Number">0.60616238056030003</Data></Cell>
    <Cell><Data ss:Type="String">no</Data></Cell>
   </Row>
   <Row ss:AutoFitHeight="0">
    <Cell><Data ss:Type="String">miR-218b</Data></Cell>
    <Cell><Data ss:Type="Number">2535</Data></Cell>
    <Cell><Data ss:Type="Number">4625</Data></Cell>
    <Cell><Data ss:Type="Number">278.72025289999999</Data></Cell>
    <Cell><Data ss:Type="Number">260.41115350000001</Data></Cell>
    <Cell><Data ss:Type="Number">-9.8026597140108099E-2</Data></Cell>
    <Cell ss:StyleID="s63"><Data ss:Type="Number">4.8911028407164499E-6</Data></Cell>
    <Cell ss:StyleID="s63"><Data ss:Type="Number">1.0137205081162299E-5</Data></Cell>
    <Cell><Data ss:Type="String">no</Data></Cell>
   </Row>
   <Row ss:AutoFitHeight="0">
    <Cell><Data ss:Type="String">miR-219</Data></Cell>
    <Cell><Data ss:Type="Number">13</Data></Cell>
    <Cell><Data ss:Type="Number">20</Data></Cell>
    <Cell><Data ss:Type="Number">1.4293346300000001</Data></Cell>
    <Cell><Data ss:Type="Number">1.126102285</Data></Cell>
    <Cell><Data ss:Type="Number">-0.34400583905474602</Data></Cell>
    <Cell><Data ss:Type="Number">0.23809689526942199</Data></Cell>
    <Cell><Data ss:Type="Number">0.32037121510074101</Data></Cell>
    <Cell><Data ss:Type="String">no</Data></Cell>
   </Row>
   <Row ss:AutoFitHeight="0">
    <Cell><Data ss:Type="String">miR-22-3p</Data></Cell>
    <Cell><Data ss:Type="Number">486</Data></Cell>
    <Cell><Data ss:Type="Number">1145</Data></Cell>
    <Cell><Data ss:Type="Number">53.435125409999998</Data></Cell>
    <Cell><Data ss:Type="Number">64.469355829999998</Data></Cell>
    <Cell><Data ss:Type="Number">0.27082516357367997</Data></Cell>
    <Cell ss:StyleID="s63"><Data ss:Type="Number">5.0927514418124502E-34</Data></Cell>
    <Cell ss:StyleID="s63"><Data ss:Type="Number">2.2183680009250801E-33</Data></Cell>
    <Cell><Data ss:Type="String">no</Data></Cell>
   </Row>
   <Row ss:AutoFitHeight="0">
    <Cell><Data ss:Type="String">miR-22-5p</Data></Cell>
    <Cell><Data ss:Type="Number">341</Data></Cell>
    <Cell><Data ss:Type="Number">636</Data></Cell>
    <Cell><Data ss:Type="Number">37.492546840000003</Data></Cell>
    <Cell><Data ss:Type="Number">35.810052669999997</Data></Cell>
    <Cell><Data ss:Type="Number">-6.6239189525218303E-2</Data></Cell>
    <Cell ss:StyleID="s63"><Data ss:Type="Number">7.9237316366336205E-6</Data></Cell>
    <Cell ss:StyleID="s63"><Data ss:Type="Number">1.61618970683717E-5</Data></Cell>
    <Cell><Data ss:Type="String">no</Data></Cell>
   </Row>
   <Row ss:AutoFitHeight="0">
    <Cell><Data ss:Type="String">miR-221</Data></Cell>
    <Cell><Data ss:Type="Number">270</Data></Cell>
    <Cell><Data ss:Type="Number">516</Data></Cell>
    <Cell><Data ss:Type="Number">29.686180790000002</Data></Cell>
    <Cell><Data ss:Type="Number">29.053438960000001</Data></Cell>
    <Cell><Data ss:Type="Number">-3.1082557716511899E-2</Data></Cell>
    <Cell><Data ss:Type="Number">1.2003493998466899E-3</Data></Cell>
    <Cell><Data ss:Type="Number">2.1878708919191498E-3</Data></Cell>
    <Cell><Data ss:Type="String">no</Data></Cell>
   </Row>
   <Row ss:AutoFitHeight="0">
    <Cell><Data ss:Type="String">miR-222</Data></Cell>
    <Cell><Data ss:Type="Number">62</Data></Cell>
    <Cell><Data ss:Type="Number">141</Data></Cell>
    <Cell><Data ss:Type="Number">6.8168266989999999</Data></Cell>
    <Cell><Data ss:Type="Number">7.9390211109999997</Data></Cell>
    <Cell><Data ss:Type="Number">0.219860826089361</Data></Cell>
    <Cell><Data ss:Type="Number">0.94246413975528998</Data></Cell>
    <Cell><Data ss:Type="Number">1</Data></Cell>
    <Cell><Data ss:Type="String">no</Data></Cell>
   </Row>
   <Row ss:AutoFitHeight="0">
    <Cell><Data ss:Type="String">miR-224</Data></Cell>
    <Cell><Data ss:Type="Number">36</Data></Cell>
    <Cell><Data ss:Type="Number">130</Data></Cell>
    <Cell><Data ss:Type="Number">3.9581574380000002</Data></Cell>
    <Cell><Data ss:Type="Number">7.319664854</Data></Cell>
    <Cell><Data ss:Type="Number">0.88694859568825002</Data></Cell>
    <Cell><Data ss:Type="Number">0.14331669070390499</Data></Cell>
    <Cell><Data ss:Type="Number">0.205353734509995</Data></Cell>
    <Cell><Data ss:Type="String">no</Data></Cell>
   </Row>
   <Row ss:AutoFitHeight="0">
    <Cell><Data ss:Type="String">miR-2320</Data></Cell>
    <Cell><Data ss:Type="Number">434</Data></Cell>
    <Cell><Data ss:Type="Number">853</Data></Cell>
    <Cell><Data ss:Type="Number">47.717786889999999</Data></Cell>
    <Cell><Data ss:Type="Number">48.028262460000001</Data></Cell>
    <Cell><Data ss:Type="Number">9.3564828666245093E-3</Data></Cell>
    <Cell ss:StyleID="s63"><Data ss:Type="Number">1.5406308456541299E-5</Data></Cell>
    <Cell ss:StyleID="s63"><Data ss:Type="Number">3.1176545459300199E-5</Data></Cell>
    <Cell><Data ss:Type="String">no</Data></Cell>
   </Row>
   <Row ss:AutoFitHeight="0">
    <Cell><Data ss:Type="String">miR-2320*</Data></Cell>
    <Cell><Data ss:Type="Number">23</Data></Cell>
    <Cell><Data ss:Type="Number">45</Data></Cell>
    <Cell><Data ss:Type="Number">2.5288228080000001</Data></Cell>
    <Cell><Data ss:Type="Number">2.533730142</Data></Cell>
    <Cell><Data ss:Type="Number">2.7969242843069201E-3</Data></Cell>
    <Cell><Data ss:Type="Number">0.89002684114583497</Data></Cell>
    <Cell><Data ss:Type="Number">0.981703425641543</Data></Cell>
    <Cell><Data ss:Type="String">no</Data></Cell>
   </Row>
   <Row ss:AutoFitHeight="0">
    <Cell><Data ss:Type="String">miR-23a</Data></Cell>
    <Cell><Data ss:Type="Number">18726</Data></Cell>
    <Cell><Data ss:Type="Number">41185</Data></Cell>
    <Cell><Data ss:Type="Number">2058.9015610000001</Data></Cell>
    <Cell><Data ss:Type="Number">2318.9261310000002</Data></Cell>
    <Cell><Data ss:Type="Number">0.171582009583536</Data></Cell>
    <Cell><Data ss:Type="Number">0.16752423246259601</Data></Cell>
    <Cell><Data ss:Type="Number">0.23526627181905599</Data></Cell>
    <Cell><Data ss:Type="String">no</Data></Cell>
   </Row>
   <Row ss:AutoFitHeight="0">
    <Cell><Data ss:Type="String">miR-23b</Data></Cell>
    <Cell><Data ss:Type="Number">14063</Data></Cell>
    <Cell><Data ss:Type="Number">21155</Data></Cell>
    <Cell><Data ss:Type="Number">1546.2102239999999</Data></Cell>
    <Cell><Data ss:Type="Number">1191.1346920000001</Data></Cell>
    <Cell><Data ss:Type="Number">-0.37639992203821998</Data></Cell>
    <Cell><Data ss:Type="Number">9.2023649592123599E-2</Data></Cell>
    <Cell><Data ss:Type="Number">0.137500453169627</Data></Cell>
    <Cell><Data ss:Type="String">no</Data></Cell>
   </Row>
   <Row ss:AutoFitHeight="0">
    <Cell><Data ss:Type="String">miR-24</Data></Cell>
    <Cell><Data ss:Type="Number">20098</Data></Cell>
    <Cell><Data ss:Type="Number">54504</Data></Cell>
    <Cell><Data ss:Type="Number">2209.7513389999999</Data></Cell>
    <Cell><Data ss:Type="Number">3068.8539479999999</Data></Cell>
    <Cell><Data ss:Type="Number">0.473815953326714</Data></Cell>
    <Cell ss:StyleID="s63"><Data ss:Type="Number">3.5963129389869998E-31</Data></Cell>
    <Cell ss:StyleID="s63"><Data ss:Type="Number">1.42192680818409E-30</Data></Cell>
    <Cell><Data ss:Type="String">no</Data></Cell>
   </Row>
   <Row ss:AutoFitHeight="0">
    <Cell><Data ss:Type="String">miR-24*</Data></Cell>
    <Cell><Data ss:Type="Number">92</Data></Cell>
    <Cell><Data ss:Type="Number">220</Data></Cell>
    <Cell><Data ss:Type="Number">10.11529123</Data></Cell>
    <Cell><Data ss:Type="Number">12.38712514</Data></Cell>
    <Cell><Data ss:Type="Number">0.29230354191983199</Data></Cell>
    <Cell><Data ss:Type="Number">0.38510336887844399</Data></Cell>
    <Cell><Data ss:Type="Number">0.492395849760001</Data></Cell>
    <Cell><Data ss:Type="String">no</Data></Cell>
   </Row>
   <Row ss:AutoFitHeight="0">
    <Cell><Data ss:Type="String">miR-2476</Data></Cell>
    <Cell><Data ss:Type="Number">20</Data></Cell>
    <Cell><Data ss:Type="Number">209</Data></Cell>
    <Cell><Data ss:Type="Number">2.1989763550000001</Data></Cell>
    <Cell><Data ss:Type="Number">11.76776888</Data></Cell>
    <Cell><Data ss:Type="Number">2.4199368208500398</Data></Cell>
    <Cell><Data ss:Type="Number">0.417904169311208</Data></Cell>
    <Cell><Data ss:Type="Number">0.53168995798505203</Data></Cell>
    <Cell><Data ss:Type="String">no</Data></Cell>
   </Row>
   <Row ss:AutoFitHeight="0">
    <Cell><Data ss:Type="String">miR-26a</Data></Cell>
    <Cell><Data ss:Type="Number">48596</Data></Cell>
    <Cell><Data ss:Type="Number">105298</Data></Cell>
    <Cell><Data ss:Type="Number">5343.0727459999998</Data></Cell>
    <Cell><Data ss:Type="Number">5928.8159210000003</Data></Cell>
    <Cell><Data ss:Type="Number">0.15007434474928899</Data></Cell>
    <Cell ss:StyleID="s63"><Data ss:Type="Number">3.3106830398417797E-14</Data></Cell>
    <Cell ss:StyleID="s63"><Data ss:Type="Number">9.2483211004275901E-14</Data></Cell>
    <Cell><Data ss:Type="String">no</Data></Cell>
   </Row>
   <Row ss:AutoFitHeight="0">
    <Cell><Data ss:Type="String">miR-27a</Data></Cell>
    <Cell><Data ss:Type="Number">14193</Data></Cell>
    <Cell><Data ss:Type="Number">23421</Data></Cell>
    <Cell><Data ss:Type="Number">1560.5035700000001</Data></Cell>
    <Cell><Data ss:Type="Number">1318.7220809999999</Data></Cell>
    <Cell><Data ss:Type="Number">-0.24287110726747899</Data></Cell>
    <Cell ss:StyleID="s63"><Data ss:Type="Number">2.0967063614451801E-67</Data></Cell>
    <Cell ss:StyleID="s63"><Data ss:Type="Number">1.3471338372285299E-66</Data></Cell>
    <Cell><Data ss:Type="String">no</Data></Cell>
   </Row>
   <Row ss:AutoFitHeight="0">
    <Cell><Data ss:Type="String">miR-27b</Data></Cell>
    <Cell><Data ss:Type="Number">25156</Data></Cell>
    <Cell><Data ss:Type="Number">31540</Data></Cell>
    <Cell><Data ss:Type="Number">2765.8724590000002</Data></Cell>
    <Cell><Data ss:Type="Number">1775.863304</Data></Cell>
    <Cell><Data ss:Type="Number">-0.63921409651368799</Data></Cell>
    <Cell ss:StyleID="s63"><Data ss:Type="Number">1.3200377250549301E-18</Data></Cell>
    <Cell ss:StyleID="s63"><Data ss:Type="Number">4.2406211917389502E-18</Data></Cell>
    <Cell><Data ss:Type="String">no</Data></Cell>
   </Row>
   <Row ss:AutoFitHeight="0">
    <Cell><Data ss:Type="String">miR-27b*</Data></Cell>
    <Cell><Data ss:Type="Number">70</Data></Cell>
    <Cell><Data ss:Type="Number">164</Data></Cell>
    <Cell><Data ss:Type="Number">7.6964172409999998</Data></Cell>
    <Cell><Data ss:Type="Number">9.2340387390000007</Data></Cell>
    <Cell><Data ss:Type="Number">0.26277477170873897</Data></Cell>
    <Cell><Data ss:Type="Number">2.0264431899180899E-2</Data></Cell>
    <Cell><Data ss:Type="Number">3.2961765810693003E-2</Data></Cell>
    <Cell><Data ss:Type="String">no</Data></Cell>
   </Row>
   <Row ss:AutoFitHeight="0">
    <Cell><Data ss:Type="String">miR-28-3p</Data></Cell>
    <Cell><Data ss:Type="Number">4599</Data></Cell>
    <Cell><Data ss:Type="Number">5588</Data></Cell>
    <Cell><Data ss:Type="Number">505.65461269999997</Data></Cell>
    <Cell><Data ss:Type="Number">314.63297849999998</Data></Cell>
    <Cell><Data ss:Type="Number">-0.68448239282561396</Data></Cell>
    <Cell ss:StyleID="s63"><Data ss:Type="Number">2.3933838455391999E-110</Data></Cell>
    <Cell ss:StyleID="s63"><Data ss:Type="Number">2.4603985932142899E-109</Data></Cell>
    <Cell><Data ss:Type="String">no</Data></Cell>
   </Row>
   <Row ss:AutoFitHeight="0">
    <Cell><Data ss:Type="String">miR-28-5p</Data></Cell>
    <Cell><Data ss:Type="Number">0.01</Data></Cell>
    <Cell><Data ss:Type="Number">0.01</Data></Cell>
    <Cell><Data ss:Type="Number">1.099488E-3</Data></Cell>
    <Cell><Data ss:Type="Number">5.6305099999999996E-4</Data></Cell>
    <Cell><Data ss:Type="Number">-0.96549434877615703</Data></Cell>
    <Cell><Data ss:Type="Number">1</Data></Cell>
    <Cell><Data ss:Type="Number">1</Data></Cell>
    <Cell><Data ss:Type="String">no</Data></Cell>
   </Row>
   <Row ss:AutoFitHeight="0">
    <Cell><Data ss:Type="String">miR-296</Data></Cell>
    <Cell><Data ss:Type="Number">302</Data></Cell>
    <Cell><Data ss:Type="Number">417</Data></Cell>
    <Cell><Data ss:Type="Number">33.204542949999997</Data></Cell>
    <Cell><Data ss:Type="Number">23.47923265</Data></Cell>
    <Cell><Data ss:Type="Number">-0.49999538150602701</Data></Cell>
    <Cell><Data ss:Type="Number">0.190506901752725</Data></Cell>
    <Cell><Data ss:Type="Number">0.26465012838081298</Data></Cell>
    <Cell><Data ss:Type="String">no</Data></Cell>
   </Row>
   <Row ss:AutoFitHeight="0">
    <Cell><Data ss:Type="String">miR-299</Data></Cell>
    <Cell><Data ss:Type="Number">11688</Data></Cell>
    <Cell><Data ss:Type="Number">22615</Data></Cell>
    <Cell><Data ss:Type="Number">1285.081782</Data></Cell>
    <Cell><Data ss:Type="Number">1273.3401590000001</Data></Cell>
    <Cell><Data ss:Type="Number">-1.32423037300056E-2</Data></Cell>
    <Cell ss:StyleID="s63"><Data ss:Type="Number">6.6077265433584004E-55</Data></Cell>
    <Cell ss:StyleID="s63"><Data ss:Type="Number">3.6917080905285002E-54</Data></Cell>
    <Cell><Data ss:Type="String">no</Data></Cell>
   </Row>
   <Row ss:AutoFitHeight="0">
    <Cell><Data ss:Type="String">miR-29a</Data></Cell>
    <Cell><Data ss:Type="Number">201</Data></Cell>
    <Cell><Data ss:Type="Number">786</Data></Cell>
    <Cell><Data ss:Type="Number">22.099712360000002</Data></Cell>
    <Cell><Data ss:Type="Number">44.255819809999998</Data></Cell>
    <Cell><Data ss:Type="Number">1.0018395953372701</Data></Cell>
    <Cell ss:StyleID="s63"><Data ss:Type="Number">1.11828001370706E-32</Data></Cell>
    <Cell ss:StyleID="s63"><Data ss:Type="Number">4.7899660587118901E-32</Data></Cell>
    <Cell><Data ss:Type="String">yes</Data></Cell>
   </Row>
   <Row ss:AutoFitHeight="0">
    <Cell><Data ss:Type="String">miR-29b</Data></Cell>
    <Cell><Data ss:Type="Number">21</Data></Cell>
    <Cell><Data ss:Type="Number">47</Data></Cell>
    <Cell><Data ss:Type="Number">2.3089251719999999</Data></Cell>
    <Cell><Data ss:Type="Number">2.6463403699999999</Data></Cell>
    <Cell><Data ss:Type="Number">0.196777212945767</Data></Cell>
    <Cell><Data ss:Type="Number">0.58643455693158897</Data></Cell>
    <Cell><Data ss:Type="Number">0.69453309277151398</Data></Cell>
    <Cell><Data ss:Type="String">no</Data></Cell>
   </Row>
   <Row ss:AutoFitHeight="0">
    <Cell><Data ss:Type="String">miR-29c</Data></Cell>
    <Cell><Data ss:Type="Number">138</Data></Cell>
    <Cell><Data ss:Type="Number">155</Data></Cell>
    <Cell><Data ss:Type="Number">15.172936849999999</Data></Cell>
    <Cell><Data ss:Type="Number">8.7272927100000004</Data></Cell>
    <Cell><Data ss:Type="Number">-0.797894267902864</Data></Cell>
    <Cell><Data ss:Type="Number">0.76903610863112004</Data></Cell>
    <Cell><Data ss:Type="Number">0.86685210490437603</Data></Cell>
    <Cell><Data ss:Type="String">no</Data></Cell>
   </Row>
   <Row ss:AutoFitHeight="0">
    <Cell><Data ss:Type="String">miR-301</Data></Cell>
    <Cell><Data ss:Type="Number">0.01</Data></Cell>
    <Cell><Data ss:Type="Number">0.01</Data></Cell>
    <Cell><Data ss:Type="Number">1.099488E-3</Data></Cell>
    <Cell><Data ss:Type="Number">5.6305099999999996E-4</Data></Cell>
    <Cell><Data ss:Type="Number">-0.96549434877615703</Data></Cell>
    <Cell><Data ss:Type="Number">1</Data></Cell>
    <Cell><Data ss:Type="Number">1</Data></Cell>
    <Cell><Data ss:Type="String">no</Data></Cell>
   </Row>
   <Row ss:AutoFitHeight="0">
    <Cell><Data ss:Type="String">miR-30a-3p</Data></Cell>
    <Cell><Data ss:Type="Number">31338</Data></Cell>
    <Cell><Data ss:Type="Number">34975</Data></Cell>
    <Cell><Data ss:Type="Number">3445.5760500000001</Data></Cell>
    <Cell><Data ss:Type="Number">1969.271371</Data></Cell>
    <Cell><Data ss:Type="Number">-0.80708326836217104</Data></Cell>
    <Cell ss:StyleID="s63"><Data ss:Type="Number">3.5515332009144199E-231</Data></Cell>
    <Cell ss:StyleID="s63"><Data ss:Type="Number">8.2976730239546106E-230</Data></Cell>
    <Cell><Data ss:Type="String">no</Data></Cell>
   </Row>
   <Row ss:AutoFitHeight="0">
    <Cell><Data ss:Type="String">miR-30a-5p</Data></Cell>
    <Cell><Data ss:Type="Number">1043465</Data></Cell>
    <Cell><Data ss:Type="Number">1174365</Data></Cell>
    <Cell><Data ss:Type="Number">114727.74310000001</Data></Cell>
    <Cell><Data ss:Type="Number">66122.755510000003</Data></Cell>
    <Cell><Data ss:Type="Number">-0.79499554958241903</Data></Cell>
    <Cell ss:StyleID="s63"><Data ss:Type="Number">4.1230516558900198E-151</Data></Cell>
    <Cell ss:StyleID="s63"><Data ss:Type="Number">5.8868015309096501E-150</Data></Cell>
    <Cell><Data ss:Type="String">no</Data></Cell>
   </Row>
   <Row ss:AutoFitHeight="0">
    <Cell><Data ss:Type="String">miR-30b-3p</Data></Cell>
    <Cell><Data ss:Type="Number">12</Data></Cell>
    <Cell><Data ss:Type="Number">29</Data></Cell>
    <Cell><Data ss:Type="Number">1.319385813</Data></Cell>
    <Cell><Data ss:Type="Number">1.6328483140000001</Data></Cell>
    <Cell><Data ss:Type="Number">0.30752427851104802</Data></Cell>
    <Cell><Data ss:Type="Number">0.52369816077946896</Data></Cell>
    <Cell><Data ss:Type="Number">0.63187994047100304</Data></Cell>
    <Cell><Data ss:Type="String">no</Data></Cell>
   </Row>
   <Row ss:AutoFitHeight="0">
    <Cell><Data ss:Type="String">miR-30b-5p</Data></Cell>
    <Cell><Data ss:Type="Number">18371</Data></Cell>
    <Cell><Data ss:Type="Number">30305</Data></Cell>
    <Cell><Data ss:Type="Number">2019.8697299999999</Data></Cell>
    <Cell><Data ss:Type="Number">1706.3264879999999</Data></Cell>
    <Cell><Data ss:Type="Number">-0.24336853252436799</Data></Cell>
    <Cell><Data ss:Type="Number">0.80977456424462702</Data></Cell>
    <Cell><Data ss:Type="Number">0.90878630135750704</Data></Cell>
    <Cell><Data ss:Type="String">no</Data></Cell>
   </Row>
   <Row ss:AutoFitHeight="0">
    <Cell><Data ss:Type="String">miR-30c</Data></Cell>
    <Cell><Data ss:Type="Number">54182</Data></Cell>
    <Cell><Data ss:Type="Number">93553</Data></Cell>
    <Cell><Data ss:Type="Number">5957.2468419999996</Data></Cell>
    <Cell><Data ss:Type="Number">5267.5123540000004</Data></Cell>
    <Cell><Data ss:Type="Number">-0.17752394660357201</Data></Cell>
    <Cell ss:StyleID="s63"><Data ss:Type="Number">7.5682725695853004E-5</Data></Cell>
    <Cell><Data ss:Type="Number">1.4961892695257101E-4</Data></Cell>
    <Cell><Data ss:Type="String">no</Data></Cell>
   </Row>
   <Row ss:AutoFitHeight="0">
    <Cell><Data ss:Type="String">miR-30d</Data></Cell>
    <Cell><Data ss:Type="Number">278532</Data></Cell>
    <Cell><Data ss:Type="Number">396985</Data></Cell>
    <Cell><Data ss:Type="Number">30624.2641</Data></Cell>
    <Cell><Data ss:Type="Number">22352.285779999998</Data></Cell>
    <Cell><Data ss:Type="Number">-0.45425280539715202</Data></Cell>
    <Cell ss:StyleID="s63"><Data ss:Type="Number">2.26558682428428E-89</Data></Cell>
    <Cell ss:StyleID="s63"><Data ss:Type="Number">1.71251709953253E-88</Data></Cell>
    <Cell><Data ss:Type="String">no</Data></Cell>
   </Row>
   <Row ss:AutoFitHeight="0">
    <Cell><Data ss:Type="String">miR-30e-3p</Data></Cell>
    <Cell><Data ss:Type="Number">33141</Data></Cell>
    <Cell><Data ss:Type="Number">44479</Data></Cell>
    <Cell><Data ss:Type="Number">3643.813768</Data></Cell>
    <Cell><Data ss:Type="Number">2504.3951769999999</Data></Cell>
    <Cell><Data ss:Type="Number">-0.54098699822427099</Data></Cell>
    <Cell ss:StyleID="s63"><Data ss:Type="Number">5.1195430408404103E-9</Data></Cell>
    <Cell ss:StyleID="s63"><Data ss:Type="Number">1.2412476995245201E-8</Data></Cell>
    <Cell><Data ss:Type="String">no</Data></Cell>
   </Row>
   <Row ss:AutoFitHeight="0">
    <Cell><Data ss:Type="String">miR-30e-5p</Data></Cell>
    <Cell><Data ss:Type="Number">138055</Data></Cell>
    <Cell><Data ss:Type="Number">263289</Data></Cell>
    <Cell><Data ss:Type="Number">15178.98403</Data></Cell>
    <Cell><Data ss:Type="Number">14824.517229999999</Data></Cell>
    <Cell><Data ss:Type="Number">-3.40901073086749E-2</Data></Cell>
    <Cell ss:StyleID="s63"><Data ss:Type="Number">4.64594751371377E-5</Data></Cell>
    <Cell ss:StyleID="s63"><Data ss:Type="Number">9.3281914923784294E-5</Data></Cell>
    <Cell><Data ss:Type="String">no</Data></Cell>
   </Row>
   <Row ss:AutoFitHeight="0">
    <Cell><Data ss:Type="String">miR-32</Data></Cell>
    <Cell><Data ss:Type="Number">3189</Data></Cell>
    <Cell><Data ss:Type="Number">6241</Data></Cell>
    <Cell><Data ss:Type="Number">350.62677969999999</Data></Cell>
    <Cell><Data ss:Type="Number">351.40021810000002</Data></Cell>
    <Cell><Data ss:Type="Number">3.17889824486521E-3</Data></Cell>
    <Cell ss:StyleID="s63"><Data ss:Type="Number">8.3562650502230403E-22</Data></Cell>
    <Cell ss:StyleID="s63"><Data ss:Type="Number">2.98272238598239E-21</Data></Cell>
    <Cell><Data ss:Type="String">no</Data></Cell>
   </Row>
   <Row ss:AutoFitHeight="0">
    <Cell><Data ss:Type="String">miR-320</Data></Cell>
    <Cell><Data ss:Type="Number">6753</Data></Cell>
    <Cell><Data ss:Type="Number">13299</Data></Cell>
    <Cell><Data ss:Type="Number">742.48436609999999</Data></Cell>
    <Cell><Data ss:Type="Number">748.80171459999997</Data></Cell>
    <Cell><Data ss:Type="Number">1.2223089839767699E-2</Data></Cell>
    <Cell ss:StyleID="s63"><Data ss:Type="Number">2.1907399276535299E-176</Data></Cell>
    <Cell ss:StyleID="s63"><Data ss:Type="Number">3.31188330239386E-175</Data></Cell>
    <Cell><Data ss:Type="String">no</Data></Cell>
   </Row>
   <Row ss:AutoFitHeight="0">
    <Cell><Data ss:Type="String">miR-323</Data></Cell>
    <Cell><Data ss:Type="Number">15483</Data></Cell>
    <Cell><Data ss:Type="Number">21757</Data></Cell>
    <Cell><Data ss:Type="Number">1702.3375450000001</Data></Cell>
    <Cell><Data ss:Type="Number">1225.0303710000001</Data></Cell>
    <Cell><Data ss:Type="Number">-0.47469961060987098</Data></Cell>
    <Cell ss:StyleID="s63"><Data ss:Type="Number">9.4090389106964405E-54</Data></Cell>
    <Cell ss:StyleID="s63"><Data ss:Type="Number">5.0377562501020503E-53</Data></Cell>
    <Cell><Data ss:Type="String">no</Data></Cell>
   </Row>
   <Row ss:AutoFitHeight="0">
    <Cell><Data ss:Type="String">miR-324</Data></Cell>
    <Cell><Data ss:Type="Number">503</Data></Cell>
    <Cell><Data ss:Type="Number">867</Data></Cell>
    <Cell><Data ss:Type="Number">55.304255320000003</Data></Cell>
    <Cell><Data ss:Type="Number">48.816534060000002</Data></Cell>
    <Cell><Data ss:Type="Number">-0.18002062277135</Data></Cell>
    <Cell><Data ss:Type="Number">0.76787413970676099</Data></Cell>
    <Cell><Data ss:Type="Number">0.86685210490437603</Data></Cell>
    <Cell><Data ss:Type="String">no</Data></Cell>
   </Row>
   <Row ss:AutoFitHeight="0">
    <Cell><Data ss:Type="String">miR-325</Data></Cell>
    <Cell><Data ss:Type="Number">6</Data></Cell>
    <Cell><Data ss:Type="Number">25</Data></Cell>
    <Cell><Data ss:Type="Number">0.65969290599999997</Data></Cell>
    <Cell><Data ss:Type="Number">1.407627857</Data></Cell>
    <Cell><Data ss:Type="Number">1.09339947435769</Data></Cell>
    <Cell><Data ss:Type="Number">4.4428112643220699E-3</Data></Cell>
    <Cell><Data ss:Type="Number">7.6631039928239698E-3</Data></Cell>
    <Cell><Data ss:Type="String">yes</Data></Cell>
   </Row>
   <Row ss:AutoFitHeight="0">
[truncated: 218,459 more chars]
