# Supplementary material for: An integrated analysis revealed different microRNA-mRNA profiles during skeletal muscle development between Landrace and Lantang pigs
Source: Sci Rep. 2017 May 31;7:2516. doi: 10.1038/s41598-017-02558-7 (PMC5451474; doi:10.1038/s41598-017-02558-7)
Supplement: Supplementary file 4 — Table S4 [file 41598_2017_2558_MOESM4_ESM.xml]

<?xml version="1.0" encoding="UTF-8"?>
<?mso-application progid="Excel.Sheet"?><Workbook xmlns:o="urn:schemas-microsoft-com:office:office" xmlns:x="urn:schemas-microsoft-com:office:excel" xmlns:html="http://www.w3.org/TR/REC-html40" xmlns:ss="urn:schemas-microsoft-com:office:spreadsheet">
 <DocumentProperties xmlns="urn:schemas-microsoft-com:office:office">
  <Created>2006-09-16T00:00:00Z</Created>
  <LastSaved>2016-07-21T13:36:42Z</LastSaved>
  <Version>16.00</Version>
 </DocumentProperties>
 <OfficeDocumentSettings xmlns="urn:schemas-microsoft-com:office:office">
  <AllowPNG/>
  <RemovePersonalInformation/>
 </OfficeDocumentSettings>
 <ExcelWorkbook xmlns="urn:schemas-microsoft-com:office:excel">
  <WindowHeight>6780</WindowHeight>
  <WindowWidth>15360</WindowWidth>
  <WindowTopX>0</WindowTopX>
  <WindowTopY>0</WindowTopY>
  <ProtectStructure>False</ProtectStructure>
  <ProtectWindows>False</ProtectWindows>
 </ExcelWorkbook>
 <Styles>
  <Style ss:ID="Default" ss:Name="Normal">
   <Alignment ss:Vertical="Bottom"/>
   <Borders/>
   <Font ss:FontName="宋体" x:CharSet="134" ss:Size="11" ss:Color="#000000"/>
   <Interior/>
   <NumberFormat/>
   <Protection/>
  </Style>
  <Style ss:ID="s62">
   <Alignment ss:Vertical="Bottom" ss:WrapText="1"/>
   <Font ss:FontName="宋体" x:CharSet="134" ss:Size="11" ss:Color="#000000" ss:Bold="1"/>
  </Style>
 </Styles>
 <Worksheet ss:Name="Sheet1">
  <Names>
   <NamedRange ss:Name="venn_result5395" ss:RefersTo="=Sheet1!R1C1:R153C1"/>
  </Names>
  <Table ss:ExpandedColumnCount="1" ss:ExpandedRowCount="153" x:FullColumns="1" x:FullRows="1" ss:DefaultColumnWidth="54" ss:DefaultRowHeight="13.5">
   <Column ss:Width="243"/>
   <Row ss:AutoFitHeight="0">
    <Cell ss:StyleID="s62"><Data ss:Type="String">Table S4. Summary of Venn results.（Title: An integrated analysis revealed different microRNA-mRNA profiles during skeletal muscle development between Landrace and Lantang pigs&#10;Authors: Shuihua Xie, Luxi Chen, Xumeng Zhang, Xiaohong Liu, Yaosheng Chen, Delin Mo）&#10;</Data><NamedCell ss:Name="venn_result5395"/></Cell>
   </Row>
   <Row ss:AutoFitHeight="0">
    <Cell><Data ss:Type="String">G1 (DOWN) G1 (UP) G2 (UP) 1 miR-7</Data><NamedCell ss:Name="venn_result5395"/></Cell>
   </Row>
   <Row ss:AutoFitHeight="0">
    <Cell><Data ss:Type="String">G1 (UP) G2 (DOWN) G2 (UP) 2 miR-148a</Data><NamedCell ss:Name="venn_result5395"/></Cell>
   </Row>
   <Row ss:AutoFitHeight="0">
    <Cell><Data ss:Type="String">  miR-148b</Data><NamedCell ss:Name="venn_result5395"/></Cell>
   </Row>
   <Row ss:AutoFitHeight="0">
    <Cell><Data ss:Type="String">G1 (DOWN) G2 (DOWN) G2 (UP) 9 miR-1277</Data><NamedCell ss:Name="venn_result5395"/></Cell>
   </Row>
   <Row ss:AutoFitHeight="0">
    <Cell><Data ss:Type="String">  miR-124a</Data><NamedCell ss:Name="venn_result5395"/></Cell>
   </Row>
   <Row ss:AutoFitHeight="0">
    <Cell><Data ss:Type="String">  miR-196b-5p</Data><NamedCell ss:Name="venn_result5395"/></Cell>
   </Row>
   <Row ss:AutoFitHeight="0">
    <Cell><Data ss:Type="String">  miR-545</Data><NamedCell ss:Name="venn_result5395"/></Cell>
   </Row>
   <Row ss:AutoFitHeight="0">
    <Cell><Data ss:Type="String">  miR-193a-3p</Data><NamedCell ss:Name="venn_result5395"/></Cell>
   </Row>
   <Row ss:AutoFitHeight="0">
    <Cell><Data ss:Type="String">  miR-142-5p</Data><NamedCell ss:Name="venn_result5395"/></Cell>
   </Row>
   <Row ss:AutoFitHeight="0">
    <Cell><Data ss:Type="String">  miR-184</Data><NamedCell ss:Name="venn_result5395"/></Cell>
   </Row>
   <Row ss:AutoFitHeight="0">
    <Cell><Data ss:Type="String">  miR-196a</Data><NamedCell ss:Name="venn_result5395"/></Cell>
   </Row>
   <Row ss:AutoFitHeight="0">
    <Cell><Data ss:Type="String">  miR-2476</Data><NamedCell ss:Name="venn_result5395"/></Cell>
   </Row>
   <Row ss:AutoFitHeight="0">
    <Cell><Data ss:Type="String">G1 (DOWN) G1 (UP) 2 miR-652</Data><NamedCell ss:Name="venn_result5395"/></Cell>
   </Row>
   <Row ss:AutoFitHeight="0">
    <Cell><Data ss:Type="String">  miR-374a</Data><NamedCell ss:Name="venn_result5395"/></Cell>
   </Row>
   <Row ss:AutoFitHeight="0">
    <Cell><Data ss:Type="String">G1 (UP) G2 (UP) 5 miR-129b</Data><NamedCell ss:Name="venn_result5395"/></Cell>
   </Row>
   <Row ss:AutoFitHeight="0">
    <Cell><Data ss:Type="String">  miR-183</Data><NamedCell ss:Name="venn_result5395"/></Cell>
   </Row>
   <Row ss:AutoFitHeight="0">
    <Cell><Data ss:Type="String">  miR-190</Data><NamedCell ss:Name="venn_result5395"/></Cell>
   </Row>
   <Row ss:AutoFitHeight="0">
    <Cell><Data ss:Type="String">  miR-205</Data><NamedCell ss:Name="venn_result5395"/></Cell>
   </Row>
   <Row ss:AutoFitHeight="0">
    <Cell><Data ss:Type="String">  miR-193a-5p</Data><NamedCell ss:Name="venn_result5395"/></Cell>
   </Row>
   <Row ss:AutoFitHeight="0">
    <Cell><Data ss:Type="String">G1 (UP) G2 (DOWN) 1 miR-676-3p</Data><NamedCell ss:Name="venn_result5395"/></Cell>
   </Row>
   <Row ss:AutoFitHeight="0">
    <Cell><Data ss:Type="String">G1 (DOWN) G2 (UP) 31 miR-135</Data><NamedCell ss:Name="venn_result5395"/></Cell>
   </Row>
   <Row ss:AutoFitHeight="0">
    <Cell><Data ss:Type="String">  miR-142-3p</Data><NamedCell ss:Name="venn_result5395"/></Cell>
   </Row>
   <Row ss:AutoFitHeight="0">
    <Cell><Data ss:Type="String">  miR-153</Data><NamedCell ss:Name="venn_result5395"/></Cell>
   </Row>
   <Row ss:AutoFitHeight="0">
    <Cell><Data ss:Type="String">  miR-19a</Data><NamedCell ss:Name="venn_result5395"/></Cell>
   </Row>
   <Row ss:AutoFitHeight="0">
    <Cell><Data ss:Type="String">  miR-98</Data><NamedCell ss:Name="venn_result5395"/></Cell>
   </Row>
   <Row ss:AutoFitHeight="0">
    <Cell><Data ss:Type="String">  miR-18b</Data><NamedCell ss:Name="venn_result5395"/></Cell>
   </Row>
   <Row ss:AutoFitHeight="0">
    <Cell><Data ss:Type="String">  miR-24</Data><NamedCell ss:Name="venn_result5395"/></Cell>
   </Row>
   <Row ss:AutoFitHeight="0">
    <Cell><Data ss:Type="String">  miR-140</Data><NamedCell ss:Name="venn_result5395"/></Cell>
   </Row>
   <Row ss:AutoFitHeight="0">
    <Cell><Data ss:Type="String">  miR-17-5p</Data><NamedCell ss:Name="venn_result5395"/></Cell>
   </Row>
   <Row ss:AutoFitHeight="0">
    <Cell><Data ss:Type="String">  miR-106a</Data><NamedCell ss:Name="venn_result5395"/></Cell>
   </Row>
   <Row ss:AutoFitHeight="0">
    <Cell><Data ss:Type="String">  miR-136</Data><NamedCell ss:Name="venn_result5395"/></Cell>
   </Row>
   <Row ss:AutoFitHeight="0">
    <Cell><Data ss:Type="String">  miR-130b</Data><NamedCell ss:Name="venn_result5395"/></Cell>
   </Row>
   <Row ss:AutoFitHeight="0">
    <Cell><Data ss:Type="String">  miR-20</Data><NamedCell ss:Name="venn_result5395"/></Cell>
   </Row>
   <Row ss:AutoFitHeight="0">
    <Cell><Data ss:Type="String">  miR-708-5p</Data><NamedCell ss:Name="venn_result5395"/></Cell>
   </Row>
   <Row ss:AutoFitHeight="0">
    <Cell><Data ss:Type="String">  miR-224</Data><NamedCell ss:Name="venn_result5395"/></Cell>
   </Row>
   <Row ss:AutoFitHeight="0">
    <Cell><Data ss:Type="String">  miR-18a</Data><NamedCell ss:Name="venn_result5395"/></Cell>
   </Row>
   <Row ss:AutoFitHeight="0">
    <Cell><Data ss:Type="String">  miR-503</Data><NamedCell ss:Name="venn_result5395"/></Cell>
   </Row>
   <Row ss:AutoFitHeight="0">
    <Cell><Data ss:Type="String">  miR-542-5p</Data><NamedCell ss:Name="venn_result5395"/></Cell>
   </Row>
   <Row ss:AutoFitHeight="0">
    <Cell><Data ss:Type="String">  miR-450b-3p</Data><NamedCell ss:Name="venn_result5395"/></Cell>
   </Row>
   <Row ss:AutoFitHeight="0">
    <Cell><Data ss:Type="String">  miR-214</Data><NamedCell ss:Name="venn_result5395"/></Cell>
   </Row>
   <Row ss:AutoFitHeight="0">
    <Cell><Data ss:Type="String">  miR-381</Data><NamedCell ss:Name="venn_result5395"/></Cell>
   </Row>
   <Row ss:AutoFitHeight="0">
    <Cell><Data ss:Type="String">  miR-130a</Data><NamedCell ss:Name="venn_result5395"/></Cell>
   </Row>
   <Row ss:AutoFitHeight="0">
    <Cell><Data ss:Type="String">  miR-424</Data><NamedCell ss:Name="venn_result5395"/></Cell>
   </Row>
   <Row ss:AutoFitHeight="0">
    <Cell><Data ss:Type="String">  miR-342</Data><NamedCell ss:Name="venn_result5395"/></Cell>
   </Row>
   <Row ss:AutoFitHeight="0">
    <Cell><Data ss:Type="String">  miR-208b</Data><NamedCell ss:Name="venn_result5395"/></Cell>
   </Row>
   <Row ss:AutoFitHeight="0">
    <Cell><Data ss:Type="String">  miR-335</Data><NamedCell ss:Name="venn_result5395"/></Cell>
   </Row>
   <Row ss:AutoFitHeight="0">
    <Cell><Data ss:Type="String">  miR-425-5p</Data><NamedCell ss:Name="venn_result5395"/></Cell>
   </Row>
   <Row ss:AutoFitHeight="0">
    <Cell><Data ss:Type="String">  miR-450c-5p</Data><NamedCell ss:Name="venn_result5395"/></Cell>
   </Row>
   <Row ss:AutoFitHeight="0">
    <Cell><Data ss:Type="String">  miR-34c</Data><NamedCell ss:Name="venn_result5395"/></Cell>
   </Row>
   <Row ss:AutoFitHeight="0">
    <Cell><Data ss:Type="String">  miR-376a</Data><NamedCell ss:Name="venn_result5395"/></Cell>
   </Row>
   <Row ss:AutoFitHeight="0">
    <Cell><Data ss:Type="String">  miR-146b</Data><NamedCell ss:Name="venn_result5395"/></Cell>
   </Row>
   <Row ss:AutoFitHeight="0">
    <Cell><Data ss:Type="String">G1 (DOWN) G2 (DOWN) 8 miR-202</Data><NamedCell ss:Name="venn_result5395"/></Cell>
   </Row>
   <Row ss:AutoFitHeight="0">
    <Cell><Data ss:Type="String">  miR-196b-3p</Data><NamedCell ss:Name="venn_result5395"/></Cell>
   </Row>
   <Row ss:AutoFitHeight="0">
    <Cell><Data ss:Type="String">  miR-22-3p</Data><NamedCell ss:Name="venn_result5395"/></Cell>
   </Row>
   <Row ss:AutoFitHeight="0">
    <Cell><Data ss:Type="String">  miR-499-3p</Data><NamedCell ss:Name="venn_result5395"/></Cell>
   </Row>
   <Row ss:AutoFitHeight="0">
    <Cell><Data ss:Type="String">  miR-345-5p</Data><NamedCell ss:Name="venn_result5395"/></Cell>
   </Row>
   <Row ss:AutoFitHeight="0">
    <Cell><Data ss:Type="String">  miR-499-5p</Data><NamedCell ss:Name="venn_result5395"/></Cell>
   </Row>
   <Row ss:AutoFitHeight="0">
    <Cell><Data ss:Type="String">  miR-376b</Data><NamedCell ss:Name="venn_result5395"/></Cell>
   </Row>
   <Row ss:AutoFitHeight="0">
    <Cell><Data ss:Type="String">  miR-29a</Data><NamedCell ss:Name="venn_result5395"/></Cell>
   </Row>
   <Row ss:AutoFitHeight="0">
    <Cell><Data ss:Type="String">G2 (DOWN) G2 (UP) 5 miR-429</Data><NamedCell ss:Name="venn_result5395"/></Cell>
   </Row>
   <Row ss:AutoFitHeight="0">
    <Cell><Data ss:Type="String">  miR-1306-3p</Data><NamedCell ss:Name="venn_result5395"/></Cell>
   </Row>
   <Row ss:AutoFitHeight="0">
    <Cell><Data ss:Type="String">  miR-4332</Data><NamedCell ss:Name="venn_result5395"/></Cell>
   </Row>
   <Row ss:AutoFitHeight="0">
    <Cell><Data ss:Type="String">  miR-215</Data><NamedCell ss:Name="venn_result5395"/></Cell>
   </Row>
   <Row ss:AutoFitHeight="0">
    <Cell><Data ss:Type="String">  miR-29b</Data><NamedCell ss:Name="venn_result5395"/></Cell>
   </Row>
   <Row ss:AutoFitHeight="0">
    <Cell><Data ss:Type="String">G1 (UP) 12 miR-30e-3p</Data><NamedCell ss:Name="venn_result5395"/></Cell>
   </Row>
   <Row ss:AutoFitHeight="0">
    <Cell><Data ss:Type="String">  miR-99b</Data><NamedCell ss:Name="venn_result5395"/></Cell>
   </Row>
   <Row ss:AutoFitHeight="0">
    <Cell><Data ss:Type="String">  miR-378</Data><NamedCell ss:Name="venn_result5395"/></Cell>
   </Row>
   <Row ss:AutoFitHeight="0">
    <Cell><Data ss:Type="String">  miR-30a-5p</Data><NamedCell ss:Name="venn_result5395"/></Cell>
   </Row>
   <Row ss:AutoFitHeight="0">
    <Cell><Data ss:Type="String">  miR-361-3p</Data><NamedCell ss:Name="venn_result5395"/></Cell>
   </Row>
   <Row ss:AutoFitHeight="0">
    <Cell><Data ss:Type="String">  miR-206</Data><NamedCell ss:Name="venn_result5395"/></Cell>
   </Row>
   <Row ss:AutoFitHeight="0">
    <Cell><Data ss:Type="String">  miR-4331</Data><NamedCell ss:Name="venn_result5395"/></Cell>
   </Row>
   <Row ss:AutoFitHeight="0">
    <Cell><Data ss:Type="String">  miR-192</Data><NamedCell ss:Name="venn_result5395"/></Cell>
   </Row>
   <Row ss:AutoFitHeight="0">
    <Cell><Data ss:Type="String">  miR-30a-3p</Data><NamedCell ss:Name="venn_result5395"/></Cell>
   </Row>
   <Row ss:AutoFitHeight="0">
    <Cell><Data ss:Type="String">  miR-187</Data><NamedCell ss:Name="venn_result5395"/></Cell>
   </Row>
   <Row ss:AutoFitHeight="0">
    <Cell><Data ss:Type="String">  miR-127</Data><NamedCell ss:Name="venn_result5395"/></Cell>
   </Row>
   <Row ss:AutoFitHeight="0">
    <Cell><Data ss:Type="String">  miR-500</Data><NamedCell ss:Name="venn_result5395"/></Cell>
   </Row>
   <Row ss:AutoFitHeight="0">
    <Cell><Data ss:Type="String">G1 (DOWN) 30 let-7i</Data><NamedCell ss:Name="venn_result5395"/></Cell>
   </Row>
   <Row ss:AutoFitHeight="0">
    <Cell><Data ss:Type="String">  miR-340</Data><NamedCell ss:Name="venn_result5395"/></Cell>
   </Row>
   <Row ss:AutoFitHeight="0">
    <Cell><Data ss:Type="String">  miR-145</Data><NamedCell ss:Name="venn_result5395"/></Cell>
   </Row>
   <Row ss:AutoFitHeight="0">
    <Cell><Data ss:Type="String">  miR-185</Data><NamedCell ss:Name="venn_result5395"/></Cell>
   </Row>
   <Row ss:AutoFitHeight="0">
    <Cell><Data ss:Type="String">  miR-374b-5p</Data><NamedCell ss:Name="venn_result5395"/></Cell>
   </Row>
   <Row ss:AutoFitHeight="0">
    <Cell><Data ss:Type="String">  miR-369</Data><NamedCell ss:Name="venn_result5395"/></Cell>
   </Row>
   <Row ss:AutoFitHeight="0">
    <Cell><Data ss:Type="String">  miR-199b</Data><NamedCell ss:Name="venn_result5395"/></Cell>
   </Row>
   <Row ss:AutoFitHeight="0">
    <Cell><Data ss:Type="String">  miR-325</Data><NamedCell ss:Name="venn_result5395"/></Cell>
   </Row>
   <Row ss:AutoFitHeight="0">
    <Cell><Data ss:Type="String">  miR-186</Data><NamedCell ss:Name="venn_result5395"/></Cell>
   </Row>
   <Row ss:AutoFitHeight="0">
    <Cell><Data ss:Type="String">  miR-23a</Data><NamedCell ss:Name="venn_result5395"/></Cell>
   </Row>
   <Row ss:AutoFitHeight="0">
    <Cell><Data ss:Type="String">  let-7g</Data><NamedCell ss:Name="venn_result5395"/></Cell>
   </Row>
   <Row ss:AutoFitHeight="0">
    <Cell><Data ss:Type="String">  miR-455</Data><NamedCell ss:Name="venn_result5395"/></Cell>
   </Row>
   <Row ss:AutoFitHeight="0">
    <Cell><Data ss:Type="String">  miR-99a</Data><NamedCell ss:Name="venn_result5395"/></Cell>
   </Row>
   <Row ss:AutoFitHeight="0">
    <Cell><Data ss:Type="String">  miR-331-5p</Data><NamedCell ss:Name="venn_result5395"/></Cell>
   </Row>
   <Row ss:AutoFitHeight="0">
    <Cell><Data ss:Type="String">  miR-423-5p</Data><NamedCell ss:Name="venn_result5395"/></Cell>
   </Row>
   <Row ss:AutoFitHeight="0">
    <Cell><Data ss:Type="String">  miR-490</Data><NamedCell ss:Name="venn_result5395"/></Cell>
   </Row>
   <Row ss:AutoFitHeight="0">
    <Cell><Data ss:Type="String">  miR-451</Data><NamedCell ss:Name="venn_result5395"/></Cell>
   </Row>
   <Row ss:AutoFitHeight="0">
    <Cell><Data ss:Type="String">  miR-16</Data><NamedCell ss:Name="venn_result5395"/></Cell>
   </Row>
   <Row ss:AutoFitHeight="0">
    <Cell><Data ss:Type="String">  miR-126</Data><NamedCell ss:Name="venn_result5395"/></Cell>
   </Row>
   <Row ss:AutoFitHeight="0">
    <Cell><Data ss:Type="String">  miR-151-5p</Data><NamedCell ss:Name="venn_result5395"/></Cell>
   </Row>
   <Row ss:AutoFitHeight="0">
    <Cell><Data ss:Type="String">  miR-365-3p</Data><NamedCell ss:Name="venn_result5395"/></Cell>
   </Row>
   <Row ss:AutoFitHeight="0">
    <Cell><Data ss:Type="String">  miR-195</Data><NamedCell ss:Name="venn_result5395"/></Cell>
   </Row>
   <Row ss:AutoFitHeight="0">
    <Cell><Data ss:Type="String">  miR-935</Data><NamedCell ss:Name="venn_result5395"/></Cell>
   </Row>
   <Row ss:AutoFitHeight="0">
    <Cell><Data ss:Type="String">  miR-199a-5p</Data><NamedCell ss:Name="venn_result5395"/></Cell>
   </Row>
   <Row ss:AutoFitHeight="0">
    <Cell><Data ss:Type="String">  miR-450a</Data><NamedCell ss:Name="venn_result5395"/></Cell>
   </Row>
   <Row ss:AutoFitHeight="0">
    <Cell><Data ss:Type="String">  miR-128</Data><NamedCell ss:Name="venn_result5395"/></Cell>
   </Row>
   <Row ss:AutoFitHeight="0">
    <Cell><Data ss:Type="String">  miR-1271</Data><NamedCell ss:Name="venn_result5395"/></Cell>
   </Row>
   <Row ss:AutoFitHeight="0">
    <Cell><Data ss:Type="String">  miR-504</Data><NamedCell ss:Name="venn_result5395"/></Cell>
   </Row>
   <Row ss:AutoFitHeight="0">
    <Cell><Data ss:Type="String">  miR-199a</Data><NamedCell ss:Name="venn_result5395"/></Cell>
   </Row>
   <Row ss:AutoFitHeight="0">
    <Cell><Data ss:Type="String">  miR-1839-5p</Data><NamedCell ss:Name="venn_result5395"/></Cell>
   </Row>
   <Row ss:AutoFitHeight="0">
    <Cell><Data ss:Type="String">G2 (UP) 41 miR-708-3p</Data><NamedCell ss:Name="venn_result5395"/></Cell>
   </Row>
   <Row ss:AutoFitHeight="0">
    <Cell><Data ss:Type="String">  miR-497</Data><NamedCell ss:Name="venn_result5395"/></Cell>
   </Row>
   <Row ss:AutoFitHeight="0">
    <Cell><Data ss:Type="String">  miR-628</Data><NamedCell ss:Name="venn_result5395"/></Cell>
   </Row>
   <Row ss:AutoFitHeight="0">
    <Cell><Data ss:Type="String">  miR-1307</Data><NamedCell ss:Name="venn_result5395"/></Cell>
   </Row>
   <Row ss:AutoFitHeight="0">
    <Cell><Data ss:Type="String">  miR-21</Data><NamedCell ss:Name="venn_result5395"/></Cell>
   </Row>
   <Row ss:AutoFitHeight="0">
    <Cell><Data ss:Type="String">  miR-122</Data><NamedCell ss:Name="venn_result5395"/></Cell>
   </Row>
   <Row ss:AutoFitHeight="0">
    <Cell><Data ss:Type="String">  miR-9-1</Data><NamedCell ss:Name="venn_result5395"/></Cell>
   </Row>
   <Row ss:AutoFitHeight="0">
    <Cell><Data ss:Type="String">  miR-664-5p</Data><NamedCell ss:Name="venn_result5395"/></Cell>
   </Row>
   <Row ss:AutoFitHeight="0">
    <Cell><Data ss:Type="String">  miR-320</Data><NamedCell ss:Name="venn_result5395"/></Cell>
   </Row>
   <Row ss:AutoFitHeight="0">
    <Cell><Data ss:Type="String">  miR-34a</Data><NamedCell ss:Name="venn_result5395"/></Cell>
   </Row>
   <Row ss:AutoFitHeight="0">
    <Cell><Data ss:Type="String">  miR-217</Data><NamedCell ss:Name="venn_result5395"/></Cell>
   </Row>
   <Row ss:AutoFitHeight="0">
    <Cell><Data ss:Type="String">  miR-28-3p</Data><NamedCell ss:Name="venn_result5395"/></Cell>
   </Row>
   <Row ss:AutoFitHeight="0">
    <Cell><Data ss:Type="String">  miR-532-3p</Data><NamedCell ss:Name="venn_result5395"/></Cell>
   </Row>
   <Row ss:AutoFitHeight="0">
    <Cell><Data ss:Type="String">  miR-345-3p</Data><NamedCell ss:Name="venn_result5395"/></Cell>
   </Row>
   <Row ss:AutoFitHeight="0">
    <Cell><Data ss:Type="String">  miR-615</Data><NamedCell ss:Name="venn_result5395"/></Cell>
   </Row>
   <Row ss:AutoFitHeight="0">
    <Cell><Data ss:Type="String">  miR-222</Data><NamedCell ss:Name="venn_result5395"/></Cell>
   </Row>
   <Row ss:AutoFitHeight="0">
    <Cell><Data ss:Type="String">  miR-299</Data><NamedCell ss:Name="venn_result5395"/></Cell>
   </Row>
   <Row ss:AutoFitHeight="0">
    <Cell><Data ss:Type="String">  miR-323</Data><NamedCell ss:Name="venn_result5395"/></Cell>
   </Row>
   <Row ss:AutoFitHeight="0">
    <Cell><Data ss:Type="String">  miR-92b-3p</Data><NamedCell ss:Name="venn_result5395"/></Cell>
   </Row>
   <Row ss:AutoFitHeight="0">
    <Cell><Data ss:Type="String">  miR-362</Data><NamedCell ss:Name="venn_result5395"/></Cell>
   </Row>
   <Row ss:AutoFitHeight="0">
    <Cell><Data ss:Type="String">  miR-885-5p</Data><NamedCell ss:Name="venn_result5395"/></Cell>
   </Row>
   <Row ss:AutoFitHeight="0">
    <Cell><Data ss:Type="String">  miR-216</Data><NamedCell ss:Name="venn_result5395"/></Cell>
   </Row>
   <Row ss:AutoFitHeight="0">
    <Cell><Data ss:Type="String">  miR-19b</Data><NamedCell ss:Name="venn_result5395"/></Cell>
   </Row>
   <Row ss:AutoFitHeight="0">
    <Cell><Data ss:Type="String">  miR-27b</Data><NamedCell ss:Name="venn_result5395"/></Cell>
   </Row>
   <Row ss:AutoFitHeight="0">
    <Cell><Data ss:Type="String">  miR-143-5p</Data><NamedCell ss:Name="venn_result5395"/></Cell>
   </Row>
   <Row ss:AutoFitHeight="0">
    <Cell><Data ss:Type="String">  miR-9-2</Data><NamedCell ss:Name="venn_result5395"/></Cell>
   </Row>
   <Row ss:AutoFitHeight="0">
    <Cell><Data ss:Type="String">  miR-1839-3p</Data><NamedCell ss:Name="venn_result5395"/></Cell>
   </Row>
   <Row ss:AutoFitHeight="0">
    <Cell><Data ss:Type="String">  miR-328</Data><NamedCell ss:Name="venn_result5395"/></Cell>
   </Row>
   <Row ss:AutoFitHeight="0">
    <Cell><Data ss:Type="String">  miR-1343</Data><NamedCell ss:Name="venn_result5395"/></Cell>
   </Row>
   <Row ss:AutoFitHeight="0">
    <Cell><Data ss:Type="String">  miR-423-3p</Data><NamedCell ss:Name="venn_result5395"/></Cell>
   </Row>
   <Row ss:AutoFitHeight="0">
    <Cell><Data ss:Type="String">  miR-210</Data><NamedCell ss:Name="venn_result5395"/></Cell>
   </Row>
   <Row ss:AutoFitHeight="0">
    <Cell><Data ss:Type="String">  miR-129a</Data><NamedCell ss:Name="venn_result5395"/></Cell>
   </Row>
   <Row ss:AutoFitHeight="0">
    <Cell><Data ss:Type="String">  miR-181d-5p</Data><NamedCell ss:Name="venn_result5395"/></Cell>
   </Row>
   <Row ss:AutoFitHeight="0">
    <Cell><Data ss:Type="String">  miR-221</Data><NamedCell ss:Name="venn_result5395"/></Cell>
   </Row>
   <Row ss:AutoFitHeight="0">
    <Cell><Data ss:Type="String">  miR-22-5p</Data><NamedCell ss:Name="venn_result5395"/></Cell>
   </Row>
   <Row ss:AutoFitHeight="0">
    <Cell><Data ss:Type="String">  miR-2320</Data><NamedCell ss:Name="venn_result5395"/></Cell>
   </Row>
   <Row ss:AutoFitHeight="0">
    <Cell><Data ss:Type="String">  miR-125a</Data><NamedCell ss:Name="venn_result5395"/></Cell>
   </Row>
   <Row ss:AutoFitHeight="0">
    <Cell><Data ss:Type="String">  miR-218b</Data><NamedCell ss:Name="venn_result5395"/></Cell>
   </Row>
   <Row ss:AutoFitHeight="0">
    <Cell><Data ss:Type="String">  miR-107</Data><NamedCell ss:Name="venn_result5395"/></Cell>
   </Row>
   <Row ss:AutoFitHeight="0">
    <Cell><Data ss:Type="String">  miR-324</Data><NamedCell ss:Name="venn_result5395"/></Cell>
   </Row>
   <Row ss:AutoFitHeight="0">
    <Cell><Data ss:Type="String">  let-7c</Data><NamedCell ss:Name="venn_result5395"/></Cell>
   </Row>
   <Row ss:AutoFitHeight="0">
    <Cell><Data ss:Type="String">G2 (DOWN) 5 miR-1285</Data><NamedCell ss:Name="venn_result5395"/></Cell>
   </Row>
   <Row ss:AutoFitHeight="0">
    <Cell><Data ss:Type="String">  miR-17-3p</Data><NamedCell ss:Name="venn_result5395"/></Cell>
   </Row>
   <Row ss:AutoFitHeight="0">
    <Cell><Data ss:Type="String">  miR-411</Data><NamedCell ss:Name="venn_result5395"/></Cell>
   </Row>
   <Row ss:AutoFitHeight="0">
    <Cell><Data ss:Type="String">  miR-382</Data><NamedCell ss:Name="venn_result5395"/></Cell>
   </Row>
   <Row ss:AutoFitHeight="0">
    <Cell><Data ss:Type="String">  miR-885-3p</Data><NamedCell ss:Name="venn_result5395"/></Cell>
   </Row>
  </Table>
  <WorksheetOptions xmlns="urn:schemas-microsoft-com:office:excel">
   <PageSetup>
    <Header x:Margin="0.3"/>
    <Footer x:Margin="0.3"/>
    <PageMargins x:Bottom="0.75" x:Left="0.7" x:Right="0.7" x:Top="0.75"/>
   </PageSetup>
   <Unsynced/>
   <Print>
    <ValidPrinterInfo/>
    <PaperSizeIndex>9</PaperSizeIndex>
    <HorizontalResolution>600</HorizontalResolution>
    <VerticalResolution>600</VerticalResolution>
   </Print>
   <Selected/>
   <ProtectObjects>False</ProtectObjects>
   <ProtectScenarios>False</ProtectScenarios>
  </WorksheetOptions>
  <QueryTable xmlns="urn:schemas-microsoft-com:office:excel">
   <Name>venn_result5395</Name>
   <QuerySource>
    <QueryType>Text</QueryType>
    <TextWizardSettings>
     <Name x:HRef="C:\Users\艃\Desktop\venn_result5395.txt"/>
     <Source>1257</Source>
     <Decimal>.</Decimal>
     <ThousandSeparator>,</ThousandSeparator>
     <TrailingMinusNumbers/>
     <FormatSettings>
      <FieldType>AutoFormat</FieldType>
      <FieldStart>0</FieldStart>
     </FormatSettings>
    </TextWizardSettings>
    <VersionLastEdit>5</VersionLastEdit>
    <VersionLastRefresh>5</VersionLastRefresh>
   </QuerySource>
  </QueryTable>
 </Worksheet>
</Workbook>
