# Supplementary material for: An integrated analysis revealed different microRNA-mRNA profiles during skeletal muscle development between Landrace and Lantang pigs
Source: Sci Rep. 2017 May 31;7:2516. doi: 10.1038/s41598-017-02558-7 (PMC5451474; doi:10.1038/s41598-017-02558-7)
Supplement: Supplementary file 5 — Table S5 [file 41598_2017_2558_MOESM5_ESM.xml]

<?xml version="1.0" encoding="UTF-8"?>
<?mso-application progid="Excel.Sheet"?><Workbook xmlns:o="urn:schemas-microsoft-com:office:office" xmlns:x="urn:schemas-microsoft-com:office:excel" xmlns:html="http://www.w3.org/TR/REC-html40" xmlns:ss="urn:schemas-microsoft-com:office:spreadsheet">
 <DocumentProperties xmlns="urn:schemas-microsoft-com:office:office">
  <Author>徐艃</Author>
  <LastAuthor>ZXM</LastAuthor>
  <Created>2016-07-21T13:26:28Z</Created>
  <LastSaved>2016-07-21T13:37:35Z</LastSaved>
  <Version>16.00</Version>
 </DocumentProperties>
 <OfficeDocumentSettings xmlns="urn:schemas-microsoft-com:office:office">
  <AllowPNG/>
 </OfficeDocumentSettings>
 <ExcelWorkbook xmlns="urn:schemas-microsoft-com:office:excel">
  <WindowHeight>6780</WindowHeight>
  <WindowWidth>15360</WindowWidth>
  <WindowTopX>0</WindowTopX>
  <WindowTopY>0</WindowTopY>
  <ProtectStructure>False</ProtectStructure>
  <ProtectWindows>False</ProtectWindows>
 </ExcelWorkbook>
 <Styles>
  <Style ss:ID="Default" ss:Name="Normal">
   <Alignment ss:Vertical="Center"/>
   <Borders/>
   <Font ss:FontName="宋体" x:CharSet="134" ss:Size="11" ss:Color="#000000"/>
   <Interior/>
   <NumberFormat/>
   <Protection/>
  </Style>
  <Style ss:ID="s63">
   <NumberFormat ss:Format="Scientific"/>
  </Style>
  <Style ss:ID="s64">
   <Alignment ss:Vertical="Center" ss:WrapText="1"/>
   <Font ss:FontName="宋体" x:CharSet="134" ss:Size="11" ss:Color="#000000" ss:Bold="1"/>
  </Style>
 </Styles>
 <Worksheet ss:Name="miLR2P-VS-miLT2P">
  <Table ss:ExpandedColumnCount="9" ss:ExpandedRowCount="259" x:FullColumns="1" x:FullRows="1" ss:DefaultColumnWidth="54" ss:DefaultRowHeight="13.5">
   <Column ss:Index="2" ss:Width="54.75" ss:Span="4"/>
   <Column ss:Index="7" ss:Width="63" ss:Span="1"/>
   <Row ss:AutoFitHeight="0">
    <Cell ss:StyleID="s64"><Data ss:Type="String">Table S5. Summary of DE-miRNAs between LR and LT in G2.（Title: An integrated analysis revealed different microRNA-mRNA profiles during skeletal muscle development between Landrace and Lantang pigs&#10;Authors: Shuihua Xie, Luxi Chen, Xumeng Zhang, Xiaohong Liu, Yaosheng Chen, Delin Mo）&#10;</Data></Cell>
   </Row>
   <Row ss:AutoFitHeight="0">
    <Cell><Data ss:Type="String">GeneID</Data></Cell>
    <Cell><Data ss:Type="String">miLR2P_count</Data></Cell>
    <Cell><Data ss:Type="String">miLT2P_count</Data></Cell>
    <Cell><Data ss:Type="String">miLR2P_rpkm</Data></Cell>
    <Cell><Data ss:Type="String">miLT2P_rpkm</Data></Cell>
    <Cell><Data ss:Type="String">log2 Ratio(miLT2P/miLR2P)</Data></Cell>
    <Cell><Data ss:Type="String">Pvalue</Data></Cell>
    <Cell><Data ss:Type="String">FDR</Data></Cell>
    <Cell><Data ss:Type="String">significant</Data></Cell>
   </Row>
   <Row ss:AutoFitHeight="0">
    <Cell><Data ss:Type="String">let-7a</Data></Cell>
    <Cell><Data ss:Type="Number">124423</Data></Cell>
    <Cell><Data ss:Type="Number">55396</Data></Cell>
    <Cell><Data ss:Type="Number">8340.5338699999993</Data></Cell>
    <Cell><Data ss:Type="Number">5783.3931549999998</Data></Cell>
    <Cell><Data ss:Type="Number">-0.52822355237782903</Data></Cell>
    <Cell ss:StyleID="s63"><Data ss:Type="Number">8.0057452159439398E-131</Data></Cell>
    <Cell ss:StyleID="s63"><Data ss:Type="Number">1.21028030617505E-129</Data></Cell>
    <Cell><Data ss:Type="String">no</Data></Cell>
   </Row>
   <Row ss:AutoFitHeight="0">
    <Cell><Data ss:Type="String">let-7c</Data></Cell>
    <Cell><Data ss:Type="Number">20676</Data></Cell>
    <Cell><Data ss:Type="Number">7812</Data></Cell>
    <Cell><Data ss:Type="Number">1385.98875</Data></Cell>
    <Cell><Data ss:Type="Number">815.57995749999998</Data></Cell>
    <Cell><Data ss:Type="Number">-0.76501731990075506</Data></Cell>
    <Cell ss:StyleID="s63"><Data ss:Type="Number">7.0851837711046803E-169</Data></Cell>
    <Cell ss:StyleID="s63"><Data ss:Type="Number">1.2139281527826001E-167</Data></Cell>
    <Cell><Data ss:Type="String">no</Data></Cell>
   </Row>
   <Row ss:AutoFitHeight="0">
    <Cell><Data ss:Type="String">let-7e</Data></Cell>
    <Cell><Data ss:Type="Number">10225</Data></Cell>
    <Cell><Data ss:Type="Number">4841</Data></Cell>
    <Cell><Data ss:Type="Number">685.41956730000004</Data></Cell>
    <Cell><Data ss:Type="Number">505.40483540000002</Data></Cell>
    <Cell><Data ss:Type="Number">-0.43954791122126602</Data></Cell>
    <Cell ss:StyleID="s63"><Data ss:Type="Number">1.7896323252180799E-42</Data></Cell>
    <Cell ss:StyleID="s63"><Data ss:Type="Number">1.02207890573566E-41</Data></Cell>
    <Cell><Data ss:Type="String">no</Data></Cell>
   </Row>
   <Row ss:AutoFitHeight="0">
    <Cell><Data ss:Type="String">let-7f</Data></Cell>
    <Cell><Data ss:Type="Number">294834</Data></Cell>
    <Cell><Data ss:Type="Number">157953</Data></Cell>
    <Cell><Data ss:Type="Number">19763.813470000001</Data></Cell>
    <Cell><Data ss:Type="Number">16490.43792</Data></Cell>
    <Cell><Data ss:Type="Number">-0.26123163338260602</Data></Cell>
    <Cell ss:StyleID="s63"><Data ss:Type="Number">7.6912492690324495E-36</Data></Cell>
    <Cell ss:StyleID="s63"><Data ss:Type="Number">3.7295303059270598E-35</Data></Cell>
    <Cell><Data ss:Type="String">no</Data></Cell>
   </Row>
   <Row ss:AutoFitHeight="0">
    <Cell><Data ss:Type="String">let-7g</Data></Cell>
    <Cell><Data ss:Type="Number">65996</Data></Cell>
    <Cell><Data ss:Type="Number">55921</Data></Cell>
    <Cell><Data ss:Type="Number">4423.9559669999999</Data></Cell>
    <Cell><Data ss:Type="Number">5838.2036360000002</Data></Cell>
    <Cell><Data ss:Type="Number">0.40018750673189601</Data></Cell>
    <Cell ss:StyleID="s63"><Data ss:Type="Number">1.20004654894106E-73</Data></Cell>
    <Cell ss:StyleID="s63"><Data ss:Type="Number">8.5669989743847604E-73</Data></Cell>
    <Cell><Data ss:Type="String">no</Data></Cell>
   </Row>
   <Row ss:AutoFitHeight="0">
    <Cell><Data ss:Type="String">let-7i</Data></Cell>
    <Cell><Data ss:Type="Number">11666</Data></Cell>
    <Cell><Data ss:Type="Number">7790</Data></Cell>
    <Cell><Data ss:Type="Number">782.01512679999996</Data></Cell>
    <Cell><Data ss:Type="Number">813.28313739999999</Data></Cell>
    <Cell><Data ss:Type="Number">5.6561187018351E-2</Data></Cell>
    <Cell><Data ss:Type="Number">5.5147773806727099E-2</Data></Cell>
    <Cell><Data ss:Type="Number">8.43629635019576E-2</Data></Cell>
    <Cell><Data ss:Type="String">no</Data></Cell>
   </Row>
   <Row ss:AutoFitHeight="0">
    <Cell><Data ss:Type="String">miR-1</Data></Cell>
    <Cell><Data ss:Type="Number">2127565</Data></Cell>
    <Cell><Data ss:Type="Number">1438178</Data></Cell>
    <Cell><Data ss:Type="Number">142618.5508</Data></Cell>
    <Cell><Data ss:Type="Number">150147.10089999999</Data></Cell>
    <Cell><Data ss:Type="Number">7.4214969604644895E-2</Data></Cell>
    <Cell><Data ss:Type="Number">2.87120724776324E-4</Data></Cell>
    <Cell><Data ss:Type="Number">5.8563512910726398E-4</Data></Cell>
    <Cell><Data ss:Type="String">no</Data></Cell>
   </Row>
   <Row ss:AutoFitHeight="0">
    <Cell><Data ss:Type="String">miR-100</Data></Cell>
    <Cell><Data ss:Type="Number">8437</Data></Cell>
    <Cell><Data ss:Type="Number">4625</Data></Cell>
    <Cell><Data ss:Type="Number">565.5633143</Data></Cell>
    <Cell><Data ss:Type="Number">482.85423750000001</Data></Cell>
    <Cell><Data ss:Type="Number">-0.22810080305928701</Data></Cell>
    <Cell ss:StyleID="s63"><Data ss:Type="Number">7.8568099791824694E-12</Data></Cell>
    <Cell ss:StyleID="s63"><Data ss:Type="Number">2.3479071681975498E-11</Data></Cell>
    <Cell><Data ss:Type="String">no</Data></Cell>
   </Row>
   <Row ss:AutoFitHeight="0">
    <Cell><Data ss:Type="String">miR-101</Data></Cell>
    <Cell><Data ss:Type="Number">134299</Data></Cell>
    <Cell><Data ss:Type="Number">98367</Data></Cell>
    <Cell><Data ss:Type="Number">9002.5586760000006</Data></Cell>
    <Cell><Data ss:Type="Number">10269.60493</Data></Cell>
    <Cell><Data ss:Type="Number">0.18997367986841099</Data></Cell>
    <Cell ss:StyleID="s63"><Data ss:Type="Number">4.5534627457935904E-19</Data></Cell>
    <Cell ss:StyleID="s63"><Data ss:Type="Number">1.58140530495804E-18</Data></Cell>
    <Cell><Data ss:Type="String">no</Data></Cell>
   </Row>
   <Row ss:AutoFitHeight="0">
    <Cell><Data ss:Type="String">miR-103</Data></Cell>
    <Cell><Data ss:Type="Number">49620</Data></Cell>
    <Cell><Data ss:Type="Number">19224</Data></Cell>
    <Cell><Data ss:Type="Number">3326.2121200000001</Data></Cell>
    <Cell><Data ss:Type="Number">2007.003213</Data></Cell>
    <Cell><Data ss:Type="Number">-0.72883724914974202</Data></Cell>
    <Cell ss:StyleID="s63"><Data ss:Type="Number">1.1478466180111899E-207</Data></Cell>
    <Cell ss:StyleID="s63"><Data ss:Type="Number">2.6817870984443301E-206</Data></Cell>
    <Cell><Data ss:Type="String">no</Data></Cell>
   </Row>
   <Row ss:AutoFitHeight="0">
    <Cell><Data ss:Type="String">miR-105-1</Data></Cell>
    <Cell><Data ss:Type="Number">7</Data></Cell>
    <Cell><Data ss:Type="Number">5</Data></Cell>
    <Cell><Data ss:Type="Number">0.46923588999999999</Data></Cell>
    <Cell><Data ss:Type="Number">0.52200458100000002</Data></Cell>
    <Cell><Data ss:Type="Number">0.15374910399986999</Data></Cell>
    <Cell><Data ss:Type="Number">1</Data></Cell>
    <Cell><Data ss:Type="Number">1</Data></Cell>
    <Cell><Data ss:Type="String">no</Data></Cell>
   </Row>
   <Row ss:AutoFitHeight="0">
    <Cell><Data ss:Type="String">miR-105-2</Data></Cell>
    <Cell><Data ss:Type="Number">0.01</Data></Cell>
    <Cell><Data ss:Type="Number">0.01</Data></Cell>
    <Cell><Data ss:Type="Number">6.7033700000000002E-4</Data></Cell>
    <Cell><Data ss:Type="Number">1.044009E-3</Data></Cell>
    <Cell><Data ss:Type="Number">0.63917567655996299</Data></Cell>
    <Cell><Data ss:Type="Number">1</Data></Cell>
    <Cell><Data ss:Type="Number">1</Data></Cell>
    <Cell><Data ss:Type="String">no</Data></Cell>
   </Row>
   <Row ss:AutoFitHeight="0">
    <Cell><Data ss:Type="String">miR-106a</Data></Cell>
    <Cell><Data ss:Type="Number">393</Data></Cell>
    <Cell><Data ss:Type="Number">288</Data></Cell>
    <Cell><Data ss:Type="Number">26.344243509999998</Data></Cell>
    <Cell><Data ss:Type="Number">30.067463870000001</Data></Cell>
    <Cell><Data ss:Type="Number">0.19071543212960099</Data></Cell>
    <Cell><Data ss:Type="Number">0.102163936710978</Data></Cell>
    <Cell><Data ss:Type="Number">0.150035038484122</Data></Cell>
    <Cell><Data ss:Type="String">no</Data></Cell>
   </Row>
   <Row ss:AutoFitHeight="0">
    <Cell><Data ss:Type="String">miR-107</Data></Cell>
    <Cell><Data ss:Type="Number">544</Data></Cell>
    <Cell><Data ss:Type="Number">489</Data></Cell>
    <Cell><Data ss:Type="Number">36.46633199</Data></Cell>
    <Cell><Data ss:Type="Number">51.052048030000002</Data></Cell>
    <Cell><Data ss:Type="Number">0.48540374640363898</Data></Cell>
    <Cell ss:StyleID="s63"><Data ss:Type="Number">2.1527390901939699E-7</Data></Cell>
    <Cell ss:StyleID="s63"><Data ss:Type="Number">5.31974948249856E-7</Data></Cell>
    <Cell><Data ss:Type="String">no</Data></Cell>
   </Row>
   <Row ss:AutoFitHeight="0">
    <Cell><Data ss:Type="String">miR-10a</Data></Cell>
    <Cell><Data ss:Type="Number">19241</Data></Cell>
    <Cell><Data ss:Type="Number">8320</Data></Cell>
    <Cell><Data ss:Type="Number">1289.7953930000001</Data></Cell>
    <Cell><Data ss:Type="Number">868.61562300000003</Data></Cell>
    <Cell><Data ss:Type="Number">-0.57035241494459399</Data></Cell>
    <Cell ss:StyleID="s63"><Data ss:Type="Number">9.2528254981802795E-95</Data></Cell>
    <Cell ss:StyleID="s63"><Data ss:Type="Number">8.8073190853049397E-94</Data></Cell>
    <Cell><Data ss:Type="String">no</Data></Cell>
   </Row>
   <Row ss:AutoFitHeight="0">
    <Cell><Data ss:Type="String">miR-10b</Data></Cell>
    <Cell><Data ss:Type="Number">216745</Data></Cell>
    <Cell><Data ss:Type="Number">83404</Data></Cell>
    <Cell><Data ss:Type="Number">14529.21898</Data></Cell>
    <Cell><Data ss:Type="Number">8707.454017</Data></Cell>
    <Cell><Data ss:Type="Number">-0.73863429855245</Data></Cell>
    <Cell ss:StyleID="s63"><Data ss:Type="Number">9.94879634589127E-264</Data></Cell>
    <Cell ss:StyleID="s63"><Data ss:Type="Number">3.1960508261175703E-262</Data></Cell>
    <Cell><Data ss:Type="String">no</Data></Cell>
   </Row>
   <Row ss:AutoFitHeight="0">
    <Cell><Data ss:Type="String">miR-122</Data></Cell>
    <Cell><Data ss:Type="Number">7</Data></Cell>
    <Cell><Data ss:Type="Number">0.01</Data></Cell>
    <Cell><Data ss:Type="Number">0.46923588999999999</Data></Cell>
    <Cell><Data ss:Type="Number">1.044009E-3</Data></Cell>
    <Cell><Data ss:Type="Number">-8.8120354045267408</Data></Cell>
    <Cell><Data ss:Type="Number">3.1273439843166002E-2</Data></Cell>
    <Cell><Data ss:Type="Number">5.0868823036035897E-2</Data></Cell>
    <Cell><Data ss:Type="String">no</Data></Cell>
   </Row>
   <Row ss:AutoFitHeight="0">
    <Cell><Data ss:Type="String">miR-1224</Data></Cell>
    <Cell><Data ss:Type="Number">0.01</Data></Cell>
    <Cell><Data ss:Type="Number">0.01</Data></Cell>
    <Cell><Data ss:Type="Number">6.7033700000000002E-4</Data></Cell>
    <Cell><Data ss:Type="Number">1.044009E-3</Data></Cell>
    <Cell><Data ss:Type="Number">0.63917567655996299</Data></Cell>
    <Cell><Data ss:Type="Number">1</Data></Cell>
    <Cell><Data ss:Type="Number">1</Data></Cell>
    <Cell><Data ss:Type="String">no</Data></Cell>
   </Row>
   <Row ss:AutoFitHeight="0">
    <Cell><Data ss:Type="String">miR-124a</Data></Cell>
    <Cell><Data ss:Type="Number">1</Data></Cell>
    <Cell><Data ss:Type="Number">15</Data></Cell>
    <Cell><Data ss:Type="Number">6.7033699000000002E-2</Data></Cell>
    <Cell><Data ss:Type="Number">1.5660137430000001</Data></Cell>
    <Cell><Data ss:Type="Number">4.54606651755494</Data></Cell>
    <Cell ss:StyleID="s63"><Data ss:Type="Number">1.5362816309480399E-5</Data></Cell>
    <Cell ss:StyleID="s63"><Data ss:Type="Number">3.4332554709012599E-5</Data></Cell>
    <Cell><Data ss:Type="String">yes</Data></Cell>
   </Row>
   <Row ss:AutoFitHeight="0">
    <Cell><Data ss:Type="String">miR-125a</Data></Cell>
    <Cell><Data ss:Type="Number">17599</Data></Cell>
    <Cell><Data ss:Type="Number">11524</Data></Cell>
    <Cell><Data ss:Type="Number">1179.72606</Data></Cell>
    <Cell><Data ss:Type="Number">1203.1161589999999</Data></Cell>
    <Cell><Data ss:Type="Number">2.83240438255675E-2</Data></Cell>
    <Cell><Data ss:Type="Number">0.29179760931676402</Data></Cell>
    <Cell><Data ss:Type="Number">0.37495992797204197</Data></Cell>
    <Cell><Data ss:Type="String">no</Data></Cell>
   </Row>
   <Row ss:AutoFitHeight="0">
    <Cell><Data ss:Type="String">miR-125b</Data></Cell>
    <Cell><Data ss:Type="Number">40453</Data></Cell>
    <Cell><Data ss:Type="Number">21564</Data></Cell>
    <Cell><Data ss:Type="Number">2711.7142060000001</Data></Cell>
    <Cell><Data ss:Type="Number">2251.3013569999998</Data></Cell>
    <Cell><Data ss:Type="Number">-0.26844594996252302</Data></Cell>
    <Cell ss:StyleID="s63"><Data ss:Type="Number">1.20326003294946E-29</Data></Cell>
    <Cell ss:StyleID="s63"><Data ss:Type="Number">5.2413191265764405E-29</Data></Cell>
    <Cell><Data ss:Type="String">no</Data></Cell>
   </Row>
   <Row ss:AutoFitHeight="0">
    <Cell><Data ss:Type="String">miR-126</Data></Cell>
    <Cell><Data ss:Type="Number">38566</Data></Cell>
    <Cell><Data ss:Type="Number">20791</Data></Cell>
    <Cell><Data ss:Type="Number">2585.2216170000002</Data></Cell>
    <Cell><Data ss:Type="Number">2170.5994489999998</Data></Cell>
    <Cell><Data ss:Type="Number">-0.25219443708393602</Data></Cell>
    <Cell ss:StyleID="s63"><Data ss:Type="Number">4.3187226803539701E-26</Data></Cell>
    <Cell ss:StyleID="s63"><Data ss:Type="Number">1.73423707632964E-25</Data></Cell>
    <Cell><Data ss:Type="String">no</Data></Cell>
   </Row>
   <Row ss:AutoFitHeight="0">
    <Cell><Data ss:Type="String">miR-126*</Data></Cell>
    <Cell><Data ss:Type="Number">14454</Data></Cell>
    <Cell><Data ss:Type="Number">11576</Data></Cell>
    <Cell><Data ss:Type="Number">968.90507830000001</Data></Cell>
    <Cell><Data ss:Type="Number">1208.5450060000001</Data></Cell>
    <Cell><Data ss:Type="Number">0.31884396009211202</Data></Cell>
    <Cell ss:StyleID="s63"><Data ss:Type="Number">1.3115025673808201E-31</Data></Cell>
    <Cell ss:StyleID="s63"><Data ss:Type="Number">6.1282938148522097E-31</Data></Cell>
    <Cell><Data ss:Type="String">no</Data></Cell>
   </Row>
   <Row ss:AutoFitHeight="0">
    <Cell><Data ss:Type="String">miR-127</Data></Cell>
    <Cell><Data ss:Type="Number">152083</Data></Cell>
    <Cell><Data ss:Type="Number">72560</Data></Cell>
    <Cell><Data ss:Type="Number">10194.68597</Data></Cell>
    <Cell><Data ss:Type="Number">7575.330481</Data></Cell>
    <Cell><Data ss:Type="Number">-0.42843660225158697</Data></Cell>
    <Cell ss:StyleID="s63"><Data ss:Type="Number">6.3626383565252803E-89</Data></Cell>
    <Cell ss:StyleID="s63"><Data ss:Type="Number">5.6386139918172295E-88</Data></Cell>
    <Cell><Data ss:Type="String">no</Data></Cell>
   </Row>
   <Row ss:AutoFitHeight="0">
    <Cell><Data ss:Type="String">miR-1271</Data></Cell>
    <Cell><Data ss:Type="Number">32</Data></Cell>
    <Cell><Data ss:Type="Number">29</Data></Cell>
    <Cell><Data ss:Type="Number">2.1450783520000001</Data></Cell>
    <Cell><Data ss:Type="Number">3.0276265699999998</Data></Cell>
    <Cell><Data ss:Type="Number">0.497156927930267</Data></Cell>
    <Cell><Data ss:Type="Number">0.20071736433340401</Data></Cell>
    <Cell><Data ss:Type="Number">0.27585220659724502</Data></Cell>
    <Cell><Data ss:Type="String">no</Data></Cell>
   </Row>
   <Row ss:AutoFitHeight="0">
    <Cell><Data ss:Type="String">miR-1277</Data></Cell>
    <Cell><Data ss:Type="Number">50</Data></Cell>
    <Cell><Data ss:Type="Number">18</Data></Cell>
    <Cell><Data ss:Type="Number">3.3516849259999999</Data></Cell>
    <Cell><Data ss:Type="Number">1.8792164920000001</Data></Cell>
    <Cell><Data ss:Type="Number">-0.83475525574837395</Data></Cell>
    <Cell><Data ss:Type="Number">4.67070273816634E-2</Data></Cell>
    <Cell><Data ss:Type="Number">7.3193329494435994E-2</Data></Cell>
    <Cell><Data ss:Type="String">no</Data></Cell>
   </Row>
   <Row ss:AutoFitHeight="0">
    <Cell><Data ss:Type="String">miR-128</Data></Cell>
    <Cell><Data ss:Type="Number">88584</Data></Cell>
    <Cell><Data ss:Type="Number">32776</Data></Cell>
    <Cell><Data ss:Type="Number">5938.1131489999998</Data></Cell>
    <Cell><Data ss:Type="Number">3421.8444300000001</Data></Cell>
    <Cell><Data ss:Type="Number">-0.79523041277537998</Data></Cell>
    <Cell ss:StyleID="s63"><Data ss:Type="Number">1.08558534652933E-275</Data></Cell>
    <Cell ss:StyleID="s63"><Data ss:Type="Number">5.5799086811607698E-274</Data></Cell>
    <Cell><Data ss:Type="String">no</Data></Cell>
   </Row>
   <Row ss:AutoFitHeight="0">
    <Cell><Data ss:Type="String">miR-1285</Data></Cell>
    <Cell><Data ss:Type="Number">6</Data></Cell>
    <Cell><Data ss:Type="Number">2</Data></Cell>
    <Cell><Data ss:Type="Number">0.40220219099999999</Data></Cell>
    <Cell><Data ss:Type="Number">0.20880183199999999</Data></Cell>
    <Cell><Data ss:Type="Number">-0.94578657077752304</Data></Cell>
    <Cell><Data ss:Type="Number">0.72661717246559399</Data></Cell>
    <Cell><Data ss:Type="Number">0.84960405955042195</Data></Cell>
    <Cell><Data ss:Type="String">no</Data></Cell>
   </Row>
   <Row ss:AutoFitHeight="0">
    <Cell><Data ss:Type="String">miR-1296</Data></Cell>
    <Cell><Data ss:Type="Number">0.01</Data></Cell>
    <Cell><Data ss:Type="Number">0.01</Data></Cell>
    <Cell><Data ss:Type="Number">6.7033700000000002E-4</Data></Cell>
    <Cell><Data ss:Type="Number">1.044009E-3</Data></Cell>
    <Cell><Data ss:Type="Number">0.63917567655996299</Data></Cell>
    <Cell><Data ss:Type="Number">1</Data></Cell>
    <Cell><Data ss:Type="Number">1</Data></Cell>
    <Cell><Data ss:Type="String">no</Data></Cell>
   </Row>
   <Row ss:AutoFitHeight="0">
    <Cell><Data ss:Type="String">miR-129a</Data></Cell>
    <Cell><Data ss:Type="Number">24</Data></Cell>
    <Cell><Data ss:Type="Number">4</Data></Cell>
    <Cell><Data ss:Type="Number">1.6088087639999999</Data></Cell>
    <Cell><Data ss:Type="Number">0.41760366500000001</Data></Cell>
    <Cell><Data ss:Type="Number">-1.9457865673228201</Data></Cell>
    <Cell><Data ss:Type="Number">9.3999569200451001E-3</Data></Cell>
    <Cell><Data ss:Type="Number">1.6433938288786299E-2</Data></Cell>
    <Cell><Data ss:Type="String">yes</Data></Cell>
   </Row>
   <Row ss:AutoFitHeight="0">
    <Cell><Data ss:Type="String">miR-129b</Data></Cell>
    <Cell><Data ss:Type="Number">21</Data></Cell>
    <Cell><Data ss:Type="Number">9</Data></Cell>
    <Cell><Data ss:Type="Number">1.4077076690000001</Data></Cell>
    <Cell><Data ss:Type="Number">0.93960824600000004</Data></Cell>
    <Cell><Data ss:Type="Number">-0.58321648883439803</Data></Cell>
    <Cell><Data ss:Type="Number">0.45858668896760502</Data></Cell>
    <Cell><Data ss:Type="Number">0.58057526632844603</Data></Cell>
    <Cell><Data ss:Type="String">no</Data></Cell>
   </Row>
   <Row ss:AutoFitHeight="0">
    <Cell><Data ss:Type="String">miR-1306-3p</Data></Cell>
    <Cell><Data ss:Type="Number">74</Data></Cell>
    <Cell><Data ss:Type="Number">16</Data></Cell>
    <Cell><Data ss:Type="Number">4.9604936899999998</Data></Cell>
    <Cell><Data ss:Type="Number">1.6704146600000001</Data></Cell>
    <Cell><Data ss:Type="Number">-1.5702774325214499</Data></Cell>
    <Cell ss:StyleID="s63"><Data ss:Type="Number">2.2647807895164899E-5</Data></Cell>
    <Cell ss:StyleID="s63"><Data ss:Type="Number">4.9326157873367701E-5</Data></Cell>
    <Cell><Data ss:Type="String">yes</Data></Cell>
   </Row>
   <Row ss:AutoFitHeight="0">
    <Cell><Data ss:Type="String">miR-1306-5p</Data></Cell>
    <Cell><Data ss:Type="Number">1057</Data></Cell>
    <Cell><Data ss:Type="Number">809</Data></Cell>
    <Cell><Data ss:Type="Number">70.854619330000006</Data></Cell>
    <Cell><Data ss:Type="Number">84.460341220000004</Data></Cell>
    <Cell><Data ss:Type="Number">0.25341216368164199</Data></Cell>
    <Cell><Data ss:Type="Number">3.8618096701144799E-4</Data></Cell>
    <Cell><Data ss:Type="Number">7.5762220245757296E-4</Data></Cell>
    <Cell><Data ss:Type="String">no</Data></Cell>
   </Row>
   <Row ss:AutoFitHeight="0">
    <Cell><Data ss:Type="String">miR-1307</Data></Cell>
    <Cell><Data ss:Type="Number">587</Data></Cell>
    <Cell><Data ss:Type="Number">260</Data></Cell>
    <Cell><Data ss:Type="Number">39.348781029999998</Data></Cell>
    <Cell><Data ss:Type="Number">27.144238219999998</Data></Cell>
    <Cell><Data ss:Type="Number">-0.53567294733398596</Data></Cell>
    <Cell ss:StyleID="s63"><Data ss:Type="Number">7.8661534274695005E-7</Data></Cell>
    <Cell ss:StyleID="s63"><Data ss:Type="Number">1.8718531767219101E-6</Data></Cell>
    <Cell><Data ss:Type="String">no</Data></Cell>
   </Row>
   <Row ss:AutoFitHeight="0">
    <Cell><Data ss:Type="String">miR-130a</Data></Cell>
    <Cell><Data ss:Type="Number">5338</Data></Cell>
    <Cell><Data ss:Type="Number">4419</Data></Cell>
    <Cell><Data ss:Type="Number">357.8258826</Data></Cell>
    <Cell><Data ss:Type="Number">461.3476488</Data></Cell>
    <Cell><Data ss:Type="Number">0.36659655864507301</Data></Cell>
    <Cell ss:StyleID="s63"><Data ss:Type="Number">1.71801313556133E-24</Data></Cell>
    <Cell ss:StyleID="s63"><Data ss:Type="Number">6.6898390278675899E-24</Data></Cell>
    <Cell><Data ss:Type="String">no</Data></Cell>
   </Row>
   <Row ss:AutoFitHeight="0">
    <Cell><Data ss:Type="String">miR-130b</Data></Cell>
    <Cell><Data ss:Type="Number">3200</Data></Cell>
    <Cell><Data ss:Type="Number">2093</Data></Cell>
    <Cell><Data ss:Type="Number">214.50783519999999</Data></Cell>
    <Cell><Data ss:Type="Number">218.5111177</Data></Cell>
    <Cell><Data ss:Type="Number">2.66763398050405E-2</Data></Cell>
    <Cell><Data ss:Type="Number">0.56656587076838605</Data></Cell>
    <Cell><Data ss:Type="Number">0.693368708511787</Data></Cell>
    <Cell><Data ss:Type="String">no</Data></Cell>
   </Row>
   <Row ss:AutoFitHeight="0">
    <Cell><Data ss:Type="String">miR-133a-3p</Data></Cell>
    <Cell><Data ss:Type="Number">1381032</Data></Cell>
    <Cell><Data ss:Type="Number">1200857</Data></Cell>
    <Cell><Data ss:Type="Number">92575.682719999997</Data></Cell>
    <Cell><Data ss:Type="Number">125370.5711</Data></Cell>
    <Cell><Data ss:Type="Number">0.43749354738651502</Data></Cell>
    <Cell ss:StyleID="s63"><Data ss:Type="Number">7.37076341348206E-101</Data></Cell>
    <Cell ss:StyleID="s63"><Data ss:Type="Number">7.7606343232267104E-100</Data></Cell>
    <Cell><Data ss:Type="String">no</Data></Cell>
   </Row>
   <Row ss:AutoFitHeight="0">
    <Cell><Data ss:Type="String">miR-133a-5p</Data></Cell>
    <Cell><Data ss:Type="Number">1607</Data></Cell>
    <Cell><Data ss:Type="Number">758</Data></Cell>
    <Cell><Data ss:Type="Number">107.7231535</Data></Cell>
    <Cell><Data ss:Type="Number">79.135894500000006</Data></Cell>
    <Cell><Data ss:Type="Number">-0.44492424256532698</Data></Cell>
    <Cell ss:StyleID="s63"><Data ss:Type="Number">1.7163074870740499E-11</Data></Cell>
    <Cell ss:StyleID="s63"><Data ss:Type="Number">4.9560789233486699E-11</Data></Cell>
    <Cell><Data ss:Type="String">no</Data></Cell>
   </Row>
   <Row ss:AutoFitHeight="0">
    <Cell><Data ss:Type="String">miR-133b</Data></Cell>
    <Cell><Data ss:Type="Number">173862</Data></Cell>
    <Cell><Data ss:Type="Number">108152</Data></Cell>
    <Cell><Data ss:Type="Number">11654.61289</Data></Cell>
    <Cell><Data ss:Type="Number">11291.167890000001</Data></Cell>
    <Cell><Data ss:Type="Number">-4.5706368431731398E-2</Data></Cell>
    <Cell><Data ss:Type="Number">3.0767061789870299E-2</Data></Cell>
    <Cell><Data ss:Type="Number">5.0363916433099898E-2</Data></Cell>
    <Cell><Data ss:Type="String">no</Data></Cell>
   </Row>
   <Row ss:AutoFitHeight="0">
    <Cell><Data ss:Type="String">miR-1343</Data></Cell>
    <Cell><Data ss:Type="Number">311</Data></Cell>
    <Cell><Data ss:Type="Number">198</Data></Cell>
    <Cell><Data ss:Type="Number">20.847480239999999</Data></Cell>
    <Cell><Data ss:Type="Number">20.671381409999999</Data></Cell>
    <Cell><Data ss:Type="Number">-1.22382176259148E-2</Data></Cell>
    <Cell><Data ss:Type="Number">0.96462791701554096</Data></Cell>
    <Cell><Data ss:Type="Number">1</Data></Cell>
    <Cell><Data ss:Type="String">no</Data></Cell>
   </Row>
   <Row ss:AutoFitHeight="0">
    <Cell><Data ss:Type="String">miR-135</Data></Cell>
    <Cell><Data ss:Type="Number">105</Data></Cell>
    <Cell><Data ss:Type="Number">81</Data></Cell>
    <Cell><Data ss:Type="Number">7.038538344</Data></Cell>
    <Cell><Data ss:Type="Number">8.456474214</Data></Cell>
    <Cell><Data ss:Type="Number">0.26478041792552298</Data></Cell>
    <Cell><Data ss:Type="Number">0.23896107579603601</Data></Cell>
    <Cell><Data ss:Type="Number">0.316561837523614</Data></Cell>
    <Cell><Data ss:Type="String">no</Data></Cell>
   </Row>
   <Row ss:AutoFitHeight="0">
    <Cell><Data ss:Type="String">miR-136</Data></Cell>
    <Cell><Data ss:Type="Number">5928</Data></Cell>
    <Cell><Data ss:Type="Number">5987</Data></Cell>
    <Cell><Data ss:Type="Number">397.37576480000001</Data></Cell>
    <Cell><Data ss:Type="Number">625.04828540000005</Data></Cell>
    <Cell><Data ss:Type="Number">0.65346375522563005</Data></Cell>
    <Cell ss:StyleID="s63"><Data ss:Type="Number">1.61560533878127E-85</Data></Cell>
    <Cell ss:StyleID="s63"><Data ss:Type="Number">1.3393889421509301E-84</Data></Cell>
    <Cell><Data ss:Type="String">no</Data></Cell>
   </Row>
   <Row ss:AutoFitHeight="0">
    <Cell><Data ss:Type="String">miR-139-5p</Data></Cell>
    <Cell><Data ss:Type="Number">2887</Data></Cell>
    <Cell><Data ss:Type="Number">1394</Data></Cell>
    <Cell><Data ss:Type="Number">193.52628759999999</Data></Cell>
    <Cell><Data ss:Type="Number">145.53487720000001</Data></Cell>
    <Cell><Data ss:Type="Number">-0.411164613717032</Data></Cell>
    <Cell ss:StyleID="s63"><Data ss:Type="Number">6.3957110880061199E-16</Data></Cell>
    <Cell ss:StyleID="s63"><Data ss:Type="Number">2.13467240210075E-15</Data></Cell>
    <Cell><Data ss:Type="String">no</Data></Cell>
   </Row>
   <Row ss:AutoFitHeight="0">
    <Cell><Data ss:Type="String">miR-140</Data></Cell>
    <Cell><Data ss:Type="Number">1167</Data></Cell>
    <Cell><Data ss:Type="Number">617</Data></Cell>
    <Cell><Data ss:Type="Number">78.228326159999995</Data></Cell>
    <Cell><Data ss:Type="Number">64.415365309999999</Data></Cell>
    <Cell><Data ss:Type="Number">-0.28028623371718703</Data></Cell>
    <Cell><Data ss:Type="Number">1.9486635696114001E-4</Data></Cell>
    <Cell><Data ss:Type="Number">4.0715978649603999E-4</Data></Cell>
    <Cell><Data ss:Type="String">no</Data></Cell>
   </Row>
   <Row ss:AutoFitHeight="0">
    <Cell><Data ss:Type="String">miR-140*</Data></Cell>
    <Cell><Data ss:Type="Number">28369</Data></Cell>
    <Cell><Data ss:Type="Number">9817</Data></Cell>
    <Cell><Data ss:Type="Number">1901.678993</Data></Cell>
    <Cell><Data ss:Type="Number">1024.9037949999999</Data></Cell>
    <Cell><Data ss:Type="Number">-0.89178524297652395</Data></Cell>
    <Cell ss:StyleID="s63"><Data ss:Type="Number">2.6694972514969599E-255</Data></Cell>
    <Cell ss:StyleID="s63"><Data ss:Type="Number">7.6228977070524202E-254</Data></Cell>
    <Cell><Data ss:Type="String">no</Data></Cell>
   </Row>
   <Row ss:AutoFitHeight="0">
    <Cell><Data ss:Type="String">miR-142-3p</Data></Cell>
    <Cell><Data ss:Type="Number">1179</Data></Cell>
    <Cell><Data ss:Type="Number">837</Data></Cell>
    <Cell><Data ss:Type="Number">79.032730540000003</Data></Cell>
    <Cell><Data ss:Type="Number">87.383566880000004</Data></Cell>
    <Cell><Data ss:Type="Number">0.14491174246291599</Data></Cell>
    <Cell><Data ss:Type="Number">3.7097772422794703E-2</Data></Cell>
    <Cell><Data ss:Type="Number">5.8852638967026201E-2</Data></Cell>
    <Cell><Data ss:Type="String">no</Data></Cell>
   </Row>
   <Row ss:AutoFitHeight="0">
    <Cell><Data ss:Type="String">miR-142-5p</Data></Cell>
    <Cell><Data ss:Type="Number">29</Data></Cell>
    <Cell><Data ss:Type="Number">38</Data></Cell>
    <Cell><Data ss:Type="Number">1.943977257</Data></Cell>
    <Cell><Data ss:Type="Number">3.9672348159999999</Data></Cell>
    <Cell><Data ss:Type="Number">1.0291224507978001</Data></Cell>
    <Cell><Data ss:Type="Number">4.9755436549870297E-3</Data></Cell>
    <Cell><Data ss:Type="Number">8.9990896620545796E-3</Data></Cell>
    <Cell><Data ss:Type="String">yes</Data></Cell>
   </Row>
   <Row ss:AutoFitHeight="0">
    <Cell><Data ss:Type="String">miR-143-3p</Data></Cell>
    <Cell><Data ss:Type="Number">2245647</Data></Cell>
    <Cell><Data ss:Type="Number">1314106</Data></Cell>
    <Cell><Data ss:Type="Number">150534.024</Data></Cell>
    <Cell><Data ss:Type="Number">137193.87040000001</Data></Cell>
    <Cell><Data ss:Type="Number">-0.13387357897650801</Data></Cell>
    <Cell ss:StyleID="s63"><Data ss:Type="Number">6.1267852808837598E-11</Data></Cell>
    <Cell ss:StyleID="s63"><Data ss:Type="Number">1.7303118870188199E-10</Data></Cell>
    <Cell><Data ss:Type="String">no</Data></Cell>
   </Row>
   <Row ss:AutoFitHeight="0">
    <Cell><Data ss:Type="String">miR-143-5p</Data></Cell>
    <Cell><Data ss:Type="Number">378</Data></Cell>
    <Cell><Data ss:Type="Number">246</Data></Cell>
    <Cell><Data ss:Type="Number">25.338738039999999</Data></Cell>
    <Cell><Data ss:Type="Number">25.682625389999998</Data></Cell>
    <Cell><Data ss:Type="Number">1.9448013696640599E-2</Data></Cell>
    <Cell><Data ss:Type="Number">0.90476970927960898</Data></Cell>
    <Cell><Data ss:Type="Number">1</Data></Cell>
    <Cell><Data ss:Type="String">no</Data></Cell>
   </Row>
   <Row ss:AutoFitHeight="0">
    <Cell><Data ss:Type="String">miR-145</Data></Cell>
    <Cell><Data ss:Type="Number">11764</Data></Cell>
    <Cell><Data ss:Type="Number">9848</Data></Cell>
    <Cell><Data ss:Type="Number">788.58442930000001</Data></Cell>
    <Cell><Data ss:Type="Number">1028.1402230000001</Data></Cell>
    <Cell><Data ss:Type="Number">0.38269991040588502</Data></Cell>
    <Cell ss:StyleID="s63"><Data ss:Type="Number">2.4650430441546601E-41</Data></Cell>
    <Cell ss:StyleID="s63"><Data ss:Type="Number">1.3198251298911401E-40</Data></Cell>
    <Cell><Data ss:Type="String">no</Data></Cell>
   </Row>
   <Row ss:AutoFitHeight="0">
    <Cell><Data ss:Type="String">miR-146a</Data></Cell>
    <Cell><Data ss:Type="Number">0.01</Data></Cell>
    <Cell><Data ss:Type="Number">0.01</Data></Cell>
    <Cell><Data ss:Type="Number">6.7033700000000002E-4</Data></Cell>
    <Cell><Data ss:Type="Number">1.044009E-3</Data></Cell>
    <Cell><Data ss:Type="Number">0.63917567655996299</Data></Cell>
    <Cell><Data ss:Type="Number">1</Data></Cell>
    <Cell><Data ss:Type="Number">1</Data></Cell>
    <Cell><Data ss:Type="String">no</Data></Cell>
   </Row>
   <Row ss:AutoFitHeight="0">
    <Cell><Data ss:Type="String">miR-146b</Data></Cell>
    <Cell><Data ss:Type="Number">1575</Data></Cell>
    <Cell><Data ss:Type="Number">939</Data></Cell>
    <Cell><Data ss:Type="Number">105.5780752</Data></Cell>
    <Cell><Data ss:Type="Number">98.032460330000006</Data></Cell>
    <Cell><Data ss:Type="Number">-0.106978833499678</Data></Cell>
    <Cell><Data ss:Type="Number">9.3419994642157694E-2</Data></Cell>
    <Cell><Data ss:Type="Number">0.13877999204066199</Data></Cell>
    <Cell><Data ss:Type="String">no</Data></Cell>
   </Row>
   <Row ss:AutoFitHeight="0">
    <Cell><Data ss:Type="String">miR-148a</Data></Cell>
    <Cell><Data ss:Type="Number">184587</Data></Cell>
    <Cell><Data ss:Type="Number">50948</Data></Cell>
    <Cell><Data ss:Type="Number">12373.54931</Data></Cell>
    <Cell><Data ss:Type="Number">5319.0178800000003</Data></Cell>
    <Cell><Data ss:Type="Number">-1.21802760005119</Data></Cell>
    <Cell><Data ss:Type="Number">0</Data></Cell>
    <Cell><Data ss:Type="Number">0</Data></Cell>
    <Cell><Data ss:Type="String">yes</Data></Cell>
   </Row>
   <Row ss:AutoFitHeight="0">
    <Cell><Data ss:Type="String">miR-148b</Data></Cell>
    <Cell><Data ss:Type="Number">12498</Data></Cell>
    <Cell><Data ss:Type="Number">3048</Data></Cell>
    <Cell><Data ss:Type="Number">837.78716399999996</Data></Cell>
    <Cell><Data ss:Type="Number">318.21399259999998</Data></Cell>
    <Cell><Data ss:Type="Number">-1.39658650471267</Data></Cell>
    <Cell><Data ss:Type="Number">0</Data></Cell>
    <Cell><Data ss:Type="Number">0</Data></Cell>
    <Cell><Data ss:Type="String">yes</Data></Cell>
   </Row>
   <Row ss:AutoFitHeight="0">
    <Cell><Data ss:Type="String">miR-149</Data></Cell>
    <Cell><Data ss:Type="Number">2964</Data></Cell>
    <Cell><Data ss:Type="Number">1621</Data></Cell>
    <Cell><Data ss:Type="Number">198.68788240000001</Data></Cell>
    <Cell><Data ss:Type="Number">169.2338852</Data></Cell>
    <Cell><Data ss:Type="Number">-0.231485424075621</Data></Cell>
    <Cell ss:StyleID="s63"><Data ss:Type="Number">2.3764666711142799E-6</Data></Cell>
    <Cell ss:StyleID="s63"><Data ss:Type="Number">5.5522903134215396E-6</Data></Cell>
    <Cell><Data ss:Type="String">no</Data></Cell>
   </Row>
   <Row ss:AutoFitHeight="0">
    <Cell><Data ss:Type="String">miR-151-3p</Data></Cell>
    <Cell><Data ss:Type="Number">23335</Data></Cell>
    <Cell><Data ss:Type="Number">8699</Data></Cell>
    <Cell><Data ss:Type="Number">1564.2313549999999</Data></Cell>
    <Cell><Data ss:Type="Number">908.18357019999996</Data></Cell>
    <Cell><Data ss:Type="Number">-0.78439806525142697</Data></Cell>
    <Cell ss:StyleID="s63"><Data ss:Type="Number">2.8209167343155201E-186</Data></Cell>
    <Cell ss:StyleID="s63"><Data ss:Type="Number">5.5767353901468401E-185</Data></Cell>
    <Cell><Data ss:Type="String">no</Data></Cell>
   </Row>
   <Row ss:AutoFitHeight="0">
    <Cell><Data ss:Type="String">miR-151-5p</Data></Cell>
    <Cell><Data ss:Type="Number">8473</Data></Cell>
    <Cell><Data ss:Type="Number">4831</Data></Cell>
    <Cell><Data ss:Type="Number">567.97652749999997</Data></Cell>
    <Cell><Data ss:Type="Number">504.36082629999999</Data></Cell>
    <Cell><Data ss:Type="Number">-0.17137508347039199</Data></Cell>
    <Cell ss:StyleID="s63"><Data ss:Type="Number">2.2292827494338701E-7</Data></Cell>
    <Cell ss:StyleID="s63"><Data ss:Type="Number">5.4564349200429003E-7</Data></Cell>
    <Cell><Data ss:Type="String">no</Data></Cell>
   </Row>
   <Row ss:AutoFitHeight="0">
    <Cell><Data ss:Type="String">miR-152</Data></Cell>
    <Cell><Data ss:Type="Number">31133</Data></Cell>
    <Cell><Data ss:Type="Number">14564</Data></Cell>
    <Cell><Data ss:Type="Number">2086.9601360000001</Data></Cell>
    <Cell><Data ss:Type="Number">1520.494944</Data></Cell>
    <Cell><Data ss:Type="Number">-0.456862024089848</Data></Cell>
    <Cell ss:StyleID="s63"><Data ss:Type="Number">6.2992211504036403E-75</Data></Cell>
    <Cell ss:StyleID="s63"><Data ss:Type="Number">4.6254281018678097E-74</Data></Cell>
    <Cell><Data ss:Type="String">no</Data></Cell>
   </Row>
   <Row ss:AutoFitHeight="0">
    <Cell><Data ss:Type="String">miR-153</Data></Cell>
    <Cell><Data ss:Type="Number">7</Data></Cell>
    <Cell><Data ss:Type="Number">11</Data></Cell>
    <Cell><Data ss:Type="Number">0.46923588999999999</Data></Cell>
    <Cell><Data ss:Type="Number">1.1484100779999999</Data></Cell>
    <Cell><Data ss:Type="Number">1.2912526274985501</Data></Cell>
    <Cell><Data ss:Type="Number">9.6401147632733303E-2</Data></Cell>
    <Cell><Data ss:Type="Number">0.142385603112715</Data></Cell>
    <Cell><Data ss:Type="String">no</Data></Cell>
   </Row>
   <Row ss:AutoFitHeight="0">
    <Cell><Data ss:Type="String">miR-155</Data></Cell>
    <Cell><Data ss:Type="Number">0.01</Data></Cell>
    <Cell><Data ss:Type="Number">0.01</Data></Cell>
    <Cell><Data ss:Type="Number">6.7033700000000002E-4</Data></Cell>
    <Cell><Data ss:Type="Number">1.044009E-3</Data></Cell>
    <Cell><Data ss:Type="Number">0.63917567655996299</Data></Cell>
    <Cell><Data ss:Type="Number">1</Data></Cell>
    <Cell><Data ss:Type="Number">1</Data></Cell>
    <Cell><Data ss:Type="String">no</Data></Cell>
   </Row>
   <Row ss:AutoFitHeight="0">
    <Cell><Data ss:Type="String">miR-15a</Data></Cell>
    <Cell><Data ss:Type="Number">962</Data></Cell>
    <Cell><Data ss:Type="Number">655</Data></Cell>
    <Cell><Data ss:Type="Number">64.486417970000005</Data></Cell>
    <Cell><Data ss:Type="Number">68.38260013</Data></Cell>
    <Cell><Data ss:Type="Number">8.4633945472177202E-2</Data></Cell>
    <Cell><Data ss:Type="Number">0.27641821120080401</Data></Cell>
    <Cell><Data ss:Type="Number">0.35698231295782301</Data></Cell>
    <Cell><Data ss:Type="String">no</Data></Cell>
   </Row>
   <Row ss:AutoFitHeight="0">
    <Cell><Data ss:Type="String">miR-15b</Data></Cell>
    <Cell><Data ss:Type="Number">824</Data></Cell>
    <Cell><Data ss:Type="Number">644</Data></Cell>
    <Cell><Data ss:Type="Number">55.23576757</Data></Cell>
    <Cell><Data ss:Type="Number">67.234190049999995</Data></Cell>
    <Cell><Data ss:Type="Number">0.28359228385115198</Data></Cell>
    <Cell><Data ss:Type="Number">3.7915504805624702E-4</Data></Cell>
    <Cell><Data ss:Type="Number">7.49560364234272E-4</Data></Cell>
    <Cell><Data ss:Type="String">no</Data></Cell>
   </Row>
   <Row ss:AutoFitHeight="0">
    <Cell><Data ss:Type="String">miR-16</Data></Cell>
    <Cell><Data ss:Type="Number">5345</Data></Cell>
    <Cell><Data ss:Type="Number">4552</Data></Cell>
    <Cell><Data ss:Type="Number">358.2951185</Data></Cell>
    <Cell><Data ss:Type="Number">475.23297059999999</Data></Cell>
    <Cell><Data ss:Type="Number">0.40748654251051702</Data></Cell>
    <Cell ss:StyleID="s63"><Data ss:Type="Number">3.1902021994450401E-30</Data></Cell>
    <Cell ss:StyleID="s63"><Data ss:Type="Number">1.41358959527134E-29</Data></Cell>
    <Cell><Data ss:Type="String">no</Data></Cell>
   </Row>
   <Row ss:AutoFitHeight="0">
    <Cell><Data ss:Type="String">miR-17-3p</Data></Cell>
    <Cell><Data ss:Type="Number">400</Data></Cell>
    <Cell><Data ss:Type="Number">158</Data></Cell>
    <Cell><Data ss:Type="Number">26.813479399999999</Data></Cell>
    <Cell><Data ss:Type="Number">16.495344759999998</Data></Cell>
    <Cell><Data ss:Type="Number">-0.70089950885524499</Data></Cell>
    <Cell ss:StyleID="s63"><Data ss:Type="Number">1.88518331347838E-7</Data></Cell>
    <Cell ss:StyleID="s63"><Data ss:Type="Number">4.7038069083878102E-7</Data></Cell>
    <Cell><Data ss:Type="String">no</Data></Cell>
   </Row>
   <Row ss:AutoFitHeight="0">
    <Cell><Data ss:Type="String">miR-17-5p</Data></Cell>
    <Cell><Data ss:Type="Number">8411</Data></Cell>
    <Cell><Data ss:Type="Number">4007</Data></Cell>
    <Cell><Data ss:Type="Number">563.82043820000001</Data></Cell>
    <Cell><Data ss:Type="Number">418.33447130000002</Data></Cell>
    <Cell><Data ss:Type="Number">-0.43057889299485302</Data></Cell>
    <Cell ss:StyleID="s63"><Data ss:Type="Number">1.9264153356796901E-36</Data></Cell>
    <Cell ss:StyleID="s63"><Data ss:Type="Number">9.5209373321092396E-36</Data></Cell>
    <Cell><Data ss:Type="String">no</Data></Cell>
   </Row>
   <Row ss:AutoFitHeight="0">
    <Cell><Data ss:Type="String">miR-181a</Data></Cell>
    <Cell><Data ss:Type="Number">14063</Data></Cell>
    <Cell><Data ss:Type="Number">9970</Data></Cell>
    <Cell><Data ss:Type="Number">942.6949022</Data></Cell>
    <Cell><Data ss:Type="Number">1040.877135</Data></Cell>
    <Cell><Data ss:Type="Number">0.14293695157800801</Data></Cell>
    <Cell ss:StyleID="s63"><Data ss:Type="Number">2.9490860875982499E-7</Data></Cell>
    <Cell ss:StyleID="s63"><Data ss:Type="Number">7.1501426840825402E-7</Data></Cell>
    <Cell><Data ss:Type="String">no</Data></Cell>
   </Row>
   <Row ss:AutoFitHeight="0">
    <Cell><Data ss:Type="String">miR-181b</Data></Cell>
    <Cell><Data ss:Type="Number">5414</Data></Cell>
    <Cell><Data ss:Type="Number">3418</Data></Cell>
    <Cell><Data ss:Type="Number">362.92044370000002</Data></Cell>
    <Cell><Data ss:Type="Number">356.84233160000002</Data></Cell>
    <Cell><Data ss:Type="Number">-2.4366557800091702E-2</Data></Cell>
    <Cell><Data ss:Type="Number">0.52352347426238899</Data></Cell>
    <Cell><Data ss:Type="Number">0.64375853055231602</Data></Cell>
    <Cell><Data ss:Type="String">no</Data></Cell>
   </Row>
   <Row ss:AutoFitHeight="0">
    <Cell><Data ss:Type="String">miR-181c</Data></Cell>
    <Cell><Data ss:Type="Number">1296</Data></Cell>
    <Cell><Data ss:Type="Number">694</Data></Cell>
    <Cell><Data ss:Type="Number">86.875673269999993</Data></Cell>
    <Cell><Data ss:Type="Number">72.454235859999997</Data></Cell>
    <Cell><Data ss:Type="Number">-0.261882217488978</Data></Cell>
    <Cell><Data ss:Type="Number">2.29221102093381E-4</Data></Cell>
    <Cell><Data ss:Type="Number">4.7127858590398998E-4</Data></Cell>
    <Cell><Data ss:Type="String">no</Data></Cell>
   </Row>
   <Row ss:AutoFitHeight="0">
    <Cell><Data ss:Type="String">miR-181d-3p</Data></Cell>
    <Cell><Data ss:Type="Number">0.01</Data></Cell>
    <Cell><Data ss:Type="Number">0.01</Data></Cell>
    <Cell><Data ss:Type="Number">6.7033700000000002E-4</Data></Cell>
    <Cell><Data ss:Type="Number">1.044009E-3</Data></Cell>
    <Cell><Data ss:Type="Number">0.63917567655996299</Data></Cell>
    <Cell><Data ss:Type="Number">1</Data></Cell>
    <Cell><Data ss:Type="Number">1</Data></Cell>
    <Cell><Data ss:Type="String">no</Data></Cell>
   </Row>
   <Row ss:AutoFitHeight="0">
    <Cell><Data ss:Type="String">miR-181d-5p</Data></Cell>
    <Cell><Data ss:Type="Number">1154</Data></Cell>
    <Cell><Data ss:Type="Number">475</Data></Cell>
    <Cell><Data ss:Type="Number">77.356888080000004</Data></Cell>
    <Cell><Data ss:Type="Number">49.590435210000003</Data></Cell>
    <Cell><Data ss:Type="Number">-0.64146787248854498</Data></Cell>
    <Cell ss:StyleID="s63"><Data ss:Type="Number">1.18561819375233E-15</Data></Cell>
    <Cell ss:StyleID="s63"><Data ss:Type="Number">3.9064599460813997E-15</Data></Cell>
    <Cell><Data ss:Type="String">no</Data></Cell>
   </Row>
   <Row ss:AutoFitHeight="0">
    <Cell><Data ss:Type="String">miR-183</Data></Cell>
    <Cell><Data ss:Type="Number">234</Data></Cell>
    <Cell><Data ss:Type="Number">37</Data></Cell>
    <Cell><Data ss:Type="Number">15.685885450000001</Data></Cell>
    <Cell><Data ss:Type="Number">3.8628339</Data></Cell>
    <Cell><Data ss:Type="Number">-2.0217354211149501</Data></Cell>
    <Cell ss:StyleID="s63"><Data ss:Type="Number">1.67234327164657E-19</Data></Cell>
    <Cell ss:StyleID="s63"><Data ss:Type="Number">5.88756466867354E-19</Data></Cell>
    <Cell><Data ss:Type="String">yes</Data></Cell>
   </Row>
   <Row ss:AutoFitHeight="0">
    <Cell><Data ss:Type="String">miR-1839-3p</Data></Cell>
    <Cell><Data ss:Type="Number">10</Data></Cell>
    <Cell><Data ss:Type="Number">13</Data></Cell>
    <Cell><Data ss:Type="Number">0.67033698500000005</Data></Cell>
    <Cell><Data ss:Type="Number">1.357211911</Data></Cell>
    <Cell><Data ss:Type="Number">1.0176875563863199</Data></Cell>
    <Cell><Data ss:Type="Number">0.15183505443978501</Data></Cell>
    <Cell><Data ss:Type="Number">0.21323283601652901</Data></Cell>
    <Cell><Data ss:Type="String">no</Data></Cell>
   </Row>
   <Row ss:AutoFitHeight="0">
    <Cell><Data ss:Type="String">miR-1839-5p</Data></Cell>
    <Cell><Data ss:Type="Number">22</Data></Cell>
    <Cell><Data ss:Type="Number">12</Data></Cell>
    <Cell><Data ss:Type="Number">1.474741367</Data></Cell>
    <Cell><Data ss:Type="Number">1.2528109949999999</Data></Cell>
    <Cell><Data ss:Type="Number">-0.23529318451780801</Data></Cell>
    <Cell><Data ss:Type="Number">0.72854955986342695</Data></Cell>
    <Cell><Data ss:Type="Number">0.84960405955042195</Data></Cell>
    <Cell><Data ss:Type="String">no</Data></Cell>
   </Row>
   <Row ss:AutoFitHeight="0">
    <Cell><Data ss:Type="String">miR-184</Data></Cell>
    <Cell><Data ss:Type="Number">834</Data></Cell>
    <Cell><Data ss:Type="Number">500</Data></Cell>
    <Cell><Data ss:Type="Number">55.906104560000003</Data></Cell>
    <Cell><Data ss:Type="Number">52.20045811</Data></Cell>
    <Cell><Data ss:Type="Number">-9.8943356082670297E-2</Data></Cell>
    <Cell><Data ss:Type="Number">0.258404537713884</Data></Cell>
    <Cell><Data ss:Type="Number">0.337106427372935</Data></Cell>
    <Cell><Data ss:Type="String">no</Data></Cell>
   </Row>
   <Row ss:AutoFitHeight="0">
    <Cell><Data ss:Type="String">miR-185</Data></Cell>
    <Cell><Data ss:Type="Number">590</Data></Cell>
    <Cell><Data ss:Type="Number">292</Data></Cell>
    <Cell><Data ss:Type="Number">39.549882119999999</Data></Cell>
    <Cell><Data ss:Type="Number">30.485067539999999</Data></Cell>
    <Cell><Data ss:Type="Number">-0.37557065238986598</Data></Cell>
    <Cell><Data ss:Type="Number">3.6034826259395198E-4</Data></Cell>
    <Cell><Data ss:Type="Number">7.1790312780345498E-4</Data></Cell>
    <Cell><Data ss:Type="String">no</Data></Cell>
   </Row>
   <Row ss:AutoFitHeight="0">
    <Cell><Data ss:Type="String">miR-186</Data></Cell>
    <Cell><Data ss:Type="Number">12092</Data></Cell>
    <Cell><Data ss:Type="Number">7334</Data></Cell>
    <Cell><Data ss:Type="Number">810.57148240000004</Data></Cell>
    <Cell><Data ss:Type="Number">765.67631960000006</Data></Cell>
    <Cell><Data ss:Type="Number">-8.2204780097775002E-2</Data></Cell>
    <Cell><Data ss:Type="Number">5.5060892144298901E-3</Data></Cell>
    <Cell><Data ss:Type="Number">9.7590684697136595E-3</Data></Cell>
    <Cell><Data ss:Type="String">no</Data></Cell>
   </Row>
   <Row ss:AutoFitHeight="0">
    <Cell><Data ss:Type="String">miR-187</Data></Cell>
    <Cell><Data ss:Type="Number">20</Data></Cell>
    <Cell><Data ss:Type="Number">4</Data></Cell>
    <Cell><Data ss:Type="Number">1.3406739700000001</Data></Cell>
    <Cell><Data ss:Type="Number">0.41760366500000001</Data></Cell>
    <Cell><Data ss:Type="Number">-1.68275216148903</Data></Cell>
    <Cell><Data ss:Type="Number">3.4791993177398603E-2</Data></Cell>
    <Cell><Data ss:Type="Number">5.5884639041196497E-2</Data></Cell>
    <Cell><Data ss:Type="String">no</Data></Cell>
   </Row>
   <Row ss:AutoFitHeight="0">
    <Cell><Data ss:Type="String">miR-18a</Data></Cell>
    <Cell><Data ss:Type="Number">881</Data></Cell>
    <Cell><Data ss:Type="Number">487</Data></Cell>
    <Cell><Data ss:Type="Number">59.056688389999998</Data></Cell>
    <Cell><Data ss:Type="Number">50.843246200000003</Data></Cell>
    <Cell><Data ss:Type="Number">-0.216044314110833</Data></Cell>
    <Cell><Data ss:Type="Number">1.1423768130912899E-2</Data></Cell>
    <Cell><Data ss:Type="Number">1.9704083286205501E-2</Data></Cell>
    <Cell><Data ss:Type="String">no</Data></Cell>
   </Row>
   <Row ss:AutoFitHeight="0">
    <Cell><Data ss:Type="String">miR-18b</Data></Cell>
    <Cell><Data ss:Type="Number">11</Data></Cell>
    <Cell><Data ss:Type="Number">9</Data></Cell>
    <Cell><Data ss:Type="Number">0.73737068400000005</Data></Cell>
    <Cell><Data ss:Type="Number">0.93960824600000004</Data></Cell>
    <Cell><Data ss:Type="Number">0.34966931484122199</Data></Cell>
    <Cell><Data ss:Type="Number">0.82389098270433703</Data></Cell>
    <Cell><Data ss:Type="Number">0.93690257767705598</Data></Cell>
    <Cell><Data ss:Type="String">no</Data></Cell>
   </Row>
   <Row ss:AutoFitHeight="0">
    <Cell><Data ss:Type="String">miR-190</Data></Cell>
    <Cell><Data ss:Type="Number">68</Data></Cell>
    <Cell><Data ss:Type="Number">19</Data></Cell>
    <Cell><Data ss:Type="Number">4.5582914990000001</Data></Cell>
    <Cell><Data ss:Type="Number">1.983617408</Data></Cell>
    <Cell><Data ss:Type="Number">-1.2003593952703999</Data></Cell>
    <Cell><Data ss:Type="Number">1.24842763478783E-3</Data></Cell>
    <Cell><Data ss:Type="Number">2.41237520406369E-3</Data></Cell>
    <Cell><Data ss:Type="String">yes</Data></Cell>
   </Row>
   <Row ss:AutoFitHeight="0">
    <Cell><Data ss:Type="String">miR-191</Data></Cell>
    <Cell><Data ss:Type="Number">21647</Data></Cell>
    <Cell><Data ss:Type="Number">10900</Data></Cell>
    <Cell><Data ss:Type="Number">1451.0784719999999</Data></Cell>
    <Cell><Data ss:Type="Number">1137.9699869999999</Data></Cell>
    <Cell><Data ss:Type="Number">-0.35066303187216802</Data></Cell>
    <Cell ss:StyleID="s63"><Data ss:Type="Number">4.2788233155772901E-40</Data></Cell>
    <Cell ss:StyleID="s63"><Data ss:Type="Number">2.2441991675578801E-39</Data></Cell>
    <Cell><Data ss:Type="String">no</Data></Cell>
   </Row>
   <Row ss:AutoFitHeight="0">
    <Cell><Data ss:Type="String">miR-192</Data></Cell>
    <Cell><Data ss:Type="Number">671</Data></Cell>
    <Cell><Data ss:Type="Number">304</Data></Cell>
    <Cell><Data ss:Type="Number">44.9796117</Data></Cell>
    <Cell><Data ss:Type="Number">31.73787853</Data></Cell>
    <Cell><Data ss:Type="Number">-0.50306551002131505</Data></Cell>
    <Cell ss:StyleID="s63"><Data ss:Type="Number">6.7347690570061395E-7</Data></Cell>
    <Cell ss:StyleID="s63"><Data ss:Type="Number">1.6176034090192299E-6</Data></Cell>
    <Cell><Data ss:Type="String">no</Data></Cell>
   </Row>
   <Row ss:AutoFitHeight="0">
    <Cell><Data ss:Type="String">miR-193a-3p</Data></Cell>
    <Cell><Data ss:Type="Number">630</Data></Cell>
    <Cell><Data ss:Type="Number">845</Data></Cell>
    <Cell><Data ss:Type="Number">42.231230060000001</Data></Cell>
    <Cell><Data ss:Type="Number">88.218774210000007</Data></Cell>
    <Cell><Data ss:Type="Number">1.06277544566228</Data></Cell>
    <Cell ss:StyleID="s63"><Data ss:Type="Number">1.74181884319469E-41</Data></Cell>
    <Cell ss:StyleID="s63"><Data ss:Type="Number">9.5244136744901192E-41</Data></Cell>
    <Cell><Data ss:Type="String">yes</Data></Cell>
   </Row>
   <Row ss:AutoFitHeight="0">
    <Cell><Data ss:Type="String">miR-193a-5p</Data></Cell>
    <Cell><Data ss:Type="Number">304</Data></Cell>
    <Cell><Data ss:Type="Number">201</Data></Cell>
    <Cell><Data ss:Type="Number">20.378244349999999</Data></Cell>
    <Cell><Data ss:Type="Number">20.984584160000001</Data></Cell>
    <Cell><Data ss:Type="Number">4.2300110279212003E-2</Data></Cell>
    <Cell><Data ss:Type="Number">0.78953686251758803</Data></Cell>
    <Cell><Data ss:Type="Number">0.90585256101348299</Data></Cell>
    <Cell><Data ss:Type="String">no</Data></Cell>
   </Row>
   <Row ss:AutoFitHeight="0">
    <Cell><Data ss:Type="String">miR-194-3p</Data></Cell>
    <Cell><Data ss:Type="Number">0.01</Data></Cell>
    <Cell><Data ss:Type="Number">0.01</Data></Cell>
    <Cell><Data ss:Type="Number">6.7033700000000002E-4</Data></Cell>
    <Cell><Data ss:Type="Number">1.044009E-3</Data></Cell>
    <Cell><Data ss:Type="Number">0.63917567655996299</Data></Cell>
    <Cell><Data ss:Type="Number">1</Data></Cell>
    <Cell><Data ss:Type="Number">1</Data></Cell>
    <Cell><Data ss:Type="String">no</Data></Cell>
   </Row>
   <Row ss:AutoFitHeight="0">
    <Cell><Data ss:Type="String">miR-194-5p</Data></Cell>
    <Cell><Data ss:Type="Number">3</Data></Cell>
    <Cell><Data ss:Type="Number">1</Data></Cell>
    <Cell><Data ss:Type="Number">0.20110109600000001</Data></Cell>
    <Cell><Data ss:Type="Number">0.104400916</Data></Cell>
    <Cell><Data ss:Type="Number">-0.94578657436451197</Data></Cell>
    <Cell><Data ss:Type="Number">1</Data></Cell>
    <Cell><Data ss:Type="Number">1</Data></Cell>
    <Cell><Data ss:Type="String">no</Data></Cell>
   </Row>
   <Row ss:AutoFitHeight="0">
    <Cell><Data ss:Type="String">miR-195</Data></Cell>
    <Cell><Data ss:Type="Number">1663</Data></Cell>
    <Cell><Data ss:Type="Number">992</Data></Cell>
    <Cell><Data ss:Type="Number">111.4770406</Data></Cell>
    <Cell><Data ss:Type="Number">103.5657089</Data></Cell>
    <Cell><Data ss:Type="Number">-0.106200209709487</Data></Cell>
    <Cell><Data ss:Type="Number">8.7726357128903407E-2</Data></Cell>
    <Cell><Data ss:Type="Number">0.131846045509522</Data></Cell>
    <Cell><Data ss:Type="String">no</Data></Cell>
   </Row>
   <Row ss:AutoFitHeight="0">
    <Cell><Data ss:Type="String">miR-196a</Data></Cell>
    <Cell><Data ss:Type="Number">186</Data></Cell>
    <Cell><Data ss:Type="Number">300</Data></Cell>
    <Cell><Data ss:Type="Number">12.468267920000001</Data></Cell>
    <Cell><Data ss:Type="Number">31.320274869999999</Data></Cell>
    <Cell><Data ss:Type="Number">1.32883581267158</Data></Cell>
    <Cell ss:StyleID="s63"><Data ss:Type="Number">1.0527756301842E-22</Data></Cell>
    <Cell ss:StyleID="s63"><Data ss:Type="Number">3.9788726023138301E-22</Data></Cell>
    <Cell><Data ss:Type="String">yes</Data></Cell>
   </Row>
   <Row ss:AutoFitHeight="0">
    <Cell><Data ss:Type="String">miR-196b-3p</Data></Cell>
    <Cell><Data ss:Type="Number">0.01</Data></Cell>
    <Cell><Data ss:Type="Number">29</Data></Cell>
    <Cell><Data ss:Type="Number">6.7033700000000002E-4</Data></Cell>
    <Cell><Data ss:Type="Number">3.0276265699999998</Data></Cell>
    <Cell><Data ss:Type="Number">12.141013085422101</Data></Cell>
    <Cell ss:StyleID="s63"><Data ss:Type="Number">2.3904899218662498E-10</Data></Cell>
    <Cell ss:StyleID="s63"><Data ss:Type="Number">6.5357011693577297E-10</Data></Cell>
    <Cell><Data ss:Type="String">yes</Data></Cell>
   </Row>
   <Row ss:AutoFitHeight="0">
    <Cell><Data ss:Type="String">miR-196b-5p</Data></Cell>
    <Cell><Data ss:Type="Number">631</Data></Cell>
    <Cell><Data ss:Type="Number">1259</Data></Cell>
    <Cell><Data ss:Type="Number">42.298263759999998</Data></Cell>
    <Cell><Data ss:Type="Number">131.4407535</Data></Cell>
    <Cell><Data ss:Type="Number">1.63574230526826</Data></Cell>
    <Cell ss:StyleID="s63"><Data ss:Type="Number">2.8891114758037599E-116</Data></Cell>
    <Cell ss:StyleID="s63"><Data ss:Type="Number">3.7125082464078302E-115</Data></Cell>
    <Cell><Data ss:Type="String">yes</Data></Cell>
   </Row>
   <Row ss:AutoFitHeight="0">
    <Cell><Data ss:Type="String">miR-199a</Data></Cell>
    <Cell><Data ss:Type="Number">38789</Data></Cell>
    <Cell><Data ss:Type="Number">24611</Data></Cell>
    <Cell><Data ss:Type="Number">2600.1701320000002</Data></Cell>
    <Cell><Data ss:Type="Number">2569.4109490000001</Data></Cell>
    <Cell><Data ss:Type="Number">-1.7168371584809199E-2</Data></Cell>
    <Cell><Data ss:Type="Number">0.46736330125894998</Data></Cell>
    <Cell><Data ss:Type="Number">0.58591399231000096</Data></Cell>
    <Cell><Data ss:Type="String">no</Data></Cell>
   </Row>
   <Row ss:AutoFitHeight="0">
    <Cell><Data ss:Type="String">miR-199a*</Data></Cell>
    <Cell><Data ss:Type="Number">2640</Data></Cell>
    <Cell><Data ss:Type="Number">1196</Data></Cell>
    <Cell><Data ss:Type="Number">176.96896409999999</Data></Cell>
    <Cell><Data ss:Type="Number">124.8634958</Data></Cell>
    <Cell><Data ss:Type="Number">-0.50314460754290902</Data></Cell>
    <Cell ss:StyleID="s63"><Data ss:Type="Number">5.6343466117199397E-21</Data></Cell>
    <Cell ss:StyleID="s63"><Data ss:Type="Number">2.0394747594535599E-20</Data></Cell>
    <Cell><Data ss:Type="String">no</Data></Cell>
   </Row>
   <Row ss:AutoFitHeight="0">
    <Cell><Data ss:Type="String">miR-199a-3p</Data></Cell>
    <Cell><Data ss:Type="Number">31707</Data></Cell>
    <Cell><Data ss:Type="Number">13476</Data></Cell>
    <Cell><Data ss:Type="Number">2125.4374790000002</Data></Cell>
    <Cell><Data ss:Type="Number">1406.906747</Data></Cell>
    <Cell><Data ss:Type="Number">-0.59523311526031097</Data></Cell>
    <Cell ss:StyleID="s63"><Data ss:Type="Number">2.31702862515939E-124</Data></Cell>
    <Cell ss:StyleID="s63"><Data ss:Type="Number">3.3082019814775701E-123</Data></Cell>
    <Cell><Data ss:Type="String">no</Data></Cell>
   </Row>
   <Row ss:AutoFitHeight="0">
    <Cell><Data ss:Type="String">miR-199a-5p</Data></Cell>
    <Cell><Data ss:Type="Number">38791</Data></Cell>
    <Cell><Data ss:Type="Number">24612</Data></Cell>
    <Cell><Data ss:Type="Number">2600.3041990000002</Data></Cell>
    <Cell><Data ss:Type="Number">2569.5153500000001</Data></Cell>
    <Cell><Data ss:Type="Number">-1.7184137475804301E-2</Data></Cell>
    <Cell><Data ss:Type="Number">0.46695073881636401</Data></Cell>
    <Cell><Data ss:Type="Number">0.58591399231000096</Data></Cell>
    <Cell><Data ss:Type="String">no</Data></Cell>
   </Row>
   <Row ss:AutoFitHeight="0">
    <Cell><Data ss:Type="String">miR-199b</Data></Cell>
    <Cell><Data ss:Type="Number">34219</Data></Cell>
    <Cell><Data ss:Type="Number">26398</Data></Cell>
    <Cell><Data ss:Type="Number">2293.826129</Data></Cell>
    <Cell><Data ss:Type="Number">2755.9753860000001</Data></Cell>
    <Cell><Data ss:Type="Number">0.26480696333353299</Data></Cell>
    <Cell ss:StyleID="s63"><Data ss:Type="Number">3.2519906324385698E-29</Data></Cell>
    <Cell ss:StyleID="s63"><Data ss:Type="Number">1.39293598756119E-28</Data></Cell>
    <Cell><Data ss:Type="String">no</Data></Cell>
   </Row>
   <Row ss:AutoFitHeight="0">
    <Cell><Data ss:Type="String">miR-199b*</Data></Cell>
    <Cell><Data ss:Type="Number">28738</Data></Cell>
    <Cell><Data ss:Type="Number">13303</Data></Cell>
    <Cell><Data ss:Type="Number">1926.414428</Data></Cell>
    <Cell><Data ss:Type="Number">1388.8453890000001</Data></Cell>
    <Cell><Data ss:Type="Number">-0.472032099872914</Data></Cell>
    <Cell ss:StyleID="s63"><Data ss:Type="Number">1.25324992999721E-77</Data></Cell>
    <Cell ss:StyleID="s63"><Data ss:Type="Number">9.7601585457358506E-77</Data></Cell>
    <Cell><Data ss:Type="String">no</Data></Cell>
   </Row>
   <Row ss:AutoFitHeight="0">
    <Cell><Data ss:Type="String">miR-19a</Data></Cell>
    <Cell><Data ss:Type="Number">153</Data></Cell>
    <Cell><Data ss:Type="Number">136</Data></Cell>
    <Cell><Data ss:Type="Number">10.256155870000001</Data></Cell>
    <Cell><Data ss:Type="Number">14.19852461</Data></Cell>
    <Cell><Data ss:Type="Number">0.46925093202635398</Data></Cell>
    <Cell><Data ss:Type="Number">8.3531551131376704E-3</Data></Cell>
    <Cell><Data ss:Type="Number">1.4703841534769699E-2</Data></Cell>
    <Cell><Data ss:Type="String">no</Data></Cell>
   </Row>
   <Row ss:AutoFitHeight="0">
    <Cell><Data ss:Type="String">miR-19b</Data></Cell>
    <Cell><Data ss:Type="Number">5766</Data></Cell>
    <Cell><Data ss:Type="Number">5920</Data></Cell>
    <Cell><Data ss:Type="Number">386.51630560000001</Data></Cell>
    <Cell><Data ss:Type="Number">618.05342399999995</Data></Cell>
    <Cell><Data ss:Type="Number">0.67720227176999204</Data></Cell>
    <Cell ss:StyleID="s63"><Data ss:Type="Number">1.03330014237643E-90</Data></Cell>
    <Cell ss:StyleID="s63"><Data ss:Type="Number">9.4842191639550499E-90</Data></Cell>
    <Cell><Data ss:Type="String">no</Data></Cell>
   </Row>
   <Row ss:AutoFitHeight="0">
    <Cell><Data ss:Type="String">miR-20</Data></Cell>
    <Cell><Data ss:Type="Number">21078</Data></Cell>
    <Cell><Data ss:Type="Number">13070</Data></Cell>
    <Cell><Data ss:Type="Number">1412.936297</Data></Cell>
    <Cell><Data ss:Type="Number">1364.5199749999999</Data></Cell>
    <Cell><Data ss:Type="Number">-5.0302908289457597E-2</Data></Cell>
    <Cell><Data ss:Type="Number">5.3288646388557001E-2</Data></Cell>
    <Cell><Data ss:Type="Number">8.2007078574006798E-2</Data></Cell>
    <Cell><Data ss:Type="String">no</Data></Cell>
   </Row>
   <Row ss:AutoFitHeight="0">
    <Cell><Data ss:Type="String">miR-202</Data></Cell>
    <Cell><Data ss:Type="Number">617</Data></Cell>
    <Cell><Data ss:Type="Number">592</Data></Cell>
    <Cell><Data ss:Type="Number">41.359791979999997</Data></Cell>
    <Cell><Data ss:Type="Number">61.805342400000001</Data></Cell>
    <Cell><Data ss:Type="Number">0.57950261921916502</Data></Cell>
    <Cell ss:StyleID="s63"><Data ss:Type="Number">2.0750819235250299E-11</Data></Cell>
    <Cell ss:StyleID="s63"><Data ss:Type="Number">5.9255117149548105E-11</Data></Cell>
    <Cell><Data ss:Type="String">no</Data></Cell>
   </Row>
   <Row ss:AutoFitHeight="0">
    <Cell><Data ss:Type="String">miR-204</Data></Cell>
    <Cell><Data ss:Type="Number">1870</Data></Cell>
    <Cell><Data ss:Type="Number">719</Data></Cell>
    <Cell><Data ss:Type="Number">125.3530162</Data></Cell>
    <Cell><Data ss:Type="Number">75.064258760000001</Data></Cell>
    <Cell><Data ss:Type="Number">-0.73979866145137596</Data></Cell>
    <Cell ss:StyleID="s63"><Data ss:Type="Number">1.77628003637103E-30</Data></Cell>
    <Cell ss:StyleID="s63"><Data ss:Type="Number">8.0088415674974496E-30</Data></Cell>
    <Cell><Data ss:Type="String">no</Data></Cell>
   </Row>
   <Row ss:AutoFitHeight="0">
    <Cell><Data ss:Type="String">miR-205</Data></Cell>
    <Cell><Data ss:Type="Number">37</Data></Cell>
    <Cell><Data ss:Type="Number">16</Data></Cell>
    <Cell><Data ss:Type="Number">2.4802468449999999</Data></Cell>
    <Cell><Data ss:Type="Number">1.6704146600000001</Data></Cell>
    <Cell><Data ss:Type="Number">-0.57027743252145402</Data></Cell>
    <Cell><Data ss:Type="Number">0.26304681303511901</Data></Cell>
    <Cell><Data ss:Type="Number">0.34142944924255297</Data></Cell>
    <Cell><Data ss:Type="String">no</Data></Cell>
   </Row>
   <Row ss:AutoFitHeight="0">
    <Cell><Data ss:Type="String">miR-206</Data></Cell>
    <Cell><Data ss:Type="Number">802058</Data></Cell>
    <Cell><Data ss:Type="Number">451450</Data></Cell>
    <Cell><Data ss:Type="Number">53764.91416</Data></Cell>
    <Cell><Data ss:Type="Number">47131.79363</Data></Cell>
    <Cell><Data ss:Type="Number">-0.189964422663433</Data></Cell>
    <Cell ss:StyleID="s63"><Data ss:Type="Number">2.7546397596599698E-20</Data></Cell>
    <Cell ss:StyleID="s63"><Data ss:Type="Number">9.8325335865640696E-20</Data></Cell>
    <Cell><Data ss:Type="String">no</Data></Cell>
   </Row>
   <Row ss:AutoFitHeight="0">
    <Cell><Data ss:Type="String">miR-208b</Data></Cell>
    <Cell><Data ss:Type="Number">591</Data></Cell>
    <Cell><Data ss:Type="Number">701</Data></Cell>
    <Cell><Data ss:Type="Number">39.616915820000003</Data></Cell>
    <Cell><Data ss:Type="Number">73.185042269999997</Data></Cell>
    <Cell><Data ss:Type="Number">0.88543224657581798</Data></Cell>
    <Cell ss:StyleID="s63"><Data ss:Type="Number">3.2785714020372902E-26</Data></Cell>
    <Cell ss:StyleID="s63"><Data ss:Type="Number">1.33744896876759E-25</Data></Cell>
    <Cell><Data ss:Type="String">no</Data></Cell>
   </Row>
   <Row ss:AutoFitHeight="0">
    <Cell><Data ss:Type="String">miR-21</Data></Cell>
    <Cell><Data ss:Type="Number">85035</Data></Cell>
    <Cell><Data ss:Type="Number">49961</Data></Cell>
    <Cell><Data ss:Type="Number">5700.2105529999999</Data></Cell>
    <Cell><Data ss:Type="Number">5215.9741750000003</Data></Cell>
    <Cell><Data ss:Type="Number">-0.128078483575783</Data></Cell>
    <Cell ss:StyleID="s63"><Data ss:Type="Number">5.5331209823939201E-9</Data></Cell>
    <Cell ss:StyleID="s63"><Data ss:Type="Number">1.45103274742371E-8</Data></Cell>
    <Cell><Data ss:Type="String">no</Data></Cell>
   </Row>
   <Row ss:AutoFitHeight="0">
    <Cell><Data ss:Type="String">miR-210</Data></Cell>
    <Cell><Data ss:Type="Number">174</Data></Cell>
    <Cell><Data ss:Type="Number">95</Data></Cell>
    <Cell><Data ss:Type="Number">11.663863539999999</Data></Cell>
    <Cell><Data ss:Type="Number">9.9180870409999997</Data></Cell>
    <Cell><Data ss:Type="Number">-0.23391195464315501</Data></Cell>
    <Cell><Data ss:Type="Number">0.24164465072102501</Data></Cell>
    <Cell><Data ss:Type="Number">0.31847525761694101</Data></Cell>
    <Cell><Data ss:Type="String">no</Data></Cell>
   </Row>
   <Row ss:AutoFitHeight="0">
    <Cell><Data ss:Type="String">miR-214</Data></Cell>
    <Cell><Data ss:Type="Number">3368</Data></Cell>
    <Cell><Data ss:Type="Number">1676</Data></Cell>
    <Cell><Data ss:Type="Number">225.7694966</Data></Cell>
    <Cell><Data ss:Type="Number">174.97593560000001</Data></Cell>
    <Cell><Data ss:Type="Number">-0.36769405658957699</Data></Cell>
    <Cell ss:StyleID="s63"><Data ss:Type="Number">9.0733297229704805E-15</Data></Cell>
    <Cell ss:StyleID="s63"><Data ss:Type="Number">2.9148071735042701E-14</Data></Cell>
    <Cell><Data ss:Type="String">no</Data></Cell>
   </Row>
   <Row ss:AutoFitHeight="0">
    <Cell><Data ss:Type="String">miR-215</Data></Cell>
    <Cell><Data ss:Type="Number">84</Data></Cell>
    <Cell><Data ss:Type="Number">19</Data></Cell>
    <Cell><Data ss:Type="Number">5.6308306750000003</Data></Cell>
    <Cell><Data ss:Type="Number">1.983617408</Data></Cell>
    <Cell><Data ss:Type="Number">-1.50521397673853</Data></Cell>
    <Cell ss:StyleID="s63"><Data ss:Type="Number">1.23858180892771E-5</Data></Cell>
    <Cell ss:StyleID="s63"><Data ss:Type="Number">2.8169515477382398E-5</Data></Cell>
    <Cell><Data ss:Type="String">yes</Data></Cell>
   </Row>
   <Row ss:AutoFitHeight="0">
    <Cell><Data ss:Type="String">miR-216</Data></Cell>
    <Cell><Data ss:Type="Number">55</Data></Cell>
    <Cell><Data ss:Type="Number">34</Data></Cell>
    <Cell><Data ss:Type="Number">3.6868534180000001</Data></Cell>
    <Cell><Data ss:Type="Number">3.5496311519999999</Data></Cell>
    <Cell><Data ss:Type="Number">-5.4720939274859E-2</Data></Cell>
    <Cell><Data ss:Type="Number">1</Data></Cell>
    <Cell><Data ss:Type="Number">1</Data></Cell>
    <Cell><Data ss:Type="String">no</Data></Cell>
   </Row>
   <Row ss:AutoFitHeight="0">
    <Cell><Data ss:Type="String">miR-217</Data></Cell>
    <Cell><Data ss:Type="Number">86</Data></Cell>
    <Cell><Data ss:Type="Number">50</Data></Cell>
    <Cell><Data ss:Type="Number">5.7648980720000003</Data></Cell>
    <Cell><Data ss:Type="Number">5.2200458110000003</Data></Cell>
    <Cell><Data ss:Type="Number">-0.14323263219385901</Data></Cell>
    <Cell><Data ss:Type="Number">0.66462485239393498</Data></Cell>
    <Cell><Data ss:Type="Number">0.79223179555765699</Data></Cell>
    <Cell><Data ss:Type="String">no</Data></Cell>
   </Row>
   <Row ss:AutoFitHeight="0">
    <Cell><Data ss:Type="String">miR-218</Data></Cell>
    <Cell><Data ss:Type="Number">0.01</Data></Cell>
    <Cell><Data ss:Type="Number">0.01</Data></Cell>
    <Cell><Data ss:Type="Number">6.7033700000000002E-4</Data></Cell>
    <Cell><Data ss:Type="Number">1.044009E-3</Data></Cell>
    <Cell><Data ss:Type="Number">0.63917567655996299</Data></Cell>
    <Cell><Data ss:Type="Number">1</Data></Cell>
    <Cell><Data ss:Type="Number">1</Data></Cell>
    <Cell><Data ss:Type="String">no</Data></Cell>
   </Row>
   <Row ss:AutoFitHeight="0">
    <Cell><Data ss:Type="String">miR-218b</Data></Cell>
    <Cell><Data ss:Type="Number">809</Data></Cell>
    <Cell><Data ss:Type="Number">524</Data></Cell>
    <Cell><Data ss:Type="Number">54.230262099999997</Data></Cell>
    <Cell><Data ss:Type="Number">54.706080100000001</Data></Cell>
    <Cell><Data ss:Type="Number">1.2603041751087E-2</Data></Cell>
    <Cell><Data ss:Type="Number">0.89319901447505001</Data></Cell>
    <Cell><Data ss:Type="Number">1</Data></Cell>
    <Cell><Data ss:Type="String">no</Data></Cell>
   </Row>
   <Row ss:AutoFitHeight="0">
    <Cell><Data ss:Type="String">miR-219</Data></Cell>
    <Cell><Data ss:Type="Number">12</Data></Cell>
    <Cell><Data ss:Type="Number">3</Data></Cell>
    <Cell><Data ss:Type="Number">0.80440438199999997</Data></Cell>
    <Cell><Data ss:Type="Number">0.313202749</Data></Cell>
    <Cell><Data ss:Type="Number">-1.3608240654501</Data></Cell>
    <Cell><Data ss:Type="Number">0.17971813961944899</Data></Cell>
    <Cell><Data ss:Type="Number">0.25101935805542602</Data></Cell>
    <Cell><Data ss:Type="String">no</Data></Cell>
   </Row>
   <Row ss:AutoFitHeight="0">
    <Cell><Data ss:Type="String">miR-22-3p</Data></Cell>
    <Cell><Data ss:Type="Number">3402</Data></Cell>
    <Cell><Data ss:Type="Number">5299</Data></Cell>
    <Cell><Data ss:Type="Number">228.04864230000001</Data></Cell>
    <Cell><Data ss:Type="Number">553.22045509999998</Data></Cell>
    <Cell><Data ss:Type="Number">1.2785129194757101</Data></Cell>
    <Cell ss:StyleID="s63"><Data ss:Type="Number">2.6280399442921297E-268</Data></Cell>
    <Cell ss:StyleID="s63"><Data ss:Type="Number">9.6486609383296699E-267</Data></Cell>
    <Cell><Data ss:Type="String">yes</Data></Cell>
   </Row>
   <Row ss:AutoFitHeight="0">
    <Cell><Data ss:Type="String">miR-22-5p</Data></Cell>
    <Cell><Data ss:Type="Number">3656</Data></Cell>
    <Cell><Data ss:Type="Number">1967</Data></Cell>
    <Cell><Data ss:Type="Number">245.0752018</Data></Cell>
    <Cell><Data ss:Type="Number">205.3566022</Data></Cell>
    <Cell><Data ss:Type="Number">-0.25509318032355699</Data></Cell>
    <Cell ss:StyleID="s63"><Data ss:Type="Number">1.6387832151973401E-8</Data></Cell>
    <Cell ss:StyleID="s63"><Data ss:Type="Number">4.25421501318906E-8</Data></Cell>
    <Cell><Data ss:Type="String">no</Data></Cell>
   </Row>
   <Row ss:AutoFitHeight="0">
    <Cell><Data ss:Type="String">miR-221</Data></Cell>
    <Cell><Data ss:Type="Number">613</Data></Cell>
    <Cell><Data ss:Type="Number">597</Data></Cell>
    <Cell><Data ss:Type="Number">41.091657189999999</Data></Cell>
    <Cell><Data ss:Type="Number">62.327346980000002</Data></Cell>
    <Cell><Data ss:Type="Number">0.60101979014694396</Data></Cell>
    <Cell ss:StyleID="s63"><Data ss:Type="Number">4.5016212384192601E-12</Data></Cell>
    <Cell ss:StyleID="s63"><Data ss:Type="Number">1.36107842149853E-11</Data></Cell>
    <Cell><Data ss:Type="String">no</Data></Cell>
   </Row>
   <Row ss:AutoFitHeight="0">
    <Cell><Data ss:Type="String">miR-222</Data></Cell>
    <Cell><Data ss:Type="Number">83</Data></Cell>
    <Cell><Data ss:Type="Number">76</Data></Cell>
    <Cell><Data ss:Type="Number">5.5637969759999999</Data></Cell>
    <Cell><Data ss:Type="Number">7.934469633</Data></Cell>
    <Cell><Data ss:Type="Number">0.51206401500169096</Data></Cell>
    <Cell><Data ss:Type="Number">3.2056235260710698E-2</Data></Cell>
    <Cell><Data ss:Type="Number">5.1814166427689601E-2</Data></Cell>
    <Cell><Data ss:Type="String">no</Data></Cell>
   </Row>
   <Row ss:AutoFitHeight="0">
    <Cell><Data ss:Type="String">miR-224</Data></Cell>
    <Cell><Data ss:Type="Number">1</Data></Cell>
    <Cell><Data ss:Type="Number">0.01</Data></Cell>
    <Cell><Data ss:Type="Number">6.7033699000000002E-2</Data></Cell>
    <Cell><Data ss:Type="Number">1.044009E-3</Data></Cell>
    <Cell><Data ss:Type="Number">-6.00468049169283</Data></Cell>
    <Cell><Data ss:Type="Number">1</Data></Cell>
    <Cell><Data ss:Type="Number">1</Data></Cell>
    <Cell><Data ss:Type="String">no</Data></Cell>
   </Row>
   <Row ss:AutoFitHeight="0">
    <Cell><Data ss:Type="String">miR-2320</Data></Cell>
    <Cell><Data ss:Type="Number">350</Data></Cell>
    <Cell><Data ss:Type="Number">376</Data></Cell>
    <Cell><Data ss:Type="Number">23.461794479999998</Data></Cell>
    <Cell><Data ss:Type="Number">39.254744500000001</Data></Cell>
    <Cell><Data ss:Type="Number">0.742553672568664</Data></Cell>
    <Cell ss:StyleID="s63"><Data ss:Type="Number">1.6876675444296699E-11</Data></Cell>
    <Cell ss:StyleID="s63"><Data ss:Type="Number">4.9287563513457399E-11</Data></Cell>
    <Cell><Data ss:Type="String">no</Data></Cell>
   </Row>
   <Row ss:AutoFitHeight="0">
    <Cell><Data ss:Type="String">miR-2320*</Data></Cell>
    <Cell><Data ss:Type="Number">42</Data></Cell>
    <Cell><Data ss:Type="Number">16</Data></Cell>
    <Cell><Data ss:Type="Number">2.8154153370000001</Data></Cell>
    <Cell><Data ss:Type="Number">1.6704146600000001</Data></Cell>
    <Cell><Data ss:Type="Number">-0.75314148938042702</Data></Cell>
    <Cell><Data ss:Type="Number">0.105265961073517</Data></Cell>
    <Cell><Data ss:Type="Number">0.15307755138315501</Data></Cell>
    <Cell><Data ss:Type="String">no</Data></Cell>
   </Row>
   <Row ss:AutoFitHeight="0">
    <Cell><Data ss:Type="String">miR-23a</Data></Cell>
    <Cell><Data ss:Type="Number">82964</Data></Cell>
    <Cell><Data ss:Type="Number">64921</Data></Cell>
    <Cell><Data ss:Type="Number">5561.3837629999998</Data></Cell>
    <Cell><Data ss:Type="Number">6777.811882</Data></Cell>
    <Cell><Data ss:Type="Number">0.28537570173809201</Data></Cell>
    <Cell ss:StyleID="s63"><Data ss:Type="Number">3.0165352296508502E-39</Data></Cell>
    <Cell ss:StyleID="s63"><Data ss:Type="Number">1.55049910804054E-38</Data></Cell>
    <Cell><Data ss:Type="String">no</Data></Cell>
   </Row>
   <Row ss:AutoFitHeight="0">
    <Cell><Data ss:Type="String">miR-23b</Data></Cell>
    <Cell><Data ss:Type="Number">45493</Data></Cell>
    <Cell><Data ss:Type="Number">36224</Data></Cell>
    <Cell><Data ss:Type="Number">3049.564046</Data></Cell>
    <Cell><Data ss:Type="Number">3781.8187889999999</Data></Cell>
    <Cell><Data ss:Type="Number">0.31047722098867903</Data></Cell>
    <Cell ss:StyleID="s63"><Data ss:Type="Number">3.4431698262101397E-42</Data></Cell>
    <Cell ss:StyleID="s63"><Data ss:Type="Number">1.9236840116000101E-41</Data></Cell>
    <Cell><Data ss:Type="String">no</Data></Cell>
   </Row>
   <Row ss:AutoFitHeight="0">
    <Cell><Data ss:Type="String">miR-24</Data></Cell>
    <Cell><Data ss:Type="Number">57038</Data></Cell>
    <Cell><Data ss:Type="Number">33328</Data></Cell>
    <Cell><Data ss:Type="Number">3823.4680960000001</Data></Cell>
    <Cell><Data ss:Type="Number">3479.4737359999999</Data></Cell>
    <Cell><Data ss:Type="Number">-0.13601271830980699</Data></Cell>
    <Cell ss:StyleID="s63"><Data ss:Type="Number">2.0857483732264802E-9</Data></Cell>
    <Cell ss:StyleID="s63"><Data ss:Type="Number">5.58372220749171E-9</Data></Cell>
    <Cell><Data ss:Type="String">no</Data></Cell>
   </Row>
   <Row ss:AutoFitHeight="0">
    <Cell><Data ss:Type="String">miR-24*</Data></Cell>
    <Cell><Data ss:Type="Number">304</Data></Cell>
    <Cell><Data ss:Type="Number">267</Data></Cell>
    <Cell><Data ss:Type="Number">20.378244349999999</Data></Cell>
    <Cell><Data ss:Type="Number">27.875044630000001</Data></Cell>
    <Cell><Data ss:Type="Number">0.45194435076466299</Data></Cell>
    <Cell><Data ss:Type="Number">3.1045404377031001E-4</Data></Cell>
    <Cell><Data ss:Type="Number">6.23333509757576E-4</Data></Cell>
    <Cell><Data ss:Type="String">no</Data></Cell>
   </Row>
   <Row ss:AutoFitHeight="0">
    <Cell><Data ss:Type="String">miR-2476</Data></Cell>
    <Cell><Data ss:Type="Number">69</Data></Cell>
    <Cell><Data ss:Type="Number">193</Data></Cell>
    <Cell><Data ss:Type="Number">4.6253251970000004</Data></Cell>
    <Cell><Data ss:Type="Number">20.149376830000001</Data></Cell>
    <Cell><Data ss:Type="Number">2.12310851328479</Data></Cell>
    <Cell ss:StyleID="s63"><Data ss:Type="Number">7.0375337910433096E-29</Data></Cell>
    <Cell ss:StyleID="s63"><Data ss:Type="Number">2.9649937447510298E-28</Data></Cell>
    <Cell><Data ss:Type="String">yes</Data></Cell>
   </Row>
   <Row ss:AutoFitHeight="0">
    <Cell><Data ss:Type="String">miR-26a</Data></Cell>
    <Cell><Data ss:Type="Number">143143</Data></Cell>
    <Cell><Data ss:Type="Number">121838</Data></Cell>
    <Cell><Data ss:Type="Number">9595.4047059999994</Data></Cell>
    <Cell><Data ss:Type="Number">12719.99883</Data></Cell>
    <Cell><Data ss:Type="Number">0.40668297646368801</Data></Cell>
    <Cell ss:StyleID="s63"><Data ss:Type="Number">4.2948766976580401E-82</Data></Cell>
    <Cell ss:StyleID="s63"><Data ss:Type="Number">3.4493228478066098E-81</Data></Cell>
    <Cell><Data ss:Type="String">no</Data></Cell>
   </Row>
   <Row ss:AutoFitHeight="0">
    <Cell><Data ss:Type="String">miR-27a</Data></Cell>
    <Cell><Data ss:Type="Number">33175</Data></Cell>
    <Cell><Data ss:Type="Number">30006</Data></Cell>
    <Cell><Data ss:Type="Number">2223.842948</Data></Cell>
    <Cell><Data ss:Type="Number">3132.6538919999998</Data></Cell>
    <Cell><Data ss:Type="Number">0.49433047805246699</Data></Cell>
    <Cell ss:StyleID="s63"><Data ss:Type="Number">8.8389024995693897E-99</Data></Cell>
    <Cell ss:StyleID="s63"><Data ss:Type="Number">8.7369151630358999E-98</Data></Cell>
    <Cell><Data ss:Type="String">no</Data></Cell>
   </Row>
   <Row ss:AutoFitHeight="0">
    <Cell><Data ss:Type="String">miR-27b</Data></Cell>
    <Cell><Data ss:Type="Number">75253</Data></Cell>
    <Cell><Data ss:Type="Number">62470</Data></Cell>
    <Cell><Data ss:Type="Number">5044.4869140000001</Data></Cell>
    <Cell><Data ss:Type="Number">6521.925236</Data></Cell>
    <Cell><Data ss:Type="Number">0.37059036579876198</Data></Cell>
    <Cell ss:StyleID="s63"><Data ss:Type="Number">1.9802798604184498E-64</Data></Cell>
    <Cell ss:StyleID="s63"><Data ss:Type="Number">1.2723298103188501E-63</Data></Cell>
    <Cell><Data ss:Type="String">no</Data></Cell>
   </Row>
   <Row ss:AutoFitHeight="0">
    <Cell><Data ss:Type="String">miR-27b*</Data></Cell>
    <Cell><Data ss:Type="Number">63</Data></Cell>
    <Cell><Data ss:Type="Number">59</Data></Cell>
    <Cell><Data ss:Type="Number">4.2231230059999998</Data></Cell>
    <Cell><Data ss:Type="Number">6.159654057</Data></Cell>
    <Cell><Data ss:Type="Number">0.54453905867956898</Data></Cell>
    <Cell><Data ss:Type="Number">4.57001204952866E-2</Data></Cell>
    <Cell><Data ss:Type="Number">7.2054791210359903E-2</Data></Cell>
    <Cell><Data ss:Type="String">no</Data></Cell>
   </Row>
   <Row ss:AutoFitHeight="0">
    <Cell><Data ss:Type="String">miR-28-3p</Data></Cell>
    <Cell><Data ss:Type="Number">5310</Data></Cell>
    <Cell><Data ss:Type="Number">1679</Data></Cell>
    <Cell><Data ss:Type="Number">355.94893910000002</Data></Cell>
    <Cell><Data ss:Type="Number">175.28913829999999</Data></Cell>
    <Cell><Data ss:Type="Number">-1.0219336983089</Data></Cell>
    <Cell ss:StyleID="s63"><Data ss:Type="Number">4.8250575952449603E-124</Data></Cell>
    <Cell ss:StyleID="s63"><Data ss:Type="Number">6.5265252735681898E-123</Data></Cell>
    <Cell><Data ss:Type="String">yes</Data></Cell>
   </Row>
   <Row ss:AutoFitHeight="0">
    <Cell><Data ss:Type="String">miR-28-5p</Data></Cell>
    <Cell><Data ss:Type="Number">0.01</Data></Cell>
    <Cell><Data ss:Type="Number">0.01</Data></Cell>
    <Cell><Data ss:Type="Number">6.7033700000000002E-4</Data></Cell>
    <Cell><Data ss:Type="Number">1.044009E-3</Data></Cell>
    <Cell><Data ss:Type="Number">0.63917567655996299</Data></Cell>
    <Cell><Data ss:Type="Number">1</Data></Cell>
    <Cell><Data ss:Type="Number">1</Data></Cell>
    <Cell><Data ss:Type="String">no</Data></Cell>
   </Row>
   <Row ss:AutoFitHeight="0">
    <Cell><Data ss:Type="String">miR-296</Data></Cell>
    <Cell><Data ss:Type="Number">272</Data></Cell>
    <Cell><Data ss:Type="Number">133</Data></Cell>
    <Cell><Data ss:Type="Number">18.23316599</Data></Cell>
    <Cell><Data ss:Type="Number">13.885321859999999</Data></Cell>
    <Cell><Data ss:Type="Number">-0.39300447232244401</Data></Cell>
    <Cell><Data ss:Type="Number">1.1944407223774101E-2</Data></Cell>
    <Cell><Data ss:Type="Number">2.04647510433996E-2</Data></Cell>
    <Cell><Data ss:Type="String">no</Data></Cell>
   </Row>
   <Row ss:AutoFitHeight="0">
    <Cell><Data ss:Type="String">miR-299</Data></Cell>
    <Cell><Data ss:Type="Number">12353</Data></Cell>
    <Cell><Data ss:Type="Number">9256</Data></Cell>
    <Cell><Data ss:Type="Number">828.06727769999998</Data></Cell>
    <Cell><Data ss:Type="Number">966.33488060000002</Data></Cell>
    <Cell><Data ss:Type="Number">0.222775250928783</Data></Cell>
    <Cell ss:StyleID="s63"><Data ss:Type="Number">5.8373781691957403E-15</Data></Cell>
    <Cell ss:StyleID="s63"><Data ss:Type="Number">1.8989951765611501E-14</Data></Cell>
    <Cell><Data ss:Type="String">no</Data></Cell>
   </Row>
   <Row ss:AutoFitHeight="0">
    <Cell><Data ss:Type="String">miR-29a</Data></Cell>
    <Cell><Data ss:Type="Number">3806</Data></Cell>
    <Cell><Data ss:Type="Number">5418</Data></Cell>
    <Cell><Data ss:Type="Number">255.1302565</Data></Cell>
    <Cell><Data ss:Type="Number">565.64416410000001</Data></Cell>
    <Cell><Data ss:Type="Number">1.14866076491198</Data></Cell>
    <Cell ss:StyleID="s63"><Data ss:Type="Number">8.4338882956815495E-225</Data></Cell>
    <Cell ss:StyleID="s63"><Data ss:Type="Number">2.1675092919901598E-223</Data></Cell>
    <Cell><Data ss:Type="String">yes</Data></Cell>
   </Row>
   <Row ss:AutoFitHeight="0">
    <Cell><Data ss:Type="String">miR-29b</Data></Cell>
    <Cell><Data ss:Type="Number">65</Data></Cell>
    <Cell><Data ss:Type="Number">106</Data></Cell>
    <Cell><Data ss:Type="Number">4.3571904029999997</Data></Cell>
    <Cell><Data ss:Type="Number">11.066497119999999</Data></Cell>
    <Cell><Data ss:Type="Number">1.34472857444161</Data></Cell>
    <Cell ss:StyleID="s63"><Data ss:Type="Number">4.2070035932133499E-9</Data></Cell>
    <Cell ss:StyleID="s63"><Data ss:Type="Number">1.11463909634622E-8</Data></Cell>
    <Cell><Data ss:Type="String">yes</Data></Cell>
   </Row>
   <Row ss:AutoFitHeight="0">
    <Cell><Data ss:Type="String">miR-29c</Data></Cell>
    <Cell><Data ss:Type="Number">930</Data></Cell>
    <Cell><Data ss:Type="Number">694</Data></Cell>
    <Cell><Data ss:Type="Number">62.341339609999999</Data></Cell>
    <Cell><Data ss:Type="Number">72.454235859999997</Data></Cell>
    <Cell><Data ss:Type="Number">0.216880879517034</Data></Cell>
    <Cell><Data ss:Type="Number">4.4998689543204297E-3</Data></Cell>
    <Cell><Data ss:Type="Number">8.2018888032648896E-3</Data></Cell>
    <Cell><Data ss:Type="String">no</Data></Cell>
   </Row>
   <Row ss:AutoFitHeight="0">
    <Cell><Data ss:Type="String">miR-301</Data></Cell>
    <Cell><Data ss:Type="Number">0.01</Data></Cell>
    <Cell><Data ss:Type="Number">0.01</Data></Cell>
    <Cell><Data ss:Type="Number">6.7033700000000002E-4</Data></Cell>
    <Cell><Data ss:Type="Number">1.044009E-3</Data></Cell>
    <Cell><Data ss:Type="Number">0.63917567655996299</Data></Cell>
    <Cell><Data ss:Type="Number">1</Data></Cell>
    <Cell><Data ss:Type="Number">1</Data></Cell>
    <Cell><Data ss:Type="String">no</Data></Cell>
   </Row>
   <Row ss:AutoFitHeight="0">
    <Cell><Data ss:Type="String">miR-30a-3p</Data></Cell>
    <Cell><Data ss:Type="Number">15503</Data></Cell>
    <Cell><Data ss:Type="Number">6464</Data></Cell>
    <Cell><Data ss:Type="Number">1039.223428</Data></Cell>
    <Cell><Data ss:Type="Number">674.84752249999997</Data></Cell>
    <Cell><Data ss:Type="Number">-0.62287238369195097</Data></Cell>
    <Cell ss:StyleID="s63"><Data ss:Type="Number">7.5492551782360995E-101</Data></Cell>
    <Cell ss:StyleID="s63"><Data ss:Type="Number">7.7606343232267104E-100</Data></Cell>
    <Cell><Data ss:Type="String">no</Data></Cell>
   </Row>
   <Row ss:AutoFitHeight="0">
    <Cell><Data ss:Type="String">miR-30a-5p</Data></Cell>
    <Cell><Data ss:Type="Number">435565</Data></Cell>
    <Cell><Data ss:Type="Number">195100</Data></Cell>
    <Cell><Data ss:Type="Number">29197.532889999999</Data></Cell>
    <Cell><Data ss:Type="Number">20368.618750000001</Data></Cell>
    <Cell><Data ss:Type="Number">-0.51949831990483797</Data></Cell>
    <Cell ss:StyleID="s63"><Data ss:Type="Number">2.0521324599298101E-137</Data></Cell>
    <Cell ss:StyleID="s63"><Data ss:Type="Number">3.2962377637622601E-136</Data></Cell>
    <Cell><Data ss:Type="String">no</Data></Cell>
   </Row>
   <Row ss:AutoFitHeight="0">
    <Cell><Data ss:Type="String">miR-30b-3p</Data></Cell>
    <Cell><Data ss:Type="Number">58</Data></Cell>
    <Cell><Data ss:Type="Number">20</Data></Cell>
    <Cell><Data ss:Type="Number">3.887954514</Data></Cell>
    <Cell><Data ss:Type="Number">2.0880183240000001</Data></Cell>
    <Cell><Data ss:Type="Number">-0.89687696790388505</Data></Cell>
    <Cell><Data ss:Type="Number">1.8831510708161799E-2</Data></Cell>
    <Cell><Data ss:Type="Number">3.18401200789315E-2</Data></Cell>
    <Cell><Data ss:Type="String">no</Data></Cell>
   </Row>
   <Row ss:AutoFitHeight="0">
    <Cell><Data ss:Type="String">miR-30b-5p</Data></Cell>
    <Cell><Data ss:Type="Number">78353</Data></Cell>
    <Cell><Data ss:Type="Number">39885</Data></Cell>
    <Cell><Data ss:Type="Number">5252.2913790000002</Data></Cell>
    <Cell><Data ss:Type="Number">4164.0305440000002</Data></Cell>
    <Cell><Data ss:Type="Number">-0.33496630305915098</Data></Cell>
    <Cell ss:StyleID="s63"><Data ss:Type="Number">3.0661602226184601E-51</Data></Cell>
    <Cell ss:StyleID="s63"><Data ss:Type="Number">1.8761980409832001E-50</Data></Cell>
    <Cell><Data ss:Type="String">no</Data></Cell>
   </Row>
   <Row ss:AutoFitHeight="0">
    <Cell><Data ss:Type="String">miR-30c</Data></Cell>
    <Cell><Data ss:Type="Number">132053</Data></Cell>
    <Cell><Data ss:Type="Number">68288</Data></Cell>
    <Cell><Data ss:Type="Number">8852.0009890000001</Data></Cell>
    <Cell><Data ss:Type="Number">7129.3297670000002</Data></Cell>
    <Cell><Data ss:Type="Number">-0.312237157995291</Data></Cell>
    <Cell ss:StyleID="s63"><Data ss:Type="Number">9.80260759595223E-48</Data></Cell>
    <Cell ss:StyleID="s63"><Data ss:Type="Number">5.8587677957202796E-47</Data></Cell>
    <Cell><Data ss:Type="String">no</Data></Cell>
   </Row>
   <Row ss:AutoFitHeight="0">
    <Cell><Data ss:Type="String">miR-30d</Data></Cell>
    <Cell><Data ss:Type="Number">233935</Data></Cell>
    <Cell><Data ss:Type="Number">96150</Data></Cell>
    <Cell><Data ss:Type="Number">15681.528259999999</Data></Cell>
    <Cell><Data ss:Type="Number">10038.148090000001</Data></Cell>
    <Cell><Data ss:Type="Number">-0.64357303063818305</Data></Cell>
    <Cell ss:StyleID="s63"><Data ss:Type="Number">1.07647113089627E-202</Data></Cell>
    <Cell ss:StyleID="s63"><Data ss:Type="Number">2.30544233866952E-201</Data></Cell>
    <Cell><Data ss:Type="String">no</Data></Cell>
   </Row>
   <Row ss:AutoFitHeight="0">
    <Cell><Data ss:Type="String">miR-30e-3p</Data></Cell>
    <Cell><Data ss:Type="Number">31793</Data></Cell>
    <Cell><Data ss:Type="Number">16909</Data></Cell>
    <Cell><Data ss:Type="Number">2131.2023770000001</Data></Cell>
    <Cell><Data ss:Type="Number">1765.315092</Data></Cell>
    <Cell><Data ss:Type="Number">-0.271741882746453</Data></Cell>
    <Cell ss:StyleID="s63"><Data ss:Type="Number">1.99499371323766E-28</Data></Cell>
    <Cell ss:StyleID="s63"><Data ss:Type="Number">8.2695707145496499E-28</Data></Cell>
    <Cell><Data ss:Type="String">no</Data></Cell>
   </Row>
   <Row ss:AutoFitHeight="0">
    <Cell><Data ss:Type="String">miR-30e-5p</Data></Cell>
    <Cell><Data ss:Type="Number">86769</Data></Cell>
    <Cell><Data ss:Type="Number">62577</Data></Cell>
    <Cell><Data ss:Type="Number">5816.4469859999999</Data></Cell>
    <Cell><Data ss:Type="Number">6533.0961340000003</Data></Cell>
    <Cell><Data ss:Type="Number">0.16762872638066501</Data></Cell>
    <Cell ss:StyleID="s63"><Data ss:Type="Number">1.36371262596255E-14</Data></Cell>
    <Cell ss:StyleID="s63"><Data ss:Type="Number">4.32684129472068E-14</Data></Cell>
    <Cell><Data ss:Type="String">no</Data></Cell>
   </Row>
   <Row ss:AutoFitHeight="0">
    <Cell><Data ss:Type="String">miR-32</Data></Cell>
    <Cell><Data ss:Type="Number">1781</Data></Cell>
    <Cell><Data ss:Type="Number">1910</Data></Cell>
    <Cell><Data ss:Type="Number">119.387017</Data></Cell>
    <Cell><Data ss:Type="Number">199.40575000000001</Data></Cell>
    <Cell><Data ss:Type="Number">0.74006105529291299</Data></Cell>
    <Cell ss:StyleID="s63"><Data ss:Type="Number">1.0913894592849801E-46</Data></Cell>
    <Cell ss:StyleID="s63"><Data ss:Type="Number">6.3747066144599703E-46</Data></Cell>
    <Cell><Data ss:Type="String">no</Data></Cell>
   </Row>
   <Row ss:AutoFitHeight="0">
    <Cell><Data ss:Type="String">miR-320</Data></Cell>
    <Cell><Data ss:Type="Number">3905</Data></Cell>
    <Cell><Data ss:Type="Number">1385</Data></Cell>
    <Cell><Data ss:Type="Number">261.76659269999999</Data></Cell>
    <Cell><Data ss:Type="Number">144.595269</Data></Cell>
    <Cell><Data ss:Type="Number">-0.85626063907372196</Data></Cell>
    <Cell ss:StyleID="s63"><Data ss:Type="Number">5.3816989217643596E-72</Data></Cell>
    <Cell ss:StyleID="s63"><Data ss:Type="Number">3.7380989807930804E-71</Data></Cell>
    <Cell><Data ss:Type="String">no</Data></Cell>
   </Row>
   <Row ss:AutoFitHeight="0">
    <Cell><Data ss:Type="String">miR-323</Data></Cell>
    <Cell><Data ss:Type="Number">8708</Data></Cell>
    <Cell><Data ss:Type="Number">3675</Data></Cell>
    <Cell><Data ss:Type="Number">583.72944659999996</Data></Cell>
    <Cell><Data ss:Type="Number">383.67336710000001</Data></Cell>
    <Cell><Data ss:Type="Number">-0.60542122477854399</Data></Cell>
    <Cell ss:StyleID="s63"><Data ss:Type="Number">3.9518624184181402E-69</Data></Cell>
    <Cell ss:StyleID="s63"><Data ss:Type="Number">2.6727069514038399E-68</Data></Cell>
    <Cell><Data ss:Type="String">no</Data></Cell>
   </Row>
   <Row ss:AutoFitHeight="0">
    <Cell><Data ss:Type="String">miR-324</Data></Cell>
    <Cell><Data ss:Type="Number">401</Data></Cell>
    <Cell><Data ss:Type="Number">196</Data></Cell>
    <Cell><Data ss:Type="Number">26.880513100000002</Data></Cell>
    <Cell><Data ss:Type="Number">20.46257958</Data></Cell>
    <Cell><Data ss:Type="Number">-0.393572649374406</Data></Cell>
    <Cell><Data ss:Type="Number">1.9979977641754799E-3</Data></Cell>
    <Cell><Data ss:Type="Number">3.8035957436525799E-3</Data></Cell>
    <Cell><Data ss:Type="String">no</Data></Cell>
   </Row>
   <Row ss:AutoFitHeight="0">
    <Cell><Data ss:Type="String">miR-325</Data></Cell>
    <Cell><Data ss:Type="Number">5</Data></Cell>
    <Cell><Data ss:Type="Number">1</Data></Cell>
    <Cell><Data ss:Type="Number">0.33516849300000001</Data></Cell>
    <Cell><Data ss:Type="Number">0.104400916</Data></Cell>
    <Cell><Data ss:Type="Number">-1.68275216709592</Data></Cell>
    <Cell><Data ss:Type="Number">0.37506249218855098</Data></Cell>
    <Cell><Data ss:Type="Number">0.47955751488784898</Data></Cell>
    <Cell><Data ss:Type="String">no</Data></Cell>
   </Row>
   <Row ss:AutoFitHeight="0">
    <Cell><Data ss:Type="String">miR-326</Data></Cell>
    <Cell><Data ss:Type="Number">28</Data></Cell>
    <Cell><Data ss:Type="Number">10</Data></Cell>
    <Cell><Data ss:Type="Number">1.876943558</Data></Cell>
    <Cell><Data ss:Type="Number">1.044009162</Data></Cell>
    <Cell><Data ss:Type="Number">-0.84625089446284896</Data></Cell>
    <Cell><Data ss:Type="Number">0.13284608413336699</Data></Cell>
    <Cell><Data ss:Type="Number">0.19073432191215201</Data></Cell>
    <Cell><Data ss:Type="String">no</Data></Cell>
   </Row>
   <Row ss:AutoFitHeight="0">
    <Cell><Data ss:Type="String">miR-328</Data></Cell>
    <Cell><Data ss:Type="Number">463</Data></Cell>
    <Cell><Data ss:Type="Number">343</Data></Cell>
    <Cell><Data ss:Type="Number">31.03660241</Data></Cell>
    <Cell><Data ss:Type="Number">35.80951426</Data></Cell>
    <Cell><Data ss:Type="Number">0.206372315547772</Data></Cell>
    <Cell><Data ss:Type="Number">5.1062893430673502E-2</Data></Cell>
    <Cell><Data ss:Type="Number">7.9055202480018696E-2</Data></Cell>
    <Cell><Data ss:Type="String">no</Data></Cell>
   </Row>
   <Row ss:AutoFitHeight="0">
    <Cell><Data ss:Type="String">miR-331-3p</Data></Cell>
    <Cell><Data ss:Type="Number">5276</Data></Cell>
    <Cell><Data ss:Type="Number">1987</Data></Cell>
    <Cell><Data ss:Type="Number">353.66979329999998</Data></Cell>
    <Cell><Data ss:Type="Number">207.44462050000001</Data></Cell>
    <Cell><Data ss:Type="Number">-0.76967675927787205</Data></Cell>
    <Cell ss:StyleID="s63"><Data ss:Type="Number">2.7166662330429602E-75</Data></Cell>
    <Cell ss:StyleID="s63"><Data ss:Type="Number">2.0534800643883601E-74</Data></Cell>
    <Cell><Data ss:Type="String">no</Data></Cell>
   </Row>
   <Row ss:AutoFitHeight="0">
    <Cell><Data ss:Type="String">miR-331-5p</Data></Cell>
    <Cell><Data ss:Type="Number">201</Data></Cell>
    <Cell><Data ss:Type="Number">105</Data></Cell>
    <Cell><Data ss:Type="Number">13.473773400000001</Data></Cell>
    <Cell><Data ss:Type="Number">10.9620962</Data></Cell>
    <Cell><Data ss:Type="Number">-0.29763024109763198</Data></Cell>
    <Cell><Data ss:Type="Number">0.105426951730811</Data></Cell>
    <Cell><Data ss:Type="Number">0.15307755138315501</Data></Cell>
    <Cell><Data ss:Type="String">no</Data></Cell>
   </Row>
   <Row ss:AutoFitHeight="0">
    <Cell><Data ss:Type="String">miR-335</Data></Cell>
    <Cell><Data ss:Type="Number">2050</Data></Cell>
    <Cell><Data ss:Type="Number">1206</Data></Cell>
    <Cell><Data ss:Type="Number">137.41908190000001</Data></Cell>
    <Cell><Data ss:Type="Number">125.907505</Data></Cell>
    <Cell><Data ss:Type="Number">-0.12621806880328201</Data></Cell>
    <Cell><Data ss:Type="Number">2.60294894734035E-2</Data></Cell>
    <Cell><Data ss:Type="Number">4.2881915350414697E-2</Data></Cell>
    <Cell><Data ss:Type="String">no</Data></Cell>
   </Row>
   <Row ss:AutoFitHeight="0">
    <Cell><Data ss:Type="String">miR-338</Data></Cell>
    <Cell><Data ss:Type="Number">1028</Data></Cell>
    <Cell><Data ss:Type="Number">773</Data></Cell>
    <Cell><Data ss:Type="Number">68.910642069999994</Data></Cell>
    <Cell><Data ss:Type="Number">80.701908239999995</Data></Cell>
    <Cell><Data ss:Type="Number">0.22787598749818999</Data></Cell>
    <Cell><Data ss:Type="Number">1.81530704709635E-3</Data></Cell>
    <Cell><Data ss:Type="Number">3.4815963515206099E-3</Data></Cell>
    <Cell><Data ss:Type="String">no</Data></Cell>
   </Row>
   <Row ss:AutoFitHeight="0">
    <Cell><Data ss:Type="String">miR-339-3p</Data></Cell>
    <Cell><Data ss:Type="Number">4</Data></Cell>
    <Cell><Data ss:Type="Number">7</Data></Cell>
    <Cell><Data ss:Type="Number">0.26813479400000001</Data></Cell>
    <Cell><Data ss:Type="Number">0.73080641400000002</Data></Cell>
    <Cell><Data ss:Type="Number">1.4465308559494701</Data></Cell>
    <Cell><Data ss:Type="Number">0.22669138047294199</Data></Cell>
    <Cell><Data ss:Type="Number">0.305024527652074</Data></Cell>
    <Cell><Data ss:Type="String">no</Data></Cell>
   </Row>
   <Row ss:AutoFitHeight="0">
    <Cell><Data ss:Type="String">miR-339-5p</Data></Cell>
    <Cell><Data ss:Type="Number">5483</Data></Cell>
    <Cell><Data ss:Type="Number">2934</Data></Cell>
    <Cell><Data ss:Type="Number">367.54576889999998</Data></Cell>
    <Cell><Data ss:Type="Number">306.31228820000001</Data></Cell>
    <Cell><Data ss:Type="Number">-0.26292066968625999</Data></Cell>
    <Cell ss:StyleID="s63"><Data ss:Type="Number">1.14936763367554E-11</Data></Cell>
    <Cell ss:StyleID="s63"><Data ss:Type="Number">3.3952584121219902E-11</Data></Cell>
    <Cell><Data ss:Type="String">no</Data></Cell>
   </Row>
   <Row ss:AutoFitHeight="0">
    <Cell><Data ss:Type="String">miR-340</Data></Cell>
    <Cell><Data ss:Type="Number">2997</Data></Cell>
    <Cell><Data ss:Type="Number">2108</Data></Cell>
    <Cell><Data ss:Type="Number">200.8999944</Data></Cell>
    <Cell><Data ss:Type="Number">220.07713140000001</Data></Cell>
    <Cell><Data ss:Type="Number">0.13153171619374099</Data></Cell>
    <Cell><Data ss:Type="Number">4.4635529829563803E-3</Data></Cell>
    <Cell><Data ss:Type="Number">8.1938079758556402E-3</Data></Cell>
    <Cell><Data ss:Type="String">no</Data></Cell>
   </Row>
   <Row ss:AutoFitHeight="0">
    <Cell><Data ss:Type="String">miR-342</Data></Cell>
    <Cell><Data ss:Type="Number">777</Data></Cell>
    <Cell><Data ss:Type="Number">491</Data></Cell>
    <Cell><Data ss:Type="Number">52.085183739999998</Data></Cell>
    <Cell><Data ss:Type="Number">51.260849870000001</Data></Cell>
    <Cell><Data ss:Type="Number">-2.3015641093289099E-2</Data></Cell>
    <Cell><Data ss:Type="Number">0.80381196041764302</Data></Cell>
    <Cell><Data ss:Type="Number">0.91813188367704102</Data></Cell>
    <Cell><Data ss:Type="String">no</Data></Cell>
   </Row>
   <Row ss:AutoFitHeight="0">
    <Cell><Data ss:Type="String">miR-345-3p</Data></Cell>
    <Cell><Data ss:Type="Number">311</Data></Cell>
    <Cell><Data ss:Type="Number">157</Data></Cell>
    <Cell><Data ss:Type="Number">20.847480239999999</Data></Cell>
    <Cell><Data ss:Type="Number">16.390943849999999</Data></Cell>
    <Cell><Data ss:Type="Number">-0.34697408840048</Data></Cell>
    <Cell><Data ss:Type="Number">1.5362432473419599E-2</Data></Cell>
    <Cell><Data ss:Type="Number">2.6146656593833299E-2</Data></Cell>
    <Cell><Data ss:Type="String">no</Data></Cell>
   </Row>
   <Row ss:AutoFitHeight="0">
    <Cell><Data ss:Type="String">miR-345-5p</Data></Cell>
    <Cell><Data ss:Type="Number">121</Data></Cell>
    <Cell><Data ss:Type="Number">117</Data></Cell>
    <Cell><Data ss:Type="Number">8.1110775200000003</Data></Cell>
    <Cell><Data ss:Type="Number">12.214907200000001</Data></Cell>
    <Cell><Data ss:Type="Number">0.59067741529270501</Data></Cell>
    <Cell><Data ss:Type="Number">2.38478528251708E-3</Data></Cell>
    <Cell><Data ss:Type="Number">4.5065427765212402E-3</Data></Cell>
    <Cell><Data ss:Type="String">no</Data></Cell>
   </Row>
   <Row ss:AutoFitHeight="0">
    <Cell><Data ss:Type="String">miR-34a</Data></Cell>
    <Cell><Data ss:Type="Number">268</Data></Cell>
    <Cell><Data ss:Type="Number">240</Data></Cell>
    <Cell><Data ss:Type="Number">17.965031199999999</Data></Cell>
    <Cell><Data ss:Type="Number">25.056219890000001</Data></Cell>
    <Cell><Data ss:Type="Number">0.47997733781268398</Data></Cell>
    <Cell><Data ss:Type="Number">3.0466217391068699E-4</Data></Cell>
    <Cell><Data ss:Type="Number">6.1652109208698103E-4</Data></Cell>
    <Cell><Data ss:Type="String">no</Data></Cell>
   </Row>
   <Row ss:AutoFitHeight="0">
    <Cell><Data ss:Type="String">miR-34c</Data></Cell>
    <Cell><Data ss:Type="Number">42</Data></Cell>
    <Cell><Data ss:Type="Number">46</Data></Cell>
    <Cell><Data ss:Type="Number">2.8154153370000001</Data></Cell>
    <Cell><Data ss:Type="Number">4.8024421459999997</Data></Cell>
    <Cell><Data ss:Type="Number">0.77042046622597204</Data></Cell>
    <Cell><Data ss:Type="Number">1.9453434810944401E-2</Data></Cell>
    <Cell><Data ss:Type="Number">3.2676684617076603E-2</Data></Cell>
    <Cell><Data ss:Type="String">no</Data></Cell>
   </Row>
   <Row ss:AutoFitHeight="0">
    <Cell><Data ss:Type="String">miR-361-3p</Data></Cell>
    <Cell><Data ss:Type="Number">177</Data></Cell>
    <Cell><Data ss:Type="Number">72</Data></Cell>
    <Cell><Data ss:Type="Number">11.86496464</Data></Cell>
    <Cell><Data ss:Type="Number">7.5168659680000003</Data></Cell>
    <Cell><Data ss:Type="Number">-0.65850461629496804</Data></Cell>
    <Cell><Data ss:Type="Number">1.19568205063581E-3</Data></Cell>
    <Cell><Data ss:Type="Number">2.3279567197985202E-3</Data></Cell>
    <Cell><Data ss:Type="String">no</Data></Cell>
   </Row>
   <Row ss:AutoFitHeight="0">
    <Cell><Data ss:Type="String">miR-361-5p</Data></Cell>
    <Cell><Data ss:Type="Number">3216</Data></Cell>
    <Cell><Data ss:Type="Number">1792</Data></Cell>
    <Cell><Data ss:Type="Number">215.58037440000001</Data></Cell>
    <Cell><Data ss:Type="Number">187.08644190000001</Data></Cell>
    <Cell><Data ss:Type="Number">-0.204520836037831</Data></Cell>
    <Cell ss:StyleID="s63"><Data ss:Type="Number">1.50801335813026E-5</Data></Cell>
    <Cell ss:StyleID="s63"><Data ss:Type="Number">3.3996441494691098E-5</Data></Cell>
    <Cell><Data ss:Type="String">no</Data></Cell>
   </Row>
   <Row ss:AutoFitHeight="0">
    <Cell><Data ss:Type="String">miR-362</Data></Cell>
    <Cell><Data ss:Type="Number">904</Data></Cell>
    <Cell><Data ss:Type="Number">624</Data></Cell>
    <Cell><Data ss:Type="Number">60.598463449999997</Data></Cell>
    <Cell><Data ss:Type="Number">65.146171719999998</Data></Cell>
    <Cell><Data ss:Type="Number">0.104399189259638</Data></Cell>
    <Cell><Data ss:Type="Number">0.186548142933436</Data></Cell>
    <Cell><Data ss:Type="Number">0.25915066342644899</Data></Cell>
    <Cell><Data ss:Type="String">no</Data></Cell>
   </Row>
   <Row ss:AutoFitHeight="0">
    <Cell><Data ss:Type="String">miR-363</Data></Cell>
    <Cell><Data ss:Type="Number">783</Data></Cell>
    <Cell><Data ss:Type="Number">568</Data></Cell>
    <Cell><Data ss:Type="Number">52.487385930000002</Data></Cell>
    <Cell><Data ss:Type="Number">59.299720409999999</Data></Cell>
    <Cell><Data ss:Type="Number">0.176054555001708</Data></Cell>
    <Cell><Data ss:Type="Number">3.5748259642899599E-2</Data></Cell>
    <Cell><Data ss:Type="Number">5.70639921007777E-2</Data></Cell>
    <Cell><Data ss:Type="String">no</Data></Cell>
   </Row>
   <Row ss:AutoFitHeight="0">
    <Cell><Data ss:Type="String">miR-365-3p</Data></Cell>
    <Cell><Data ss:Type="Number">10632</Data></Cell>
    <Cell><Data ss:Type="Number">5311</Data></Cell>
    <Cell><Data ss:Type="Number">712.70228259999999</Data></Cell>
    <Cell><Data ss:Type="Number">554.47326610000005</Data></Cell>
    <Cell><Data ss:Type="Number">-0.36218164235455602</Data></Cell>
    <Cell ss:StyleID="s63"><Data ss:Type="Number">1.68173267500872E-30</Data></Cell>
    <Cell ss:StyleID="s63"><Data ss:Type="Number">7.7179517406650196E-30</Data></Cell>
    <Cell><Data ss:Type="String">no</Data></Cell>
   </Row>
   <Row ss:AutoFitHeight="0">
    <Cell><Data ss:Type="String">miR-365-5p</Data></Cell>
    <Cell><Data ss:Type="Number">14</Data></Cell>
    <Cell><Data ss:Type="Number">4</Data></Cell>
    <Cell><Data ss:Type="Number">0.93847177900000001</Data></Cell>
    <Cell><Data ss:Type="Number">0.41760366500000001</Data></Cell>
    <Cell><Data ss:Type="Number">-1.1681789886592699</Data></Cell>
    <Cell><Data ss:Type="Number">0.21029676356964799</Data></Cell>
    <Cell><Data ss:Type="Number">0.28595909120317198</Data></Cell>
    <Cell><Data ss:Type="String">no</Data></Cell>
   </Row>
   <Row ss:AutoFitHeight="0">
    <Cell><Data ss:Type="String">miR-369</Data></Cell>
    <Cell><Data ss:Type="Number">31742</Data></Cell>
    <Cell><Data ss:Type="Number">17220</Data></Cell>
    <Cell><Data ss:Type="Number">2127.7836579999998</Data></Cell>
    <Cell><Data ss:Type="Number">1797.7837770000001</Data></Cell>
    <Cell><Data ss:Type="Number">-0.24313195704239601</Data></Cell>
    <Cell ss:StyleID="s63"><Data ss:Type="Number">3.8066749093945599E-23</Data></Cell>
    <Cell ss:StyleID="s63"><Data ss:Type="Number">1.46017231599164E-22</Data></Cell>
    <Cell><Data ss:Type="String">no</Data></Cell>
   </Row>
   <Row ss:AutoFitHeight="0">
    <Cell><Data ss:Type="String">miR-374a</Data></Cell>
    <Cell><Data ss:Type="Number">4343</Data></Cell>
    <Cell><Data ss:Type="Number">3022</Data></Cell>
    <Cell><Data ss:Type="Number">291.12735259999999</Data></Cell>
    <Cell><Data ss:Type="Number">315.49956880000002</Data></Cell>
    <Cell><Data ss:Type="Number">0.115987640545845</Data></Cell>
    <Cell><Data ss:Type="Number">3.84122473453791E-3</Data></Cell>
    <Cell><Data ss:Type="Number">7.1535851940307503E-3</Data></Cell>
    <Cell><Data ss:Type="String">no</Data></Cell>
   </Row>
   <Row ss:AutoFitHeight="0">
    <Cell><Data ss:Type="String">miR-374a*</Data></Cell>
    <Cell><Data ss:Type="Number">10090</Data></Cell>
    <Cell><Data ss:Type="Number">3286</Data></Cell>
    <Cell><Data ss:Type="Number">676.37001799999996</Data></Cell>
    <Cell><Data ss:Type="Number">343.06141070000001</Data></Cell>
    <Cell><Data ss:Type="Number">-0.97934585634328897</Data></Cell>
    <Cell ss:StyleID="s63"><Data ss:Type="Number">5.3806337742881697E-180</Data></Cell>
    <Cell ss:StyleID="s63"><Data ss:Type="Number">9.8773062856575805E-179</Data></Cell>
    <Cell><Data ss:Type="String">no</Data></Cell>
   </Row>
   <Row ss:AutoFitHeight="0">
    <Cell><Data ss:Type="String">miR-374b-3p</Data></Cell>
    <Cell><Data ss:Type="Number">77</Data></Cell>
    <Cell><Data ss:Type="Number">36</Data></Cell>
    <Cell><Data ss:Type="Number">5.1615947850000001</Data></Cell>
    <Cell><Data ss:Type="Number">3.7584329840000001</Data></Cell>
    <Cell><Data ss:Type="Number">-0.45768560637786498</Data></Cell>
    <Cell><Data ss:Type="Number">0.14967109198762399</Data></Cell>
    <Cell><Data ss:Type="Number">0.21134873978472199</Data></Cell>
    <Cell><Data ss:Type="String">no</Data></Cell>
   </Row>
   <Row ss:AutoFitHeight="0">
    <Cell><Data ss:Type="String">miR-374b-5p</Data></Cell>
    <Cell><Data ss:Type="Number">1093</Data></Cell>
    <Cell><Data ss:Type="Number">858</Data></Cell>
    <Cell><Data ss:Type="Number">73.267832470000002</Data></Cell>
    <Cell><Data ss:Type="Number">89.575986119999996</Data></Cell>
    <Cell><Data ss:Type="Number">0.28993208467653098</Data></Cell>
    <Cell ss:StyleID="s63"><Data ss:Type="Number">3.5163302172548202E-5</Data></Cell>
    <Cell ss:StyleID="s63"><Data ss:Type="Number">7.4685691391279996E-5</Data></Cell>
    <Cell><Data ss:Type="String">no</Data></Cell>
   </Row>
   <Row ss:AutoFitHeight="0">
    <Cell><Data ss:Type="String">miR-376a</Data></Cell>
    <Cell><Data ss:Type="Number">331</Data></Cell>
    <Cell><Data ss:Type="Number">180</Data></Cell>
    <Cell><Data ss:Type="Number">22.18815421</Data></Cell>
    <Cell><Data ss:Type="Number">18.792164920000001</Data></Cell>
    <Cell><Data ss:Type="Number">-0.23965837788570199</Data></Cell>
    <Cell><Data ss:Type="Number">8.2912382846755603E-2</Data></Cell>
    <Cell><Data ss:Type="Number">0.12608569462494801</Data></Cell>
    <Cell><Data ss:Type="String">no</Data></Cell>
   </Row>
   <Row ss:AutoFitHeight="0">
    <Cell><Data ss:Type="String">miR-376a*</Data></Cell>
    <Cell><Data ss:Type="Number">4939</Data></Cell>
    <Cell><Data ss:Type="Number">3752</Data></Cell>
    <Cell><Data ss:Type="Number">331.07943690000002</Data></Cell>
    <Cell><Data ss:Type="Number">391.7122377</Data></Cell>
    <Cell><Data ss:Type="Number">0.24261679224041199</Data></Cell>
    <Cell ss:StyleID="s63"><Data ss:Type="Number">1.02127249890776E-10</Data></Cell>
    <Cell ss:StyleID="s63"><Data ss:Type="Number">2.8529025241227501E-10</Data></Cell>
    <Cell><Data ss:Type="String">no</Data></Cell>
   </Row>
   <Row ss:AutoFitHeight="0">
    <Cell><Data ss:Type="String">miR-376b</Data></Cell>
    <Cell><Data ss:Type="Number">30</Data></Cell>
    <Cell><Data ss:Type="Number">22</Data></Cell>
    <Cell><Data ss:Type="Number">2.0110109550000002</Data></Cell>
    <Cell><Data ss:Type="Number">2.296820157</Data></Cell>
    <Cell><Data ss:Type="Number">0.19171695611304801</Data></Cell>
    <Cell><Data ss:Type="Number">0.78004271240049905</Data></Cell>
    <Cell><Data ss:Type="Number">0.90258886723437104</Data></Cell>
    <Cell><Data ss:Type="String">no</Data></Cell>
   </Row>
   <Row ss:AutoFitHeight="0">
    <Cell><Data ss:Type="String">miR-376c</Data></Cell>
    <Cell><Data ss:Type="Number">2528</Data></Cell>
    <Cell><Data ss:Type="Number">1594</Data></Cell>
    <Cell><Data ss:Type="Number">169.4611898</Data></Cell>
    <Cell><Data ss:Type="Number">166.41506050000001</Data></Cell>
    <Cell><Data ss:Type="Number">-2.61689007418641E-2</Data></Cell>
    <Cell><Data ss:Type="Number">0.61579605203327903</Data></Cell>
    <Cell><Data ss:Type="Number">0.73953077276893797</Data></Cell>
    <Cell><Data ss:Type="String">no</Data></Cell>
   </Row>
   <Row ss:AutoFitHeight="0">
    <Cell><Data ss:Type="String">miR-378</Data></Cell>
    <Cell><Data ss:Type="Number">4232736</Data></Cell>
    <Cell><Data ss:Type="Number">2905137</Data></Cell>
    <Cell><Data ss:Type="Number">283735.94890000002</Data></Cell>
    <Cell><Data ss:Type="Number">303298.96460000001</Data></Cell>
    <Cell><Data ss:Type="Number">9.6191623514611399E-2</Data></Cell>
    <Cell ss:StyleID="s63"><Data ss:Type="Number">2.5103412085696499E-6</Data></Cell>
    <Cell ss:StyleID="s63"><Data ss:Type="Number">5.8122314468684798E-6</Data></Cell>
    <Cell><Data ss:Type="String">no</Data></Cell>
   </Row>
   <Row ss:AutoFitHeight="0">
    <Cell><Data ss:Type="String">miR-381</Data></Cell>
    <Cell><Data ss:Type="Number">1360</Data></Cell>
    <Cell><Data ss:Type="Number">877</Data></Cell>
    <Cell><Data ss:Type="Number">91.165829970000004</Data></Cell>
    <Cell><Data ss:Type="Number">91.559603530000004</Data></Cell>
    <Cell><Data ss:Type="Number">6.2180292122805403E-3</Data></Cell>
    <Cell><Data ss:Type="Number">0.94057168107943601</Data></Cell>
    <Cell><Data ss:Type="Number">1</Data></Cell>
    <Cell><Data ss:Type="String">no</Data></Cell>
   </Row>
   <Row ss:AutoFitHeight="0">
    <Cell><Data ss:Type="String">miR-382</Data></Cell>
    <Cell><Data ss:Type="Number">3645</Data></Cell>
    <Cell><Data ss:Type="Number">1858</Data></Cell>
    <Cell><Data ss:Type="Number">244.33783109999999</Data></Cell>
    <Cell><Data ss:Type="Number">193.97690230000001</Data></Cell>
    <Cell><Data ss:Type="Number">-0.33299238051983299</Data></Cell>
    <Cell ss:StyleID="s63"><Data ss:Type="Number">3.25261067289016E-13</Data></Cell>
    <Cell ss:StyleID="s63"><Data ss:Type="Number">9.9514397968186995E-13</Data></Cell>
    <Cell><Data ss:Type="String">no</Data></Cell>
   </Row>
   <Row ss:AutoFitHeight="0">
    <Cell><Data ss:Type="String">miR-383</Data></Cell>
    <Cell><Data ss:Type="Number">1</Data></Cell>
    <Cell><Data ss:Type="Number">0.01</Data></Cell>
    <Cell><Data ss:Type="Number">6.7033699000000002E-2</Data></Cell>
    <Cell><Data ss:Type="Number">1.044009E-3</Data></Cell>
    <Cell><Data ss:Type="Number">-6.00468049169283</Data></Cell>
    <Cell><Data ss:Type="Number">1</Data></Cell>
    <Cell><Data ss:Type="Number">1</Data></Cell>
    <Cell><Data ss:Type="String">no</Data></Cell>
   </Row>
   <Row ss:AutoFitHeight="0">
    <Cell><Data ss:Type="String">miR-411</Data></Cell>
    <Cell><Data ss:Type="Number">70541</Data></Cell>
    <Cell><Data ss:Type="Number">51426</Data></Cell>
    <Cell><Data ss:Type="Number">4728.624127</Data></Cell>
    <Cell><Data ss:Type="Number">5368.9215180000001</Data></Cell>
    <Cell><Data ss:Type="Number">0.18321184782567401</Data></Cell>
    <Cell ss:StyleID="s63"><Data ss:Type="Number">1.00746942886955E-16</Data></Cell>
    <Cell ss:StyleID="s63"><Data ss:Type="Number">3.4068374107825498E-16</Data></Cell>
    <Cell><Data ss:Type="String">no</Data></Cell>
   </Row>
   <Row ss:AutoFitHeight="0">
    <Cell><Data ss:Type="String">miR-421</Data></Cell>
    <Cell><Data ss:Type="Number">1</Data></Cell>
    <Cell><Data ss:Type="Number">0.01</Data></Cell>
    <Cell><Data ss:Type="Number">6.7033699000000002E-2</Data></Cell>
    <Cell><Data ss:Type="Number">1.044009E-3</Data></Cell>
    <Cell><Data ss:Type="Number">-6.00468049169283</Data></Cell>
    <Cell><Data ss:Type="Number">1</Data></Cell>
    <Cell><Data ss:Type="Number">1</Data></Cell>
    <Cell><Data ss:Type="String">no</Data></Cell>
   </Row>
   <Row ss:AutoFitHeight="0">
    <Cell><Data ss:Type="String">miR-423-3p</Data></Cell>
    <Cell><Data ss:Type="Number">1066</Data></Cell>
    <Cell><Data ss:Type="Number">789</Data></Cell>
    <Cell><Data ss:Type="Number">71.457922609999997</Data></Cell>
    <Cell><Data ss:Type="Number">82.3723229</Data></Cell>
    <Cell><Data ss:Type="Number">0.20506570009873101</Data></Cell>
    <Cell><Data ss:Type="Number">4.4259472011925699E-3</Data></Cell>
    <Cell><Data ss:Type="Number">8.1832261201905798E-3</Data></Cell>
    <Cell><Data ss:Type="String">no</Data></Cell>
   </Row>
   <Row ss:AutoFitHeight="0">
    <Cell><Data ss:Type="String">miR-423-5p</Data></Cell>
    <Cell><Data ss:Type="Number">5293</Data></Cell>
    <Cell><Data ss:Type="Number">3836</Data></Cell>
    <Cell><Data ss:Type="Number">354.8093662</Data></Cell>
    <Cell><Data ss:Type="Number">400.48191459999998</Data></Cell>
    <Cell><Data ss:Type="Number">0.174692999134653</Data></Cell>
    <Cell ss:StyleID="s63"><Data ss:Type="Number">2.3382416752961299E-6</Data></Cell>
    <Cell ss:StyleID="s63"><Data ss:Type="Number">5.51310193166151E-6</Data></Cell>
    <Cell><Data ss:Type="String">no</Data></Cell>
   </Row>
   <Row ss:AutoFitHeight="0">
    <Cell><Data ss:Type="String">miR-424</Data></Cell>
    <Cell><Data ss:Type="Number">13323</Data></Cell>
    <Cell><Data ss:Type="Number">12848</Data></Cell>
    <Cell><Data ss:Type="Number">893.08996530000002</Data></Cell>
    <Cell><Data ss:Type="Number">1341.3429719999999</Data></Cell>
    <Cell><Data ss:Type="Number">0.58680075395084896</Data></Cell>
    <Cell ss:StyleID="s63"><Data ss:Type="Number">4.8011231435979599E-104</Data></Cell>
    <Cell ss:StyleID="s63"><Data ss:Type="Number">5.6085847632030697E-103</Data></Cell>
    <Cell><Data ss:Type="String">no</Data></Cell>
   </Row>
   <Row ss:AutoFitHeight="0">
    <Cell><Data ss:Type="String">miR-424*</Data></Cell>
    <Cell><Data ss:Type="Number">128</Data></Cell>
    <Cell><Data ss:Type="Number">98</Data></Cell>
    <Cell><Data ss:Type="Number">8.5803134090000004</Data></Cell>
    <Cell><Data ss:Type="Number">10.23128979</Data></Cell>
    <Cell><Data ss:Type="Number">0.25388577699288001</Data></Cell>
    <Cell><Data ss:Type="Number">0.230565687721349</Data></Cell>
    <Cell><Data ss:Type="Number">0.30862177991868101</Data></Cell>
    <Cell><Data ss:Type="String">no</Data></Cell>
   </Row>
   <Row ss:AutoFitHeight="0">
    <Cell><Data ss:Type="String">miR-425-3p</Data></Cell>
    <Cell><Data ss:Type="Number">362</Data></Cell>
    <Cell><Data ss:Type="Number">250</Data></Cell>
    <Cell><Data ss:Type="Number">24.266198859999999</Data></Cell>
    <Cell><Data ss:Type="Number">26.10022906</Data></Cell>
    <Cell><Data ss:Type="Number">0.105114330660668</Data></Cell>
    <Cell><Data ss:Type="Number">0.39827391545765101</Data></Cell>
    <Cell><Data ss:Type="Number">0.506714833032754</Data></Cell>
    <Cell><Data ss:Type="String">no</Data></Cell>
   </Row>
   <Row ss:AutoFitHeight="0">
    <Cell><Data ss:Type="String">miR-425-5p</Data></Cell>
    <Cell><Data ss:Type="Number">3117</Data></Cell>
    <Cell><Data ss:Type="Number">2028</Data></Cell>
    <Cell><Data ss:Type="Number">208.94403829999999</Data></Cell>
    <Cell><Data ss:Type="Number">211.72505810000001</Data></Cell>
    <Cell><Data ss:Type="Number">1.9075429880230699E-2</Data></Cell>
    <Cell><Data ss:Type="Number">0.68817497313222298</Data></Cell>
    <Cell><Data ss:Type="Number">0.81128884447239202</Data></Cell>
    <Cell><Data ss:Type="String">no</Data></Cell>
   </Row>
   <Row ss:AutoFitHeight="0">
    <Cell><Data ss:Type="String">miR-429</Data></Cell>
    <Cell><Data ss:Type="Number">1</Data></Cell>
    <Cell><Data ss:Type="Number">0.01</Data></Cell>
    <Cell><Data ss:Type="Number">6.7033699000000002E-2</Data></Cell>
    <Cell><Data ss:Type="Number">1.044009E-3</Data></Cell>
    <Cell><Data ss:Type="Number">-6.00468049169283</Data></Cell>
    <Cell><Data ss:Type="Number">1</Data></Cell>
    <Cell><Data ss:Type="Number">1</Data></Cell>
    <Cell><Data ss:Type="String">no</Data></Cell>
   </Row>
   <Row ss:AutoFitHeight="0">
    <Cell><Data ss:Type="String">miR-432-3p</Data></Cell>
    <Cell><Data ss:Type="Number">33</Data></Cell>
    <Cell><Data ss:Type="Number">14</Data></Cell>
    <Cell><Data ss:Type="Number">2.2121120510000001</Data></Cell>
    <Cell><Data ss:Type="Number">1.4616128269999999</Data></Cell>
    <Cell><Data ss:Type="Number">-0.59786326472213502</Data></Cell>
    <Cell><Data ss:Type="Number">0.233219429761128</Data></Cell>
    <Cell><Data ss:Type="Number">0.31055644273891198</Data></Cell>
    <Cell><Data ss:Type="String">no</Data></Cell>
   </Row>
   <Row ss:AutoFitHeight="0">
    <Cell><Data ss:Type="String">miR-432-5p</Data></Cell>
    <Cell><Data ss:Type="Number">4786</Data></Cell>
    <Cell><Data ss:Type="Number">1859</Data></Cell>
    <Cell><Data ss:Type="Number">320.82328109999997</Data></Cell>
    <Cell><Data ss:Type="Number">194.0813033</Data></Cell>
    <Cell><Data ss:Type="Number">-0.725117693640979</Data></Cell>
    <Cell ss:StyleID="s63"><Data ss:Type="Number">5.0063830497134802E-63</Data></Cell>
    <Cell ss:StyleID="s63"><Data ss:Type="Number">3.13814742384479E-62</Data></Cell>
    <Cell><Data ss:Type="String">no</Data></Cell>
   </Row>
   <Row ss:AutoFitHeight="0">
    <Cell><Data ss:Type="String">miR-4331</Data></Cell>
    <Cell><Data ss:Type="Number">8</Data></Cell>
    <Cell><Data ss:Type="Number">7</Data></Cell>
    <Cell><Data ss:Type="Number">0.53626958800000002</Data></Cell>
    <Cell><Data ss:Type="Number">0.73080641400000002</Data></Cell>
    <Cell><Data ss:Type="Number">0.44653085594946501</Data></Cell>
    <Cell><Data ss:Type="Number">0.60737616726717103</Data></Cell>
    <Cell><Data ss:Type="Number">0.73284354454301803</Data></Cell>
    <Cell><Data ss:Type="String">no</Data></Cell>
   </Row>
   <Row ss:AutoFitHeight="0">
    <Cell><Data ss:Type="String">miR-4332</Data></Cell>
    <Cell><Data ss:Type="Number">14</Data></Cell>
    <Cell><Data ss:Type="Number">4</Data></Cell>
    <Cell><Data ss:Type="Number">0.93847177900000001</Data></Cell>
    <Cell><Data ss:Type="Number">0.41760366500000001</Data></Cell>
    <Cell><Data ss:Type="Number">-1.1681789886592699</Data></Cell>
    <Cell><Data ss:Type="Number">0.21029676356964799</Data></Cell>
    <Cell><Data ss:Type="Number">0.28595909120317198</Data></Cell>
    <Cell><Data ss:Type="String">no</Data></Cell>
   </Row>
   <Row ss:AutoFitHeight="0">
    <Cell><Data ss:Type="String">miR-4333</Data></Cell>
    <Cell><Data ss:Type="Number">0.01</Data></Cell>
    <Cell><Data ss:Type="Number">0.01</Data></Cell>
    <Cell><Data ss:Type="Number">6.7033700000000002E-4</Data></Cell>
    <Cell><Data ss:Type="Number">1.044009E-3</Data></Cell>
    <Cell><Data ss:Type="Number">0.63917567655996299</Data></Cell>
    <Cell><Data ss:Type="Number">1</Data></Cell>
    <Cell><Data ss:Type="Number">1</Data></Cell>
    <Cell><Data ss:Type="String">no</Data></Cell>
   </Row>
   <Row ss:AutoFitHeight="0">
    <Cell><Data ss:Type="String">miR-4334-3p</Data></Cell>
    <Cell><Data ss:Type="Number">191</Data></Cell>
    <Cell><Data ss:Type="Number">117</Data></Cell>
    <Cell><Data ss:Type="Number">12.803436420000001</Data></Cell>
    <Cell><Data ss:Type="Number">12.214907200000001</Data></Cell>
    <Cell><Data ss:Type="Number">-6.7888175934070094E-2</Data></Cell>
    <Cell><Data ss:Type="Number">0.73059337416592696</Data></Cell>
    <Cell><Data ss:Type="Number">0.84960405955042195</Data></Cell>
    <Cell><Data ss:Type="String">no</Data></Cell>
   </Row>
   <Row ss:AutoFitHeight="0">
    <Cell><Data ss:Type="String">miR-4334-5p</Data></Cell>
    <Cell><Data ss:Type="Number">0.01</Data></Cell>
    <Cell><Data ss:Type="Number">0.01</Data></Cell>
    <Cell><Data ss:Type="Number">6.7033700000000002E-4</Data></Cell>
    <Cell><Data ss:Type="Number">1.044009E-3</Data></Cell>
    <Cell><Data ss:Type="Number">0.63917567655996299</Data></Cell>
    <Cell><Data ss:Type="Number">1</Data></Cell>
    <Cell><Data ss:Type="Number">1</Data></Cell>
    <Cell><Data ss:Type="String">no</Data></Cell>
   </Row>
   <Row ss:AutoFitHeight="0">
    <Cell><Data ss:Type="String">miR-4335</Data></Cell>
    <Cell><Data ss:Type="Number">0.01</Data></Cell>
    <Cell><Data ss:Type="Number">0.01</Data></Cell>
    <Cell><Data ss:Type="Number">6.7033700000000002E-4</Data></Cell>
    <Cell><Data ss:Type="Number">1.044009E-3</Data></Cell>
    <Cell><Data ss:Type="Number">0.63917567655996299</Data></Cell>
    <Cell><Data ss:Type="Number">1</Data></Cell>
    <Cell><Data ss:Type="Number">1</Data></Cell>
    <Cell><Data ss:Type="String">no</Data></Cell>
   </Row>
   <Row ss:AutoFitHeight="0">
    <Cell><Data ss:Type="String">miR-4336</Data></Cell>
    <Cell><Data ss:Type="Number">0.01</Data></Cell>
    <Cell><Data ss:Type="Number">0.01</Data></Cell>
    <Cell><Data ss:Type="Number">6.7033700000000002E-4</Data></Cell>
    <Cell><Data ss:Type="Number">1.044009E-3</Data></Cell>
    <Cell><Data ss:Type="Number">0.63917567655996299</Data></Cell>
    <Cell><Data ss:Type="Number">1</Data></Cell>
    <Cell><Data ss:Type="Number">1</Data></Cell>
    <Cell><Data ss:Type="String">no</Data></Cell>
   </Row>
   <Row ss:AutoFitHeight="0">
    <Cell><Data ss:Type="String">miR-4337</Data></Cell>
    <Cell><Data ss:Type="Number">0.01</Data></Cell>
    <Cell><Data ss:Type="Number">1</Data></Cell>
    <Cell><Data ss:Type="Number">6.7033700000000002E-4</Data></Cell>
    <Cell><Data ss:Type="Number">0.104400916</Data></Cell>
    <Cell><Data ss:Type="Number">7.2830320874354504</Data></Cell>
    <Cell><Data ss:Type="Number">1</Data></Cell>
    <Cell><Data ss:Type="Number">1</Data></Cell>
    <Cell><Data ss:Type="String">no</Data></Cell>
   </Row>
   <Row ss:AutoFitHeight="0">
    <Cell><Data ss:Type="String">miR-4338</Data></Cell>
    <Cell><Data ss:Type="Number">0.01</Data></Cell>
    <Cell><Data ss:Type="Number">0.01</Data></Cell>
    <Cell><Data ss:Type="Number">6.7033700000000002E-4</Data></Cell>
    <Cell><Data ss:Type="Number">1.044009E-3</Data></Cell>
    <Cell><Data ss:Type="Number">0.63917567655996299</Data></Cell>
    <Cell><Data ss:Type="Number">1</Data></Cell>
    <Cell><Data ss:Type="Number">1</Data></Cell>
    <Cell><Data ss:Type="String">no</Data></Cell>
   </Row>
   <Row ss:AutoFitHeight="0">
    <Cell><Data ss:Type="String">miR-4339</Data></Cell>
    <Cell><Data ss:Type="Number">0.01</Data></Cell>
    <Cell><Data ss:Type="Number">0.01</Data></Cell>
    <Cell><Data ss:Type="Number">6.7033700000000002E-4</Data></Cell>
    <Cell><Data ss:Type="Number">1.044009E-3</Data></Cell>
    <Cell><Data ss:Type="Number">0.63917567655996299</Data></Cell>
    <Cell><Data ss:Type="Number">1</Data></Cell>
    <Cell><Data ss:Type="Number">1</Data></Cell>
    <Cell><Data ss:Type="String">no</Data></Cell>
   </Row>
   <Row ss:AutoFitHeight="0">
    <Cell><Data ss:Type="String">miR-450a</Data></Cell>
    <Cell><Data ss:Type="Number">3136</Data></Cell>
    <Cell><Data ss:Type="Number">1563</Data></Cell>
    <Cell><Data ss:Type="Number">210.21767850000001</Data></Cell>
    <Cell><Data ss:Type="Number">163.17863209999999</Data></Cell>
    <Cell><Data ss:Type="Number">-0.36543184773361098</Data></Cell>
    <Cell ss:StyleID="s63"><Data ss:Type="Number">7.2427912109927904E-14</Data></Cell>
    <Cell ss:StyleID="s63"><Data ss:Type="Number">2.26999675759164E-13</Data></Cell>
    <Cell><Data ss:Type="String">no</Data></Cell>
   </Row>
   <Row ss:AutoFitHeight="0">
    <Cell><Data ss:Type="String">miR-450b-3p</Data></Cell>
    <Cell><Data ss:Type="Number">81</Data></Cell>
    <Cell><Data ss:Type="Number">38</Data></Cell>
    <Cell><Data ss:Type="Number">5.429729579</Data></Cell>
    <Cell><Data ss:Type="Number">3.9672348159999999</Data></Cell>
    <Cell><Data ss:Type="Number">-0.45274655672103697</Data></Cell>
    <Cell><Data ss:Type="Number">0.13647208168244601</Data></Cell>
    <Cell><Data ss:Type="Number">0.19377527620104201</Data></Cell>
    <Cell><Data ss:Type="String">no</Data></Cell>
   </Row>
   <Row ss:AutoFitHeight="0">
    <Cell><Data ss:Type="String">miR-450b-5p</Data></Cell>
    <Cell><Data ss:Type="Number">10548</Data></Cell>
    <Cell><Data ss:Type="Number">4146</Data></Cell>
    <Cell><Data ss:Type="Number">707.07145190000006</Data></Cell>
    <Cell><Data ss:Type="Number">432.8461987</Data></Cell>
    <Cell><Data ss:Type="Number">-0.70800152184738496</Data></Cell>
    <Cell ss:StyleID="s63"><Data ss:Type="Number">2.7391741442239099E-103</Data></Cell>
    <Cell ss:StyleID="s63"><Data ss:Type="Number">3.0607293698501898E-102</Data></Cell>
    <Cell><Data ss:Type="String">no</Data></Cell>
   </Row>
   <Row ss:AutoFitHeight="0">
    <Cell><Data ss:Type="String">miR-450c-3p</Data></Cell>
    <Cell><Data ss:Type="Number">263</Data></Cell>
    <Cell><Data ss:Type="Number">132</Data></Cell>
    <Cell><Data ss:Type="Number">17.629862710000001</Data></Cell>
    <Cell><Data ss:Type="Number">13.78092094</Data></Cell>
    <Cell><Data ss:Type="Number">-0.35534893742720203</Data></Cell>
    <Cell><Data ss:Type="Number">2.5414086742900299E-2</Data></Cell>
    <Cell><Data ss:Type="Number">4.21381954382282E-2</Data></Cell>
    <Cell><Data ss:Type="String">no</Data></Cell>
   </Row>
   <Row ss:AutoFitHeight="0">
    <Cell><Data ss:Type="String">miR-450c-5p</Data></Cell>
    <Cell><Data ss:Type="Number">5840</Data></Cell>
    <Cell><Data ss:Type="Number">4023</Data></Cell>
    <Cell><Data ss:Type="Number">391.47679929999998</Data></Cell>
    <Cell><Data ss:Type="Number">420.004886</Data></Cell>
    <Cell><Data ss:Type="Number">0.10147930178214</Data></Cell>
    <Cell><Data ss:Type="Number">5.0072755707151898E-3</Data></Cell>
    <Cell><Data ss:Type="Number">8.9990896620545796E-3</Data></Cell>
    <Cell><Data ss:Type="String">no</Data></Cell>
   </Row>
   <Row ss:AutoFitHeight="0">
    <Cell><Data ss:Type="String">miR-451</Data></Cell>
    <Cell><Data ss:Type="Number">13546</Data></Cell>
    <Cell><Data ss:Type="Number">16505</Data></Cell>
    <Cell><Data ss:Type="Number">908.03848000000005</Data></Cell>
    <Cell><Data ss:Type="Number">1723.1371220000001</Data></Cell>
    <Cell><Data ss:Type="Number">0.92421217030825598</Data></Cell>
    <Cell ss:StyleID="s63"><Data ss:Type="Number">7.2824786394922294E-272</Data></Cell>
    <Cell ss:StyleID="s63"><Data ss:Type="Number">3.11932835058251E-270</Data></Cell>
    <Cell><Data ss:Type="String">no</Data></Cell>
   </Row>
   <Row ss:AutoFitHeight="0">
    <Cell><Data ss:Type="String">miR-455</Data></Cell>
    <Cell><Data ss:Type="Number">314</Data></Cell>
    <Cell><Data ss:Type="Number">260</Data></Cell>
    <Cell><Data ss:Type="Number">21.048581330000001</Data></Cell>
    <Cell><Data ss:Type="Number">27.144238219999998</Data></Cell>
    <Cell><Data ss:Type="Number">0.36692299720087301</Data></Cell>
    <Cell><Data ss:Type="Number">3.2697699963468402E-3</Data></Cell>
    <Cell><Data ss:Type="Number">6.1338021099353202E-3</Data></Cell>
    <Cell><Data ss:Type="String">no</Data></Cell>
   </Row>
   <Row ss:AutoFitHeight="0">
    <Cell><Data ss:Type="String">miR-484</Data></Cell>
    <Cell><Data ss:Type="Number">0.01</Data></Cell>
    <Cell><Data ss:Type="Number">0.01</Data></Cell>
    <Cell><Data ss:Type="Number">6.7033700000000002E-4</Data></Cell>
    <Cell><Data ss:Type="Number">1.044009E-3</Data></Cell>
    <Cell><Data ss:Type="Number">0.63917567655996299</Data></Cell>
    <Cell><Data ss:Type="Number">1</Data></Cell>
    <Cell><Data ss:Type="Number">1</Data></Cell>
    <Cell><Data ss:Type="String">no</Data></Cell>
   </Row>
   <Row ss:AutoFitHeight="0">
    <Cell><Data ss:Type="String">miR-486</Data></Cell>
    <Cell><Data ss:Type="Number">5010</Data></Cell>
    <Cell><Data ss:Type="Number">1785</Data></Cell>
    <Cell><Data ss:Type="Number">335.83882949999997</Data></Cell>
    <Cell><Data ss:Type="Number">186.35563550000001</Data></Cell>
    <Cell><Data ss:Type="Number">-0.84971059588059805</Data></Cell>
    <Cell ss:StyleID="s63"><Data ss:Type="Number">3.6347477324761802E-86</Data></Cell>
    <Cell ss:StyleID="s63"><Data ss:Type="Number">3.1137672241546001E-85</Data></Cell>
    <Cell><Data ss:Type="String">no</Data></Cell>
   </Row>
   <Row ss:AutoFitHeight="0">
    <Cell><Data ss:Type="String">miR-487b</Data></Cell>
    <Cell><Data ss:Type="Number">122</Data></Cell>
    <Cell><Data ss:Type="Number">84</Data></Cell>
    <Cell><Data ss:Type="Number">8.1781112179999997</Data></Cell>
    <Cell><Data ss:Type="Number">8.7696769630000002</Data></Cell>
    <Cell><Data ss:Type="Number">0.100756018108779</Data></Cell>
    <Cell><Data ss:Type="Number">0.67379243244403397</Data></Cell>
    <Cell><Data ss:Type="Number">0.79799380247980101</Data></Cell>
    <Cell><Data ss:Type="String">no</Data></Cell>
   </Row>
   <Row ss:AutoFitHeight="0">
    <Cell><Data ss:Type="String">miR-490</Data></Cell>
    <Cell><Data ss:Type="Number">0.01</Data></Cell>
    <Cell><Data ss:Type="Number">2</Data></Cell>
    <Cell><Data ss:Type="Number">6.7033700000000002E-4</Data></Cell>
    <Cell><Data ss:Type="Number">0.20880183199999999</Data></Cell>
    <Cell><Data ss:Type="Number">8.2830320874354495</Data></Cell>
    <Cell><Data ss:Type="Number">0.50002499875012996</Data></Cell>
    <Cell><Data ss:Type="Number">0.62058882798714898</Data></Cell>
    <Cell><Data ss:Type="String">no</Data></Cell>
   </Row>
   <Row ss:AutoFitHeight="0">
    <Cell><Data ss:Type="String">miR-491</Data></Cell>
    <Cell><Data ss:Type="Number">92</Data></Cell>
    <Cell><Data ss:Type="Number">46</Data></Cell>
    <Cell><Data ss:Type="Number">6.167100263</Data></Cell>
    <Cell><Data ss:Type="Number">4.8024421459999997</Data></Cell>
    <Cell><Data ss:Type="Number">-0.36082406728621402</Data></Cell>
    <Cell><Data ss:Type="Number">0.192961712620071</Data></Cell>
    <Cell><Data ss:Type="Number">0.26661914055568903</Data></Cell>
    <Cell><Data ss:Type="String">no</Data></Cell>
   </Row>
   <Row ss:AutoFitHeight="0">
    <Cell><Data ss:Type="String">miR-494</Data></Cell>
    <Cell><Data ss:Type="Number">0.01</Data></Cell>
    <Cell><Data ss:Type="Number">0.01</Data></Cell>
    <Cell><Data ss:Type="Number">6.7033700000000002E-4</Data></Cell>
    <Cell><Data ss:Type="Number">1.044009E-3</Data></Cell>
    <Cell><Data ss:Type="Number">0.63917567655996299</Data></Cell>
    <Cell><Data ss:Type="Number">1</Data></Cell>
    <Cell><Data ss:Type="Number">1</Data></Cell>
    <Cell><Data ss:Type="String">no</Data></Cell>
   </Row>
   <Row ss:AutoFitHeight="0">
    <Cell><Data ss:Type="String">miR-497</Data></Cell>
    <Cell><Data ss:Type="Number">301</Data></Cell>
    <Cell><Data ss:Type="Number">158</Data></Cell>
    <Cell><Data ss:Type="Number">20.17714325</Data></Cell>
    <Cell><Data ss:Type="Number">16.495344759999998</Data></Cell>
    <Cell><Data ss:Type="Number">-0.29066299594747402</Data></Cell>
    <Cell><Data ss:Type="Number">4.82832584953048E-2</Data></Cell>
    <Cell><Data ss:Type="Number">7.5204832929050502E-2</Data></Cell>
    <Cell><Data ss:Type="String">no</Data></Cell>
   </Row>
   <Row ss:AutoFitHeight="0">
    <Cell><Data ss:Type="String">miR-499-3p</Data></Cell>
    <Cell><Data ss:Type="Number">20</Data></Cell>
    <Cell><Data ss:Type="Number">99</Data></Cell>
    <Cell><Data ss:Type="Number">1.3406739700000001</Data></Cell>
    <Cell><Data ss:Type="Number">10.33569071</Data></Cell>
    <Cell><Data ss:Type="Number">2.9466044587650599</Data></Cell>
    <Cell ss:StyleID="s63"><Data ss:Type="Number">2.026403628423E-22</Data></Cell>
    <Cell ss:StyleID="s63"><Data ss:Type="Number">7.54761931166247E-22</Data></Cell>
    <Cell><Data ss:Type="String">yes</Data></Cell>
   </Row>
   <Row ss:AutoFitHeight="0">
    <Cell><Data ss:Type="String">miR-499-5p</Data></Cell>
    <Cell><Data ss:Type="Number">7208</Data></Cell>
    <Cell><Data ss:Type="Number">10804</Data></Cell>
    <Cell><Data ss:Type="Number">483.17889889999998</Data></Cell>
    <Cell><Data ss:Type="Number">1127.9474990000001</Data></Cell>
    <Cell><Data ss:Type="Number">1.22307056154831</Data></Cell>
    <Cell><Data ss:Type="Number">0</Data></Cell>
    <Cell><Data ss:Type="Number">0</Data></Cell>
    <Cell><Data ss:Type="String">yes</Data></Cell>
   </Row>
   <Row ss:AutoFitHeight="0">
    <Cell><Data ss:Type="String">miR-500</Data></Cell>
    <Cell><Data ss:Type="Number">390</Data></Cell>
    <Cell><Data ss:Type="Number">283</Data></Cell>
    <Cell><Data ss:Type="Number">26.14314242</Data></Cell>
    <Cell><Data ss:Type="Number">29.54545929</Data></Cell>
    <Cell><Data ss:Type="Number">0.176503861777422</Data></Cell>
    <Cell><Data ss:Type="Number">0.13581893991920399</Data></Cell>
    <Cell><Data ss:Type="Number">0.19377527620104201</Data></Cell>
    <Cell><Data ss:Type="String">no</Data></Cell>
   </Row>
   <Row ss:AutoFitHeight="0">
    <Cell><Data ss:Type="String">miR-503</Data></Cell>
    <Cell><Data ss:Type="Number">1763</Data></Cell>
    <Cell><Data ss:Type="Number">1164</Data></Cell>
    <Cell><Data ss:Type="Number">118.18041049999999</Data></Cell>
    <Cell><Data ss:Type="Number">121.5226665</Data></Cell>
    <Cell><Data ss:Type="Number">4.0234516265121097E-2</Data></Cell>
    <Cell><Data ss:Type="Number">0.50226644444096102</Data></Cell>
    <Cell><Data ss:Type="Number">0.62058882798714898</Data></Cell>
    <Cell><Data ss:Type="String">no</Data></Cell>
   </Row>
   <Row ss:AutoFitHeight="0">
    <Cell><Data ss:Type="String">miR-504</Data></Cell>
    <Cell><Data ss:Type="Number">715</Data></Cell>
    <Cell><Data ss:Type="Number">495</Data></Cell>
    <Cell><Data ss:Type="Number">47.92909444</Data></Cell>
    <Cell><Data ss:Type="Number">51.678453529999999</Data></Cell>
    <Cell><Data ss:Type="Number">0.10866121593944</Data></Cell>
    <Cell><Data ss:Type="Number">0.22505299142892399</Data></Cell>
    <Cell><Data ss:Type="Number">0.304413783143334</Data></Cell>
    <Cell><Data ss:Type="String">no</Data></Cell>
   </Row>
   <Row ss:AutoFitHeight="0">
    <Cell><Data ss:Type="String">miR-505</Data></Cell>
    <Cell><Data ss:Type="Number">1290</Data></Cell>
    <Cell><Data ss:Type="Number">663</Data></Cell>
    <Cell><Data ss:Type="Number">86.473471079999996</Data></Cell>
    <Cell><Data ss:Type="Number">69.217807460000003</Data></Cell>
    <Cell><Data ss:Type="Number">-0.32111435733653998</Data></Cell>
    <Cell ss:StyleID="s63"><Data ss:Type="Number">8.2992719551326194E-6</Data></Cell>
    <Cell ss:StyleID="s63"><Data ss:Type="Number">1.90438651113311E-5</Data></Cell>
    <Cell><Data ss:Type="String">no</Data></Cell>
   </Row>
   <Row ss:AutoFitHeight="0">
    <Cell><Data ss:Type="String">miR-532-3p</Data></Cell>
    <Cell><Data ss:Type="Number">2577</Data></Cell>
    <Cell><Data ss:Type="Number">1790</Data></Cell>
    <Cell><Data ss:Type="Number">172.74584110000001</Data></Cell>
    <Cell><Data ss:Type="Number">186.87764000000001</Data></Cell>
    <Cell><Data ss:Type="Number">0.113442982467806</Data></Cell>
    <Cell><Data ss:Type="Number">2.1710581427551699E-2</Data></Cell>
    <Cell><Data ss:Type="Number">3.6231294979745303E-2</Data></Cell>
    <Cell><Data ss:Type="String">no</Data></Cell>
   </Row>
   <Row ss:AutoFitHeight="0">
    <Cell><Data ss:Type="String">miR-532-5p</Data></Cell>
    <Cell><Data ss:Type="Number">10497</Data></Cell>
    <Cell><Data ss:Type="Number">5139</Data></Cell>
    <Cell><Data ss:Type="Number">703.65273330000002</Data></Cell>
    <Cell><Data ss:Type="Number">536.51630850000004</Data></Cell>
    <Cell><Data ss:Type="Number">-0.39124158034826501</Data></Cell>
    <Cell ss:StyleID="s63"><Data ss:Type="Number">7.4402163677542996E-35</Data></Cell>
    <Cell ss:StyleID="s63"><Data ss:Type="Number">3.5409918639126902E-34</Data></Cell>
    <Cell><Data ss:Type="String">no</Data></Cell>
   </Row>
   <Row ss:AutoFitHeight="0">
    <Cell><Data ss:Type="String">miR-542-3p</Data></Cell>
    <Cell><Data ss:Type="Number">101450</Data></Cell>
    <Cell><Data ss:Type="Number">49913</Data></Cell>
    <Cell><Data ss:Type="Number">6800.568714</Data></Cell>
    <Cell><Data ss:Type="Number">5210.962931</Data></Cell>
    <Cell><Data ss:Type="Number">-0.38410540829963902</Data></Cell>
    <Cell ss:StyleID="s63"><Data ss:Type="Number">5.17248138130715E-69</Data></Cell>
    <Cell ss:StyleID="s63"><Data ss:Type="Number">3.4085326025536901E-68</Data></Cell>
    <Cell><Data ss:Type="String">no</Data></Cell>
   </Row>
   <Row ss:AutoFitHeight="0">
    <Cell><Data ss:Type="String">miR-542-5p</Data></Cell>
    <Cell><Data ss:Type="Number">2848</Data></Cell>
    <Cell><Data ss:Type="Number">2697</Data></Cell>
    <Cell><Data ss:Type="Number">190.91197339999999</Data></Cell>
    <Cell><Data ss:Type="Number">281.56927109999998</Data></Cell>
    <Cell><Data ss:Type="Number">0.56058230798894604</Data></Cell>
    <Cell ss:StyleID="s63"><Data ss:Type="Number">2.5613211862425398E-37</Data></Cell>
    <Cell ss:StyleID="s63"><Data ss:Type="Number">1.29070498993006E-36</Data></Cell>
    <Cell><Data ss:Type="String">no</Data></Cell>
   </Row>
   <Row ss:AutoFitHeight="0">
    <Cell><Data ss:Type="String">miR-545</Data></Cell>
    <Cell><Data ss:Type="Number">71</Data></Cell>
    <Cell><Data ss:Type="Number">49</Data></Cell>
    <Cell><Data ss:Type="Number">4.7593925940000004</Data></Cell>
    <Cell><Data ss:Type="Number">5.115644895</Data></Cell>
    <Cell><Data ss:Type="Number">0.10413865750477599</Data></Cell>
    <Cell><Data ss:Type="Number">0.78318022332009596</Data></Cell>
    <Cell><Data ss:Type="Number">0.90258886723437104</Data></Cell>
    <Cell><Data ss:Type="String">no</Data></Cell>
   </Row>
   <Row ss:AutoFitHeight="0">
    <Cell><Data ss:Type="String">miR-545*</Data></Cell>
    <Cell><Data ss:Type="Number">91</Data></Cell>
    <Cell><Data ss:Type="Number">24</Data></Cell>
    <Cell><Data ss:Type="Number">6.1000665639999996</Data></Cell>
    <Cell><Data ss:Type="Number">2.5056219890000002</Data></Cell>
    <Cell><Data ss:Type="Number">-1.28365620677324</Data></Cell>
    <Cell ss:StyleID="s63"><Data ss:Type="Number">4.1044077106101101E-5</Data></Cell>
    <Cell ss:StyleID="s63"><Data ss:Type="Number">8.6461703412032707E-5</Data></Cell>
    <Cell><Data ss:Type="String">yes</Data></Cell>
   </Row>
   <Row ss:AutoFitHeight="0">
    <Cell><Data ss:Type="String">miR-574</Data></Cell>
    <Cell><Data ss:Type="Number">854</Data></Cell>
    <Cell><Data ss:Type="Number">368</Data></Cell>
    <Cell><Data ss:Type="Number">57.24677853</Data></Cell>
    <Cell><Data ss:Type="Number">38.419537169999998</Data></Cell>
    <Cell><Data ss:Type="Number">-0.57535437081787</Data></Cell>
    <Cell ss:StyleID="s63"><Data ss:Type="Number">2.77320177177766E-10</Data></Cell>
    <Cell ss:StyleID="s63"><Data ss:Type="Number">7.5022405825985002E-10</Data></Cell>
    <Cell><Data ss:Type="String">no</Data></Cell>
   </Row>
   <Row ss:AutoFitHeight="0">
    <Cell><Data ss:Type="String">miR-615</Data></Cell>
    <Cell><Data ss:Type="Number">32</Data></Cell>
    <Cell><Data ss:Type="Number">17</Data></Cell>
    <Cell><Data ss:Type="Number">2.1450783520000001</Data></Cell>
    <Cell><Data ss:Type="Number">1.774815576</Data></Cell>
    <Cell><Data ss:Type="Number">-0.27336122555454601</Data></Cell>
    <Cell><Data ss:Type="Number">0.66584462194729199</Data></Cell>
    <Cell><Data ss:Type="Number">0.79223179555765699</Data></Cell>
    <Cell><Data ss:Type="String">no</Data></Cell>
   </Row>
   <Row ss:AutoFitHeight="0">
    <Cell><Data ss:Type="String">miR-628</Data></Cell>
    <Cell><Data ss:Type="Number">457</Data></Cell>
    <Cell><Data ss:Type="Number">383</Data></Cell>
    <Cell><Data ss:Type="Number">30.63440022</Data></Cell>
    <Cell><Data ss:Type="Number">39.985550910000001</Data></Cell>
    <Cell><Data ss:Type="Number">0.38432615951009802</Data></Cell>
    <Cell><Data ss:Type="Number">2.0905963462463999E-4</Data></Cell>
    <Cell><Data ss:Type="Number">4.3329295240751998E-4</Data></Cell>
    <Cell><Data ss:Type="String">no</Data></Cell>
   </Row>
   <Row ss:AutoFitHeight="0">
    <Cell><Data ss:Type="String">miR-652</Data></Cell>
    <Cell><Data ss:Type="Number">9</Data></Cell>
    <Cell><Data ss:Type="Number">13</Data></Cell>
    <Cell><Data ss:Type="Number">0.60330328700000002</Data></Cell>
    <Cell><Data ss:Type="Number">1.357211911</Data></Cell>
    <Cell><Data ss:Type="Number">1.1696906486356999</Data></Cell>
    <Cell><Data ss:Type="Number">9.3326678984443398E-2</Data></Cell>
    <Cell><Data ss:Type="Number">0.13877999204066199</Data></Cell>
    <Cell><Data ss:Type="String">no</Data></Cell>
   </Row>
   <Row ss:AutoFitHeight="0">
    <Cell><Data ss:Type="String">miR-664-3p</Data></Cell>
    <Cell><Data ss:Type="Number">665</Data></Cell>
    <Cell><Data ss:Type="Number">359</Data></Cell>
    <Cell><Data ss:Type="Number">44.577409510000003</Data></Cell>
    <Cell><Data ss:Type="Number">37.479928919999999</Data></Cell>
    <Cell><Data ss:Type="Number">-0.250194563939168</Data></Cell>
    <Cell><Data ss:Type="Number">9.9863926516512106E-3</Data></Cell>
    <Cell><Data ss:Type="Number">1.7341235888340301E-2</Data></Cell>
    <Cell><Data ss:Type="String">no</Data></Cell>
   </Row>
   <Row ss:AutoFitHeight="0">
    <Cell><Data ss:Type="String">miR-664-5p</Data></Cell>
    <Cell><Data ss:Type="Number">205</Data></Cell>
    <Cell><Data ss:Type="Number">62</Data></Cell>
    <Cell><Data ss:Type="Number">13.74190819</Data></Cell>
    <Cell><Data ss:Type="Number">6.4728568060000002</Data></Cell>
    <Cell><Data ss:Type="Number">-1.0861078557921</Data></Cell>
    <Cell ss:StyleID="s63"><Data ss:Type="Number">6.8485713358536698E-8</Data></Cell>
    <Cell ss:StyleID="s63"><Data ss:Type="Number">1.72557140521019E-7</Data></Cell>
    <Cell><Data ss:Type="String">yes</Data></Cell>
   </Row>
   <Row ss:AutoFitHeight="0">
    <Cell><Data ss:Type="String">miR-676-3p</Data></Cell>
    <Cell><Data ss:Type="Number">702</Data></Cell>
    <Cell><Data ss:Type="Number">757</Data></Cell>
    <Cell><Data ss:Type="Number">47.057656350000002</Data></Cell>
    <Cell><Data ss:Type="Number">79.031493580000003</Data></Cell>
    <Cell><Data ss:Type="Number">0.74799820259961802</Data></Cell>
    <Cell ss:StyleID="s63"><Data ss:Type="Number">3.3437270555473601E-21</Data></Cell>
    <Cell ss:StyleID="s63"><Data ss:Type="Number">1.2276255046795301E-20</Data></Cell>
    <Cell><Data ss:Type="String">no</Data></Cell>
   </Row>
   <Row ss:AutoFitHeight="0">
    <Cell><Data ss:Type="String">miR-676-5p</Data></Cell>
    <Cell><Data ss:Type="Number">10</Data></Cell>
    <Cell><Data ss:Type="Number">1</Data></Cell>
    <Cell><Data ss:Type="Number">0.67033698500000005</Data></Cell>
    <Cell><Data ss:Type="Number">0.104400916</Data></Cell>
    <Cell><Data ss:Type="Number">-2.68275216494373</Data></Cell>
    <Cell><Data ss:Type="Number">0.109462886227619</Data></Cell>
    <Cell><Data ss:Type="Number">0.15804472899156299</Data></Cell>
    <Cell><Data ss:Type="String">no</Data></Cell>
   </Row>
   <Row ss:AutoFitHeight="0">
    <Cell><Data ss:Type="String">miR-7</Data></Cell>
    <Cell><Data ss:Type="Number">9112</Data></Cell>
    <Cell><Data ss:Type="Number">2123</Data></Cell>
    <Cell><Data ss:Type="Number">610.81106079999995</Data></Cell>
    <Cell><Data ss:Type="Number">221.6431451</Data></Cell>
    <Cell><Data ss:Type="Number">-1.4624874432077899</Data></Cell>
    <Cell><Data ss:Type="Number">0</Data></Cell>
    <Cell><Data ss:Type="Number">0</Data></Cell>
    <Cell><Data ss:Type="String">yes</Data></Cell>
   </Row>
   <Row ss:AutoFitHeight="0">
    <Cell><Data ss:Type="String">miR-708-3p</Data></Cell>
    <Cell><Data ss:Type="Number">87</Data></Cell>
    <Cell><Data ss:Type="Number">75</Data></Cell>
    <Cell><Data ss:Type="Number">5.8319317699999997</Data></Cell>
    <Cell><Data ss:Type="Number">7.8300687169999996</Data></Cell>
    <Cell><Data ss:Type="Number">0.42505112759935698</Data></Cell>
    <Cell><Data ss:Type="Number">8.3860533504537704E-2</Data></Cell>
    <Cell><Data ss:Type="Number">0.12677739476862501</Data></Cell>
    <Cell><Data ss:Type="String">no</Data></Cell>
   </Row>
   <Row ss:AutoFitHeight="0">
    <Cell><Data ss:Type="String">miR-708-5p</Data></Cell>
    <Cell><Data ss:Type="Number">924</Data></Cell>
    <Cell><Data ss:Type="Number">429</Data></Cell>
    <Cell><Data ss:Type="Number">61.939137420000002</Data></Cell>
    <Cell><Data ss:Type="Number">44.787993059999998</Data></Cell>
    <Cell><Data ss:Type="Number">-0.46773927102031299</Data></Cell>
    <Cell ss:StyleID="s63"><Data ss:Type="Number">5.89276904836357E-8</Data></Cell>
    <Cell ss:StyleID="s63"><Data ss:Type="Number">1.4994471736925101E-7</Data></Cell>
    <Cell><Data ss:Type="String">no</Data></Cell>
   </Row>
   <Row ss:AutoFitHeight="0">
    <Cell><Data ss:Type="String">miR-744</Data></Cell>
    <Cell><Data ss:Type="Number">404</Data></Cell>
    <Cell><Data ss:Type="Number">177</Data></Cell>
    <Cell><Data ss:Type="Number">27.081614200000001</Data></Cell>
    <Cell><Data ss:Type="Number">18.478962169999999</Data></Cell>
    <Cell><Data ss:Type="Number">-0.55143000007804899</Data></Cell>
    <Cell ss:StyleID="s63"><Data ss:Type="Number">2.69075881269567E-5</Data></Cell>
    <Cell ss:StyleID="s63"><Data ss:Type="Number">5.8111345786788803E-5</Data></Cell>
    <Cell><Data ss:Type="String">no</Data></Cell>
   </Row>
   <Row ss:AutoFitHeight="0">
    <Cell><Data ss:Type="String">miR-758</Data></Cell>
    <Cell><Data ss:Type="Number">3994</Data></Cell>
    <Cell><Data ss:Type="Number">2044</Data></Cell>
    <Cell><Data ss:Type="Number">267.73259189999999</Data></Cell>
    <Cell><Data ss:Type="Number">213.39547279999999</Data></Cell>
    <Cell><Data ss:Type="Number">-0.32726320369978801</Data></Cell>
    <Cell ss:StyleID="s63"><Data ss:Type="Number">1.0927311947712599E-13</Data></Cell>
    <Cell ss:StyleID="s63"><Data ss:Type="Number">3.3835170729664302E-13</Data></Cell>
    <Cell><Data ss:Type="String">no</Data></Cell>
   </Row>
   <Row ss:AutoFitHeight="0">
    <Cell><Data ss:Type="String">miR-769-3p</Data></Cell>
    <Cell><Data ss:Type="Number">21</Data></Cell>
    <Cell><Data ss:Type="Number">10</Data></Cell>
    <Cell><Data ss:Type="Number">1.4077076690000001</Data></Cell>
    <Cell><Data ss:Type="Number">1.044009162</Data></Cell>
    <Cell><Data ss:Type="Number">-0.43121339569643202</Data></Cell>
    <Cell><Data ss:Type="Number">0.58494884201277697</Data></Cell>
    <Cell><Data ss:Type="Number">0.71247323411035002</Data></Cell>
    <Cell><Data ss:Type="String">no</Data></Cell>
   </Row>
   <Row ss:AutoFitHeight="0">
    <Cell><Data ss:Type="String">miR-769-5p</Data></Cell>
    <Cell><Data ss:Type="Number">1635</Data></Cell>
    <Cell><Data ss:Type="Number">786</Data></Cell>
    <Cell><Data ss:Type="Number">109.6000971</Data></Cell>
    <Cell><Data ss:Type="Number">82.059120149999998</Data></Cell>
    <Cell><Data ss:Type="Number">-0.41751348581515302</Data></Cell>
    <Cell ss:StyleID="s63"><Data ss:Type="Number">1.6628429473983301E-10</Data></Cell>
    <Cell ss:StyleID="s63"><Data ss:Type="Number">4.5951681449609699E-10</Data></Cell>
    <Cell><Data ss:Type="String">no</Data></Cell>
   </Row>
   <Row ss:AutoFitHeight="0">
    <Cell><Data ss:Type="String">miR-885-3p</Data></Cell>
    <Cell><Data ss:Type="Number">2</Data></Cell>
    <Cell><Data ss:Type="Number">0.01</Data></Cell>
    <Cell><Data ss:Type="Number">0.134067397</Data></Cell>
    <Cell><Data ss:Type="Number">1.044009E-3</Data></Cell>
    <Cell><Data ss:Type="Number">-7.0046804809318601</Data></Cell>
    <Cell><Data ss:Type="Number">0.50002499875012996</Data></Cell>
    <Cell><Data ss:Type="Number">0.62058882798714898</Data></Cell>
    <Cell><Data ss:Type="String">no</Data></Cell>
   </Row>
   <Row ss:AutoFitHeight="0">
    <Cell><Data ss:Type="String">miR-885-5p</Data></Cell>
    <Cell><Data ss:Type="Number">75</Data></Cell>
    <Cell><Data ss:Type="Number">25</Data></Cell>
    <Cell><Data ss:Type="Number">5.0275273880000002</Data></Cell>
    <Cell><Data ss:Type="Number">2.6100229060000002</Data></Cell>
    <Cell><Data ss:Type="Number">-0.94578656760449098</Data></Cell>
    <Cell><Data ss:Type="Number">5.1815821717651504E-3</Data></Cell>
    <Cell><Data ss:Type="Number">9.24768484821974E-3</Data></Cell>
    <Cell><Data ss:Type="String">no</Data></Cell>
   </Row>
   <Row ss:AutoFitHeight="0">
    <Cell><Data ss:Type="String">miR-9-1</Data></Cell>
    <Cell><Data ss:Type="Number">177</Data></Cell>
    <Cell><Data ss:Type="Number">181</Data></Cell>
    <Cell><Data ss:Type="Number">11.86496464</Data></Cell>
    <Cell><Data ss:Type="Number">18.896565840000001</Data></Cell>
    <Cell><Data ss:Type="Number">0.67141626963434597</Data></Cell>
    <Cell ss:StyleID="s63"><Data ss:Type="Number">2.03599005051801E-5</Data></Cell>
    <Cell ss:StyleID="s63"><Data ss:Type="Number">4.4722174613942598E-5</Data></Cell>
    <Cell><Data ss:Type="String">no</Data></Cell>
   </Row>
   <Row ss:AutoFitHeight="0">
    <Cell><Data ss:Type="String">miR-9-2</Data></Cell>
    <Cell><Data ss:Type="Number">180</Data></Cell>
    <Cell><Data ss:Type="Number">182</Data></Cell>
    <Cell><Data ss:Type="Number">12.06606573</Data></Cell>
    <Cell><Data ss:Type="Number">19.00096675</Data></Cell>
    <Cell><Data ss:Type="Number">0.65511747669789799</Data></Cell>
    <Cell ss:StyleID="s63"><Data ss:Type="Number">2.9438725262074899E-5</Data></Cell>
    <Cell ss:StyleID="s63"><Data ss:Type="Number">6.3047936602943797E-5</Data></Cell>
    <Cell><Data ss:Type="String">no</Data></Cell>
   </Row>
   <Row ss:AutoFitHeight="0">
    <Cell><Data ss:Type="String">miR-92a</Data></Cell>
    <Cell><Data ss:Type="Number">30757</Data></Cell>
    <Cell><Data ss:Type="Number">17968</Data></Cell>
    <Cell><Data ss:Type="Number">2061.7554650000002</Data></Cell>
    <Cell><Data ss:Type="Number">1875.875663</Data></Cell>
    <Cell><Data ss:Type="Number">-0.136309025513626</Data></Cell>
    <Cell ss:StyleID="s63"><Data ss:Type="Number">2.6414239493072299E-8</Data></Cell>
    <Cell ss:StyleID="s63"><Data ss:Type="Number">6.7884595497195901E-8</Data></Cell>
    <Cell><Data ss:Type="String">no</Data></Cell>
   </Row>
   <Row ss:AutoFitHeight="0">
    <Cell><Data ss:Type="String">miR-92b-3p</Data></Cell>
    <Cell><Data ss:Type="Number">100</Data></Cell>
    <Cell><Data ss:Type="Number">71</Data></Cell>
    <Cell><Data ss:Type="Number">6.7033698509999997</Data></Cell>
    <Cell><Data ss:Type="Number">7.4124650519999999</Data></Cell>
    <Cell><Data ss:Type="Number">0.14506686257246701</Data></Cell>
    <Cell><Data ss:Type="Number">0.59084458862962097</Data></Cell>
    <Cell><Data ss:Type="Number">0.71625971357458795</Data></Cell>
    <Cell><Data ss:Type="String">no</Data></Cell>
   </Row>
   <Row ss:AutoFitHeight="0">
    <Cell><Data ss:Type="String">miR-92b-5p</Data></Cell>
    <Cell><Data ss:Type="Number">0.01</Data></Cell>
    <Cell><Data ss:Type="Number">0.01</Data></Cell>
    <Cell><Data ss:Type="Number">6.7033700000000002E-4</Data></Cell>
    <Cell><Data ss:Type="Number">1.044009E-3</Data></Cell>
    <Cell><Data ss:Type="Number">0.63917567655996299</Data></Cell>
    <Cell><Data ss:Type="Number">1</Data></Cell>
    <Cell><Data ss:Type="Number">1</Data></Cell>
    <Cell><Data ss:Type="String">no</Data></Cell>
   </Row>
   <Row ss:AutoFitHeight="0">
    <Cell><Data ss:Type="String">miR-935</Data></Cell>
    <Cell><Data ss:Type="Number">82</Data></Cell>
    <Cell><Data ss:Type="Number">65</Data></Cell>
    <Cell><Data ss:Type="Number">5.4967632780000004</Data></Cell>
    <Cell><Data ss:Type="Number">6.7860595540000004</Data></Cell>
    <Cell><Data ss:Type="Number">0.303991741067898</Data></Cell>
    <Cell><Data ss:Type="Number">0.246590358974836</Data></Cell>
    <Cell><Data ss:Type="Number">0.32333531763537099</Data></Cell>
    <Cell><Data ss:Type="String">no</Data></Cell>
   </Row>
   <Row ss:AutoFitHeight="0">
    <Cell><Data ss:Type="String">miR-95</Data></Cell>
    <Cell><Data ss:Type="Number">3933</Data></Cell>
    <Cell><Data ss:Type="Number">2854</Data></Cell>
    <Cell><Data ss:Type="Number">263.64353620000003</Data></Cell>
    <Cell><Data ss:Type="Number">297.96021489999998</Data></Cell>
    <Cell><Data ss:Type="Number">0.176531081558674</Data></Cell>
    <Cell ss:StyleID="s63"><Data ss:Type="Number">1.8577794967840598E-5</Data></Cell>
    <Cell ss:StyleID="s63"><Data ss:Type="Number">4.1159425058060598E-5</Data></Cell>
    <Cell><Data ss:Type="String">no</Data></Cell>
   </Row>
   <Row ss:AutoFitHeight="0">
    <Cell><Data ss:Type="String">miR-98</Data></Cell>
    <Cell><Data ss:Type="Number">10037</Data></Cell>
    <Cell><Data ss:Type="Number">5299</Data></Cell>
    <Cell><Data ss:Type="Number">672.81723199999999</Data></Cell>
    <Cell><Data ss:Type="Number">553.22045509999998</Data></Cell>
    <Cell><Data ss:Type="Number">-0.28236015542009502</Data></Cell>
    <Cell ss:StyleID="s63"><Data ss:Type="Number">7.0129573138232501E-19</Data></Cell>
    <Cell ss:StyleID="s63"><Data ss:Type="Number">2.4031067062034299E-18</Data></Cell>
    <Cell><Data ss:Type="String">no</Data></Cell>
   </Row>
   <Row ss:AutoFitHeight="0">
    <Cell><Data ss:Type="String">miR-99a</Data></Cell>
    <Cell><Data ss:Type="Number">12532</Data></Cell>
    <Cell><Data ss:Type="Number">6487</Data></Cell>
    <Cell><Data ss:Type="Number">840.06630970000003</Data></Cell>
    <Cell><Data ss:Type="Number">677.24874350000005</Data></Cell>
    <Cell><Data ss:Type="Number">-0.31081739811800602</Data></Cell>
    <Cell ss:StyleID="s63"><Data ss:Type="Number">3.4435997489950898E-25</Data></Cell>
    <Cell ss:StyleID="s63"><Data ss:Type="Number">1.3615463622949799E-24</Data></Cell>
    <Cell><Data ss:Type="String">no</Data></Cell>
   </Row>
   <Row ss:AutoFitHeight="0">
    <Cell><Data ss:Type="String">miR-99b</Data></Cell>
    <Cell><Data ss:Type="Number">8256</Data></Cell>
    <Cell><Data ss:Type="Number">3017</Data></Cell>
    <Cell><Data ss:Type="Number">553.43021490000001</Data></Cell>
    <Cell><Data ss:Type="Number">314.97756420000002</Data></Cell>
    <Cell><Data ss:Type="Number">-0.81315234167545702</Data></Cell>
    <Cell ss:StyleID="s63"><Data ss:Type="Number">1.25472330901842E-113</Data></Cell>
    <Cell ss:StyleID="s63"><Data ss:Type="Number">1.5355423353225399E-112</Data></Cell>
    <Cell><Data ss:Type="String">no</Data></Cell>
   </Row>
  </Table>
  <WorksheetOptions xmlns="urn:schemas-microsoft-com:office:excel">
   <PageSetup>
    <Header x:Margin="0.3"/>
    <Footer x:Margin="0.3"/>
    <PageMargins x:Bottom="0.75" x:Left="0.7" x:Right="0.7" x:Top="0.75"/>
   </PageSetup>
   <Unsynced/>
   <Print>
    <ValidPrinterInfo/>
    <PaperSizeIndex>9</PaperSizeIndex>
    <HorizontalResolution>600</HorizontalResolution>
    <VerticalResolution>600</VerticalResolution>
   </Print>
   <Selected/>
   <Panes>
    <Pane>
     <Number>3</Number>
     <ActiveRow>7</ActiveRow>
     <ActiveCol>10</ActiveCol>
    </Pane>
   </Panes>
   <ProtectObjects>False</ProtectObjects>
   <ProtectScenarios>False</ProtectScenarios>
  </WorksheetOptions>
 </Worksheet>
 <Worksheet ss:Name="miLR28P-VS-miLT28P">
  <Table ss:ExpandedColumnCount="9" ss:ExpandedRowCount="258" x:FullColumns="1" x:FullRows="1" ss:DefaultColumnWidth="54" ss:DefaultRowHeight="13.5">
   <Column ss:Index="2" ss:Width="54.75" ss:Span="4"/>
   <Column ss:Index="7" ss:Width="63" ss:Span="1"/>
   <Row ss:AutoFitHeight="0">
    <Cell><Data ss:Type="String">GeneID</Data></Cell>
    <Cell><Data ss:Type="String">miLR28P_count</Data></Cell>
    <Cell><Data ss:Type="String">miLT28P_count</Data></Cell>
    <Cell><Data ss:Type="String">miLR28P_rpkm</Data></Cell>
    <Cell><Data ss:Type="String">miLT28P_rpkm</Data></Cell>
    <Cell><Data ss:Type="String">log2 Ratio(miLT28P/miLR28P)</Data></Cell>
    <Cell><Data ss:Type="String">Pvalue</Data></Cell>
    <Cell><Data ss:Type="String">FDR</Data></Cell>
    <Cell><Data ss:Type="String">significant</Data></Cell>
   </Row>
   <Row ss:AutoFitHeight="0">
    <Cell><Data ss:Type="String">let-7a</Data></Cell>
    <Cell><Data ss:Type="Number">51341</Data></Cell>
    <Cell><Data ss:Type="Number">65201</Data></Cell>
    <Cell><Data ss:Type="Number">7167.2293959999997</Data></Cell>
    <Cell><Data ss:Type="Number">4071.376632</Data></Cell>
    <Cell><Data ss:Type="Number">-0.815898843031996</Data></Cell>
    <Cell ss:StyleID="s63"><Data ss:Type="Number">3.0091938938106302E-296</Data></Cell>
    <Cell ss:StyleID="s63"><Data ss:Type="Number">1.54672566141866E-294</Data></Cell>
    <Cell><Data ss:Type="String">no</Data></Cell>
   </Row>
   <Row ss:AutoFitHeight="0">
    <Cell><Data ss:Type="String">let-7c</Data></Cell>
    <Cell><Data ss:Type="Number">6582</Data></Cell>
    <Cell><Data ss:Type="Number">7143</Data></Cell>
    <Cell><Data ss:Type="Number">918.85050709999996</Data></Cell>
    <Cell><Data ss:Type="Number">446.03370009999998</Data></Cell>
    <Cell><Data ss:Type="Number">-1.04267744336076</Data></Cell>
    <Cell ss:StyleID="s63"><Data ss:Type="Number">3.77221586146399E-233</Data></Cell>
    <Cell ss:StyleID="s63"><Data ss:Type="Number">1.2118243454953099E-231</Data></Cell>
    <Cell><Data ss:Type="String">yes</Data></Cell>
   </Row>
   <Row ss:AutoFitHeight="0">
    <Cell><Data ss:Type="String">let-7e</Data></Cell>
    <Cell><Data ss:Type="Number">2681</Data></Cell>
    <Cell><Data ss:Type="Number">3556</Data></Cell>
    <Cell><Data ss:Type="Number">374.26894709999999</Data></Cell>
    <Cell><Data ss:Type="Number">222.04897629999999</Data></Cell>
    <Cell><Data ss:Type="Number">-0.75319743340171796</Data></Cell>
    <Cell ss:StyleID="s63"><Data ss:Type="Number">2.0111087129733999E-69</Data></Cell>
    <Cell ss:StyleID="s63"><Data ss:Type="Number">1.43570816453934E-68</Data></Cell>
    <Cell><Data ss:Type="String">no</Data></Cell>
   </Row>
   <Row ss:AutoFitHeight="0">
    <Cell><Data ss:Type="String">let-7f</Data></Cell>
    <Cell><Data ss:Type="Number">127772</Data></Cell>
    <Cell><Data ss:Type="Number">175516</Data></Cell>
    <Cell><Data ss:Type="Number">17837.035400000001</Data></Cell>
    <Cell><Data ss:Type="Number">10959.827929999999</Data></Cell>
    <Cell><Data ss:Type="Number">-0.70265070434292998</Data></Cell>
    <Cell ss:StyleID="s63"><Data ss:Type="Number">9.0198780420907506E-242</Data></Cell>
    <Cell ss:StyleID="s63"><Data ss:Type="Number">3.3115837954533203E-240</Data></Cell>
    <Cell><Data ss:Type="String">no</Data></Cell>
   </Row>
   <Row ss:AutoFitHeight="0">
    <Cell><Data ss:Type="String">let-7g</Data></Cell>
    <Cell><Data ss:Type="Number">24165</Data></Cell>
    <Cell><Data ss:Type="Number">34242</Data></Cell>
    <Cell><Data ss:Type="Number">3373.4461419999998</Data></Cell>
    <Cell><Data ss:Type="Number">2138.1892710000002</Data></Cell>
    <Cell><Data ss:Type="Number">-0.65783356394141701</Data></Cell>
    <Cell ss:StyleID="s63"><Data ss:Type="Number">2.8802871087060601E-168</Data></Cell>
    <Cell ss:StyleID="s63"><Data ss:Type="Number">4.9348919129163802E-167</Data></Cell>
    <Cell><Data ss:Type="String">no</Data></Cell>
   </Row>
   <Row ss:AutoFitHeight="0">
    <Cell><Data ss:Type="String">let-7i</Data></Cell>
    <Cell><Data ss:Type="Number">3118</Data></Cell>
    <Cell><Data ss:Type="Number">4620</Data></Cell>
    <Cell><Data ss:Type="Number">435.27436660000001</Data></Cell>
    <Cell><Data ss:Type="Number">288.48882750000001</Data></Cell>
    <Cell><Data ss:Type="Number">-0.59340961427395</Data></Cell>
    <Cell ss:StyleID="s63"><Data ss:Type="Number">2.5231940565209599E-50</Data></Cell>
    <Cell ss:StyleID="s63"><Data ss:Type="Number">1.2470401394728599E-49</Data></Cell>
    <Cell><Data ss:Type="String">no</Data></Cell>
   </Row>
   <Row ss:AutoFitHeight="0">
    <Cell><Data ss:Type="String">miR-1</Data></Cell>
    <Cell><Data ss:Type="Number">1562206</Data></Cell>
    <Cell><Data ss:Type="Number">3072575</Data></Cell>
    <Cell><Data ss:Type="Number">218084.74249999999</Data></Cell>
    <Cell><Data ss:Type="Number">191862.24220000001</Data></Cell>
    <Cell><Data ss:Type="Number">-0.184818018370938</Data></Cell>
    <Cell ss:StyleID="s63"><Data ss:Type="Number">1.66356699044502E-19</Data></Cell>
    <Cell ss:StyleID="s63"><Data ss:Type="Number">5.2138623968825604E-19</Data></Cell>
    <Cell><Data ss:Type="String">no</Data></Cell>
   </Row>
   <Row ss:AutoFitHeight="0">
    <Cell><Data ss:Type="String">miR-100</Data></Cell>
    <Cell><Data ss:Type="Number">3550</Data></Cell>
    <Cell><Data ss:Type="Number">5991</Data></Cell>
    <Cell><Data ss:Type="Number">495.58178370000002</Data></Cell>
    <Cell><Data ss:Type="Number">374.09882370000003</Data></Cell>
    <Cell><Data ss:Type="Number">-0.40570372917956699</Data></Cell>
    <Cell ss:StyleID="s63"><Data ss:Type="Number">1.47519002008462E-27</Data></Cell>
    <Cell ss:StyleID="s63"><Data ss:Type="Number">5.5753505170845202E-27</Data></Cell>
    <Cell><Data ss:Type="String">no</Data></Cell>
   </Row>
   <Row ss:AutoFitHeight="0">
    <Cell><Data ss:Type="String">miR-101</Data></Cell>
    <Cell><Data ss:Type="Number">32911</Data></Cell>
    <Cell><Data ss:Type="Number">88260</Data></Cell>
    <Cell><Data ss:Type="Number">4594.3921360000004</Data></Cell>
    <Cell><Data ss:Type="Number">5511.2605869999998</Data></Cell>
    <Cell><Data ss:Type="Number">0.26250834577941701</Data></Cell>
    <Cell ss:StyleID="s63"><Data ss:Type="Number">1.2047005333201399E-31</Data></Cell>
    <Cell ss:StyleID="s63"><Data ss:Type="Number">4.9936780171495996E-31</Data></Cell>
    <Cell><Data ss:Type="String">no</Data></Cell>
   </Row>
   <Row ss:AutoFitHeight="0">
    <Cell><Data ss:Type="String">miR-103</Data></Cell>
    <Cell><Data ss:Type="Number">11359</Data></Cell>
    <Cell><Data ss:Type="Number">19631</Data></Cell>
    <Cell><Data ss:Type="Number">1585.7221070000001</Data></Cell>
    <Cell><Data ss:Type="Number">1225.8277430000001</Data></Cell>
    <Cell><Data ss:Type="Number">-0.371383703826553</Data></Cell>
    <Cell ss:StyleID="s63"><Data ss:Type="Number">5.8825876657606903E-44</Data></Cell>
    <Cell ss:StyleID="s63"><Data ss:Type="Number">2.8525000567933902E-43</Data></Cell>
    <Cell><Data ss:Type="String">no</Data></Cell>
   </Row>
   <Row ss:AutoFitHeight="0">
    <Cell><Data ss:Type="String">miR-105-1</Data></Cell>
    <Cell><Data ss:Type="Number">0.01</Data></Cell>
    <Cell><Data ss:Type="Number">0.01</Data></Cell>
    <Cell><Data ss:Type="Number">1.3960050000000001E-3</Data></Cell>
    <Cell><Data ss:Type="Number">6.2443500000000001E-4</Data></Cell>
    <Cell><Data ss:Type="Number">-1.16068080006601</Data></Cell>
    <Cell><Data ss:Type="Number">1</Data></Cell>
    <Cell><Data ss:Type="Number">1</Data></Cell>
    <Cell><Data ss:Type="String">no</Data></Cell>
   </Row>
   <Row ss:AutoFitHeight="0">
    <Cell><Data ss:Type="String">miR-105-2</Data></Cell>
    <Cell><Data ss:Type="Number">0.01</Data></Cell>
    <Cell><Data ss:Type="Number">1</Data></Cell>
    <Cell><Data ss:Type="Number">1.3960050000000001E-3</Data></Cell>
    <Cell><Data ss:Type="Number">6.2443469000000001E-2</Data></Cell>
    <Cell><Data ss:Type="Number">5.4831746734843296</Data></Cell>
    <Cell><Data ss:Type="Number">1</Data></Cell>
    <Cell><Data ss:Type="Number">1</Data></Cell>
    <Cell><Data ss:Type="String">no</Data></Cell>
   </Row>
   <Row ss:AutoFitHeight="0">
    <Cell><Data ss:Type="String">miR-106a</Data></Cell>
    <Cell><Data ss:Type="Number">185</Data></Cell>
    <Cell><Data ss:Type="Number">130</Data></Cell>
    <Cell><Data ss:Type="Number">25.82609295</Data></Cell>
    <Cell><Data ss:Type="Number">8.1176509889999995</Data></Cell>
    <Cell><Data ss:Type="Number">-1.66969518553937</Data></Cell>
    <Cell ss:StyleID="s63"><Data ss:Type="Number">5.3563602231320698E-23</Data></Cell>
    <Cell ss:StyleID="s63"><Data ss:Type="Number">1.83544610312659E-22</Data></Cell>
    <Cell><Data ss:Type="String">yes</Data></Cell>
   </Row>
   <Row ss:AutoFitHeight="0">
    <Cell><Data ss:Type="String">miR-107</Data></Cell>
    <Cell><Data ss:Type="Number">92</Data></Cell>
    <Cell><Data ss:Type="Number">102</Data></Cell>
    <Cell><Data ss:Type="Number">12.84324623</Data></Cell>
    <Cell><Data ss:Type="Number">6.3692338529999999</Data></Cell>
    <Cell><Data ss:Type="Number">-1.0118181528143999</Data></Cell>
    <Cell ss:StyleID="s63"><Data ss:Type="Number">4.9817195955651498E-6</Data></Cell>
    <Cell ss:StyleID="s63"><Data ss:Type="Number">1.04089588297581E-5</Data></Cell>
    <Cell><Data ss:Type="String">yes</Data></Cell>
   </Row>
   <Row ss:AutoFitHeight="0">
    <Cell><Data ss:Type="String">miR-10a</Data></Cell>
    <Cell><Data ss:Type="Number">8104</Data></Cell>
    <Cell><Data ss:Type="Number">13162</Data></Cell>
    <Cell><Data ss:Type="Number">1131.3224720000001</Data></Cell>
    <Cell><Data ss:Type="Number">821.88094090000004</Data></Cell>
    <Cell><Data ss:Type="Number">-0.46100889069321499</Data></Cell>
    <Cell ss:StyleID="s63"><Data ss:Type="Number">1.0675209759994199E-56</Data></Cell>
    <Cell ss:StyleID="s63"><Data ss:Type="Number">5.8372955496138501E-56</Data></Cell>
    <Cell><Data ss:Type="String">no</Data></Cell>
   </Row>
   <Row ss:AutoFitHeight="0">
    <Cell><Data ss:Type="String">miR-10b</Data></Cell>
    <Cell><Data ss:Type="Number">102632</Data></Cell>
    <Cell><Data ss:Type="Number">195543</Data></Cell>
    <Cell><Data ss:Type="Number">14327.47877</Data></Cell>
    <Cell><Data ss:Type="Number">12210.38329</Data></Cell>
    <Cell><Data ss:Type="Number">-0.23067627056544299</Data></Cell>
    <Cell ss:StyleID="s63"><Data ss:Type="Number">1.14245776222659E-27</Data></Cell>
    <Cell ss:StyleID="s63"><Data ss:Type="Number">4.3822633566005203E-27</Data></Cell>
    <Cell><Data ss:Type="String">no</Data></Cell>
   </Row>
   <Row ss:AutoFitHeight="0">
    <Cell><Data ss:Type="String">miR-122</Data></Cell>
    <Cell><Data ss:Type="Number">6</Data></Cell>
    <Cell><Data ss:Type="Number">1</Data></Cell>
    <Cell><Data ss:Type="Number">0.83760301500000001</Data></Cell>
    <Cell><Data ss:Type="Number">6.2443469000000001E-2</Data></Cell>
    <Cell><Data ss:Type="Number">-3.74564404284768</Data></Cell>
    <Cell><Data ss:Type="Number">7.8234410543049498E-3</Data></Cell>
    <Cell><Data ss:Type="Number">1.29717700061701E-2</Data></Cell>
    <Cell><Data ss:Type="String">yes</Data></Cell>
   </Row>
   <Row ss:AutoFitHeight="0">
    <Cell><Data ss:Type="String">miR-1224</Data></Cell>
    <Cell><Data ss:Type="Number">0.01</Data></Cell>
    <Cell><Data ss:Type="Number">0.01</Data></Cell>
    <Cell><Data ss:Type="Number">1.3960050000000001E-3</Data></Cell>
    <Cell><Data ss:Type="Number">6.2443500000000001E-4</Data></Cell>
    <Cell><Data ss:Type="Number">-1.16068080006601</Data></Cell>
    <Cell><Data ss:Type="Number">1</Data></Cell>
    <Cell><Data ss:Type="Number">1</Data></Cell>
    <Cell><Data ss:Type="String">no</Data></Cell>
   </Row>
   <Row ss:AutoFitHeight="0">
    <Cell><Data ss:Type="String">miR-124a</Data></Cell>
    <Cell><Data ss:Type="Number">3</Data></Cell>
    <Cell><Data ss:Type="Number">8</Data></Cell>
    <Cell><Data ss:Type="Number">0.41880150700000002</Data></Cell>
    <Cell><Data ss:Type="Number">0.49954775299999998</Data></Cell>
    <Cell><Data ss:Type="Number">0.25435596176272601</Data></Cell>
    <Cell><Data ss:Type="Number">1</Data></Cell>
    <Cell><Data ss:Type="Number">1</Data></Cell>
    <Cell><Data ss:Type="String">no</Data></Cell>
   </Row>
   <Row ss:AutoFitHeight="0">
    <Cell><Data ss:Type="String">miR-125a</Data></Cell>
    <Cell><Data ss:Type="Number">2343</Data></Cell>
    <Cell><Data ss:Type="Number">2862</Data></Cell>
    <Cell><Data ss:Type="Number">327.08397719999999</Data></Cell>
    <Cell><Data ss:Type="Number">178.7132087</Data></Cell>
    <Cell><Data ss:Type="Number">-0.87201482016162701</Data></Cell>
    <Cell ss:StyleID="s63"><Data ss:Type="Number">1.92636747507778E-81</Data></Cell>
    <Cell ss:StyleID="s63"><Data ss:Type="Number">1.65025480364997E-80</Data></Cell>
    <Cell><Data ss:Type="String">no</Data></Cell>
   </Row>
   <Row ss:AutoFitHeight="0">
    <Cell><Data ss:Type="String">miR-125b</Data></Cell>
    <Cell><Data ss:Type="Number">6927</Data></Cell>
    <Cell><Data ss:Type="Number">7946</Data></Cell>
    <Cell><Data ss:Type="Number">967.01268049999999</Data></Cell>
    <Cell><Data ss:Type="Number">496.17580579999998</Data></Cell>
    <Cell><Data ss:Type="Number">-0.96268341878603003</Data></Cell>
    <Cell ss:StyleID="s63"><Data ss:Type="Number">3.1617523544500703E-207</Data></Cell>
    <Cell ss:StyleID="s63"><Data ss:Type="Number">7.3870032281242495E-206</Data></Cell>
    <Cell><Data ss:Type="String">no</Data></Cell>
   </Row>
   <Row ss:AutoFitHeight="0">
    <Cell><Data ss:Type="String">miR-126</Data></Cell>
    <Cell><Data ss:Type="Number">14377</Data></Cell>
    <Cell><Data ss:Type="Number">20712</Data></Cell>
    <Cell><Data ss:Type="Number">2007.0364239999999</Data></Cell>
    <Cell><Data ss:Type="Number">1293.329133</Data></Cell>
    <Cell><Data ss:Type="Number">-0.63397733291428704</Data></Cell>
    <Cell ss:StyleID="s63"><Data ss:Type="Number">3.6927614525158698E-133</Data></Cell>
    <Cell ss:StyleID="s63"><Data ss:Type="Number">4.7451984664828999E-132</Data></Cell>
    <Cell><Data ss:Type="String">no</Data></Cell>
   </Row>
   <Row ss:AutoFitHeight="0">
    <Cell><Data ss:Type="String">miR-126*</Data></Cell>
    <Cell><Data ss:Type="Number">5933</Data></Cell>
    <Cell><Data ss:Type="Number">9395</Data></Cell>
    <Cell><Data ss:Type="Number">828.24978099999998</Data></Cell>
    <Cell><Data ss:Type="Number">586.6563926</Data></Cell>
    <Cell><Data ss:Type="Number">-0.49755015939233399</Data></Cell>
    <Cell ss:StyleID="s63"><Data ss:Type="Number">2.6268921822100098E-55</Data></Cell>
    <Cell ss:StyleID="s63"><Data ss:Type="Number">1.4064818558916101E-54</Data></Cell>
    <Cell><Data ss:Type="String">no</Data></Cell>
   </Row>
   <Row ss:AutoFitHeight="0">
    <Cell><Data ss:Type="String">miR-127</Data></Cell>
    <Cell><Data ss:Type="Number">29099</Data></Cell>
    <Cell><Data ss:Type="Number">53403</Data></Cell>
    <Cell><Data ss:Type="Number">4062.235021</Data></Cell>
    <Cell><Data ss:Type="Number">3334.6685830000001</Data></Cell>
    <Cell><Data ss:Type="Number">-0.28473032343853799</Data></Cell>
    <Cell ss:StyleID="s63"><Data ss:Type="Number">3.26513620637372E-35</Data></Cell>
    <Cell ss:StyleID="s63"><Data ss:Type="Number">1.4467931121345601E-34</Data></Cell>
    <Cell><Data ss:Type="String">no</Data></Cell>
   </Row>
   <Row ss:AutoFitHeight="0">
    <Cell><Data ss:Type="String">miR-1271</Data></Cell>
    <Cell><Data ss:Type="Number">8</Data></Cell>
    <Cell><Data ss:Type="Number">11</Data></Cell>
    <Cell><Data ss:Type="Number">1.11680402</Data></Cell>
    <Cell><Data ss:Type="Number">0.68687816099999999</Data></Cell>
    <Cell><Data ss:Type="Number">-0.701249919288501</Data></Cell>
    <Cell><Data ss:Type="Number">0.48088257117210798</Data></Cell>
    <Cell><Data ss:Type="Number">0.60286254044503296</Data></Cell>
    <Cell><Data ss:Type="String">no</Data></Cell>
   </Row>
   <Row ss:AutoFitHeight="0">
    <Cell><Data ss:Type="String">miR-1277</Data></Cell>
    <Cell><Data ss:Type="Number">7</Data></Cell>
    <Cell><Data ss:Type="Number">18</Data></Cell>
    <Cell><Data ss:Type="Number">0.97720351699999997</Data></Cell>
    <Cell><Data ss:Type="Number">1.123982445</Data></Cell>
    <Cell><Data ss:Type="Number">0.20188854184702401</Data></Cell>
    <Cell><Data ss:Type="Number">1</Data></Cell>
    <Cell><Data ss:Type="Number">1</Data></Cell>
    <Cell><Data ss:Type="String">no</Data></Cell>
   </Row>
   <Row ss:AutoFitHeight="0">
    <Cell><Data ss:Type="String">miR-128</Data></Cell>
    <Cell><Data ss:Type="Number">10841</Data></Cell>
    <Cell><Data ss:Type="Number">13568</Data></Cell>
    <Cell><Data ss:Type="Number">1513.4090470000001</Data></Cell>
    <Cell><Data ss:Type="Number">847.23298939999995</Data></Cell>
    <Cell><Data ss:Type="Number">-0.836971303620893</Data></Cell>
    <Cell ss:StyleID="s63"><Data ss:Type="Number">5.9153847207430701E-201</Data></Cell>
    <Cell ss:StyleID="s63"><Data ss:Type="Number">1.2668782276924701E-199</Data></Cell>
    <Cell><Data ss:Type="String">no</Data></Cell>
   </Row>
   <Row ss:AutoFitHeight="0">
    <Cell><Data ss:Type="String">miR-1285</Data></Cell>
    <Cell><Data ss:Type="Number">0.01</Data></Cell>
    <Cell><Data ss:Type="Number">8</Data></Cell>
    <Cell><Data ss:Type="Number">1.3960050000000001E-3</Data></Cell>
    <Cell><Data ss:Type="Number">0.49954775299999998</Data></Cell>
    <Cell><Data ss:Type="Number">8.4831746763723306</Data></Cell>
    <Cell><Data ss:Type="Number">3.1273439843166002E-2</Data></Cell>
    <Cell><Data ss:Type="Number">4.84173134921305E-2</Data></Cell>
    <Cell><Data ss:Type="String">yes</Data></Cell>
   </Row>
   <Row ss:AutoFitHeight="0">
    <Cell><Data ss:Type="String">miR-1296</Data></Cell>
    <Cell><Data ss:Type="Number">0.01</Data></Cell>
    <Cell><Data ss:Type="Number">0.01</Data></Cell>
    <Cell><Data ss:Type="Number">1.3960050000000001E-3</Data></Cell>
    <Cell><Data ss:Type="Number">6.2443500000000001E-4</Data></Cell>
    <Cell><Data ss:Type="Number">-1.16068080006601</Data></Cell>
    <Cell><Data ss:Type="Number">1</Data></Cell>
    <Cell><Data ss:Type="Number">1</Data></Cell>
    <Cell><Data ss:Type="String">no</Data></Cell>
   </Row>
   <Row ss:AutoFitHeight="0">
    <Cell><Data ss:Type="String">miR-129a</Data></Cell>
    <Cell><Data ss:Type="Number">4</Data></Cell>
    <Cell><Data ss:Type="Number">7</Data></Cell>
    <Cell><Data ss:Type="Number">0.55840201</Data></Cell>
    <Cell><Data ss:Type="Number">0.43710428400000001</Data></Cell>
    <Cell><Data ss:Type="Number">-0.35332661676835098</Data></Cell>
    <Cell><Data ss:Type="Number">1</Data></Cell>
    <Cell><Data ss:Type="Number">1</Data></Cell>
    <Cell><Data ss:Type="String">no</Data></Cell>
   </Row>
   <Row ss:AutoFitHeight="0">
    <Cell><Data ss:Type="String">miR-129b</Data></Cell>
    <Cell><Data ss:Type="Number">9</Data></Cell>
    <Cell><Data ss:Type="Number">6</Data></Cell>
    <Cell><Data ss:Type="Number">1.256404522</Data></Cell>
    <Cell><Data ss:Type="Number">0.37466081499999998</Data></Cell>
    <Cell><Data ss:Type="Number">-1.74564403842288</Data></Cell>
    <Cell><Data ss:Type="Number">3.5222917040228799E-2</Data></Cell>
    <Cell><Data ss:Type="Number">5.42053274211904E-2</Data></Cell>
    <Cell><Data ss:Type="String">no</Data></Cell>
   </Row>
   <Row ss:AutoFitHeight="0">
    <Cell><Data ss:Type="String">miR-1306-3p</Data></Cell>
    <Cell><Data ss:Type="Number">11</Data></Cell>
    <Cell><Data ss:Type="Number">10</Data></Cell>
    <Cell><Data ss:Type="Number">1.535605527</Data></Cell>
    <Cell><Data ss:Type="Number">0.62443469100000004</Data></Cell>
    <Cell><Data ss:Type="Number">-1.2981850630963101</Data></Cell>
    <Cell><Data ss:Type="Number">7.8509136225806797E-2</Data></Cell>
    <Cell><Data ss:Type="Number">0.115958896609381</Data></Cell>
    <Cell><Data ss:Type="String">no</Data></Cell>
   </Row>
   <Row ss:AutoFitHeight="0">
    <Cell><Data ss:Type="String">miR-1306-5p</Data></Cell>
    <Cell><Data ss:Type="Number">231</Data></Cell>
    <Cell><Data ss:Type="Number">311</Data></Cell>
    <Cell><Data ss:Type="Number">32.247716070000003</Data></Cell>
    <Cell><Data ss:Type="Number">19.419918899999999</Data></Cell>
    <Cell><Data ss:Type="Number">-0.731659810030583</Data></Cell>
    <Cell ss:StyleID="s63"><Data ss:Type="Number">3.1810510482314697E-8</Data></Cell>
    <Cell ss:StyleID="s63"><Data ss:Type="Number">7.0476734430645504E-8</Data></Cell>
    <Cell><Data ss:Type="String">no</Data></Cell>
   </Row>
   <Row ss:AutoFitHeight="0">
    <Cell><Data ss:Type="String">miR-1307</Data></Cell>
    <Cell><Data ss:Type="Number">114</Data></Cell>
    <Cell><Data ss:Type="Number">88</Data></Cell>
    <Cell><Data ss:Type="Number">15.914457280000001</Data></Cell>
    <Cell><Data ss:Type="Number">5.4950252849999996</Data></Cell>
    <Cell><Data ss:Type="Number">-1.53413993378761</Data></Cell>
    <Cell ss:StyleID="s63"><Data ss:Type="Number">5.6556491670389199E-13</Data></Cell>
    <Cell ss:StyleID="s63"><Data ss:Type="Number">1.48316513870307E-12</Data></Cell>
    <Cell><Data ss:Type="String">yes</Data></Cell>
   </Row>
   <Row ss:AutoFitHeight="0">
    <Cell><Data ss:Type="String">miR-130a</Data></Cell>
    <Cell><Data ss:Type="Number">673</Data></Cell>
    <Cell><Data ss:Type="Number">1544</Data></Cell>
    <Cell><Data ss:Type="Number">93.951138150000006</Data></Cell>
    <Cell><Data ss:Type="Number">96.412716360000005</Data></Cell>
    <Cell><Data ss:Type="Number">3.7312804382176497E-2</Data></Cell>
    <Cell><Data ss:Type="Number">0.61346477872837901</Data></Cell>
    <Cell><Data ss:Type="Number">0.74720591532319103</Data></Cell>
    <Cell><Data ss:Type="String">no</Data></Cell>
   </Row>
   <Row ss:AutoFitHeight="0">
    <Cell><Data ss:Type="String">miR-130b</Data></Cell>
    <Cell><Data ss:Type="Number">1209</Data></Cell>
    <Cell><Data ss:Type="Number">1240</Data></Cell>
    <Cell><Data ss:Type="Number">168.7770075</Data></Cell>
    <Cell><Data ss:Type="Number">77.429901740000005</Data></Cell>
    <Cell><Data ss:Type="Number">-1.12415566255528</Data></Cell>
    <Cell ss:StyleID="s63"><Data ss:Type="Number">6.4082253468486202E-70</Data></Cell>
    <Cell ss:StyleID="s63"><Data ss:Type="Number">4.70546832611456E-69</Data></Cell>
    <Cell><Data ss:Type="String">yes</Data></Cell>
   </Row>
   <Row ss:AutoFitHeight="0">
    <Cell><Data ss:Type="String">miR-133a-3p</Data></Cell>
    <Cell><Data ss:Type="Number">528416</Data></Cell>
    <Cell><Data ss:Type="Number">705839</Data></Cell>
    <Cell><Data ss:Type="Number">73767.1391</Data></Cell>
    <Cell><Data ss:Type="Number">44075.035819999997</Data></Cell>
    <Cell><Data ss:Type="Number">-0.74301654288126295</Data></Cell>
    <Cell ss:StyleID="s63"><Data ss:Type="Number">8.3621083616271395E-283</Data></Cell>
    <Cell ss:StyleID="s63"><Data ss:Type="Number">3.5817697482302902E-281</Data></Cell>
    <Cell><Data ss:Type="String">no</Data></Cell>
   </Row>
   <Row ss:AutoFitHeight="0">
    <Cell><Data ss:Type="String">miR-133a-5p</Data></Cell>
    <Cell><Data ss:Type="Number">467</Data></Cell>
    <Cell><Data ss:Type="Number">651</Data></Cell>
    <Cell><Data ss:Type="Number">65.193434640000007</Data></Cell>
    <Cell><Data ss:Type="Number">40.650698409999997</Data></Cell>
    <Cell><Data ss:Type="Number">-0.68144654483240197</Data></Cell>
    <Cell ss:StyleID="s63"><Data ss:Type="Number">2.7436028354471702E-13</Data></Cell>
    <Cell ss:StyleID="s63"><Data ss:Type="Number">7.42216767063076E-13</Data></Cell>
    <Cell><Data ss:Type="String">no</Data></Cell>
   </Row>
   <Row ss:AutoFitHeight="0">
    <Cell><Data ss:Type="String">miR-133b</Data></Cell>
    <Cell><Data ss:Type="Number">25580</Data></Cell>
    <Cell><Data ss:Type="Number">40925</Data></Cell>
    <Cell><Data ss:Type="Number">3570.980853</Data></Cell>
    <Cell><Data ss:Type="Number">2555.498975</Data></Cell>
    <Cell><Data ss:Type="Number">-0.48271538577677803</Data></Cell>
    <Cell ss:StyleID="s63"><Data ss:Type="Number">6.4102345969140703E-94</Data></Cell>
    <Cell ss:StyleID="s63"><Data ss:Type="Number">5.8836796121675597E-93</Data></Cell>
    <Cell><Data ss:Type="String">no</Data></Cell>
   </Row>
   <Row ss:AutoFitHeight="0">
    <Cell><Data ss:Type="String">miR-1343</Data></Cell>
    <Cell><Data ss:Type="Number">56</Data></Cell>
    <Cell><Data ss:Type="Number">42</Data></Cell>
    <Cell><Data ss:Type="Number">7.8176281369999998</Data></Cell>
    <Cell><Data ss:Type="Number">2.6226257039999998</Data></Cell>
    <Cell><Data ss:Type="Number">-1.57571903755117</Data></Cell>
    <Cell ss:StyleID="s63"><Data ss:Type="Number">3.97141107949397E-7</Data></Cell>
    <Cell ss:StyleID="s63"><Data ss:Type="Number">8.6495987070334703E-7</Data></Cell>
    <Cell><Data ss:Type="String">yes</Data></Cell>
   </Row>
   <Row ss:AutoFitHeight="0">
    <Cell><Data ss:Type="String">miR-135</Data></Cell>
    <Cell><Data ss:Type="Number">3</Data></Cell>
    <Cell><Data ss:Type="Number">5</Data></Cell>
    <Cell><Data ss:Type="Number">0.41880150700000002</Data></Cell>
    <Cell><Data ss:Type="Number">0.31221734600000001</Data></Cell>
    <Cell><Data ss:Type="Number">-0.42371594161711001</Data></Cell>
    <Cell><Data ss:Type="Number">0.99999999999995504</Data></Cell>
    <Cell><Data ss:Type="Number">1</Data></Cell>
    <Cell><Data ss:Type="String">no</Data></Cell>
   </Row>
   <Row ss:AutoFitHeight="0">
    <Cell><Data ss:Type="String">miR-136</Data></Cell>
    <Cell><Data ss:Type="Number">413</Data></Cell>
    <Cell><Data ss:Type="Number">456</Data></Cell>
    <Cell><Data ss:Type="Number">57.655007509999997</Data></Cell>
    <Cell><Data ss:Type="Number">28.474221929999999</Data></Cell>
    <Cell><Data ss:Type="Number">-1.0177894954742099</Data></Cell>
    <Cell ss:StyleID="s63"><Data ss:Type="Number">8.1940327599342402E-23</Data></Cell>
    <Cell ss:StyleID="s63"><Data ss:Type="Number">2.7708768675040802E-22</Data></Cell>
    <Cell><Data ss:Type="String">yes</Data></Cell>
   </Row>
   <Row ss:AutoFitHeight="0">
    <Cell><Data ss:Type="String">miR-139-5p</Data></Cell>
    <Cell><Data ss:Type="Number">758</Data></Cell>
    <Cell><Data ss:Type="Number">1114</Data></Cell>
    <Cell><Data ss:Type="Number">105.8171809</Data></Cell>
    <Cell><Data ss:Type="Number">69.562024629999996</Data></Cell>
    <Cell><Data ss:Type="Number">-0.60520205962444795</Data></Cell>
    <Cell ss:StyleID="s63"><Data ss:Type="Number">1.5711642640696701E-16</Data></Cell>
    <Cell ss:StyleID="s63"><Data ss:Type="Number">4.69522344030122E-16</Data></Cell>
    <Cell><Data ss:Type="String">no</Data></Cell>
   </Row>
   <Row ss:AutoFitHeight="0">
    <Cell><Data ss:Type="String">miR-140</Data></Cell>
    <Cell><Data ss:Type="Number">441</Data></Cell>
    <Cell><Data ss:Type="Number">644</Data></Cell>
    <Cell><Data ss:Type="Number">61.563821580000003</Data></Cell>
    <Cell><Data ss:Type="Number">40.213594129999997</Data></Cell>
    <Cell><Data ss:Type="Number">-0.61439950566983903</Data></Cell>
    <Cell ss:StyleID="s63"><Data ss:Type="Number">9.7717290387341499E-11</Data></Cell>
    <Cell ss:StyleID="s63"><Data ss:Type="Number">2.3470414607053E-10</Data></Cell>
    <Cell><Data ss:Type="String">no</Data></Cell>
   </Row>
   <Row ss:AutoFitHeight="0">
    <Cell><Data ss:Type="String">miR-140*</Data></Cell>
    <Cell><Data ss:Type="Number">9610</Data></Cell>
    <Cell><Data ss:Type="Number">16889</Data></Cell>
    <Cell><Data ss:Type="Number">1341.560829</Data></Cell>
    <Cell><Data ss:Type="Number">1054.6077499999999</Data></Cell>
    <Cell><Data ss:Type="Number">-0.34720596689717997</Data></Cell>
    <Cell ss:StyleID="s63"><Data ss:Type="Number">4.2153277048991399E-36</Data></Cell>
    <Cell ss:StyleID="s63"><Data ss:Type="Number">1.9005951230861E-35</Data></Cell>
    <Cell><Data ss:Type="String">no</Data></Cell>
   </Row>
   <Row ss:AutoFitHeight="0">
    <Cell><Data ss:Type="String">miR-142-3p</Data></Cell>
    <Cell><Data ss:Type="Number">1294</Data></Cell>
    <Cell><Data ss:Type="Number">836</Data></Cell>
    <Cell><Data ss:Type="Number">180.6430502</Data></Cell>
    <Cell><Data ss:Type="Number">52.202740210000002</Data></Cell>
    <Cell><Data ss:Type="Number">-1.79094430827644</Data></Cell>
    <Cell ss:StyleID="s63"><Data ss:Type="Number">3.6277619446565401E-155</Data></Cell>
    <Cell ss:StyleID="s63"><Data ss:Type="Number">5.82709262360456E-154</Data></Cell>
    <Cell><Data ss:Type="String">yes</Data></Cell>
   </Row>
   <Row ss:AutoFitHeight="0">
    <Cell><Data ss:Type="String">miR-142-5p</Data></Cell>
    <Cell><Data ss:Type="Number">73</Data></Cell>
    <Cell><Data ss:Type="Number">40</Data></Cell>
    <Cell><Data ss:Type="Number">10.19083668</Data></Cell>
    <Cell><Data ss:Type="Number">2.4977387659999999</Data></Cell>
    <Cell><Data ss:Type="Number">-2.02857800229966</Data></Cell>
    <Cell ss:StyleID="s63"><Data ss:Type="Number">1.4026112069371499E-12</Data></Cell>
    <Cell ss:StyleID="s63"><Data ss:Type="Number">3.6047108018284799E-12</Data></Cell>
    <Cell><Data ss:Type="String">yes</Data></Cell>
   </Row>
   <Row ss:AutoFitHeight="0">
    <Cell><Data ss:Type="String">miR-143-3p</Data></Cell>
    <Cell><Data ss:Type="Number">1234949</Data></Cell>
    <Cell><Data ss:Type="Number">2617389</Data></Cell>
    <Cell><Data ss:Type="Number">172399.50090000001</Data></Cell>
    <Cell><Data ss:Type="Number">163438.8493</Data></Cell>
    <Cell><Data ss:Type="Number">-7.7004645954501696E-2</Data></Cell>
    <Cell><Data ss:Type="Number">1.6808651083902201E-4</Data></Cell>
    <Cell><Data ss:Type="Number">3.1531557142794602E-4</Data></Cell>
    <Cell><Data ss:Type="String">no</Data></Cell>
   </Row>
   <Row ss:AutoFitHeight="0">
    <Cell><Data ss:Type="String">miR-143-5p</Data></Cell>
    <Cell><Data ss:Type="Number">86</Data></Cell>
    <Cell><Data ss:Type="Number">84</Data></Cell>
    <Cell><Data ss:Type="Number">12.005643210000001</Data></Cell>
    <Cell><Data ss:Type="Number">5.2452514079999997</Data></Cell>
    <Cell><Data ss:Type="Number">-1.19462887014845</Data></Cell>
    <Cell ss:StyleID="s63"><Data ss:Type="Number">3.58705502465024E-7</Data></Cell>
    <Cell ss:StyleID="s63"><Data ss:Type="Number">7.87925761824883E-7</Data></Cell>
    <Cell><Data ss:Type="String">yes</Data></Cell>
   </Row>
   <Row ss:AutoFitHeight="0">
    <Cell><Data ss:Type="String">miR-145</Data></Cell>
    <Cell><Data ss:Type="Number">2192</Data></Cell>
    <Cell><Data ss:Type="Number">4035</Data></Cell>
    <Cell><Data ss:Type="Number">306.00430139999997</Data></Cell>
    <Cell><Data ss:Type="Number">251.95939799999999</Data></Cell>
    <Cell><Data ss:Type="Number">-0.28036066319509001</Data></Cell>
    <Cell ss:StyleID="s63"><Data ss:Type="Number">2.2718480844121501E-10</Data></Cell>
    <Cell ss:StyleID="s63"><Data ss:Type="Number">5.3078632517629396E-10</Data></Cell>
    <Cell><Data ss:Type="String">no</Data></Cell>
   </Row>
   <Row ss:AutoFitHeight="0">
    <Cell><Data ss:Type="String">miR-146a</Data></Cell>
    <Cell><Data ss:Type="Number">0.01</Data></Cell>
    <Cell><Data ss:Type="Number">0.01</Data></Cell>
    <Cell><Data ss:Type="Number">1.3960050000000001E-3</Data></Cell>
    <Cell><Data ss:Type="Number">6.2443500000000001E-4</Data></Cell>
    <Cell><Data ss:Type="Number">-1.16068080006601</Data></Cell>
    <Cell><Data ss:Type="Number">1</Data></Cell>
    <Cell><Data ss:Type="Number">1</Data></Cell>
    <Cell><Data ss:Type="String">no</Data></Cell>
   </Row>
   <Row ss:AutoFitHeight="0">
    <Cell><Data ss:Type="String">miR-146b</Data></Cell>
    <Cell><Data ss:Type="Number">224</Data></Cell>
    <Cell><Data ss:Type="Number">451</Data></Cell>
    <Cell><Data ss:Type="Number">31.270512549999999</Data></Cell>
    <Cell><Data ss:Type="Number">28.162004589999999</Data></Cell>
    <Cell><Data ss:Type="Number">-0.15105283683017501</Data></Cell>
    <Cell><Data ss:Type="Number">0.223929029134011</Data></Cell>
    <Cell><Data ss:Type="Number">0.30449608723513599</Data></Cell>
    <Cell><Data ss:Type="String">no</Data></Cell>
   </Row>
   <Row ss:AutoFitHeight="0">
    <Cell><Data ss:Type="String">miR-148a</Data></Cell>
    <Cell><Data ss:Type="Number">42086</Data></Cell>
    <Cell><Data ss:Type="Number">81496</Data></Cell>
    <Cell><Data ss:Type="Number">5875.2267460000003</Data></Cell>
    <Cell><Data ss:Type="Number">5088.8929619999999</Data></Cell>
    <Cell><Data ss:Type="Number">-0.20729268502051301</Data></Cell>
    <Cell ss:StyleID="s63"><Data ss:Type="Number">9.4694585780120796E-21</Data></Cell>
    <Cell ss:StyleID="s63"><Data ss:Type="Number">3.0045072278384003E-20</Data></Cell>
    <Cell><Data ss:Type="String">no</Data></Cell>
   </Row>
   <Row ss:AutoFitHeight="0">
    <Cell><Data ss:Type="String">miR-148b</Data></Cell>
    <Cell><Data ss:Type="Number">3298</Data></Cell>
    <Cell><Data ss:Type="Number">9933</Data></Cell>
    <Cell><Data ss:Type="Number">460.40245709999999</Data></Cell>
    <Cell><Data ss:Type="Number">620.25097900000003</Data></Cell>
    <Cell><Data ss:Type="Number">0.42995657431840301</Data></Cell>
    <Cell ss:StyleID="s63"><Data ss:Type="Number">3.1621669152162899E-34</Data></Cell>
    <Cell ss:StyleID="s63"><Data ss:Type="Number">1.3774184698484499E-33</Data></Cell>
    <Cell><Data ss:Type="String">no</Data></Cell>
   </Row>
   <Row ss:AutoFitHeight="0">
    <Cell><Data ss:Type="String">miR-149</Data></Cell>
    <Cell><Data ss:Type="Number">513</Data></Cell>
    <Cell><Data ss:Type="Number">801</Data></Cell>
    <Cell><Data ss:Type="Number">71.615057759999999</Data></Cell>
    <Cell><Data ss:Type="Number">50.017218790000001</Data></Cell>
    <Cell><Data ss:Type="Number">-0.51783812138148699</Data></Cell>
    <Cell ss:StyleID="s63"><Data ss:Type="Number">2.7703753339624402E-9</Data></Cell>
    <Cell ss:StyleID="s63"><Data ss:Type="Number">6.2454952704240999E-9</Data></Cell>
    <Cell><Data ss:Type="String">no</Data></Cell>
   </Row>
   <Row ss:AutoFitHeight="0">
    <Cell><Data ss:Type="String">miR-151-3p</Data></Cell>
    <Cell><Data ss:Type="Number">17376</Data></Cell>
    <Cell><Data ss:Type="Number">26923</Data></Cell>
    <Cell><Data ss:Type="Number">2425.6983310000001</Data></Cell>
    <Cell><Data ss:Type="Number">1681.16552</Data></Cell>
    <Cell><Data ss:Type="Number">-0.528938369778017</Data></Cell>
    <Cell ss:StyleID="s63"><Data ss:Type="Number">1.6285146440464499E-100</Data></Cell>
    <Cell ss:StyleID="s63"><Data ss:Type="Number">1.60972409046129E-99</Data></Cell>
    <Cell><Data ss:Type="String">no</Data></Cell>
   </Row>
   <Row ss:AutoFitHeight="0">
    <Cell><Data ss:Type="String">miR-151-5p</Data></Cell>
    <Cell><Data ss:Type="Number">3409</Data></Cell>
    <Cell><Data ss:Type="Number">4828</Data></Cell>
    <Cell><Data ss:Type="Number">475.8981129</Data></Cell>
    <Cell><Data ss:Type="Number">301.47706899999997</Data></Cell>
    <Cell><Data ss:Type="Number">-0.65860446194343103</Data></Cell>
    <Cell ss:StyleID="s63"><Data ss:Type="Number">6.5791450312521697E-65</Data></Cell>
    <Cell ss:StyleID="s63"><Data ss:Type="Number">3.9321866814693199E-64</Data></Cell>
    <Cell><Data ss:Type="String">no</Data></Cell>
   </Row>
   <Row ss:AutoFitHeight="0">
    <Cell><Data ss:Type="String">miR-152</Data></Cell>
    <Cell><Data ss:Type="Number">8331</Data></Cell>
    <Cell><Data ss:Type="Number">22534</Data></Cell>
    <Cell><Data ss:Type="Number">1163.011786</Data></Cell>
    <Cell><Data ss:Type="Number">1407.101134</Data></Cell>
    <Cell><Data ss:Type="Number">0.27486030737321798</Data></Cell>
    <Cell ss:StyleID="s63"><Data ss:Type="Number">1.78767621164172E-23</Data></Cell>
    <Cell ss:StyleID="s63"><Data ss:Type="Number">6.2085511674584102E-23</Data></Cell>
    <Cell><Data ss:Type="String">no</Data></Cell>
   </Row>
   <Row ss:AutoFitHeight="0">
    <Cell><Data ss:Type="String">miR-153</Data></Cell>
    <Cell><Data ss:Type="Number">1</Data></Cell>
    <Cell><Data ss:Type="Number">0.01</Data></Cell>
    <Cell><Data ss:Type="Number">0.13960050199999999</Data></Cell>
    <Cell><Data ss:Type="Number">6.2443500000000001E-4</Data></Cell>
    <Cell><Data ss:Type="Number">-7.8045370105096401</Data></Cell>
    <Cell><Data ss:Type="Number">1</Data></Cell>
    <Cell><Data ss:Type="Number">1</Data></Cell>
    <Cell><Data ss:Type="String">no</Data></Cell>
   </Row>
   <Row ss:AutoFitHeight="0">
    <Cell><Data ss:Type="String">miR-155</Data></Cell>
    <Cell><Data ss:Type="Number">0.01</Data></Cell>
    <Cell><Data ss:Type="Number">0.01</Data></Cell>
    <Cell><Data ss:Type="Number">1.3960050000000001E-3</Data></Cell>
    <Cell><Data ss:Type="Number">6.2443500000000001E-4</Data></Cell>
    <Cell><Data ss:Type="Number">-1.16068080006601</Data></Cell>
    <Cell><Data ss:Type="Number">1</Data></Cell>
    <Cell><Data ss:Type="Number">1</Data></Cell>
    <Cell><Data ss:Type="String">no</Data></Cell>
   </Row>
   <Row ss:AutoFitHeight="0">
    <Cell><Data ss:Type="String">miR-15a</Data></Cell>
    <Cell><Data ss:Type="Number">440</Data></Cell>
    <Cell><Data ss:Type="Number">654</Data></Cell>
    <Cell><Data ss:Type="Number">61.424221080000002</Data></Cell>
    <Cell><Data ss:Type="Number">40.838028819999998</Data></Cell>
    <Cell><Data ss:Type="Number">-0.58889442636259703</Data></Cell>
    <Cell ss:StyleID="s63"><Data ss:Type="Number">4.5135062690301202E-10</Data></Cell>
    <Cell ss:StyleID="s63"><Data ss:Type="Number">1.04501901904571E-9</Data></Cell>
    <Cell><Data ss:Type="String">no</Data></Cell>
   </Row>
   <Row ss:AutoFitHeight="0">
    <Cell><Data ss:Type="String">miR-15b</Data></Cell>
    <Cell><Data ss:Type="Number">440</Data></Cell>
    <Cell><Data ss:Type="Number">748</Data></Cell>
    <Cell><Data ss:Type="Number">61.424221080000002</Data></Cell>
    <Cell><Data ss:Type="Number">46.707714920000001</Data></Cell>
    <Cell><Data ss:Type="Number">-0.39514679195793001</Data></Cell>
    <Cell ss:StyleID="s63"><Data ss:Type="Number">1.7742486954406601E-5</Data></Cell>
    <Cell ss:StyleID="s63"><Data ss:Type="Number">3.5075531902173001E-5</Data></Cell>
    <Cell><Data ss:Type="String">no</Data></Cell>
   </Row>
   <Row ss:AutoFitHeight="0">
    <Cell><Data ss:Type="String">miR-16</Data></Cell>
    <Cell><Data ss:Type="Number">3140</Data></Cell>
    <Cell><Data ss:Type="Number">5695</Data></Cell>
    <Cell><Data ss:Type="Number">438.34557769999998</Data></Cell>
    <Cell><Data ss:Type="Number">355.61555679999998</Data></Cell>
    <Cell><Data ss:Type="Number">-0.30175025538828398</Data></Cell>
    <Cell ss:StyleID="s63"><Data ss:Type="Number">5.4986635213502004E-15</Data></Cell>
    <Cell ss:StyleID="s63"><Data ss:Type="Number">1.5360397010728301E-14</Data></Cell>
    <Cell><Data ss:Type="String">no</Data></Cell>
   </Row>
   <Row ss:AutoFitHeight="0">
    <Cell><Data ss:Type="String">miR-17-3p</Data></Cell>
    <Cell><Data ss:Type="Number">69</Data></Cell>
    <Cell><Data ss:Type="Number">177</Data></Cell>
    <Cell><Data ss:Type="Number">9.6324346690000002</Data></Cell>
    <Cell><Data ss:Type="Number">11.052494039999999</Data></Cell>
    <Cell><Data ss:Type="Number">0.19839955522685301</Data></Cell>
    <Cell><Data ss:Type="Number">0.38775825489029397</Data></Cell>
    <Cell><Data ss:Type="Number">0.49344036249301299</Data></Cell>
    <Cell><Data ss:Type="String">no</Data></Cell>
   </Row>
   <Row ss:AutoFitHeight="0">
    <Cell><Data ss:Type="String">miR-17-5p</Data></Cell>
    <Cell><Data ss:Type="Number">2858</Data></Cell>
    <Cell><Data ss:Type="Number">1578</Data></Cell>
    <Cell><Data ss:Type="Number">398.97823599999998</Data></Cell>
    <Cell><Data ss:Type="Number">98.53579431</Data></Cell>
    <Cell><Data ss:Type="Number">-2.01759024934635</Data></Cell>
    <Cell><Data ss:Type="Number">0</Data></Cell>
    <Cell><Data ss:Type="Number">0</Data></Cell>
    <Cell><Data ss:Type="String">yes</Data></Cell>
   </Row>
   <Row ss:AutoFitHeight="0">
    <Cell><Data ss:Type="String">miR-181a</Data></Cell>
    <Cell><Data ss:Type="Number">2311</Data></Cell>
    <Cell><Data ss:Type="Number">5129</Data></Cell>
    <Cell><Data ss:Type="Number">322.61676119999998</Data></Cell>
    <Cell><Data ss:Type="Number">320.27255330000003</Data></Cell>
    <Cell><Data ss:Type="Number">-1.0521226671109701E-2</Data></Cell>
    <Cell><Data ss:Type="Number">0.80957343988910502</Data></Cell>
    <Cell><Data ss:Type="Number">0.94572897296136404</Data></Cell>
    <Cell><Data ss:Type="String">no</Data></Cell>
   </Row>
   <Row ss:AutoFitHeight="0">
    <Cell><Data ss:Type="String">miR-181b</Data></Cell>
    <Cell><Data ss:Type="Number">856</Data></Cell>
    <Cell><Data ss:Type="Number">2303</Data></Cell>
    <Cell><Data ss:Type="Number">119.49803009999999</Data></Cell>
    <Cell><Data ss:Type="Number">143.80730940000001</Data></Cell>
    <Cell><Data ss:Type="Number">0.26715017068750502</Data></Cell>
    <Cell ss:StyleID="s63"><Data ss:Type="Number">1.47958589548827E-5</Data></Cell>
    <Cell ss:StyleID="s63"><Data ss:Type="Number">2.9941226389014499E-5</Data></Cell>
    <Cell><Data ss:Type="String">no</Data></Cell>
   </Row>
   <Row ss:AutoFitHeight="0">
    <Cell><Data ss:Type="String">miR-181c</Data></Cell>
    <Cell><Data ss:Type="Number">124</Data></Cell>
    <Cell><Data ss:Type="Number">268</Data></Cell>
    <Cell><Data ss:Type="Number">17.310462300000001</Data></Cell>
    <Cell><Data ss:Type="Number">16.734849730000001</Data></Cell>
    <Cell><Data ss:Type="Number">-4.87886579462651E-2</Data></Cell>
    <Cell><Data ss:Type="Number">0.79512550538565197</Data></Cell>
    <Cell><Data ss:Type="Number">0.93737272882620504</Data></Cell>
    <Cell><Data ss:Type="String">no</Data></Cell>
   </Row>
   <Row ss:AutoFitHeight="0">
    <Cell><Data ss:Type="String">miR-181d-3p</Data></Cell>
    <Cell><Data ss:Type="Number">0.01</Data></Cell>
    <Cell><Data ss:Type="Number">0.01</Data></Cell>
    <Cell><Data ss:Type="Number">1.3960050000000001E-3</Data></Cell>
    <Cell><Data ss:Type="Number">6.2443500000000001E-4</Data></Cell>
    <Cell><Data ss:Type="Number">-1.16068080006601</Data></Cell>
    <Cell><Data ss:Type="Number">1</Data></Cell>
    <Cell><Data ss:Type="Number">1</Data></Cell>
    <Cell><Data ss:Type="String">no</Data></Cell>
   </Row>
   <Row ss:AutoFitHeight="0">
    <Cell><Data ss:Type="String">miR-181d-5p</Data></Cell>
    <Cell><Data ss:Type="Number">111</Data></Cell>
    <Cell><Data ss:Type="Number">104</Data></Cell>
    <Cell><Data ss:Type="Number">15.495655770000001</Data></Cell>
    <Cell><Data ss:Type="Number">6.4941207910000003</Data></Cell>
    <Cell><Data ss:Type="Number">-1.2546576863049601</Data></Cell>
    <Cell ss:StyleID="s63"><Data ss:Type="Number">9.8001908413244103E-10</Data></Cell>
    <Cell ss:StyleID="s63"><Data ss:Type="Number">2.2288929612569701E-9</Data></Cell>
    <Cell><Data ss:Type="String">yes</Data></Cell>
   </Row>
   <Row ss:AutoFitHeight="0">
    <Cell><Data ss:Type="String">miR-183</Data></Cell>
    <Cell><Data ss:Type="Number">22</Data></Cell>
    <Cell><Data ss:Type="Number">68</Data></Cell>
    <Cell><Data ss:Type="Number">3.0712110539999999</Data></Cell>
    <Cell><Data ss:Type="Number">4.2461559019999999</Data></Cell>
    <Cell><Data ss:Type="Number">0.467349684353911</Data></Cell>
    <Cell><Data ss:Type="Number">0.219438645621401</Data></Cell>
    <Cell><Data ss:Type="Number">0.29997729747180801</Data></Cell>
    <Cell><Data ss:Type="String">no</Data></Cell>
   </Row>
   <Row ss:AutoFitHeight="0">
    <Cell><Data ss:Type="String">miR-1839-3p</Data></Cell>
    <Cell><Data ss:Type="Number">5</Data></Cell>
    <Cell><Data ss:Type="Number">0.01</Data></Cell>
    <Cell><Data ss:Type="Number">0.69800251199999996</Data></Cell>
    <Cell><Data ss:Type="Number">6.2443500000000001E-4</Data></Cell>
    <Cell><Data ss:Type="Number">-10.1264651095308</Data></Cell>
    <Cell><Data ss:Type="Number">3.1273439843166002E-2</Data></Cell>
    <Cell><Data ss:Type="Number">4.84173134921305E-2</Data></Cell>
    <Cell><Data ss:Type="String">yes</Data></Cell>
   </Row>
   <Row ss:AutoFitHeight="0">
    <Cell><Data ss:Type="String">miR-1839-5p</Data></Cell>
    <Cell><Data ss:Type="Number">6</Data></Cell>
    <Cell><Data ss:Type="Number">12</Data></Cell>
    <Cell><Data ss:Type="Number">0.83760301500000001</Data></Cell>
    <Cell><Data ss:Type="Number">0.74932162999999996</Data></Cell>
    <Cell><Data ss:Type="Number">-0.16068153827585899</Data></Cell>
    <Cell><Data ss:Type="Number">1</Data></Cell>
    <Cell><Data ss:Type="Number">1</Data></Cell>
    <Cell><Data ss:Type="String">no</Data></Cell>
   </Row>
   <Row ss:AutoFitHeight="0">
    <Cell><Data ss:Type="String">miR-184</Data></Cell>
    <Cell><Data ss:Type="Number">874</Data></Cell>
    <Cell><Data ss:Type="Number">786</Data></Cell>
    <Cell><Data ss:Type="Number">122.0108391</Data></Cell>
    <Cell><Data ss:Type="Number">49.080566750000003</Data></Cell>
    <Cell><Data ss:Type="Number">-1.3137855049536999</Data></Cell>
    <Cell ss:StyleID="s63"><Data ss:Type="Number">2.1080651524336999E-67</Data></Cell>
    <Cell ss:StyleID="s63"><Data ss:Type="Number">1.38916088250118E-66</Data></Cell>
    <Cell><Data ss:Type="String">yes</Data></Cell>
   </Row>
   <Row ss:AutoFitHeight="0">
    <Cell><Data ss:Type="String">miR-185</Data></Cell>
    <Cell><Data ss:Type="Number">218</Data></Cell>
    <Cell><Data ss:Type="Number">355</Data></Cell>
    <Cell><Data ss:Type="Number">30.43290953</Data></Cell>
    <Cell><Data ss:Type="Number">22.16743155</Data></Cell>
    <Cell><Data ss:Type="Number">-0.457190648220829</Data></Cell>
    <Cell><Data ss:Type="Number">5.2977541166740699E-4</Data></Cell>
    <Cell><Data ss:Type="Number">9.5211385173792702E-4</Data></Cell>
    <Cell><Data ss:Type="String">no</Data></Cell>
   </Row>
   <Row ss:AutoFitHeight="0">
    <Cell><Data ss:Type="String">miR-186</Data></Cell>
    <Cell><Data ss:Type="Number">2086</Data></Cell>
    <Cell><Data ss:Type="Number">5128</Data></Cell>
    <Cell><Data ss:Type="Number">291.2066481</Data></Cell>
    <Cell><Data ss:Type="Number">320.2101098</Data></Cell>
    <Cell><Data ss:Type="Number">0.13697556600237501</Data></Cell>
    <Cell><Data ss:Type="Number">1.4814318004324101E-3</Data></Cell>
    <Cell><Data ss:Type="Number">2.5724863021022301E-3</Data></Cell>
    <Cell><Data ss:Type="String">no</Data></Cell>
   </Row>
   <Row ss:AutoFitHeight="0">
    <Cell><Data ss:Type="String">miR-187</Data></Cell>
    <Cell><Data ss:Type="Number">0.01</Data></Cell>
    <Cell><Data ss:Type="Number">1</Data></Cell>
    <Cell><Data ss:Type="Number">1.3960050000000001E-3</Data></Cell>
    <Cell><Data ss:Type="Number">6.2443469000000001E-2</Data></Cell>
    <Cell><Data ss:Type="Number">5.4831746734843296</Data></Cell>
    <Cell><Data ss:Type="Number">1</Data></Cell>
    <Cell><Data ss:Type="Number">1</Data></Cell>
    <Cell><Data ss:Type="String">no</Data></Cell>
   </Row>
   <Row ss:AutoFitHeight="0">
    <Cell><Data ss:Type="String">miR-18a</Data></Cell>
    <Cell><Data ss:Type="Number">217</Data></Cell>
    <Cell><Data ss:Type="Number">216</Data></Cell>
    <Cell><Data ss:Type="Number">30.29330903</Data></Cell>
    <Cell><Data ss:Type="Number">13.487789340000001</Data></Cell>
    <Cell><Data ss:Type="Number">-1.1673452679615699</Data></Cell>
    <Cell ss:StyleID="s63"><Data ss:Type="Number">9.3786165427424E-16</Data></Cell>
    <Cell ss:StyleID="s63"><Data ss:Type="Number">2.73898233123272E-15</Data></Cell>
    <Cell><Data ss:Type="String">yes</Data></Cell>
   </Row>
   <Row ss:AutoFitHeight="0">
    <Cell><Data ss:Type="String">miR-18b</Data></Cell>
    <Cell><Data ss:Type="Number">11</Data></Cell>
    <Cell><Data ss:Type="Number">9</Data></Cell>
    <Cell><Data ss:Type="Number">1.535605527</Data></Cell>
    <Cell><Data ss:Type="Number">0.56199122199999996</Data></Cell>
    <Cell><Data ss:Type="Number">-1.4501881562846499</Data></Cell>
    <Cell><Data ss:Type="Number">4.14892966681744E-2</Data></Cell>
    <Cell><Data ss:Type="Number">6.3093190791247394E-2</Data></Cell>
    <Cell><Data ss:Type="String">no</Data></Cell>
   </Row>
   <Row ss:AutoFitHeight="0">
    <Cell><Data ss:Type="String">miR-190</Data></Cell>
    <Cell><Data ss:Type="Number">22</Data></Cell>
    <Cell><Data ss:Type="Number">9</Data></Cell>
    <Cell><Data ss:Type="Number">3.0712110539999999</Data></Cell>
    <Cell><Data ss:Type="Number">0.56199122199999996</Data></Cell>
    <Cell><Data ss:Type="Number">-2.4501881562846499</Data></Cell>
    <Cell ss:StyleID="s63"><Data ss:Type="Number">1.10953753389109E-5</Data></Cell>
    <Cell ss:StyleID="s63"><Data ss:Type="Number">2.26310433500009E-5</Data></Cell>
    <Cell><Data ss:Type="String">yes</Data></Cell>
   </Row>
   <Row ss:AutoFitHeight="0">
    <Cell><Data ss:Type="String">miR-191</Data></Cell>
    <Cell><Data ss:Type="Number">6907</Data></Cell>
    <Cell><Data ss:Type="Number">14657</Data></Cell>
    <Cell><Data ss:Type="Number">964.22067040000002</Data></Cell>
    <Cell><Data ss:Type="Number">915.2339273</Data></Cell>
    <Cell><Data ss:Type="Number">-7.5222824571957406E-2</Data></Cell>
    <Cell><Data ss:Type="Number">1.0908749923327399E-2</Data></Cell>
    <Cell><Data ss:Type="Number">1.7971466219840599E-2</Data></Cell>
    <Cell><Data ss:Type="String">no</Data></Cell>
   </Row>
   <Row ss:AutoFitHeight="0">
    <Cell><Data ss:Type="String">miR-192</Data></Cell>
    <Cell><Data ss:Type="Number">216</Data></Cell>
    <Cell><Data ss:Type="Number">835</Data></Cell>
    <Cell><Data ss:Type="Number">30.153708529999999</Data></Cell>
    <Cell><Data ss:Type="Number">52.140296739999997</Data></Cell>
    <Cell><Data ss:Type="Number">0.79006334700854997</Data></Cell>
    <Cell ss:StyleID="s63"><Data ss:Type="Number">5.6434525741205699E-13</Data></Cell>
    <Cell ss:StyleID="s63"><Data ss:Type="Number">1.48316513870307E-12</Data></Cell>
    <Cell><Data ss:Type="String">no</Data></Cell>
   </Row>
   <Row ss:AutoFitHeight="0">
    <Cell><Data ss:Type="String">miR-193a-3p</Data></Cell>
    <Cell><Data ss:Type="Number">91</Data></Cell>
    <Cell><Data ss:Type="Number">110</Data></Cell>
    <Cell><Data ss:Type="Number">12.703645720000001</Data></Cell>
    <Cell><Data ss:Type="Number">6.8687816059999998</Data></Cell>
    <Cell><Data ss:Type="Number">-0.88711646458824001</Data></Cell>
    <Cell ss:StyleID="s63"><Data ss:Type="Number">3.4538528017845898E-5</Data></Cell>
    <Cell ss:StyleID="s63"><Data ss:Type="Number">6.7245467428684894E-5</Data></Cell>
    <Cell><Data ss:Type="String">no</Data></Cell>
   </Row>
   <Row ss:AutoFitHeight="0">
    <Cell><Data ss:Type="String">miR-193a-5p</Data></Cell>
    <Cell><Data ss:Type="Number">61</Data></Cell>
    <Cell><Data ss:Type="Number">57</Data></Cell>
    <Cell><Data ss:Type="Number">8.5156306490000002</Data></Cell>
    <Cell><Data ss:Type="Number">3.5592777409999998</Data></Cell>
    <Cell><Data ss:Type="Number">-1.25852886168904</Data></Cell>
    <Cell ss:StyleID="s63"><Data ss:Type="Number">8.6881112608869092E-6</Data></Cell>
    <Cell ss:StyleID="s63"><Data ss:Type="Number">1.8006811242322101E-5</Data></Cell>
    <Cell><Data ss:Type="String">yes</Data></Cell>
   </Row>
   <Row ss:AutoFitHeight="0">
    <Cell><Data ss:Type="String">miR-194-3p</Data></Cell>
    <Cell><Data ss:Type="Number">0.01</Data></Cell>
    <Cell><Data ss:Type="Number">0.01</Data></Cell>
    <Cell><Data ss:Type="Number">1.3960050000000001E-3</Data></Cell>
    <Cell><Data ss:Type="Number">6.2443500000000001E-4</Data></Cell>
    <Cell><Data ss:Type="Number">-1.16068080006601</Data></Cell>
    <Cell><Data ss:Type="Number">1</Data></Cell>
    <Cell><Data ss:Type="Number">1</Data></Cell>
    <Cell><Data ss:Type="String">no</Data></Cell>
   </Row>
   <Row ss:AutoFitHeight="0">
    <Cell><Data ss:Type="String">miR-194-5p</Data></Cell>
    <Cell><Data ss:Type="Number">4</Data></Cell>
    <Cell><Data ss:Type="Number">23</Data></Cell>
    <Cell><Data ss:Type="Number">0.55840201</Data></Cell>
    <Cell><Data ss:Type="Number">1.4361997900000001</Data></Cell>
    <Cell><Data ss:Type="Number">1.36288041694405</Data></Cell>
    <Cell><Data ss:Type="Number">9.3326678984443398E-2</Data></Cell>
    <Cell><Data ss:Type="Number">0.137056894280011</Data></Cell>
    <Cell><Data ss:Type="String">no</Data></Cell>
   </Row>
   <Row ss:AutoFitHeight="0">
    <Cell><Data ss:Type="String">miR-195</Data></Cell>
    <Cell><Data ss:Type="Number">779</Data></Cell>
    <Cell><Data ss:Type="Number">1208</Data></Cell>
    <Cell><Data ss:Type="Number">108.7487914</Data></Cell>
    <Cell><Data ss:Type="Number">75.431710730000006</Data></Cell>
    <Cell><Data ss:Type="Number">-0.52775631682856905</Data></Cell>
    <Cell ss:StyleID="s63"><Data ss:Type="Number">2.00930677550408E-13</Data></Cell>
    <Cell ss:StyleID="s63"><Data ss:Type="Number">5.4935302266441304E-13</Data></Cell>
    <Cell><Data ss:Type="String">no</Data></Cell>
   </Row>
   <Row ss:AutoFitHeight="0">
    <Cell><Data ss:Type="String">miR-196a</Data></Cell>
    <Cell><Data ss:Type="Number">82</Data></Cell>
    <Cell><Data ss:Type="Number">290</Data></Cell>
    <Cell><Data ss:Type="Number">11.447241200000001</Data></Cell>
    <Cell><Data ss:Type="Number">18.108606049999999</Data></Cell>
    <Cell><Data ss:Type="Number">0.66167554708723297</Data></Cell>
    <Cell><Data ss:Type="Number">2.4238911288198601E-4</Data></Cell>
    <Cell><Data ss:Type="Number">4.5140581167152398E-4</Data></Cell>
    <Cell><Data ss:Type="String">no</Data></Cell>
   </Row>
   <Row ss:AutoFitHeight="0">
    <Cell><Data ss:Type="String">miR-196b-3p</Data></Cell>
    <Cell><Data ss:Type="Number">0.01</Data></Cell>
    <Cell><Data ss:Type="Number">2</Data></Cell>
    <Cell><Data ss:Type="Number">1.3960050000000001E-3</Data></Cell>
    <Cell><Data ss:Type="Number">0.124886938</Data></Cell>
    <Cell><Data ss:Type="Number">6.4831746734843296</Data></Cell>
    <Cell><Data ss:Type="Number">1</Data></Cell>
    <Cell><Data ss:Type="Number">1</Data></Cell>
    <Cell><Data ss:Type="String">no</Data></Cell>
   </Row>
   <Row ss:AutoFitHeight="0">
    <Cell><Data ss:Type="String">miR-196b-5p</Data></Cell>
    <Cell><Data ss:Type="Number">68</Data></Cell>
    <Cell><Data ss:Type="Number">884</Data></Cell>
    <Cell><Data ss:Type="Number">9.4928341669999998</Data></Cell>
    <Cell><Data ss:Type="Number">55.200026729999998</Data></Cell>
    <Cell><Data ss:Type="Number">2.53975817997269</Data></Cell>
    <Cell ss:StyleID="s63"><Data ss:Type="Number">6.3958813406018497E-68</Data></Cell>
    <Cell ss:StyleID="s63"><Data ss:Type="Number">4.4425446068504701E-67</Data></Cell>
    <Cell><Data ss:Type="String">yes</Data></Cell>
   </Row>
   <Row ss:AutoFitHeight="0">
    <Cell><Data ss:Type="String">miR-199a</Data></Cell>
    <Cell><Data ss:Type="Number">3518</Data></Cell>
    <Cell><Data ss:Type="Number">4905</Data></Cell>
    <Cell><Data ss:Type="Number">491.11456759999999</Data></Cell>
    <Cell><Data ss:Type="Number">306.28521619999998</Data></Cell>
    <Cell><Data ss:Type="Number">-0.68118388436278199</Data></Cell>
    <Cell ss:StyleID="s63"><Data ss:Type="Number">1.3294562673626701E-70</Data></Cell>
    <Cell ss:StyleID="s63"><Data ss:Type="Number">1.03536442640063E-69</Data></Cell>
    <Cell><Data ss:Type="String">no</Data></Cell>
   </Row>
   <Row ss:AutoFitHeight="0">
    <Cell><Data ss:Type="String">miR-199a*</Data></Cell>
    <Cell><Data ss:Type="Number">359</Data></Cell>
    <Cell><Data ss:Type="Number">472</Data></Cell>
    <Cell><Data ss:Type="Number">50.116580380000002</Data></Cell>
    <Cell><Data ss:Type="Number">29.473317439999999</Data></Cell>
    <Cell><Data ss:Type="Number">-0.76587852255962896</Data></Cell>
    <Cell ss:StyleID="s63"><Data ss:Type="Number">7.4547618735648799E-13</Data></Cell>
    <Cell ss:StyleID="s63"><Data ss:Type="Number">1.9352260621274498E-12</Data></Cell>
    <Cell><Data ss:Type="String">no</Data></Cell>
   </Row>
   <Row ss:AutoFitHeight="0">
    <Cell><Data ss:Type="String">miR-199a-3p</Data></Cell>
    <Cell><Data ss:Type="Number">4269</Data></Cell>
    <Cell><Data ss:Type="Number">5968</Data></Cell>
    <Cell><Data ss:Type="Number">595.95454500000005</Data></Cell>
    <Cell><Data ss:Type="Number">372.66262390000003</Data></Cell>
    <Cell><Data ss:Type="Number">-0.677332165186184</Data></Cell>
    <Cell ss:StyleID="s63"><Data ss:Type="Number">7.7323410238668994E-80</Data></Cell>
    <Cell ss:StyleID="s63"><Data ss:Type="Number">6.4103601391412698E-79</Data></Cell>
    <Cell><Data ss:Type="String">no</Data></Cell>
   </Row>
   <Row ss:AutoFitHeight="0">
    <Cell><Data ss:Type="String">miR-199a-5p</Data></Cell>
    <Cell><Data ss:Type="Number">3517</Data></Cell>
    <Cell><Data ss:Type="Number">4905</Data></Cell>
    <Cell><Data ss:Type="Number">490.97496710000001</Data></Cell>
    <Cell><Data ss:Type="Number">306.28521619999998</Data></Cell>
    <Cell><Data ss:Type="Number">-0.68077373652331097</Data></Cell>
    <Cell ss:StyleID="s63"><Data ss:Type="Number">1.64341683181919E-70</Data></Cell>
    <Cell ss:StyleID="s63"><Data ss:Type="Number">1.2422297816986201E-69</Data></Cell>
    <Cell><Data ss:Type="String">no</Data></Cell>
   </Row>
   <Row ss:AutoFitHeight="0">
    <Cell><Data ss:Type="String">miR-199b</Data></Cell>
    <Cell><Data ss:Type="Number">2976</Data></Cell>
    <Cell><Data ss:Type="Number">4206</Data></Cell>
    <Cell><Data ss:Type="Number">415.45109530000002</Data></Cell>
    <Cell><Data ss:Type="Number">262.63723119999997</Data></Cell>
    <Cell><Data ss:Type="Number">-0.66160721479765505</Data></Cell>
    <Cell ss:StyleID="s63"><Data ss:Type="Number">2.5773168596987099E-59</Data></Cell>
    <Cell ss:StyleID="s63"><Data ss:Type="Number">1.43993572378819E-58</Data></Cell>
    <Cell><Data ss:Type="String">no</Data></Cell>
   </Row>
   <Row ss:AutoFitHeight="0">
    <Cell><Data ss:Type="String">miR-199b*</Data></Cell>
    <Cell><Data ss:Type="Number">4430</Data></Cell>
    <Cell><Data ss:Type="Number">6418</Data></Cell>
    <Cell><Data ss:Type="Number">618.43022589999998</Data></Cell>
    <Cell><Data ss:Type="Number">400.76218499999999</Data></Cell>
    <Cell><Data ss:Type="Number">-0.625864447430173</Data></Cell>
    <Cell ss:StyleID="s63"><Data ss:Type="Number">1.03357010609468E-70</Data></Cell>
    <Cell ss:StyleID="s63"><Data ss:Type="Number">8.3008599145729099E-70</Data></Cell>
    <Cell><Data ss:Type="String">no</Data></Cell>
   </Row>
   <Row ss:AutoFitHeight="0">
    <Cell><Data ss:Type="String">miR-19a</Data></Cell>
    <Cell><Data ss:Type="Number">37</Data></Cell>
    <Cell><Data ss:Type="Number">46</Data></Cell>
    <Cell><Data ss:Type="Number">5.1652185910000004</Data></Cell>
    <Cell><Data ss:Type="Number">2.8723995809999998</Data></Cell>
    <Cell><Data ss:Type="Number">-0.84657294776367298</Data></Cell>
    <Cell><Data ss:Type="Number">1.41923598894407E-2</Data></Cell>
    <Cell><Data ss:Type="Number">2.2796478072414202E-2</Data></Cell>
    <Cell><Data ss:Type="String">no</Data></Cell>
   </Row>
   <Row ss:AutoFitHeight="0">
    <Cell><Data ss:Type="String">miR-19b</Data></Cell>
    <Cell><Data ss:Type="Number">1502</Data></Cell>
    <Cell><Data ss:Type="Number">1391</Data></Cell>
    <Cell><Data ss:Type="Number">209.6799547</Data></Cell>
    <Cell><Data ss:Type="Number">86.85886558</Data></Cell>
    <Cell><Data ss:Type="Number">-1.2714439313815999</Data></Cell>
    <Cell ss:StyleID="s63"><Data ss:Type="Number">1.48672720261389E-103</Data></Cell>
    <Cell ss:StyleID="s63"><Data ss:Type="Number">1.5920370461323699E-102</Data></Cell>
    <Cell><Data ss:Type="String">yes</Data></Cell>
   </Row>
   <Row ss:AutoFitHeight="0">
    <Cell><Data ss:Type="String">miR-20</Data></Cell>
    <Cell><Data ss:Type="Number">7638</Data></Cell>
    <Cell><Data ss:Type="Number">2774</Data></Cell>
    <Cell><Data ss:Type="Number">1066.268638</Data></Cell>
    <Cell><Data ss:Type="Number">173.21818339999999</Data></Cell>
    <Cell><Data ss:Type="Number">-2.6219086710153698</Data></Cell>
    <Cell><Data ss:Type="Number">0</Data></Cell>
    <Cell><Data ss:Type="Number">0</Data></Cell>
    <Cell><Data ss:Type="String">yes</Data></Cell>
   </Row>
   <Row ss:AutoFitHeight="0">
    <Cell><Data ss:Type="String">miR-202</Data></Cell>
    <Cell><Data ss:Type="Number">68</Data></Cell>
    <Cell><Data ss:Type="Number">128</Data></Cell>
    <Cell><Data ss:Type="Number">9.4928341669999998</Data></Cell>
    <Cell><Data ss:Type="Number">7.992764051</Data></Cell>
    <Cell><Data ss:Type="Number">-0.248144379491434</Data></Cell>
    <Cell><Data ss:Type="Number">0.27095453922231799</Data></Cell>
    <Cell><Data ss:Type="Number">0.35710418759043999</Data></Cell>
    <Cell><Data ss:Type="String">no</Data></Cell>
   </Row>
   <Row ss:AutoFitHeight="0">
    <Cell><Data ss:Type="String">miR-204</Data></Cell>
    <Cell><Data ss:Type="Number">242</Data></Cell>
    <Cell><Data ss:Type="Number">372</Data></Cell>
    <Cell><Data ss:Type="Number">33.78332159</Data></Cell>
    <Cell><Data ss:Type="Number">23.228970520000001</Data></Cell>
    <Cell><Data ss:Type="Number">-0.54038596442293296</Data></Cell>
    <Cell ss:StyleID="s63"><Data ss:Type="Number">1.5875551991994701E-5</Data></Cell>
    <Cell ss:StyleID="s63"><Data ss:Type="Number">3.1875131733926897E-5</Data></Cell>
    <Cell><Data ss:Type="String">no</Data></Cell>
   </Row>
   <Row ss:AutoFitHeight="0">
    <Cell><Data ss:Type="String">miR-205</Data></Cell>
    <Cell><Data ss:Type="Number">2</Data></Cell>
    <Cell><Data ss:Type="Number">12</Data></Cell>
    <Cell><Data ss:Type="Number">0.279201005</Data></Cell>
    <Cell><Data ss:Type="Number">0.74932162999999996</Data></Cell>
    <Cell><Data ss:Type="Number">1.4242809624452999</Data></Cell>
    <Cell><Data ss:Type="Number">0.38784028491668698</Data></Cell>
    <Cell><Data ss:Type="Number">0.49344036249301299</Data></Cell>
    <Cell><Data ss:Type="String">no</Data></Cell>
   </Row>
   <Row ss:AutoFitHeight="0">
    <Cell><Data ss:Type="String">miR-206</Data></Cell>
    <Cell><Data ss:Type="Number">224550</Data></Cell>
    <Cell><Data ss:Type="Number">294113</Data></Cell>
    <Cell><Data ss:Type="Number">31347.292829999999</Data></Cell>
    <Cell><Data ss:Type="Number">18365.436040000001</Data></Cell>
    <Cell><Data ss:Type="Number">-0.77134770688841603</Data></Cell>
    <Cell ss:StyleID="s63"><Data ss:Type="Number">4.5287537021245503E-298</Data></Cell>
    <Cell ss:StyleID="s63"><Data ss:Type="Number">2.90972425361502E-296</Data></Cell>
    <Cell><Data ss:Type="String">no</Data></Cell>
   </Row>
   <Row ss:AutoFitHeight="0">
    <Cell><Data ss:Type="String">miR-208b</Data></Cell>
    <Cell><Data ss:Type="Number">314</Data></Cell>
    <Cell><Data ss:Type="Number">282</Data></Cell>
    <Cell><Data ss:Type="Number">43.834557770000004</Data></Cell>
    <Cell><Data ss:Type="Number">17.609058300000001</Data></Cell>
    <Cell><Data ss:Type="Number">-1.3157509346846501</Data></Cell>
    <Cell ss:StyleID="s63"><Data ss:Type="Number">1.9075025894785E-26</Data></Cell>
    <Cell ss:StyleID="s63"><Data ss:Type="Number">7.0032595070853496E-26</Data></Cell>
    <Cell><Data ss:Type="String">yes</Data></Cell>
   </Row>
   <Row ss:AutoFitHeight="0">
    <Cell><Data ss:Type="String">miR-21</Data></Cell>
    <Cell><Data ss:Type="Number">38462</Data></Cell>
    <Cell><Data ss:Type="Number">55069</Data></Cell>
    <Cell><Data ss:Type="Number">5369.3145249999998</Data></Cell>
    <Cell><Data ss:Type="Number">3438.6994020000002</Data></Cell>
    <Cell><Data ss:Type="Number">-0.642874911438579</Data></Cell>
    <Cell ss:StyleID="s63"><Data ss:Type="Number">5.1291472421063095E-178</Data></Cell>
    <Cell ss:StyleID="s63"><Data ss:Type="Number">1.0139929547856301E-176</Data></Cell>
    <Cell><Data ss:Type="String">no</Data></Cell>
   </Row>
   <Row ss:AutoFitHeight="0">
    <Cell><Data ss:Type="String">miR-210</Data></Cell>
    <Cell><Data ss:Type="Number">25</Data></Cell>
    <Cell><Data ss:Type="Number">70</Data></Cell>
    <Cell><Data ss:Type="Number">3.4900125609999999</Data></Cell>
    <Cell><Data ss:Type="Number">4.3710428400000003</Data></Cell>
    <Cell><Data ss:Type="Number">0.32474528896435401</Data></Cell>
    <Cell><Data ss:Type="Number">0.45152146074562699</Data></Cell>
    <Cell><Data ss:Type="Number">0.56882850691973597</Data></Cell>
    <Cell><Data ss:Type="String">no</Data></Cell>
   </Row>
   <Row ss:AutoFitHeight="0">
    <Cell><Data ss:Type="String">miR-214</Data></Cell>
    <Cell><Data ss:Type="Number">574</Data></Cell>
    <Cell><Data ss:Type="Number">1084</Data></Cell>
    <Cell><Data ss:Type="Number">80.130688410000005</Data></Cell>
    <Cell><Data ss:Type="Number">67.688720559999993</Data></Cell>
    <Cell><Data ss:Type="Number">-0.24343942350279699</Data></Cell>
    <Cell><Data ss:Type="Number">2.2744445113469501E-3</Data></Cell>
    <Cell><Data ss:Type="Number">3.9230351638668897E-3</Data></Cell>
    <Cell><Data ss:Type="String">no</Data></Cell>
   </Row>
   <Row ss:AutoFitHeight="0">
    <Cell><Data ss:Type="String">miR-215</Data></Cell>
    <Cell><Data ss:Type="Number">41</Data></Cell>
    <Cell><Data ss:Type="Number">369</Data></Cell>
    <Cell><Data ss:Type="Number">5.7236206000000003</Data></Cell>
    <Cell><Data ss:Type="Number">23.04164012</Data></Cell>
    <Cell><Data ss:Type="Number">2.00924346364007</Data></Cell>
    <Cell ss:StyleID="s63"><Data ss:Type="Number">1.11070756912239E-22</Data></Cell>
    <Cell ss:StyleID="s63"><Data ss:Type="Number">3.7071668216162798E-22</Data></Cell>
    <Cell><Data ss:Type="String">yes</Data></Cell>
   </Row>
   <Row ss:AutoFitHeight="0">
    <Cell><Data ss:Type="String">miR-216</Data></Cell>
    <Cell><Data ss:Type="Number">7</Data></Cell>
    <Cell><Data ss:Type="Number">18</Data></Cell>
    <Cell><Data ss:Type="Number">0.97720351699999997</Data></Cell>
    <Cell><Data ss:Type="Number">1.123982445</Data></Cell>
    <Cell><Data ss:Type="Number">0.20188854184702401</Data></Cell>
    <Cell><Data ss:Type="Number">1</Data></Cell>
    <Cell><Data ss:Type="Number">1</Data></Cell>
    <Cell><Data ss:Type="String">no</Data></Cell>
   </Row>
   <Row ss:AutoFitHeight="0">
    <Cell><Data ss:Type="String">miR-217</Data></Cell>
    <Cell><Data ss:Type="Number">28</Data></Cell>
    <Cell><Data ss:Type="Number">20</Data></Cell>
    <Cell><Data ss:Type="Number">3.9088140689999999</Data></Cell>
    <Cell><Data ss:Type="Number">1.2488693829999999</Data></Cell>
    <Cell><Data ss:Type="Number">-1.6461083654620801</Data></Cell>
    <Cell><Data ss:Type="Number">3.11016205087419E-4</Data></Cell>
    <Cell><Data ss:Type="Number">5.7093689076761903E-4</Data></Cell>
    <Cell><Data ss:Type="String">yes</Data></Cell>
   </Row>
   <Row ss:AutoFitHeight="0">
    <Cell><Data ss:Type="String">miR-218</Data></Cell>
    <Cell><Data ss:Type="Number">0.01</Data></Cell>
    <Cell><Data ss:Type="Number">0.01</Data></Cell>
    <Cell><Data ss:Type="Number">1.3960050000000001E-3</Data></Cell>
    <Cell><Data ss:Type="Number">6.2443500000000001E-4</Data></Cell>
    <Cell><Data ss:Type="Number">-1.16068080006601</Data></Cell>
    <Cell><Data ss:Type="Number">1</Data></Cell>
    <Cell><Data ss:Type="Number">1</Data></Cell>
    <Cell><Data ss:Type="String">no</Data></Cell>
   </Row>
   <Row ss:AutoFitHeight="0">
    <Cell><Data ss:Type="String">miR-218b</Data></Cell>
    <Cell><Data ss:Type="Number">130</Data></Cell>
    <Cell><Data ss:Type="Number">242</Data></Cell>
    <Cell><Data ss:Type="Number">18.148065320000001</Data></Cell>
    <Cell><Data ss:Type="Number">15.111319529999999</Data></Cell>
    <Cell><Data ss:Type="Number">-0.26418611442783302</Data></Cell>
    <Cell><Data ss:Type="Number">0.124233814309922</Data></Cell>
    <Cell><Data ss:Type="Number">0.17846915539538899</Data></Cell>
    <Cell><Data ss:Type="String">no</Data></Cell>
   </Row>
   <Row ss:AutoFitHeight="0">
    <Cell><Data ss:Type="String">miR-219</Data></Cell>
    <Cell><Data ss:Type="Number">2</Data></Cell>
    <Cell><Data ss:Type="Number">0.01</Data></Cell>
    <Cell><Data ss:Type="Number">0.279201005</Data></Cell>
    <Cell><Data ss:Type="Number">6.2443500000000001E-4</Data></Cell>
    <Cell><Data ss:Type="Number">-8.8045370156768694</Data></Cell>
    <Cell><Data ss:Type="Number">0.250037498125117</Data></Cell>
    <Cell><Data ss:Type="Number">0.3329514871407</Data></Cell>
    <Cell><Data ss:Type="String">no</Data></Cell>
   </Row>
   <Row ss:AutoFitHeight="0">
    <Cell><Data ss:Type="String">miR-22-3p</Data></Cell>
    <Cell><Data ss:Type="Number">2381</Data></Cell>
    <Cell><Data ss:Type="Number">5198</Data></Cell>
    <Cell><Data ss:Type="Number">332.38879630000002</Data></Cell>
    <Cell><Data ss:Type="Number">324.5811526</Data></Cell>
    <Cell><Data ss:Type="Number">-3.42925249824989E-2</Data></Cell>
    <Cell><Data ss:Type="Number">0.41524387817914099</Data></Cell>
    <Cell><Data ss:Type="Number">0.52570284084748398</Data></Cell>
    <Cell><Data ss:Type="String">no</Data></Cell>
   </Row>
   <Row ss:AutoFitHeight="0">
    <Cell><Data ss:Type="String">miR-22-5p</Data></Cell>
    <Cell><Data ss:Type="Number">1774</Data></Cell>
    <Cell><Data ss:Type="Number">1916</Data></Cell>
    <Cell><Data ss:Type="Number">247.6512913</Data></Cell>
    <Cell><Data ss:Type="Number">119.6416869</Data></Cell>
    <Cell><Data ss:Type="Number">-1.0495899863356599</Data></Cell>
    <Cell ss:StyleID="s63"><Data ss:Type="Number">2.41768616391633E-90</Data></Cell>
    <Cell ss:StyleID="s63"><Data ss:Type="Number">2.1425701521603299E-89</Data></Cell>
    <Cell><Data ss:Type="String">yes</Data></Cell>
   </Row>
   <Row ss:AutoFitHeight="0">
    <Cell><Data ss:Type="String">miR-221</Data></Cell>
    <Cell><Data ss:Type="Number">169</Data></Cell>
    <Cell><Data ss:Type="Number">176</Data></Cell>
    <Cell><Data ss:Type="Number">23.59248491</Data></Cell>
    <Cell><Data ss:Type="Number">10.990050569999999</Data></Cell>
    <Cell><Data ss:Type="Number">-1.10212935559394</Data></Cell>
    <Cell ss:StyleID="s63"><Data ss:Type="Number">1.38781927369354E-11</Data></Cell>
    <Cell ss:StyleID="s63"><Data ss:Type="Number">3.3968528889451503E-11</Data></Cell>
    <Cell><Data ss:Type="String">yes</Data></Cell>
   </Row>
   <Row ss:AutoFitHeight="0">
    <Cell><Data ss:Type="String">miR-222</Data></Cell>
    <Cell><Data ss:Type="Number">31</Data></Cell>
    <Cell><Data ss:Type="Number">37</Data></Cell>
    <Cell><Data ss:Type="Number">4.3276155760000004</Data></Cell>
    <Cell><Data ss:Type="Number">2.3104083580000001</Data></Cell>
    <Cell><Data ss:Type="Number">-0.90542448326223601</Data></Cell>
    <Cell><Data ss:Type="Number">1.40925033762894E-2</Data></Cell>
    <Cell><Data ss:Type="Number">2.2778448853499299E-2</Data></Cell>
    <Cell><Data ss:Type="String">no</Data></Cell>
   </Row>
   <Row ss:AutoFitHeight="0">
    <Cell><Data ss:Type="String">miR-224</Data></Cell>
    <Cell><Data ss:Type="Number">0.01</Data></Cell>
    <Cell><Data ss:Type="Number">0.01</Data></Cell>
    <Cell><Data ss:Type="Number">1.3960050000000001E-3</Data></Cell>
    <Cell><Data ss:Type="Number">6.2443500000000001E-4</Data></Cell>
    <Cell><Data ss:Type="Number">-1.16068080006601</Data></Cell>
    <Cell><Data ss:Type="Number">1</Data></Cell>
    <Cell><Data ss:Type="Number">1</Data></Cell>
    <Cell><Data ss:Type="String">no</Data></Cell>
   </Row>
   <Row ss:AutoFitHeight="0">
    <Cell><Data ss:Type="String">miR-2320</Data></Cell>
    <Cell><Data ss:Type="Number">110</Data></Cell>
    <Cell><Data ss:Type="Number">139</Data></Cell>
    <Cell><Data ss:Type="Number">15.356055270000001</Data></Cell>
    <Cell><Data ss:Type="Number">8.6796422110000009</Data></Cell>
    <Cell><Data ss:Type="Number">-0.823100179133614</Data></Cell>
    <Cell ss:StyleID="s63"><Data ss:Type="Number">2.29772168608784E-5</Data></Cell>
    <Cell ss:StyleID="s63"><Data ss:Type="Number">4.5077440711799501E-5</Data></Cell>
    <Cell><Data ss:Type="String">no</Data></Cell>
   </Row>
   <Row ss:AutoFitHeight="0">
    <Cell><Data ss:Type="String">miR-2320*</Data></Cell>
    <Cell><Data ss:Type="Number">12</Data></Cell>
    <Cell><Data ss:Type="Number">3</Data></Cell>
    <Cell><Data ss:Type="Number">1.6752060289999999</Data></Cell>
    <Cell><Data ss:Type="Number">0.187330407</Data></Cell>
    <Cell><Data ss:Type="Number">-3.16068154126532</Data></Cell>
    <Cell><Data ss:Type="Number">2.7611349248873998E-4</Data></Cell>
    <Cell><Data ss:Type="Number">5.1051199690364097E-4</Data></Cell>
    <Cell><Data ss:Type="String">yes</Data></Cell>
   </Row>
   <Row ss:AutoFitHeight="0">
    <Cell><Data ss:Type="String">miR-23a</Data></Cell>
    <Cell><Data ss:Type="Number">18095</Data></Cell>
    <Cell><Data ss:Type="Number">30259</Data></Cell>
    <Cell><Data ss:Type="Number">2526.0710920000001</Data></Cell>
    <Cell><Data ss:Type="Number">1889.4769329999999</Data></Cell>
    <Cell><Data ss:Type="Number">-0.41890833582802101</Data></Cell>
    <Cell ss:StyleID="s63"><Data ss:Type="Number">3.9565642814995196E-65</Data></Cell>
    <Cell ss:StyleID="s63"><Data ss:Type="Number">2.4210405246318501E-64</Data></Cell>
    <Cell><Data ss:Type="String">no</Data></Cell>
   </Row>
   <Row ss:AutoFitHeight="0">
    <Cell><Data ss:Type="String">miR-23b</Data></Cell>
    <Cell><Data ss:Type="Number">11999</Data></Cell>
    <Cell><Data ss:Type="Number">19649</Data></Cell>
    <Cell><Data ss:Type="Number">1675.066429</Data></Cell>
    <Cell><Data ss:Type="Number">1226.9517249999999</Data></Cell>
    <Cell><Data ss:Type="Number">-0.44913982383526502</Data></Cell>
    <Cell ss:StyleID="s63"><Data ss:Type="Number">2.2593217244378801E-64</Data></Cell>
    <Cell ss:StyleID="s63"><Data ss:Type="Number">1.3196492799557601E-63</Data></Cell>
    <Cell><Data ss:Type="String">no</Data></Cell>
   </Row>
   <Row ss:AutoFitHeight="0">
    <Cell><Data ss:Type="String">miR-24</Data></Cell>
    <Cell><Data ss:Type="Number">17088</Data></Cell>
    <Cell><Data ss:Type="Number">19844</Data></Cell>
    <Cell><Data ss:Type="Number">2385.4933860000001</Data></Cell>
    <Cell><Data ss:Type="Number">1239.1282020000001</Data></Cell>
    <Cell><Data ss:Type="Number">-0.94496222780217498</Data></Cell>
    <Cell ss:StyleID="s63"><Data ss:Type="Number">1.3106108962009299E-303</Data></Cell>
    <Cell ss:StyleID="s63"><Data ss:Type="Number">1.12275666774546E-301</Data></Cell>
    <Cell><Data ss:Type="String">no</Data></Cell>
   </Row>
   <Row ss:AutoFitHeight="0">
    <Cell><Data ss:Type="String">miR-24*</Data></Cell>
    <Cell><Data ss:Type="Number">48</Data></Cell>
    <Cell><Data ss:Type="Number">55</Data></Cell>
    <Cell><Data ss:Type="Number">6.7008241179999999</Data></Cell>
    <Cell><Data ss:Type="Number">3.4343908029999999</Data></Cell>
    <Cell><Data ss:Type="Number">-0.96428432553183896</Data></Cell>
    <Cell><Data ss:Type="Number">1.3691747422447001E-3</Data></Cell>
    <Cell><Data ss:Type="Number">2.4074658180131101E-3</Data></Cell>
    <Cell><Data ss:Type="String">no</Data></Cell>
   </Row>
   <Row ss:AutoFitHeight="0">
    <Cell><Data ss:Type="String">miR-2476</Data></Cell>
    <Cell><Data ss:Type="Number">4</Data></Cell>
    <Cell><Data ss:Type="Number">59</Data></Cell>
    <Cell><Data ss:Type="Number">0.55840201</Data></Cell>
    <Cell><Data ss:Type="Number">3.6841646799999999</Data></Cell>
    <Cell><Data ss:Type="Number">2.72196151075965</Data></Cell>
    <Cell ss:StyleID="s63"><Data ss:Type="Number">3.4806140899925599E-6</Data></Cell>
    <Cell ss:StyleID="s63"><Data ss:Type="Number">7.3927092655213899E-6</Data></Cell>
    <Cell><Data ss:Type="String">yes</Data></Cell>
   </Row>
   <Row ss:AutoFitHeight="0">
    <Cell><Data ss:Type="String">miR-26a</Data></Cell>
    <Cell><Data ss:Type="Number">45939</Data></Cell>
    <Cell><Data ss:Type="Number">83566</Data></Cell>
    <Cell><Data ss:Type="Number">6413.1074820000003</Data></Cell>
    <Cell><Data ss:Type="Number">5218.1509429999996</Data></Cell>
    <Cell><Data ss:Type="Number">-0.297484909648568</Data></Cell>
    <Cell ss:StyleID="s63"><Data ss:Type="Number">2.3600831174866899E-41</Data></Cell>
    <Cell ss:StyleID="s63"><Data ss:Type="Number">1.1232247429520001E-40</Data></Cell>
    <Cell><Data ss:Type="String">no</Data></Cell>
   </Row>
   <Row ss:AutoFitHeight="0">
    <Cell><Data ss:Type="String">miR-27a</Data></Cell>
    <Cell><Data ss:Type="Number">10190</Data></Cell>
    <Cell><Data ss:Type="Number">14238</Data></Cell>
    <Cell><Data ss:Type="Number">1422.5291199999999</Data></Cell>
    <Cell><Data ss:Type="Number">889.07011369999998</Data></Cell>
    <Cell><Data ss:Type="Number">-0.67808908341089402</Data></Cell>
    <Cell ss:StyleID="s63"><Data ss:Type="Number">3.7221856569184899E-131</Data></Cell>
    <Cell ss:StyleID="s63"><Data ss:Type="Number">4.55524625632406E-130</Data></Cell>
    <Cell><Data ss:Type="String">no</Data></Cell>
   </Row>
   <Row ss:AutoFitHeight="0">
    <Cell><Data ss:Type="String">miR-27b</Data></Cell>
    <Cell><Data ss:Type="Number">25129</Data></Cell>
    <Cell><Data ss:Type="Number">42716</Data></Cell>
    <Cell><Data ss:Type="Number">3508.0210259999999</Data></Cell>
    <Cell><Data ss:Type="Number">2667.3352279999999</Data></Cell>
    <Cell><Data ss:Type="Number">-0.39525824213866201</Data></Cell>
    <Cell ss:StyleID="s63"><Data ss:Type="Number">1.12589408506857E-63</Data></Cell>
    <Cell ss:StyleID="s63"><Data ss:Type="Number">6.4301062191694096E-63</Data></Cell>
    <Cell><Data ss:Type="String">no</Data></Cell>
   </Row>
   <Row ss:AutoFitHeight="0">
    <Cell><Data ss:Type="String">miR-27b*</Data></Cell>
    <Cell><Data ss:Type="Number">16</Data></Cell>
    <Cell><Data ss:Type="Number">10</Data></Cell>
    <Cell><Data ss:Type="Number">2.2336080389999999</Data></Cell>
    <Cell><Data ss:Type="Number">0.62443469100000004</Data></Cell>
    <Cell><Data ss:Type="Number">-1.8387534442828599</Data></Cell>
    <Cell><Data ss:Type="Number">3.74236421321129E-3</Data></Cell>
    <Cell><Data ss:Type="Number">6.2889566478186703E-3</Data></Cell>
    <Cell><Data ss:Type="String">yes</Data></Cell>
   </Row>
   <Row ss:AutoFitHeight="0">
    <Cell><Data ss:Type="String">miR-28-3p</Data></Cell>
    <Cell><Data ss:Type="Number">1282</Data></Cell>
    <Cell><Data ss:Type="Number">1898</Data></Cell>
    <Cell><Data ss:Type="Number">178.96784410000001</Data></Cell>
    <Cell><Data ss:Type="Number">118.5177044</Data></Cell>
    <Cell><Data ss:Type="Number">-0.59459780798060302</Data></Cell>
    <Cell ss:StyleID="s63"><Data ss:Type="Number">3.2521937230138901E-25</Data></Cell>
    <Cell ss:StyleID="s63"><Data ss:Type="Number">1.14495039289667E-24</Data></Cell>
    <Cell><Data ss:Type="String">no</Data></Cell>
   </Row>
   <Row ss:AutoFitHeight="0">
    <Cell><Data ss:Type="String">miR-28-5p</Data></Cell>
    <Cell><Data ss:Type="Number">0.01</Data></Cell>
    <Cell><Data ss:Type="Number">0.01</Data></Cell>
    <Cell><Data ss:Type="Number">1.3960050000000001E-3</Data></Cell>
    <Cell><Data ss:Type="Number">6.2443500000000001E-4</Data></Cell>
    <Cell><Data ss:Type="Number">-1.16068080006601</Data></Cell>
    <Cell><Data ss:Type="Number">1</Data></Cell>
    <Cell><Data ss:Type="Number">1</Data></Cell>
    <Cell><Data ss:Type="String">no</Data></Cell>
   </Row>
   <Row ss:AutoFitHeight="0">
    <Cell><Data ss:Type="String">miR-296</Data></Cell>
    <Cell><Data ss:Type="Number">24</Data></Cell>
    <Cell><Data ss:Type="Number">33</Data></Cell>
    <Cell><Data ss:Type="Number">3.3504120589999999</Data></Cell>
    <Cell><Data ss:Type="Number">2.0606344820000002</Data></Cell>
    <Cell><Data ss:Type="Number">-0.70124991955801996</Data></Cell>
    <Cell><Data ss:Type="Number">0.105265961073517</Data></Cell>
    <Cell><Data ss:Type="Number">0.15371222724939701</Data></Cell>
    <Cell><Data ss:Type="String">no</Data></Cell>
   </Row>
   <Row ss:AutoFitHeight="0">
    <Cell><Data ss:Type="String">miR-299</Data></Cell>
    <Cell><Data ss:Type="Number">1510</Data></Cell>
    <Cell><Data ss:Type="Number">1413</Data></Cell>
    <Cell><Data ss:Type="Number">210.7967587</Data></Cell>
    <Cell><Data ss:Type="Number">88.232621899999998</Data></Cell>
    <Cell><Data ss:Type="Number">-1.2564686221724699</Data></Cell>
    <Cell ss:StyleID="s63"><Data ss:Type="Number">4.5290206147803001E-102</Data></Cell>
    <Cell ss:StyleID="s63"><Data ss:Type="Number">4.6558331919941402E-101</Data></Cell>
    <Cell><Data ss:Type="String">yes</Data></Cell>
   </Row>
   <Row ss:AutoFitHeight="0">
    <Cell><Data ss:Type="String">miR-29a</Data></Cell>
    <Cell><Data ss:Type="Number">1410</Data></Cell>
    <Cell><Data ss:Type="Number">3525</Data></Cell>
    <Cell><Data ss:Type="Number">196.83670849999999</Data></Cell>
    <Cell><Data ss:Type="Number">220.11322870000001</Data></Cell>
    <Cell><Data ss:Type="Number">0.16124655605737601</Data></Cell>
    <Cell><Data ss:Type="Number">1.3770329776183999E-3</Data></Cell>
    <Cell><Data ss:Type="Number">2.4074658180131101E-3</Data></Cell>
    <Cell><Data ss:Type="String">no</Data></Cell>
   </Row>
   <Row ss:AutoFitHeight="0">
    <Cell><Data ss:Type="String">miR-29b</Data></Cell>
    <Cell><Data ss:Type="Number">22</Data></Cell>
    <Cell><Data ss:Type="Number">90</Data></Cell>
    <Cell><Data ss:Type="Number">3.0712110539999999</Data></Cell>
    <Cell><Data ss:Type="Number">5.619912223</Data></Cell>
    <Cell><Data ss:Type="Number">0.871739939372844</Data></Cell>
    <Cell><Data ss:Type="Number">1.1372284099670499E-2</Data></Cell>
    <Cell><Data ss:Type="Number">1.8508070650185001E-2</Data></Cell>
    <Cell><Data ss:Type="String">no</Data></Cell>
   </Row>
   <Row ss:AutoFitHeight="0">
    <Cell><Data ss:Type="String">miR-29c</Data></Cell>
    <Cell><Data ss:Type="Number">215</Data></Cell>
    <Cell><Data ss:Type="Number">312</Data></Cell>
    <Cell><Data ss:Type="Number">30.014108029999999</Data></Cell>
    <Cell><Data ss:Type="Number">19.482362370000001</Data></Cell>
    <Cell><Data ss:Type="Number">-0.62347216938308003</Data></Cell>
    <Cell ss:StyleID="s63"><Data ss:Type="Number">3.8967643980347499E-6</Data></Cell>
    <Cell ss:StyleID="s63"><Data ss:Type="Number">8.2087577893027094E-6</Data></Cell>
    <Cell><Data ss:Type="String">no</Data></Cell>
   </Row>
   <Row ss:AutoFitHeight="0">
    <Cell><Data ss:Type="String">miR-301</Data></Cell>
    <Cell><Data ss:Type="Number">0.01</Data></Cell>
    <Cell><Data ss:Type="Number">0.01</Data></Cell>
    <Cell><Data ss:Type="Number">1.3960050000000001E-3</Data></Cell>
    <Cell><Data ss:Type="Number">6.2443500000000001E-4</Data></Cell>
    <Cell><Data ss:Type="Number">-1.16068080006601</Data></Cell>
    <Cell><Data ss:Type="Number">1</Data></Cell>
    <Cell><Data ss:Type="Number">1</Data></Cell>
    <Cell><Data ss:Type="String">no</Data></Cell>
   </Row>
   <Row ss:AutoFitHeight="0">
    <Cell><Data ss:Type="String">miR-30a-3p</Data></Cell>
    <Cell><Data ss:Type="Number">8883</Data></Cell>
    <Cell><Data ss:Type="Number">12917</Data></Cell>
    <Cell><Data ss:Type="Number">1240.071263</Data></Cell>
    <Cell><Data ss:Type="Number">806.58229100000005</Data></Cell>
    <Cell><Data ss:Type="Number">-0.62052939418085995</Data></Cell>
    <Cell ss:StyleID="s63"><Data ss:Type="Number">6.8995496359872904E-104</Data></Cell>
    <Cell ss:StyleID="s63"><Data ss:Type="Number">7.7094967671683999E-103</Data></Cell>
    <Cell><Data ss:Type="String">no</Data></Cell>
   </Row>
   <Row ss:AutoFitHeight="0">
    <Cell><Data ss:Type="String">miR-30a-5p</Data></Cell>
    <Cell><Data ss:Type="Number">159854</Data></Cell>
    <Cell><Data ss:Type="Number">243911</Data></Cell>
    <Cell><Data ss:Type="Number">22315.69872</Data></Cell>
    <Cell><Data ss:Type="Number">15230.648999999999</Data></Cell>
    <Cell><Data ss:Type="Number">-0.551081560620029</Data></Cell>
    <Cell ss:StyleID="s63"><Data ss:Type="Number">4.2936732083940601E-152</Data></Cell>
    <Cell ss:StyleID="s63"><Data ss:Type="Number">6.4910236150427902E-151</Data></Cell>
    <Cell><Data ss:Type="String">no</Data></Cell>
   </Row>
   <Row ss:AutoFitHeight="0">
    <Cell><Data ss:Type="String">miR-30b-3p</Data></Cell>
    <Cell><Data ss:Type="Number">26</Data></Cell>
    <Cell><Data ss:Type="Number">37</Data></Cell>
    <Cell><Data ss:Type="Number">3.6296130639999999</Data></Cell>
    <Cell><Data ss:Type="Number">2.3104083580000001</Data></Cell>
    <Cell><Data ss:Type="Number">-0.65166789111902801</Data></Cell>
    <Cell><Data ss:Type="Number">0.124303419516633</Data></Cell>
    <Cell><Data ss:Type="Number">0.17846915539538899</Data></Cell>
    <Cell><Data ss:Type="String">no</Data></Cell>
   </Row>
   <Row ss:AutoFitHeight="0">
    <Cell><Data ss:Type="String">miR-30b-5p</Data></Cell>
    <Cell><Data ss:Type="Number">22917</Data></Cell>
    <Cell><Data ss:Type="Number">38482</Data></Cell>
    <Cell><Data ss:Type="Number">3199.2247149999998</Data></Cell>
    <Cell><Data ss:Type="Number">2402.94958</Data></Cell>
    <Cell><Data ss:Type="Number">-0.41291595419858701</Data></Cell>
    <Cell ss:StyleID="s63"><Data ss:Type="Number">1.09955983849873E-67</Data></Cell>
    <Cell ss:StyleID="s63"><Data ss:Type="Number">7.4364968024782296E-67</Data></Cell>
    <Cell><Data ss:Type="String">no</Data></Cell>
   </Row>
   <Row ss:AutoFitHeight="0">
    <Cell><Data ss:Type="String">miR-30c</Data></Cell>
    <Cell><Data ss:Type="Number">34310</Data></Cell>
    <Cell><Data ss:Type="Number">51311</Data></Cell>
    <Cell><Data ss:Type="Number">4789.6932390000002</Data></Cell>
    <Cell><Data ss:Type="Number">3204.0368450000001</Data></Cell>
    <Cell><Data ss:Type="Number">-0.58004252178729798</Data></Cell>
    <Cell ss:StyleID="s63"><Data ss:Type="Number">9.5065602844384201E-143</Data></Cell>
    <Cell ss:StyleID="s63"><Data ss:Type="Number">1.28588736478983E-141</Data></Cell>
    <Cell><Data ss:Type="String">no</Data></Cell>
   </Row>
   <Row ss:AutoFitHeight="0">
    <Cell><Data ss:Type="String">miR-30d</Data></Cell>
    <Cell><Data ss:Type="Number">72971</Data></Cell>
    <Cell><Data ss:Type="Number">107535</Data></Cell>
    <Cell><Data ss:Type="Number">10186.788259999999</Data></Cell>
    <Cell><Data ss:Type="Number">6714.8584549999996</Data></Cell>
    <Cell><Data ss:Type="Number">-0.60127036932524602</Data></Cell>
    <Cell ss:StyleID="s63"><Data ss:Type="Number">1.54017816733511E-170</Data></Cell>
    <Cell ss:StyleID="s63"><Data ss:Type="Number">2.8273270643223001E-169</Data></Cell>
    <Cell><Data ss:Type="String">no</Data></Cell>
   </Row>
   <Row ss:AutoFitHeight="0">
    <Cell><Data ss:Type="String">miR-30e-3p</Data></Cell>
    <Cell><Data ss:Type="Number">30698</Data></Cell>
    <Cell><Data ss:Type="Number">65511</Data></Cell>
    <Cell><Data ss:Type="Number">4285.4562239999996</Data></Cell>
    <Cell><Data ss:Type="Number">4090.7341070000002</Data></Cell>
    <Cell><Data ss:Type="Number">-6.7089033159794698E-2</Data></Cell>
    <Cell><Data ss:Type="Number">3.1798805326315998E-3</Data></Cell>
    <Cell><Data ss:Type="Number">5.4121145489160298E-3</Data></Cell>
    <Cell><Data ss:Type="String">no</Data></Cell>
   </Row>
   <Row ss:AutoFitHeight="0">
    <Cell><Data ss:Type="String">miR-30e-5p</Data></Cell>
    <Cell><Data ss:Type="Number">26760</Data></Cell>
    <Cell><Data ss:Type="Number">42427</Data></Cell>
    <Cell><Data ss:Type="Number">3735.7094459999998</Data></Cell>
    <Cell><Data ss:Type="Number">2649.2890649999999</Data></Cell>
    <Cell><Data ss:Type="Number">-0.49577698491758498</Data></Cell>
    <Cell ss:StyleID="s63"><Data ss:Type="Number">6.1103330421320895E-100</Data></Cell>
    <Cell ss:StyleID="s63"><Data ss:Type="Number">5.8161318215849899E-99</Data></Cell>
    <Cell><Data ss:Type="String">no</Data></Cell>
   </Row>
   <Row ss:AutoFitHeight="0">
    <Cell><Data ss:Type="String">miR-32</Data></Cell>
    <Cell><Data ss:Type="Number">849</Data></Cell>
    <Cell><Data ss:Type="Number">1397</Data></Cell>
    <Cell><Data ss:Type="Number">118.52082660000001</Data></Cell>
    <Cell><Data ss:Type="Number">87.233526400000002</Data></Cell>
    <Cell><Data ss:Type="Number">-0.44218597657279302</Data></Cell>
    <Cell ss:StyleID="s63"><Data ss:Type="Number">7.1934639065577703E-11</Data></Cell>
    <Cell ss:StyleID="s63"><Data ss:Type="Number">1.74407568300504E-10</Data></Cell>
    <Cell><Data ss:Type="String">no</Data></Cell>
   </Row>
   <Row ss:AutoFitHeight="0">
    <Cell><Data ss:Type="String">miR-320</Data></Cell>
    <Cell><Data ss:Type="Number">919</Data></Cell>
    <Cell><Data ss:Type="Number">1196</Data></Cell>
    <Cell><Data ss:Type="Number">128.2928618</Data></Cell>
    <Cell><Data ss:Type="Number">74.682389099999995</Data></Cell>
    <Cell><Data ss:Type="Number">-0.78060091584564995</Data></Cell>
    <Cell ss:StyleID="s63"><Data ss:Type="Number">7.4960860957440105E-30</Data></Cell>
    <Cell ss:StyleID="s63"><Data ss:Type="Number">3.05792718508922E-29</Data></Cell>
    <Cell><Data ss:Type="String">no</Data></Cell>
   </Row>
   <Row ss:AutoFitHeight="0">
    <Cell><Data ss:Type="String">miR-323</Data></Cell>
    <Cell><Data ss:Type="Number">754</Data></Cell>
    <Cell><Data ss:Type="Number">734</Data></Cell>
    <Cell><Data ss:Type="Number">105.2587788</Data></Cell>
    <Cell><Data ss:Type="Number">45.83350635</Data></Cell>
    <Cell><Data ss:Type="Number">-1.19946599811336</Data></Cell>
    <Cell ss:StyleID="s63"><Data ss:Type="Number">4.1544118282347101E-51</Data></Cell>
    <Cell ss:StyleID="s63"><Data ss:Type="Number">2.13536767971264E-50</Data></Cell>
    <Cell><Data ss:Type="String">yes</Data></Cell>
   </Row>
   <Row ss:AutoFitHeight="0">
    <Cell><Data ss:Type="String">miR-324</Data></Cell>
    <Cell><Data ss:Type="Number">81</Data></Cell>
    <Cell><Data ss:Type="Number">58</Data></Cell>
    <Cell><Data ss:Type="Number">11.3076407</Data></Cell>
    <Cell><Data ss:Type="Number">3.6217212110000001</Data></Cell>
    <Cell><Data ss:Type="Number">-1.64255054597951</Data></Cell>
    <Cell ss:StyleID="s63"><Data ss:Type="Number">1.7533122907080499E-10</Data></Cell>
    <Cell ss:StyleID="s63"><Data ss:Type="Number">4.1722338769626802E-10</Data></Cell>
    <Cell><Data ss:Type="String">yes</Data></Cell>
   </Row>
   <Row ss:AutoFitHeight="0">
    <Cell><Data ss:Type="String">miR-325</Data></Cell>
    <Cell><Data ss:Type="Number">1</Data></Cell>
    <Cell><Data ss:Type="Number">2</Data></Cell>
    <Cell><Data ss:Type="Number">0.13960050199999999</Data></Cell>
    <Cell><Data ss:Type="Number">0.124886938</Data></Cell>
    <Cell><Data ss:Type="Number">-0.16068153695930101</Data></Cell>
    <Cell><Data ss:Type="Number">1</Data></Cell>
    <Cell><Data ss:Type="Number">1</Data></Cell>
    <Cell><Data ss:Type="String">no</Data></Cell>
   </Row>
   <Row ss:AutoFitHeight="0">
    <Cell><Data ss:Type="String">miR-326</Data></Cell>
    <Cell><Data ss:Type="Number">6</Data></Cell>
    <Cell><Data ss:Type="Number">9</Data></Cell>
    <Cell><Data ss:Type="Number">0.83760301500000001</Data></Cell>
    <Cell><Data ss:Type="Number">0.56199122199999996</Data></Cell>
    <Cell><Data ss:Type="Number">-0.57571903883826003</Data></Cell>
    <Cell><Data ss:Type="Number">0.60737616726717103</Data></Cell>
    <Cell><Data ss:Type="Number">0.74331273803649001</Data></Cell>
    <Cell><Data ss:Type="String">no</Data></Cell>
   </Row>
   <Row ss:AutoFitHeight="0">
    <Cell><Data ss:Type="String">miR-328</Data></Cell>
    <Cell><Data ss:Type="Number">154</Data></Cell>
    <Cell><Data ss:Type="Number">151</Data></Cell>
    <Cell><Data ss:Type="Number">21.498477380000001</Data></Cell>
    <Cell><Data ss:Type="Number">9.4289638409999998</Data></Cell>
    <Cell><Data ss:Type="Number">-1.1890633397946699</Data></Cell>
    <Cell ss:StyleID="s63"><Data ss:Type="Number">7.8746268431526794E-12</Data></Cell>
    <Cell ss:StyleID="s63"><Data ss:Type="Number">1.9648340763982898E-11</Data></Cell>
    <Cell><Data ss:Type="String">yes</Data></Cell>
   </Row>
   <Row ss:AutoFitHeight="0">
    <Cell><Data ss:Type="String">miR-331-3p</Data></Cell>
    <Cell><Data ss:Type="Number">573</Data></Cell>
    <Cell><Data ss:Type="Number">674</Data></Cell>
    <Cell><Data ss:Type="Number">79.991087899999997</Data></Cell>
    <Cell><Data ss:Type="Number">42.0868982</Data></Cell>
    <Cell><Data ss:Type="Number">-0.92646808589319296</Data></Cell>
    <Cell ss:StyleID="s63"><Data ss:Type="Number">2.8884786590498902E-26</Data></Cell>
    <Cell ss:StyleID="s63"><Data ss:Type="Number">1.0455479089800301E-25</Data></Cell>
    <Cell><Data ss:Type="String">no</Data></Cell>
   </Row>
   <Row ss:AutoFitHeight="0">
    <Cell><Data ss:Type="String">miR-331-5p</Data></Cell>
    <Cell><Data ss:Type="Number">49</Data></Cell>
    <Cell><Data ss:Type="Number">84</Data></Cell>
    <Cell><Data ss:Type="Number">6.8404246200000003</Data></Cell>
    <Cell><Data ss:Type="Number">5.2452514079999997</Data></Cell>
    <Cell><Data ss:Type="Number">-0.38307395963513502</Data></Cell>
    <Cell><Data ss:Type="Number">0.182596574893406</Data></Cell>
    <Cell><Data ss:Type="Number">0.25229741799787803</Data></Cell>
    <Cell><Data ss:Type="String">no</Data></Cell>
   </Row>
   <Row ss:AutoFitHeight="0">
    <Cell><Data ss:Type="String">miR-335</Data></Cell>
    <Cell><Data ss:Type="Number">177</Data></Cell>
    <Cell><Data ss:Type="Number">423</Data></Cell>
    <Cell><Data ss:Type="Number">24.70928893</Data></Cell>
    <Cell><Data ss:Type="Number">26.413587450000001</Data></Cell>
    <Cell><Data ss:Type="Number">9.6226765081281807E-2</Data></Cell>
    <Cell><Data ss:Type="Number">0.50135191899349396</Data></Cell>
    <Cell><Data ss:Type="Number">0.62245141633491796</Data></Cell>
    <Cell><Data ss:Type="String">no</Data></Cell>
   </Row>
   <Row ss:AutoFitHeight="0">
    <Cell><Data ss:Type="String">miR-338</Data></Cell>
    <Cell><Data ss:Type="Number">223</Data></Cell>
    <Cell><Data ss:Type="Number">468</Data></Cell>
    <Cell><Data ss:Type="Number">31.130912049999999</Data></Cell>
    <Cell><Data ss:Type="Number">29.22354356</Data></Cell>
    <Cell><Data ss:Type="Number">-9.1216718758863696E-2</Data></Cell>
    <Cell><Data ss:Type="Number">0.48476563187892302</Data></Cell>
    <Cell><Data ss:Type="Number">0.60478042423729805</Data></Cell>
    <Cell><Data ss:Type="String">no</Data></Cell>
   </Row>
   <Row ss:AutoFitHeight="0">
    <Cell><Data ss:Type="String">miR-339-3p</Data></Cell>
    <Cell><Data ss:Type="Number">5</Data></Cell>
    <Cell><Data ss:Type="Number">4</Data></Cell>
    <Cell><Data ss:Type="Number">0.69800251199999996</Data></Cell>
    <Cell><Data ss:Type="Number">0.24977387700000001</Data></Cell>
    <Cell><Data ss:Type="Number">-1.48260963020444</Data></Cell>
    <Cell><Data ss:Type="Number">0.17978592519580699</Data></Cell>
    <Cell><Data ss:Type="Number">0.24975666365039201</Data></Cell>
    <Cell><Data ss:Type="String">no</Data></Cell>
   </Row>
   <Row ss:AutoFitHeight="0">
    <Cell><Data ss:Type="String">miR-339-5p</Data></Cell>
    <Cell><Data ss:Type="Number">1052</Data></Cell>
    <Cell><Data ss:Type="Number">1667</Data></Cell>
    <Cell><Data ss:Type="Number">146.85972860000001</Data></Cell>
    <Cell><Data ss:Type="Number">104.0932631</Data></Cell>
    <Cell><Data ss:Type="Number">-0.49656213829858598</Data></Cell>
    <Cell ss:StyleID="s63"><Data ss:Type="Number">1.0692025838693099E-15</Data></Cell>
    <Cell ss:StyleID="s63"><Data ss:Type="Number">3.0874726298248701E-15</Data></Cell>
    <Cell><Data ss:Type="String">no</Data></Cell>
   </Row>
   <Row ss:AutoFitHeight="0">
    <Cell><Data ss:Type="String">miR-340</Data></Cell>
    <Cell><Data ss:Type="Number">1637</Data></Cell>
    <Cell><Data ss:Type="Number">2369</Data></Cell>
    <Cell><Data ss:Type="Number">228.52602250000001</Data></Cell>
    <Cell><Data ss:Type="Number">147.92857839999999</Data></Cell>
    <Cell><Data ss:Type="Number">-0.62745766147034798</Data></Cell>
    <Cell ss:StyleID="s63"><Data ss:Type="Number">7.1671472397290104E-34</Data></Cell>
    <Cell ss:StyleID="s63"><Data ss:Type="Number">3.0699280676839299E-33</Data></Cell>
    <Cell><Data ss:Type="String">no</Data></Cell>
   </Row>
   <Row ss:AutoFitHeight="0">
    <Cell><Data ss:Type="String">miR-342</Data></Cell>
    <Cell><Data ss:Type="Number">105</Data></Cell>
    <Cell><Data ss:Type="Number">168</Data></Cell>
    <Cell><Data ss:Type="Number">14.65805276</Data></Cell>
    <Cell><Data ss:Type="Number">10.49050282</Data></Cell>
    <Cell><Data ss:Type="Number">-0.48260963291716302</Data></Cell>
    <Cell><Data ss:Type="Number">1.1378502578712899E-2</Data></Cell>
    <Cell><Data ss:Type="Number">1.8508070650185001E-2</Data></Cell>
    <Cell><Data ss:Type="String">no</Data></Cell>
   </Row>
   <Row ss:AutoFitHeight="0">
    <Cell><Data ss:Type="String">miR-345-3p</Data></Cell>
    <Cell><Data ss:Type="Number">92</Data></Cell>
    <Cell><Data ss:Type="Number">95</Data></Cell>
    <Cell><Data ss:Type="Number">12.84324623</Data></Cell>
    <Cell><Data ss:Type="Number">5.9321295689999998</Data></Cell>
    <Cell><Data ss:Type="Number">-1.1143878864477901</Data></Cell>
    <Cell ss:StyleID="s63"><Data ss:Type="Number">5.5840001590310703E-7</Data></Cell>
    <Cell ss:StyleID="s63"><Data ss:Type="Number">1.2059563368663701E-6</Data></Cell>
    <Cell><Data ss:Type="String">yes</Data></Cell>
   </Row>
   <Row ss:AutoFitHeight="0">
    <Cell><Data ss:Type="String">miR-345-5p</Data></Cell>
    <Cell><Data ss:Type="Number">52</Data></Cell>
    <Cell><Data ss:Type="Number">61</Data></Cell>
    <Cell><Data ss:Type="Number">7.2592261269999998</Data></Cell>
    <Cell><Data ss:Type="Number">3.8090516179999998</Data></Cell>
    <Cell><Data ss:Type="Number">-0.93038391869972703</Data></Cell>
    <Cell><Data ss:Type="Number">1.1874358528728901E-3</Data></Cell>
    <Cell><Data ss:Type="Number">2.1192431540856499E-3</Data></Cell>
    <Cell><Data ss:Type="String">no</Data></Cell>
   </Row>
   <Row ss:AutoFitHeight="0">
    <Cell><Data ss:Type="String">miR-34a</Data></Cell>
    <Cell><Data ss:Type="Number">62</Data></Cell>
    <Cell><Data ss:Type="Number">83</Data></Cell>
    <Cell><Data ss:Type="Number">8.6552311520000007</Data></Cell>
    <Cell><Data ss:Type="Number">5.1828079389999999</Data></Cell>
    <Cell><Data ss:Type="Number">-0.73983841732608502</Data></Cell>
    <Cell><Data ss:Type="Number">4.1602779599345403E-3</Data></Cell>
    <Cell><Data ss:Type="Number">6.9428015305400999E-3</Data></Cell>
    <Cell><Data ss:Type="String">no</Data></Cell>
   </Row>
   <Row ss:AutoFitHeight="0">
    <Cell><Data ss:Type="String">miR-34c</Data></Cell>
    <Cell><Data ss:Type="Number">6</Data></Cell>
    <Cell><Data ss:Type="Number">24</Data></Cell>
    <Cell><Data ss:Type="Number">0.83760301500000001</Data></Cell>
    <Cell><Data ss:Type="Number">1.4986432599999999</Data></Cell>
    <Cell><Data ss:Type="Number">0.83931846172414104</Data></Cell>
    <Cell><Data ss:Type="Number">0.248108948774206</Data></Cell>
    <Cell><Data ss:Type="Number">0.33210416580714103</Data></Cell>
    <Cell><Data ss:Type="String">no</Data></Cell>
   </Row>
   <Row ss:AutoFitHeight="0">
    <Cell><Data ss:Type="String">miR-361-3p</Data></Cell>
    <Cell><Data ss:Type="Number">25</Data></Cell>
    <Cell><Data ss:Type="Number">48</Data></Cell>
    <Cell><Data ss:Type="Number">3.4900125609999999</Data></Cell>
    <Cell><Data ss:Type="Number">2.9972865190000002</Data></Cell>
    <Cell><Data ss:Type="Number">-0.219575227190694</Data></Cell>
    <Cell><Data ss:Type="Number">0.63104741416774601</Data></Cell>
    <Cell><Data ss:Type="Number">0.76499615774108798</Data></Cell>
    <Cell><Data ss:Type="String">no</Data></Cell>
   </Row>
   <Row ss:AutoFitHeight="0">
    <Cell><Data ss:Type="String">miR-361-5p</Data></Cell>
    <Cell><Data ss:Type="Number">598</Data></Cell>
    <Cell><Data ss:Type="Number">1056</Data></Cell>
    <Cell><Data ss:Type="Number">83.481100470000001</Data></Cell>
    <Cell><Data ss:Type="Number">65.940303420000006</Data></Cell>
    <Cell><Data ss:Type="Number">-0.340289093121044</Data></Cell>
    <Cell ss:StyleID="s63"><Data ss:Type="Number">1.61768104870201E-5</Data></Cell>
    <Cell ss:StyleID="s63"><Data ss:Type="Number">3.2228219342357899E-5</Data></Cell>
    <Cell><Data ss:Type="String">no</Data></Cell>
   </Row>
   <Row ss:AutoFitHeight="0">
    <Cell><Data ss:Type="String">miR-362</Data></Cell>
    <Cell><Data ss:Type="Number">202</Data></Cell>
    <Cell><Data ss:Type="Number">306</Data></Cell>
    <Cell><Data ss:Type="Number">28.19930149</Data></Cell>
    <Cell><Data ss:Type="Number">19.107701559999999</Data></Cell>
    <Cell><Data ss:Type="Number">-0.56150517794510901</Data></Cell>
    <Cell ss:StyleID="s63"><Data ss:Type="Number">4.4742426692763499E-5</Data></Cell>
    <Cell ss:StyleID="s63"><Data ss:Type="Number">8.5811967612240504E-5</Data></Cell>
    <Cell><Data ss:Type="String">no</Data></Cell>
   </Row>
   <Row ss:AutoFitHeight="0">
    <Cell><Data ss:Type="String">miR-363</Data></Cell>
    <Cell><Data ss:Type="Number">302</Data></Cell>
    <Cell><Data ss:Type="Number">468</Data></Cell>
    <Cell><Data ss:Type="Number">42.159351739999998</Data></Cell>
    <Cell><Data ss:Type="Number">29.22354356</Data></Cell>
    <Cell><Data ss:Type="Number">-0.52872155799790799</Data></Cell>
    <Cell ss:StyleID="s63"><Data ss:Type="Number">2.9370531460384399E-6</Data></Cell>
    <Cell ss:StyleID="s63"><Data ss:Type="Number">6.2901888210989897E-6</Data></Cell>
    <Cell><Data ss:Type="String">no</Data></Cell>
   </Row>
   <Row ss:AutoFitHeight="0">
    <Cell><Data ss:Type="String">miR-365-3p</Data></Cell>
    <Cell><Data ss:Type="Number">3514</Data></Cell>
    <Cell><Data ss:Type="Number">5525</Data></Cell>
    <Cell><Data ss:Type="Number">490.55616559999999</Data></Cell>
    <Cell><Data ss:Type="Number">345.00016699999998</Data></Cell>
    <Cell><Data ss:Type="Number">-0.50782126518383996</Data></Cell>
    <Cell ss:StyleID="s63"><Data ss:Type="Number">3.43382228731219E-41</Data></Cell>
    <Cell ss:StyleID="s63"><Data ss:Type="Number">1.6045315051622399E-40</Data></Cell>
    <Cell><Data ss:Type="String">no</Data></Cell>
   </Row>
   <Row ss:AutoFitHeight="0">
    <Cell><Data ss:Type="String">miR-365-5p</Data></Cell>
    <Cell><Data ss:Type="Number">3</Data></Cell>
    <Cell><Data ss:Type="Number">2</Data></Cell>
    <Cell><Data ss:Type="Number">0.41880150700000002</Data></Cell>
    <Cell><Data ss:Type="Number">0.124886938</Data></Cell>
    <Cell><Data ss:Type="Number">-1.74564404112528</Data></Cell>
    <Cell><Data ss:Type="Number">0.37506249218855098</Data></Cell>
    <Cell><Data ss:Type="Number">0.48195530246228802</Data></Cell>
    <Cell><Data ss:Type="String">no</Data></Cell>
   </Row>
   <Row ss:AutoFitHeight="0">
    <Cell><Data ss:Type="String">miR-369</Data></Cell>
    <Cell><Data ss:Type="Number">2346</Data></Cell>
    <Cell><Data ss:Type="Number">4648</Data></Cell>
    <Cell><Data ss:Type="Number">327.50277870000002</Data></Cell>
    <Cell><Data ss:Type="Number">290.2372446</Data></Cell>
    <Cell><Data ss:Type="Number">-0.174274482603789</Data></Cell>
    <Cell ss:StyleID="s63"><Data ss:Type="Number">4.2753040354813799E-5</Data></Cell>
    <Cell ss:StyleID="s63"><Data ss:Type="Number">8.2613017828474703E-5</Data></Cell>
    <Cell><Data ss:Type="String">no</Data></Cell>
   </Row>
   <Row ss:AutoFitHeight="0">
    <Cell><Data ss:Type="String">miR-374a</Data></Cell>
    <Cell><Data ss:Type="Number">1313</Data></Cell>
    <Cell><Data ss:Type="Number">2223</Data></Cell>
    <Cell><Data ss:Type="Number">183.29545970000001</Data></Cell>
    <Cell><Data ss:Type="Number">138.81183189999999</Data></Cell>
    <Cell><Data ss:Type="Number">-0.40104050609001701</Data></Cell>
    <Cell ss:StyleID="s63"><Data ss:Type="Number">5.0755101378693195E-13</Data></Cell>
    <Cell ss:StyleID="s63"><Data ss:Type="Number">1.3587563598254299E-12</Data></Cell>
    <Cell><Data ss:Type="String">no</Data></Cell>
   </Row>
   <Row ss:AutoFitHeight="0">
    <Cell><Data ss:Type="String">miR-374a*</Data></Cell>
    <Cell><Data ss:Type="Number">2766</Data></Cell>
    <Cell><Data ss:Type="Number">5243</Data></Cell>
    <Cell><Data ss:Type="Number">386.13498980000003</Data></Cell>
    <Cell><Data ss:Type="Number">327.39110870000002</Data></Cell>
    <Cell><Data ss:Type="Number">-0.23809014910093201</Data></Cell>
    <Cell ss:StyleID="s63"><Data ss:Type="Number">3.2455855294109298E-9</Data></Cell>
    <Cell ss:StyleID="s63"><Data ss:Type="Number">7.2531780961618102E-9</Data></Cell>
    <Cell><Data ss:Type="String">no</Data></Cell>
   </Row>
   <Row ss:AutoFitHeight="0">
    <Cell><Data ss:Type="String">miR-374b-3p</Data></Cell>
    <Cell><Data ss:Type="Number">13</Data></Cell>
    <Cell><Data ss:Type="Number">36</Data></Cell>
    <Cell><Data ss:Type="Number">1.814806532</Data></Cell>
    <Cell><Data ss:Type="Number">2.2479648889999999</Data></Cell>
    <Cell><Data ss:Type="Number">0.30880374478106198</Data></Cell>
    <Cell><Data ss:Type="Number">0.65194765116277897</Data></Cell>
    <Cell><Data ss:Type="Number">0.78662228332785999</Data></Cell>
    <Cell><Data ss:Type="String">no</Data></Cell>
   </Row>
   <Row ss:AutoFitHeight="0">
    <Cell><Data ss:Type="String">miR-374b-5p</Data></Cell>
    <Cell><Data ss:Type="Number">295</Data></Cell>
    <Cell><Data ss:Type="Number">483</Data></Cell>
    <Cell><Data ss:Type="Number">41.182148220000002</Data></Cell>
    <Cell><Data ss:Type="Number">30.160195600000002</Data></Cell>
    <Cell><Data ss:Type="Number">-0.44937330343498699</Data></Cell>
    <Cell ss:StyleID="s63"><Data ss:Type="Number">7.0307188407460697E-5</Data></Cell>
    <Cell><Data ss:Type="Number">1.3384405496827699E-4</Data></Cell>
    <Cell><Data ss:Type="String">no</Data></Cell>
   </Row>
   <Row ss:AutoFitHeight="0">
    <Cell><Data ss:Type="String">miR-376a</Data></Cell>
    <Cell><Data ss:Type="Number">23</Data></Cell>
    <Cell><Data ss:Type="Number">30</Data></Cell>
    <Cell><Data ss:Type="Number">3.2108115559999999</Data></Cell>
    <Cell><Data ss:Type="Number">1.873304074</Data></Cell>
    <Cell><Data ss:Type="Number">-0.77735289882050096</Data></Cell>
    <Cell><Data ss:Type="Number">7.0757977582548703E-2</Data></Cell>
    <Cell><Data ss:Type="Number">0.10511445224690801</Data></Cell>
    <Cell><Data ss:Type="String">no</Data></Cell>
   </Row>
   <Row ss:AutoFitHeight="0">
    <Cell><Data ss:Type="String">miR-376a*</Data></Cell>
    <Cell><Data ss:Type="Number">373</Data></Cell>
    <Cell><Data ss:Type="Number">452</Data></Cell>
    <Cell><Data ss:Type="Number">52.070987410000001</Data></Cell>
    <Cell><Data ss:Type="Number">28.224448049999999</Data></Cell>
    <Cell><Data ss:Type="Number">-0.88353439617405205</Data></Cell>
    <Cell ss:StyleID="s63"><Data ss:Type="Number">1.51818968770843E-16</Data></Cell>
    <Cell ss:StyleID="s63"><Data ss:Type="Number">4.59029117342431E-16</Data></Cell>
    <Cell><Data ss:Type="String">no</Data></Cell>
   </Row>
   <Row ss:AutoFitHeight="0">
    <Cell><Data ss:Type="String">miR-376b</Data></Cell>
    <Cell><Data ss:Type="Number">0.01</Data></Cell>
    <Cell><Data ss:Type="Number">21</Data></Cell>
    <Cell><Data ss:Type="Number">1.3960050000000001E-3</Data></Cell>
    <Cell><Data ss:Type="Number">1.3113128519999999</Data></Cell>
    <Cell><Data ss:Type="Number">9.8754920995636706</Data></Cell>
    <Cell><Data ss:Type="Number">5.2118283083120605E-4</Data></Cell>
    <Cell><Data ss:Type="Number">9.4326751777197104E-4</Data></Cell>
    <Cell><Data ss:Type="String">yes</Data></Cell>
   </Row>
   <Row ss:AutoFitHeight="0">
    <Cell><Data ss:Type="String">miR-376c</Data></Cell>
    <Cell><Data ss:Type="Number">255</Data></Cell>
    <Cell><Data ss:Type="Number">307</Data></Cell>
    <Cell><Data ss:Type="Number">35.598128119999998</Data></Cell>
    <Cell><Data ss:Type="Number">19.17014503</Data></Cell>
    <Cell><Data ss:Type="Number">-0.89294012936888301</Data></Cell>
    <Cell ss:StyleID="s63"><Data ss:Type="Number">4.1514395640063598E-12</Data></Cell>
    <Cell ss:StyleID="s63"><Data ss:Type="Number">1.0459999685780701E-11</Data></Cell>
    <Cell><Data ss:Type="String">no</Data></Cell>
   </Row>
   <Row ss:AutoFitHeight="0">
    <Cell><Data ss:Type="String">miR-378</Data></Cell>
    <Cell><Data ss:Type="Number">2361063</Data></Cell>
    <Cell><Data ss:Type="Number">7308424</Data></Cell>
    <Cell><Data ss:Type="Number">329605.58110000001</Data></Cell>
    <Cell><Data ss:Type="Number">456363.34860000003</Data></Cell>
    <Cell><Data ss:Type="Number">0.469442259327362</Data></Cell>
    <Cell ss:StyleID="s63"><Data ss:Type="Number">2.50070960726518E-116</Data></Cell>
    <Cell ss:StyleID="s63"><Data ss:Type="Number">2.9212834957597799E-115</Data></Cell>
    <Cell><Data ss:Type="String">no</Data></Cell>
   </Row>
   <Row ss:AutoFitHeight="0">
    <Cell><Data ss:Type="String">miR-381</Data></Cell>
    <Cell><Data ss:Type="Number">91</Data></Cell>
    <Cell><Data ss:Type="Number">76</Data></Cell>
    <Cell><Data ss:Type="Number">12.703645720000001</Data></Cell>
    <Cell><Data ss:Type="Number">4.7457036549999998</Data></Cell>
    <Cell><Data ss:Type="Number">-1.4205486646859</Data></Cell>
    <Cell ss:StyleID="s63"><Data ss:Type="Number">7.7836227483454401E-10</Data></Cell>
    <Cell ss:StyleID="s63"><Data ss:Type="Number">1.7860634342185501E-9</Data></Cell>
    <Cell><Data ss:Type="String">yes</Data></Cell>
   </Row>
   <Row ss:AutoFitHeight="0">
    <Cell><Data ss:Type="String">miR-382</Data></Cell>
    <Cell><Data ss:Type="Number">496</Data></Cell>
    <Cell><Data ss:Type="Number">587</Data></Cell>
    <Cell><Data ss:Type="Number">69.241849220000006</Data></Cell>
    <Cell><Data ss:Type="Number">36.654316389999998</Data></Cell>
    <Cell><Data ss:Type="Number">-0.91766115556236505</Data></Cell>
    <Cell ss:StyleID="s63"><Data ss:Type="Number">1.17445262011786E-22</Data></Cell>
    <Cell ss:StyleID="s63"><Data ss:Type="Number">3.8696708124396101E-22</Data></Cell>
    <Cell><Data ss:Type="String">no</Data></Cell>
   </Row>
   <Row ss:AutoFitHeight="0">
    <Cell><Data ss:Type="String">miR-383</Data></Cell>
    <Cell><Data ss:Type="Number">0.01</Data></Cell>
    <Cell><Data ss:Type="Number">0.01</Data></Cell>
    <Cell><Data ss:Type="Number">1.3960050000000001E-3</Data></Cell>
    <Cell><Data ss:Type="Number">6.2443500000000001E-4</Data></Cell>
    <Cell><Data ss:Type="Number">-1.16068080006601</Data></Cell>
    <Cell><Data ss:Type="Number">1</Data></Cell>
    <Cell><Data ss:Type="Number">1</Data></Cell>
    <Cell><Data ss:Type="String">no</Data></Cell>
   </Row>
   <Row ss:AutoFitHeight="0">
    <Cell><Data ss:Type="String">miR-411</Data></Cell>
    <Cell><Data ss:Type="Number">2649</Data></Cell>
    <Cell><Data ss:Type="Number">4687</Data></Cell>
    <Cell><Data ss:Type="Number">369.80173100000002</Data></Cell>
    <Cell><Data ss:Type="Number">292.6725399</Data></Cell>
    <Cell><Data ss:Type="Number">-0.33746458710344202</Data></Cell>
    <Cell ss:StyleID="s63"><Data ss:Type="Number">3.0113414364989801E-16</Data></Cell>
    <Cell ss:StyleID="s63"><Data ss:Type="Number">8.8955718296578994E-16</Data></Cell>
    <Cell><Data ss:Type="String">no</Data></Cell>
   </Row>
   <Row ss:AutoFitHeight="0">
    <Cell><Data ss:Type="String">miR-421</Data></Cell>
    <Cell><Data ss:Type="Number">0.01</Data></Cell>
    <Cell><Data ss:Type="Number">0.01</Data></Cell>
    <Cell><Data ss:Type="Number">1.3960050000000001E-3</Data></Cell>
    <Cell><Data ss:Type="Number">6.2443500000000001E-4</Data></Cell>
    <Cell><Data ss:Type="Number">-1.16068080006601</Data></Cell>
    <Cell><Data ss:Type="Number">1</Data></Cell>
    <Cell><Data ss:Type="Number">1</Data></Cell>
    <Cell><Data ss:Type="String">no</Data></Cell>
   </Row>
   <Row ss:AutoFitHeight="0">
    <Cell><Data ss:Type="String">miR-423-3p</Data></Cell>
    <Cell><Data ss:Type="Number">346</Data></Cell>
    <Cell><Data ss:Type="Number">362</Data></Cell>
    <Cell><Data ss:Type="Number">48.301773849999996</Data></Cell>
    <Cell><Data ss:Type="Number">22.60453583</Data></Cell>
    <Cell><Data ss:Type="Number">-1.0954638789132101</Data></Cell>
    <Cell ss:StyleID="s63"><Data ss:Type="Number">1.0359377520784999E-21</Data></Cell>
    <Cell ss:StyleID="s63"><Data ss:Type="Number">3.3700759782807E-21</Data></Cell>
    <Cell><Data ss:Type="String">yes</Data></Cell>
   </Row>
   <Row ss:AutoFitHeight="0">
    <Cell><Data ss:Type="String">miR-423-5p</Data></Cell>
    <Cell><Data ss:Type="Number">4180</Data></Cell>
    <Cell><Data ss:Type="Number">11192</Data></Cell>
    <Cell><Data ss:Type="Number">583.53010019999999</Data></Cell>
    <Cell><Data ss:Type="Number">698.86730669999997</Data></Cell>
    <Cell><Data ss:Type="Number">0.26021148209834699</Data></Cell>
    <Cell ss:StyleID="s63"><Data ss:Type="Number">4.6174719695171802E-15</Data></Cell>
    <Cell ss:StyleID="s63"><Data ss:Type="Number">1.30405527051199E-14</Data></Cell>
    <Cell><Data ss:Type="String">no</Data></Cell>
   </Row>
   <Row ss:AutoFitHeight="0">
    <Cell><Data ss:Type="String">miR-424</Data></Cell>
    <Cell><Data ss:Type="Number">3331</Data></Cell>
    <Cell><Data ss:Type="Number">5658</Data></Cell>
    <Cell><Data ss:Type="Number">465.00927369999999</Data></Cell>
    <Cell><Data ss:Type="Number">353.30514840000001</Data></Cell>
    <Cell><Data ss:Type="Number">-0.39634471575048402</Data></Cell>
    <Cell ss:StyleID="s63"><Data ss:Type="Number">2.5975532919460701E-25</Data></Cell>
    <Cell ss:StyleID="s63"><Data ss:Type="Number">9.2718221670852607E-25</Data></Cell>
    <Cell><Data ss:Type="String">no</Data></Cell>
   </Row>
   <Row ss:AutoFitHeight="0">
    <Cell><Data ss:Type="String">miR-424*</Data></Cell>
    <Cell><Data ss:Type="Number">34</Data></Cell>
    <Cell><Data ss:Type="Number">33</Data></Cell>
    <Cell><Data ss:Type="Number">4.7464170829999999</Data></Cell>
    <Cell><Data ss:Type="Number">2.0606344820000002</Data></Cell>
    <Cell><Data ss:Type="Number">-1.2037502599098999</Data></Cell>
    <Cell><Data ss:Type="Number">1.33131039843E-3</Data></Cell>
    <Cell><Data ss:Type="Number">2.3596329130793799E-3</Data></Cell>
    <Cell><Data ss:Type="String">yes</Data></Cell>
   </Row>
   <Row ss:AutoFitHeight="0">
    <Cell><Data ss:Type="String">miR-425-3p</Data></Cell>
    <Cell><Data ss:Type="Number">110</Data></Cell>
    <Cell><Data ss:Type="Number">212</Data></Cell>
    <Cell><Data ss:Type="Number">15.356055270000001</Data></Cell>
    <Cell><Data ss:Type="Number">13.23801546</Data></Cell>
    <Cell><Data ss:Type="Number">-0.21412079713084201</Data></Cell>
    <Cell><Data ss:Type="Number">0.23031758853654699</Data></Cell>
    <Cell><Data ss:Type="Number">0.30990377096278798</Data></Cell>
    <Cell><Data ss:Type="String">no</Data></Cell>
   </Row>
   <Row ss:AutoFitHeight="0">
    <Cell><Data ss:Type="String">miR-425-5p</Data></Cell>
    <Cell><Data ss:Type="Number">772</Data></Cell>
    <Cell><Data ss:Type="Number">1059</Data></Cell>
    <Cell><Data ss:Type="Number">107.7715879</Data></Cell>
    <Cell><Data ss:Type="Number">66.127633829999994</Data></Cell>
    <Cell><Data ss:Type="Number">-0.70465170153180001</Data></Cell>
    <Cell ss:StyleID="s63"><Data ss:Type="Number">1.4417924243176299E-21</Data></Cell>
    <Cell ss:StyleID="s63"><Data ss:Type="Number">4.6317581631203799E-21</Data></Cell>
    <Cell><Data ss:Type="String">no</Data></Cell>
   </Row>
   <Row ss:AutoFitHeight="0">
    <Cell><Data ss:Type="String">miR-429</Data></Cell>
    <Cell><Data ss:Type="Number">0.01</Data></Cell>
    <Cell><Data ss:Type="Number">10</Data></Cell>
    <Cell><Data ss:Type="Number">1.3960050000000001E-3</Data></Cell>
    <Cell><Data ss:Type="Number">0.62443469100000004</Data></Cell>
    <Cell><Data ss:Type="Number">8.8051027706820992</Data></Cell>
    <Cell><Data ss:Type="Number">1.5641409530675499E-2</Data></Cell>
    <Cell><Data ss:Type="Number">2.4967964281885701E-2</Data></Cell>
    <Cell><Data ss:Type="String">yes</Data></Cell>
   </Row>
   <Row ss:AutoFitHeight="0">
    <Cell><Data ss:Type="String">miR-432-3p</Data></Cell>
    <Cell><Data ss:Type="Number">3</Data></Cell>
    <Cell><Data ss:Type="Number">0.01</Data></Cell>
    <Cell><Data ss:Type="Number">0.41880150700000002</Data></Cell>
    <Cell><Data ss:Type="Number">6.2443500000000001E-4</Data></Cell>
    <Cell><Data ss:Type="Number">-9.3894995146756202</Data></Cell>
    <Cell><Data ss:Type="Number">0.125037499062398</Data></Cell>
    <Cell><Data ss:Type="Number">0.178525762550201</Data></Cell>
    <Cell><Data ss:Type="String">no</Data></Cell>
   </Row>
   <Row ss:AutoFitHeight="0">
    <Cell><Data ss:Type="String">miR-432-5p</Data></Cell>
    <Cell><Data ss:Type="Number">395</Data></Cell>
    <Cell><Data ss:Type="Number">963</Data></Cell>
    <Cell><Data ss:Type="Number">55.142198469999997</Data></Cell>
    <Cell><Data ss:Type="Number">60.133060790000002</Data></Cell>
    <Cell><Data ss:Type="Number">0.12500160654113601</Data></Cell>
    <Cell><Data ss:Type="Number">0.16913296856806101</Data></Cell>
    <Cell><Data ss:Type="Number">0.23752553509285099</Data></Cell>
    <Cell><Data ss:Type="String">no</Data></Cell>
   </Row>
   <Row ss:AutoFitHeight="0">
    <Cell><Data ss:Type="String">miR-4331</Data></Cell>
    <Cell><Data ss:Type="Number">5</Data></Cell>
    <Cell><Data ss:Type="Number">8</Data></Cell>
    <Cell><Data ss:Type="Number">0.69800251199999996</Data></Cell>
    <Cell><Data ss:Type="Number">0.49954775299999998</Data></Cell>
    <Cell><Data ss:Type="Number">-0.48260963309244298</Data></Cell>
    <Cell><Data ss:Type="Number">0.77448170953272799</Data></Cell>
    <Cell><Data ss:Type="Number">0.92074342133940801</Data></Cell>
    <Cell><Data ss:Type="String">no</Data></Cell>
   </Row>
   <Row ss:AutoFitHeight="0">
    <Cell><Data ss:Type="String">miR-4332</Data></Cell>
    <Cell><Data ss:Type="Number">8</Data></Cell>
    <Cell><Data ss:Type="Number">6</Data></Cell>
    <Cell><Data ss:Type="Number">1.11680402</Data></Cell>
    <Cell><Data ss:Type="Number">0.37466081499999998</Data></Cell>
    <Cell><Data ss:Type="Number">-1.5757190375547001</Data></Cell>
    <Cell><Data ss:Type="Number">5.7458590084465397E-2</Data></Cell>
    <Cell><Data ss:Type="Number">8.6355892700044498E-2</Data></Cell>
    <Cell><Data ss:Type="String">no</Data></Cell>
   </Row>
   <Row ss:AutoFitHeight="0">
    <Cell><Data ss:Type="String">miR-4333</Data></Cell>
    <Cell><Data ss:Type="Number">0.01</Data></Cell>
    <Cell><Data ss:Type="Number">0.01</Data></Cell>
    <Cell><Data ss:Type="Number">1.3960050000000001E-3</Data></Cell>
    <Cell><Data ss:Type="Number">6.2443500000000001E-4</Data></Cell>
    <Cell><Data ss:Type="Number">-1.16068080006601</Data></Cell>
    <Cell><Data ss:Type="Number">1</Data></Cell>
    <Cell><Data ss:Type="Number">1</Data></Cell>
    <Cell><Data ss:Type="String">no</Data></Cell>
   </Row>
   <Row ss:AutoFitHeight="0">
    <Cell><Data ss:Type="String">miR-4334-3p</Data></Cell>
    <Cell><Data ss:Type="Number">48</Data></Cell>
    <Cell><Data ss:Type="Number">96</Data></Cell>
    <Cell><Data ss:Type="Number">6.7008241179999999</Data></Cell>
    <Cell><Data ss:Type="Number">5.9945730380000004</Data></Cell>
    <Cell><Data ss:Type="Number">-0.16068153832659099</Data></Cell>
    <Cell><Data ss:Type="Number">0.60695589522254001</Data></Cell>
    <Cell><Data ss:Type="Number">0.74331273803649001</Data></Cell>
    <Cell><Data ss:Type="String">no</Data></Cell>
   </Row>
   <Row ss:AutoFitHeight="0">
    <Cell><Data ss:Type="String">miR-4334-5p</Data></Cell>
    <Cell><Data ss:Type="Number">0.01</Data></Cell>
    <Cell><Data ss:Type="Number">0.01</Data></Cell>
    <Cell><Data ss:Type="Number">1.3960050000000001E-3</Data></Cell>
    <Cell><Data ss:Type="Number">6.2443500000000001E-4</Data></Cell>
    <Cell><Data ss:Type="Number">-1.16068080006601</Data></Cell>
    <Cell><Data ss:Type="Number">1</Data></Cell>
    <Cell><Data ss:Type="Number">1</Data></Cell>
    <Cell><Data ss:Type="String">no</Data></Cell>
   </Row>
   <Row ss:AutoFitHeight="0">
    <Cell><Data ss:Type="String">miR-4335</Data></Cell>
    <Cell><Data ss:Type="Number">0.01</Data></Cell>
    <Cell><Data ss:Type="Number">0.01</Data></Cell>
    <Cell><Data ss:Type="Number">1.3960050000000001E-3</Data></Cell>
    <Cell><Data ss:Type="Number">6.2443500000000001E-4</Data></Cell>
    <Cell><Data ss:Type="Number">-1.16068080006601</Data></Cell>
    <Cell><Data ss:Type="Number">1</Data></Cell>
    <Cell><Data ss:Type="Number">1</Data></Cell>
    <Cell><Data ss:Type="String">no</Data></Cell>
   </Row>
   <Row ss:AutoFitHeight="0">
    <Cell><Data ss:Type="String">miR-4336</Data></Cell>
    <Cell><Data ss:Type="Number">0.01</Data></Cell>
    <Cell><Data ss:Type="Number">0.01</Data></Cell>
    <Cell><Data ss:Type="Number">1.3960050000000001E-3</Data></Cell>
    <Cell><Data ss:Type="Number">6.2443500000000001E-4</Data></Cell>
    <Cell><Data ss:Type="Number">-1.16068080006601</Data></Cell>
    <Cell><Data ss:Type="Number">1</Data></Cell>
    <Cell><Data ss:Type="Number">1</Data></Cell>
    <Cell><Data ss:Type="String">no</Data></Cell>
   </Row>
   <Row ss:AutoFitHeight="0">
    <Cell><Data ss:Type="String">miR-4337</Data></Cell>
    <Cell><Data ss:Type="Number">0.01</Data></Cell>
    <Cell><Data ss:Type="Number">0.01</Data></Cell>
    <Cell><Data ss:Type="Number">1.3960050000000001E-3</Data></Cell>
    <Cell><Data ss:Type="Number">6.2443500000000001E-4</Data></Cell>
    <Cell><Data ss:Type="Number">-1.16068080006601</Data></Cell>
    <Cell><Data ss:Type="Number">1</Data></Cell>
    <Cell><Data ss:Type="Number">1</Data></Cell>
    <Cell><Data ss:Type="String">no</Data></Cell>
   </Row>
   <Row ss:AutoFitHeight="0">
    <Cell><Data ss:Type="String">miR-4338</Data></Cell>
    <Cell><Data ss:Type="Number">1</Data></Cell>
    <Cell><Data ss:Type="Number">0.01</Data></Cell>
    <Cell><Data ss:Type="Number">0.13960050199999999</Data></Cell>
    <Cell><Data ss:Type="Number">6.2443500000000001E-4</Data></Cell>
    <Cell><Data ss:Type="Number">-7.8045370105096401</Data></Cell>
    <Cell><Data ss:Type="Number">1</Data></Cell>
    <Cell><Data ss:Type="Number">1</Data></Cell>
    <Cell><Data ss:Type="String">no</Data></Cell>
   </Row>
   <Row ss:AutoFitHeight="0">
    <Cell><Data ss:Type="String">miR-4339</Data></Cell>
    <Cell><Data ss:Type="Number">0.01</Data></Cell>
    <Cell><Data ss:Type="Number">0.01</Data></Cell>
    <Cell><Data ss:Type="Number">1.3960050000000001E-3</Data></Cell>
    <Cell><Data ss:Type="Number">6.2443500000000001E-4</Data></Cell>
    <Cell><Data ss:Type="Number">-1.16068080006601</Data></Cell>
    <Cell><Data ss:Type="Number">1</Data></Cell>
    <Cell><Data ss:Type="Number">1</Data></Cell>
    <Cell><Data ss:Type="String">no</Data></Cell>
   </Row>
   <Row ss:AutoFitHeight="0">
    <Cell><Data ss:Type="String">miR-450a</Data></Cell>
    <Cell><Data ss:Type="Number">806</Data></Cell>
    <Cell><Data ss:Type="Number">1011</Data></Cell>
    <Cell><Data ss:Type="Number">112.518005</Data></Cell>
    <Cell><Data ss:Type="Number">63.130347309999998</Data></Cell>
    <Cell><Data ss:Type="Number">-0.83375028510840499</Data></Cell>
    <Cell ss:StyleID="s63"><Data ss:Type="Number">9.4257031429180099E-30</Data></Cell>
    <Cell ss:StyleID="s63"><Data ss:Type="Number">3.7850089183280103E-29</Data></Cell>
    <Cell><Data ss:Type="String">no</Data></Cell>
   </Row>
   <Row ss:AutoFitHeight="0">
    <Cell><Data ss:Type="String">miR-450b-3p</Data></Cell>
    <Cell><Data ss:Type="Number">32</Data></Cell>
    <Cell><Data ss:Type="Number">33</Data></Cell>
    <Cell><Data ss:Type="Number">4.4672160779999999</Data></Cell>
    <Cell><Data ss:Type="Number">2.0606344820000002</Data></Cell>
    <Cell><Data ss:Type="Number">-1.1162874186215599</Data></Cell>
    <Cell><Data ss:Type="Number">3.7440092105690899E-3</Data></Cell>
    <Cell><Data ss:Type="Number">6.2889566478186703E-3</Data></Cell>
    <Cell><Data ss:Type="String">yes</Data></Cell>
   </Row>
   <Row ss:AutoFitHeight="0">
    <Cell><Data ss:Type="String">miR-450b-5p</Data></Cell>
    <Cell><Data ss:Type="Number">2103</Data></Cell>
    <Cell><Data ss:Type="Number">3801</Data></Cell>
    <Cell><Data ss:Type="Number">293.57985669999999</Data></Cell>
    <Cell><Data ss:Type="Number">237.34762620000001</Data></Cell>
    <Cell><Data ss:Type="Number">-0.30675136348614601</Data></Cell>
    <Cell ss:StyleID="s63"><Data ss:Type="Number">1.00410073000391E-11</Data></Cell>
    <Cell ss:StyleID="s63"><Data ss:Type="Number">2.4812873808750399E-11</Data></Cell>
    <Cell><Data ss:Type="String">no</Data></Cell>
   </Row>
   <Row ss:AutoFitHeight="0">
    <Cell><Data ss:Type="String">miR-450c-3p</Data></Cell>
    <Cell><Data ss:Type="Number">37</Data></Cell>
    <Cell><Data ss:Type="Number">124</Data></Cell>
    <Cell><Data ss:Type="Number">5.1652185910000004</Data></Cell>
    <Cell><Data ss:Type="Number">7.742990174</Data></Cell>
    <Cell><Data ss:Type="Number">0.58406140640417004</Data></Cell>
    <Cell><Data ss:Type="Number">3.75307524546706E-2</Data></Cell>
    <Cell><Data ss:Type="Number">5.7413115362204399E-2</Data></Cell>
    <Cell><Data ss:Type="String">no</Data></Cell>
   </Row>
   <Row ss:AutoFitHeight="0">
    <Cell><Data ss:Type="String">miR-450c-5p</Data></Cell>
    <Cell><Data ss:Type="Number">1660</Data></Cell>
    <Cell><Data ss:Type="Number">1983</Data></Cell>
    <Cell><Data ss:Type="Number">231.73683410000001</Data></Cell>
    <Cell><Data ss:Type="Number">123.8253993</Data></Cell>
    <Cell><Data ss:Type="Number">-0.90418010263995496</Data></Cell>
    <Cell ss:StyleID="s63"><Data ss:Type="Number">1.34034138258669E-65</Data></Cell>
    <Cell ss:StyleID="s63"><Data ss:Type="Number">8.4016520810921594E-65</Data></Cell>
    <Cell><Data ss:Type="String">no</Data></Cell>
   </Row>
   <Row ss:AutoFitHeight="0">
    <Cell><Data ss:Type="String">miR-451</Data></Cell>
    <Cell><Data ss:Type="Number">9409</Data></Cell>
    <Cell><Data ss:Type="Number">11371</Data></Cell>
    <Cell><Data ss:Type="Number">1313.5011280000001</Data></Cell>
    <Cell><Data ss:Type="Number">710.04468770000005</Data></Cell>
    <Cell><Data ss:Type="Number">-0.88743570871246502</Data></Cell>
    <Cell ss:StyleID="s63"><Data ss:Type="Number">8.6935430068488007E-210</Data></Cell>
    <Cell ss:StyleID="s63"><Data ss:Type="Number">2.23424055276014E-208</Data></Cell>
    <Cell><Data ss:Type="String">no</Data></Cell>
   </Row>
   <Row ss:AutoFitHeight="0">
    <Cell><Data ss:Type="String">miR-455</Data></Cell>
    <Cell><Data ss:Type="Number">58</Data></Cell>
    <Cell><Data ss:Type="Number">103</Data></Cell>
    <Cell><Data ss:Type="Number">8.0968291420000007</Data></Cell>
    <Cell><Data ss:Type="Number">6.4316773219999996</Data></Cell>
    <Cell><Data ss:Type="Number">-0.33216200617167901</Data></Cell>
    <Cell><Data ss:Type="Number">0.22536862021319201</Data></Cell>
    <Cell><Data ss:Type="Number">0.30484071260416001</Data></Cell>
    <Cell><Data ss:Type="String">no</Data></Cell>
   </Row>
   <Row ss:AutoFitHeight="0">
    <Cell><Data ss:Type="String">miR-484</Data></Cell>
    <Cell><Data ss:Type="Number">0.01</Data></Cell>
    <Cell><Data ss:Type="Number">0.01</Data></Cell>
    <Cell><Data ss:Type="Number">1.3960050000000001E-3</Data></Cell>
    <Cell><Data ss:Type="Number">6.2443500000000001E-4</Data></Cell>
    <Cell><Data ss:Type="Number">-1.16068080006601</Data></Cell>
    <Cell><Data ss:Type="Number">1</Data></Cell>
    <Cell><Data ss:Type="Number">1</Data></Cell>
    <Cell><Data ss:Type="String">no</Data></Cell>
   </Row>
   <Row ss:AutoFitHeight="0">
    <Cell><Data ss:Type="String">miR-486</Data></Cell>
    <Cell><Data ss:Type="Number">2150</Data></Cell>
    <Cell><Data ss:Type="Number">3423</Data></Cell>
    <Cell><Data ss:Type="Number">300.1410803</Data></Cell>
    <Cell><Data ss:Type="Number">213.74399489999999</Data></Cell>
    <Cell><Data ss:Type="Number">-0.48975690577044401</Data></Cell>
    <Cell ss:StyleID="s63"><Data ss:Type="Number">5.3771327191746397E-27</Data></Cell>
    <Cell ss:StyleID="s63"><Data ss:Type="Number">2.0027871142433101E-26</Data></Cell>
    <Cell><Data ss:Type="String">no</Data></Cell>
   </Row>
   <Row ss:AutoFitHeight="0">
    <Cell><Data ss:Type="String">miR-487b</Data></Cell>
    <Cell><Data ss:Type="Number">9</Data></Cell>
    <Cell><Data ss:Type="Number">8</Data></Cell>
    <Cell><Data ss:Type="Number">1.256404522</Data></Cell>
    <Cell><Data ss:Type="Number">0.49954775299999998</Data></Cell>
    <Cell><Data ss:Type="Number">-1.3306065401067</Data></Cell>
    <Cell><Data ss:Type="Number">0.14363306351163399</Data></Cell>
    <Cell><Data ss:Type="Number">0.20394307912977799</Data></Cell>
    <Cell><Data ss:Type="String">no</Data></Cell>
   </Row>
   <Row ss:AutoFitHeight="0">
    <Cell><Data ss:Type="String">miR-490</Data></Cell>
    <Cell><Data ss:Type="Number">1</Data></Cell>
    <Cell><Data ss:Type="Number">0.01</Data></Cell>
    <Cell><Data ss:Type="Number">0.13960050199999999</Data></Cell>
    <Cell><Data ss:Type="Number">6.2443500000000001E-4</Data></Cell>
    <Cell><Data ss:Type="Number">-7.8045370105096401</Data></Cell>
    <Cell><Data ss:Type="Number">1</Data></Cell>
    <Cell><Data ss:Type="Number">1</Data></Cell>
    <Cell><Data ss:Type="String">no</Data></Cell>
   </Row>
   <Row ss:AutoFitHeight="0">
    <Cell><Data ss:Type="String">miR-491</Data></Cell>
    <Cell><Data ss:Type="Number">15</Data></Cell>
    <Cell><Data ss:Type="Number">14</Data></Cell>
    <Cell><Data ss:Type="Number">2.094007537</Data></Cell>
    <Cell><Data ss:Type="Number">0.87420856800000002</Data></Cell>
    <Cell><Data ss:Type="Number">-1.26021721203239</Data></Cell>
    <Cell><Data ss:Type="Number">4.2927905497560002E-2</Data></Cell>
    <Cell><Data ss:Type="Number">6.4896892428664296E-2</Data></Cell>
    <Cell><Data ss:Type="String">no</Data></Cell>
   </Row>
   <Row ss:AutoFitHeight="0">
    <Cell><Data ss:Type="String">miR-494</Data></Cell>
    <Cell><Data ss:Type="Number">0.01</Data></Cell>
    <Cell><Data ss:Type="Number">0.01</Data></Cell>
    <Cell><Data ss:Type="Number">1.3960050000000001E-3</Data></Cell>
    <Cell><Data ss:Type="Number">6.2443500000000001E-4</Data></Cell>
    <Cell><Data ss:Type="Number">-1.16068080006601</Data></Cell>
    <Cell><Data ss:Type="Number">1</Data></Cell>
    <Cell><Data ss:Type="Number">1</Data></Cell>
    <Cell><Data ss:Type="String">no</Data></Cell>
   </Row>
   <Row ss:AutoFitHeight="0">
    <Cell><Data ss:Type="String">miR-497</Data></Cell>
    <Cell><Data ss:Type="Number">149</Data></Cell>
    <Cell><Data ss:Type="Number">142</Data></Cell>
    <Cell><Data ss:Type="Number">20.800474869999999</Data></Cell>
    <Cell><Data ss:Type="Number">8.8669726190000002</Data></Cell>
    <Cell><Data ss:Type="Number">-1.2301029394938201</Data></Cell>
    <Cell ss:StyleID="s63"><Data ss:Type="Number">3.8825115086329701E-12</Data></Cell>
    <Cell ss:StyleID="s63"><Data ss:Type="Number">9.8792619576106299E-12</Data></Cell>
    <Cell><Data ss:Type="String">yes</Data></Cell>
   </Row>
   <Row ss:AutoFitHeight="0">
    <Cell><Data ss:Type="String">miR-499-3p</Data></Cell>
    <Cell><Data ss:Type="Number">5</Data></Cell>
    <Cell><Data ss:Type="Number">7</Data></Cell>
    <Cell><Data ss:Type="Number">0.69800251199999996</Data></Cell>
    <Cell><Data ss:Type="Number">0.43710428400000001</Data></Cell>
    <Cell><Data ss:Type="Number">-0.67525471062226805</Data></Cell>
    <Cell><Data ss:Type="Number">0.54894087850671303</Data></Cell>
    <Cell><Data ss:Type="Number">0.67825868161646796</Data></Cell>
    <Cell><Data ss:Type="String">no</Data></Cell>
   </Row>
   <Row ss:AutoFitHeight="0">
    <Cell><Data ss:Type="String">miR-499-5p</Data></Cell>
    <Cell><Data ss:Type="Number">2998</Data></Cell>
    <Cell><Data ss:Type="Number">4115</Data></Cell>
    <Cell><Data ss:Type="Number">418.52230630000003</Data></Cell>
    <Cell><Data ss:Type="Number">256.95487550000001</Data></Cell>
    <Cell><Data ss:Type="Number">-0.70378949092097198</Data></Cell>
    <Cell ss:StyleID="s63"><Data ss:Type="Number">9.5791003891664898E-67</Data></Cell>
    <Cell ss:StyleID="s63"><Data ss:Type="Number">6.1545720000394705E-66</Data></Cell>
    <Cell><Data ss:Type="String">no</Data></Cell>
   </Row>
   <Row ss:AutoFitHeight="0">
    <Cell><Data ss:Type="String">miR-500</Data></Cell>
    <Cell><Data ss:Type="Number">113</Data></Cell>
    <Cell><Data ss:Type="Number">281</Data></Cell>
    <Cell><Data ss:Type="Number">15.77485678</Data></Cell>
    <Cell><Data ss:Type="Number">17.546614829999999</Data></Cell>
    <Cell><Data ss:Type="Number">0.15356581927889701</Data></Cell>
    <Cell><Data ss:Type="Number">0.37455351095835498</Data></Cell>
    <Cell><Data ss:Type="Number">0.48195530246228802</Data></Cell>
    <Cell><Data ss:Type="String">no</Data></Cell>
   </Row>
   <Row ss:AutoFitHeight="0">
    <Cell><Data ss:Type="String">miR-503</Data></Cell>
    <Cell><Data ss:Type="Number">152</Data></Cell>
    <Cell><Data ss:Type="Number">228</Data></Cell>
    <Cell><Data ss:Type="Number">21.219276369999999</Data></Cell>
    <Cell><Data ss:Type="Number">14.23711097</Data></Cell>
    <Cell><Data ss:Type="Number">-0.57571903687480497</Data></Cell>
    <Cell><Data ss:Type="Number">3.3811605864262901E-4</Data></Cell>
    <Cell><Data ss:Type="Number">6.1628246149755795E-4</Data></Cell>
    <Cell><Data ss:Type="String">no</Data></Cell>
   </Row>
   <Row ss:AutoFitHeight="0">
    <Cell><Data ss:Type="String">miR-504</Data></Cell>
    <Cell><Data ss:Type="Number">75</Data></Cell>
    <Cell><Data ss:Type="Number">103</Data></Cell>
    <Cell><Data ss:Type="Number">10.470037680000001</Data></Cell>
    <Cell><Data ss:Type="Number">6.4316773219999996</Data></Cell>
    <Cell><Data ss:Type="Number">-0.702999701041083</Data></Cell>
    <Cell><Data ss:Type="Number">2.3623719496023701E-3</Data></Cell>
    <Cell><Data ss:Type="Number">4.0475306069853896E-3</Data></Cell>
    <Cell><Data ss:Type="String">no</Data></Cell>
   </Row>
   <Row ss:AutoFitHeight="0">
    <Cell><Data ss:Type="String">miR-505</Data></Cell>
    <Cell><Data ss:Type="Number">265</Data></Cell>
    <Cell><Data ss:Type="Number">305</Data></Cell>
    <Cell><Data ss:Type="Number">36.994133150000003</Data></Cell>
    <Cell><Data ss:Type="Number">19.045258090000001</Data></Cell>
    <Cell><Data ss:Type="Number">-0.95786465523057795</Data></Cell>
    <Cell ss:StyleID="s63"><Data ss:Type="Number">8.4603145120690805E-14</Data></Cell>
    <Cell ss:StyleID="s63"><Data ss:Type="Number">2.3379578812922102E-13</Data></Cell>
    <Cell><Data ss:Type="String">no</Data></Cell>
   </Row>
   <Row ss:AutoFitHeight="0">
    <Cell><Data ss:Type="String">miR-532-3p</Data></Cell>
    <Cell><Data ss:Type="Number">770</Data></Cell>
    <Cell><Data ss:Type="Number">757</Data></Cell>
    <Cell><Data ss:Type="Number">107.4923869</Data></Cell>
    <Cell><Data ss:Type="Number">47.269706139999997</Data></Cell>
    <Cell><Data ss:Type="Number">-1.1852466841218301</Data></Cell>
    <Cell ss:StyleID="s63"><Data ss:Type="Number">4.5185474600506097E-51</Data></Cell>
    <Cell ss:StyleID="s63"><Data ss:Type="Number">2.2769935239862901E-50</Data></Cell>
    <Cell><Data ss:Type="String">yes</Data></Cell>
   </Row>
   <Row ss:AutoFitHeight="0">
    <Cell><Data ss:Type="String">miR-532-5p</Data></Cell>
    <Cell><Data ss:Type="Number">2766</Data></Cell>
    <Cell><Data ss:Type="Number">4372</Data></Cell>
    <Cell><Data ss:Type="Number">386.13498980000003</Data></Cell>
    <Cell><Data ss:Type="Number">273.0028471</Data></Cell>
    <Cell><Data ss:Type="Number">-0.50018929383562005</Data></Cell>
    <Cell ss:StyleID="s63"><Data ss:Type="Number">8.0316917623924408E-34</Data></Cell>
    <Cell ss:StyleID="s63"><Data ss:Type="Number">3.3838439064505798E-33</Data></Cell>
    <Cell><Data ss:Type="String">no</Data></Cell>
   </Row>
   <Row ss:AutoFitHeight="0">
    <Cell><Data ss:Type="String">miR-542-3p</Data></Cell>
    <Cell><Data ss:Type="Number">29093</Data></Cell>
    <Cell><Data ss:Type="Number">39373</Data></Cell>
    <Cell><Data ss:Type="Number">4061.397418</Data></Cell>
    <Cell><Data ss:Type="Number">2458.5867109999999</Data></Cell>
    <Cell><Data ss:Type="Number">-0.72414696758274</Data></Cell>
    <Cell ss:StyleID="s63"><Data ss:Type="Number">6.5425922041104597E-212</Data></Cell>
    <Cell ss:StyleID="s63"><Data ss:Type="Number">1.8682735516182098E-210</Data></Cell>
    <Cell><Data ss:Type="String">no</Data></Cell>
   </Row>
   <Row ss:AutoFitHeight="0">
    <Cell><Data ss:Type="String">miR-542-5p</Data></Cell>
    <Cell><Data ss:Type="Number">467</Data></Cell>
    <Cell><Data ss:Type="Number">575</Data></Cell>
    <Cell><Data ss:Type="Number">65.193434640000007</Data></Cell>
    <Cell><Data ss:Type="Number">35.904994760000001</Data></Cell>
    <Cell><Data ss:Type="Number">-0.86054213198051699</Data></Cell>
    <Cell ss:StyleID="s63"><Data ss:Type="Number">2.3482470048020799E-19</Data></Cell>
    <Cell ss:StyleID="s63"><Data ss:Type="Number">7.2710780751100704E-19</Data></Cell>
    <Cell><Data ss:Type="String">no</Data></Cell>
   </Row>
   <Row ss:AutoFitHeight="0">
    <Cell><Data ss:Type="String">miR-545</Data></Cell>
    <Cell><Data ss:Type="Number">8</Data></Cell>
    <Cell><Data ss:Type="Number">22</Data></Cell>
    <Cell><Data ss:Type="Number">1.11680402</Data></Cell>
    <Cell><Data ss:Type="Number">1.3737563209999999</Data></Cell>
    <Cell><Data ss:Type="Number">0.298750079661316</Data></Cell>
    <Cell><Data ss:Type="Number">0.70130213383019901</Data></Cell>
    <Cell><Data ss:Type="Number">0.84221798315122098</Data></Cell>
    <Cell><Data ss:Type="String">no</Data></Cell>
   </Row>
   <Row ss:AutoFitHeight="0">
    <Cell><Data ss:Type="String">miR-545*</Data></Cell>
    <Cell><Data ss:Type="Number">6</Data></Cell>
    <Cell><Data ss:Type="Number">10</Data></Cell>
    <Cell><Data ss:Type="Number">0.83760301500000001</Data></Cell>
    <Cell><Data ss:Type="Number">0.62443469100000004</Data></Cell>
    <Cell><Data ss:Type="Number">-0.42371594564992099</Data></Cell>
    <Cell><Data ss:Type="Number">0.80369789187322305</Data></Cell>
    <Cell><Data ss:Type="Number">0.94315232060008403</Data></Cell>
    <Cell><Data ss:Type="String">no</Data></Cell>
   </Row>
   <Row ss:AutoFitHeight="0">
    <Cell><Data ss:Type="String">miR-574</Data></Cell>
    <Cell><Data ss:Type="Number">288</Data></Cell>
    <Cell><Data ss:Type="Number">380</Data></Cell>
    <Cell><Data ss:Type="Number">40.204944709999999</Data></Cell>
    <Cell><Data ss:Type="Number">23.728518279999999</Data></Cell>
    <Cell><Data ss:Type="Number">-0.76075093123105497</Data></Cell>
    <Cell ss:StyleID="s63"><Data ss:Type="Number">2.0173353613672299E-10</Data></Cell>
    <Cell ss:StyleID="s63"><Data ss:Type="Number">4.7564696134988701E-10</Data></Cell>
    <Cell><Data ss:Type="String">no</Data></Cell>
   </Row>
   <Row ss:AutoFitHeight="0">
    <Cell><Data ss:Type="String">miR-615</Data></Cell>
    <Cell><Data ss:Type="Number">11</Data></Cell>
    <Cell><Data ss:Type="Number">1</Data></Cell>
    <Cell><Data ss:Type="Number">1.535605527</Data></Cell>
    <Cell><Data ss:Type="Number">6.2443469000000001E-2</Data></Cell>
    <Cell><Data ss:Type="Number">-4.6201131602940801</Data></Cell>
    <Cell><Data ss:Type="Number">1.2262662159914301E-4</Data></Cell>
    <Cell><Data ss:Type="Number">2.3172824816896799E-4</Data></Cell>
    <Cell><Data ss:Type="String">yes</Data></Cell>
   </Row>
   <Row ss:AutoFitHeight="0">
    <Cell><Data ss:Type="String">miR-628</Data></Cell>
    <Cell><Data ss:Type="Number">66</Data></Cell>
    <Cell><Data ss:Type="Number">100</Data></Cell>
    <Cell><Data ss:Type="Number">9.2136331620000007</Data></Cell>
    <Cell><Data ss:Type="Number">6.2443469150000004</Data></Cell>
    <Cell><Data ss:Type="Number">-0.56121946777490705</Data></Cell>
    <Cell><Data ss:Type="Number">2.2097753687843402E-2</Data></Cell>
    <Cell><Data ss:Type="Number">3.5056312949232997E-2</Data></Cell>
    <Cell><Data ss:Type="String">no</Data></Cell>
   </Row>
   <Row ss:AutoFitHeight="0">
    <Cell><Data ss:Type="String">miR-652</Data></Cell>
    <Cell><Data ss:Type="Number">5</Data></Cell>
    <Cell><Data ss:Type="Number">4</Data></Cell>
    <Cell><Data ss:Type="Number">0.69800251199999996</Data></Cell>
    <Cell><Data ss:Type="Number">0.24977387700000001</Data></Cell>
    <Cell><Data ss:Type="Number">-1.48260963020444</Data></Cell>
    <Cell><Data ss:Type="Number">0.17978592519580699</Data></Cell>
    <Cell><Data ss:Type="Number">0.24975666365039201</Data></Cell>
    <Cell><Data ss:Type="String">no</Data></Cell>
   </Row>
   <Row ss:AutoFitHeight="0">
    <Cell><Data ss:Type="String">miR-664-3p</Data></Cell>
    <Cell><Data ss:Type="Number">132</Data></Cell>
    <Cell><Data ss:Type="Number">262</Data></Cell>
    <Cell><Data ss:Type="Number">18.427266320000001</Data></Cell>
    <Cell><Data ss:Type="Number">16.360188919999999</Data></Cell>
    <Cell><Data ss:Type="Number">-0.17165265546092101</Data></Cell>
    <Cell><Data ss:Type="Number">0.30221297183385998</Data></Cell>
    <Cell><Data ss:Type="Number">0.39425753178325901</Data></Cell>
    <Cell><Data ss:Type="String">no</Data></Cell>
   </Row>
   <Row ss:AutoFitHeight="0">
    <Cell><Data ss:Type="String">miR-664-5p</Data></Cell>
    <Cell><Data ss:Type="Number">68</Data></Cell>
    <Cell><Data ss:Type="Number">156</Data></Cell>
    <Cell><Data ss:Type="Number">9.4928341669999998</Data></Cell>
    <Cell><Data ss:Type="Number">9.7411811870000005</Data></Cell>
    <Cell><Data ss:Type="Number">3.7257839347673703E-2</Data></Cell>
    <Cell><Data ss:Type="Number">0.94475993701135796</Data></Cell>
    <Cell><Data ss:Type="Number">1</Data></Cell>
    <Cell><Data ss:Type="String">no</Data></Cell>
   </Row>
   <Row ss:AutoFitHeight="0">
    <Cell><Data ss:Type="String">miR-676-3p</Data></Cell>
    <Cell><Data ss:Type="Number">141</Data></Cell>
    <Cell><Data ss:Type="Number">304</Data></Cell>
    <Cell><Data ss:Type="Number">19.683670849999999</Data></Cell>
    <Cell><Data ss:Type="Number">18.982814619999999</Data></Cell>
    <Cell><Data ss:Type="Number">-5.2305377554499197E-2</Data></Cell>
    <Cell><Data ss:Type="Number">0.77014719588316705</Data></Cell>
    <Cell><Data ss:Type="Number">0.92059455507894805</Data></Cell>
    <Cell><Data ss:Type="String">no</Data></Cell>
   </Row>
   <Row ss:AutoFitHeight="0">
    <Cell><Data ss:Type="String">miR-676-5p</Data></Cell>
    <Cell><Data ss:Type="Number">1</Data></Cell>
    <Cell><Data ss:Type="Number">8</Data></Cell>
    <Cell><Data ss:Type="Number">0.13960050199999999</Data></Cell>
    <Cell><Data ss:Type="Number">0.49954775299999998</Data></Cell>
    <Cell><Data ss:Type="Number">1.8393184659287001</Data></Cell>
    <Cell><Data ss:Type="Number">0.28916092027657098</Data></Cell>
    <Cell><Data ss:Type="Number">0.37915488015856502</Data></Cell>
    <Cell><Data ss:Type="String">no</Data></Cell>
   </Row>
   <Row ss:AutoFitHeight="0">
    <Cell><Data ss:Type="String">miR-7</Data></Cell>
    <Cell><Data ss:Type="Number">1834</Data></Cell>
    <Cell><Data ss:Type="Number">1603</Data></Cell>
    <Cell><Data ss:Type="Number">256.02732150000003</Data></Cell>
    <Cell><Data ss:Type="Number">100.096881</Data></Cell>
    <Cell><Data ss:Type="Number">-1.3549007523063601</Data></Cell>
    <Cell ss:StyleID="s63"><Data ss:Type="Number">9.0795170725179392E-146</Data></Cell>
    <Cell ss:StyleID="s63"><Data ss:Type="Number">1.2963532709095101E-144</Data></Cell>
    <Cell><Data ss:Type="String">yes</Data></Cell>
   </Row>
   <Row ss:AutoFitHeight="0">
    <Cell><Data ss:Type="String">miR-708-3p</Data></Cell>
    <Cell><Data ss:Type="Number">15</Data></Cell>
    <Cell><Data ss:Type="Number">36</Data></Cell>
    <Cell><Data ss:Type="Number">2.094007537</Data></Cell>
    <Cell><Data ss:Type="Number">2.2479648889999999</Data></Cell>
    <Cell><Data ss:Type="Number">0.102352867260638</Data></Cell>
    <Cell><Data ss:Type="Number">0.99999999999998701</Data></Cell>
    <Cell><Data ss:Type="Number">1</Data></Cell>
    <Cell><Data ss:Type="String">no</Data></Cell>
   </Row>
   <Row ss:AutoFitHeight="0">
    <Cell><Data ss:Type="String">miR-708-5p</Data></Cell>
    <Cell><Data ss:Type="Number">168</Data></Cell>
    <Cell><Data ss:Type="Number">311</Data></Cell>
    <Cell><Data ss:Type="Number">23.452884409999999</Data></Cell>
    <Cell><Data ss:Type="Number">19.419918899999999</Data></Cell>
    <Cell><Data ss:Type="Number">-0.27222819111367302</Data></Cell>
    <Cell><Data ss:Type="Number">6.2387364533010699E-2</Data></Cell>
    <Cell><Data ss:Type="Number">9.3218329563859101E-2</Data></Cell>
    <Cell><Data ss:Type="String">no</Data></Cell>
   </Row>
   <Row ss:AutoFitHeight="0">
    <Cell><Data ss:Type="String">miR-744</Data></Cell>
    <Cell><Data ss:Type="Number">179</Data></Cell>
    <Cell><Data ss:Type="Number">254</Data></Cell>
    <Cell><Data ss:Type="Number">24.988489940000001</Data></Cell>
    <Cell><Data ss:Type="Number">15.86064116</Data></Cell>
    <Cell><Data ss:Type="Number">-0.65581262909294802</Data></Cell>
    <Cell ss:StyleID="s63"><Data ss:Type="Number">9.7655134817030602E-6</Data></Cell>
    <Cell ss:StyleID="s63"><Data ss:Type="Number">2.00778957183815E-5</Data></Cell>
    <Cell><Data ss:Type="String">no</Data></Cell>
   </Row>
   <Row ss:AutoFitHeight="0">
    <Cell><Data ss:Type="String">miR-758</Data></Cell>
    <Cell><Data ss:Type="Number">561</Data></Cell>
    <Cell><Data ss:Type="Number">731</Data></Cell>
    <Cell><Data ss:Type="Number">78.315881869999998</Data></Cell>
    <Cell><Data ss:Type="Number">45.64617595</Data></Cell>
    <Cell><Data ss:Type="Number">-0.77881090267591502</Data></Cell>
    <Cell ss:StyleID="s63"><Data ss:Type="Number">2.6770751304464498E-19</Data></Cell>
    <Cell ss:StyleID="s63"><Data ss:Type="Number">8.1905751014849697E-19</Data></Cell>
    <Cell><Data ss:Type="String">no</Data></Cell>
   </Row>
   <Row ss:AutoFitHeight="0">
    <Cell><Data ss:Type="String">miR-769-3p</Data></Cell>
    <Cell><Data ss:Type="Number">4</Data></Cell>
    <Cell><Data ss:Type="Number">2</Data></Cell>
    <Cell><Data ss:Type="Number">0.55840201</Data></Cell>
    <Cell><Data ss:Type="Number">0.124886938</Data></Cell>
    <Cell><Data ss:Type="Number">-2.1606815421265302</Data></Cell>
    <Cell><Data ss:Type="Number">0.21882030546933001</Data></Cell>
    <Cell><Data ss:Type="Number">0.29997729747180801</Data></Cell>
    <Cell><Data ss:Type="String">no</Data></Cell>
   </Row>
   <Row ss:AutoFitHeight="0">
    <Cell><Data ss:Type="String">miR-769-5p</Data></Cell>
    <Cell><Data ss:Type="Number">470</Data></Cell>
    <Cell><Data ss:Type="Number">967</Data></Cell>
    <Cell><Data ss:Type="Number">65.612236150000001</Data></Cell>
    <Cell><Data ss:Type="Number">60.38283466</Data></Cell>
    <Cell><Data ss:Type="Number">-0.11982640539171401</Data></Cell>
    <Cell><Data ss:Type="Number">0.168870644468959</Data></Cell>
    <Cell><Data ss:Type="Number">0.23752553509285099</Data></Cell>
    <Cell><Data ss:Type="String">no</Data></Cell>
   </Row>
   <Row ss:AutoFitHeight="0">
    <Cell><Data ss:Type="String">miR-885-3p</Data></Cell>
    <Cell><Data ss:Type="Number">70</Data></Cell>
    <Cell><Data ss:Type="Number">181</Data></Cell>
    <Cell><Data ss:Type="Number">9.7720351720000007</Data></Cell>
    <Cell><Data ss:Type="Number">11.30226792</Data></Cell>
    <Cell><Data ss:Type="Number">0.20988133241165699</Data></Cell>
    <Cell><Data ss:Type="Number">0.35765640100963603</Data></Cell>
    <Cell><Data ss:Type="Number">0.464230783128668</Data></Cell>
    <Cell><Data ss:Type="String">no</Data></Cell>
   </Row>
   <Row ss:AutoFitHeight="0">
    <Cell><Data ss:Type="String">miR-885-5p</Data></Cell>
    <Cell><Data ss:Type="Number">528</Data></Cell>
    <Cell><Data ss:Type="Number">580</Data></Cell>
    <Cell><Data ss:Type="Number">73.709065289999998</Data></Cell>
    <Cell><Data ss:Type="Number">36.217212109999998</Data></Cell>
    <Cell><Data ss:Type="Number">-1.0251665672977599</Data></Cell>
    <Cell ss:StyleID="s63"><Data ss:Type="Number">1.07960093566842E-28</Data></Cell>
    <Cell ss:StyleID="s63"><Data ss:Type="Number">4.2039006131330802E-28</Data></Cell>
    <Cell><Data ss:Type="String">yes</Data></Cell>
   </Row>
   <Row ss:AutoFitHeight="0">
    <Cell><Data ss:Type="String">miR-9-1</Data></Cell>
    <Cell><Data ss:Type="Number">42</Data></Cell>
    <Cell><Data ss:Type="Number">142</Data></Cell>
    <Cell><Data ss:Type="Number">5.8632211029999999</Data></Cell>
    <Cell><Data ss:Type="Number">8.8669726190000002</Data></Cell>
    <Cell><Data ss:Type="Number">0.59674815850830099</Data></Cell>
    <Cell><Data ss:Type="Number">2.3815032508677399E-2</Data></Cell>
    <Cell><Data ss:Type="Number">3.7319898504451797E-2</Data></Cell>
    <Cell><Data ss:Type="String">no</Data></Cell>
   </Row>
   <Row ss:AutoFitHeight="0">
    <Cell><Data ss:Type="String">miR-9-2</Data></Cell>
    <Cell><Data ss:Type="Number">42</Data></Cell>
    <Cell><Data ss:Type="Number">142</Data></Cell>
    <Cell><Data ss:Type="Number">5.8632211029999999</Data></Cell>
    <Cell><Data ss:Type="Number">8.8669726190000002</Data></Cell>
    <Cell><Data ss:Type="Number">0.59674815850830099</Data></Cell>
    <Cell><Data ss:Type="Number">2.3815032508677399E-2</Data></Cell>
    <Cell><Data ss:Type="Number">3.7319898504451797E-2</Data></Cell>
    <Cell><Data ss:Type="String">no</Data></Cell>
   </Row>
   <Row ss:AutoFitHeight="0">
    <Cell><Data ss:Type="String">miR-92a</Data></Cell>
    <Cell><Data ss:Type="Number">6527</Data></Cell>
    <Cell><Data ss:Type="Number">10459</Data></Cell>
    <Cell><Data ss:Type="Number">911.17247950000001</Data></Cell>
    <Cell><Data ss:Type="Number">653.09624380000002</Data></Cell>
    <Cell><Data ss:Type="Number">-0.48042856262547401</Data></Cell>
    <Cell ss:StyleID="s63"><Data ss:Type="Number">1.1228240478150401E-54</Data></Cell>
    <Cell ss:StyleID="s63"><Data ss:Type="Number">5.8890975569074599E-54</Data></Cell>
    <Cell><Data ss:Type="String">no</Data></Cell>
   </Row>
   <Row ss:AutoFitHeight="0">
    <Cell><Data ss:Type="String">miR-92b-3p</Data></Cell>
    <Cell><Data ss:Type="Number">26</Data></Cell>
    <Cell><Data ss:Type="Number">38</Data></Cell>
    <Cell><Data ss:Type="Number">3.6296130639999999</Data></Cell>
    <Cell><Data ss:Type="Number">2.3728518279999999</Data></Cell>
    <Cell><Data ss:Type="Number">-0.61319374277855399</Data></Cell>
    <Cell><Data ss:Type="Number">0.124303419516633</Data></Cell>
    <Cell><Data ss:Type="Number">0.17846915539538899</Data></Cell>
    <Cell><Data ss:Type="String">no</Data></Cell>
   </Row>
   <Row ss:AutoFitHeight="0">
    <Cell><Data ss:Type="String">miR-92b-5p</Data></Cell>
    <Cell><Data ss:Type="Number">0.01</Data></Cell>
    <Cell><Data ss:Type="Number">1</Data></Cell>
    <Cell><Data ss:Type="Number">1.3960050000000001E-3</Data></Cell>
    <Cell><Data ss:Type="Number">6.2443469000000001E-2</Data></Cell>
    <Cell><Data ss:Type="Number">5.4831746734843296</Data></Cell>
    <Cell><Data ss:Type="Number">1</Data></Cell>
    <Cell><Data ss:Type="Number">1</Data></Cell>
    <Cell><Data ss:Type="String">no</Data></Cell>
   </Row>
   <Row ss:AutoFitHeight="0">
    <Cell><Data ss:Type="String">miR-935</Data></Cell>
    <Cell><Data ss:Type="Number">38</Data></Cell>
    <Cell><Data ss:Type="Number">107</Data></Cell>
    <Cell><Data ss:Type="Number">5.3048190929999999</Data></Cell>
    <Cell><Data ss:Type="Number">6.6814511989999996</Data></Cell>
    <Cell><Data ss:Type="Number">0.33285793482975801</Data></Cell>
    <Cell><Data ss:Type="Number">0.25932873111203503</Data></Cell>
    <Cell><Data ss:Type="Number">0.34354373142161299</Data></Cell>
    <Cell><Data ss:Type="String">no</Data></Cell>
   </Row>
   <Row ss:AutoFitHeight="0">
    <Cell><Data ss:Type="String">miR-95</Data></Cell>
    <Cell><Data ss:Type="Number">1916</Data></Cell>
    <Cell><Data ss:Type="Number">3298</Data></Cell>
    <Cell><Data ss:Type="Number">267.47456269999998</Data></Cell>
    <Cell><Data ss:Type="Number">205.93856120000001</Data></Cell>
    <Cell><Data ss:Type="Number">-0.37718770087141001</Data></Cell>
    <Cell ss:StyleID="s63"><Data ss:Type="Number">1.26201889544674E-15</Data></Cell>
    <Cell ss:StyleID="s63"><Data ss:Type="Number">3.6037650681090198E-15</Data></Cell>
    <Cell><Data ss:Type="String">no</Data></Cell>
   </Row>
   <Row ss:AutoFitHeight="0">
    <Cell><Data ss:Type="String">miR-98</Data></Cell>
    <Cell><Data ss:Type="Number">2205</Data></Cell>
    <Cell><Data ss:Type="Number">4887</Data></Cell>
    <Cell><Data ss:Type="Number">307.81910790000001</Data></Cell>
    <Cell><Data ss:Type="Number">305.16123370000003</Data></Cell>
    <Cell><Data ss:Type="Number">-1.25110895022987E-2</Data></Cell>
    <Cell><Data ss:Type="Number">0.77743705225934401</Data></Cell>
    <Cell><Data ss:Type="Number">0.92074342133940801</Data></Cell>
    <Cell><Data ss:Type="String">no</Data></Cell>
   </Row>
   <Row ss:AutoFitHeight="0">
    <Cell><Data ss:Type="String">miR-99a</Data></Cell>
    <Cell><Data ss:Type="Number">2533</Data></Cell>
    <Cell><Data ss:Type="Number">3895</Data></Cell>
    <Cell><Data ss:Type="Number">353.60807269999998</Data></Cell>
    <Cell><Data ss:Type="Number">243.2173123</Data></Cell>
    <Cell><Data ss:Type="Number">-0.539905287116625</Data></Cell>
    <Cell ss:StyleID="s63"><Data ss:Type="Number">2.1659210638103001E-36</Data></Cell>
    <Cell ss:StyleID="s63"><Data ss:Type="Number">9.9400305964151303E-36</Data></Cell>
    <Cell><Data ss:Type="String">no</Data></Cell>
   </Row>
   <Row ss:AutoFitHeight="0">
    <Cell><Data ss:Type="String">miR-99b</Data></Cell>
    <Cell><Data ss:Type="Number">3279</Data></Cell>
    <Cell><Data ss:Type="Number">5424</Data></Cell>
    <Cell><Data ss:Type="Number">457.75004749999999</Data></Cell>
    <Cell><Data ss:Type="Number">338.69337669999999</Data></Cell>
    <Cell><Data ss:Type="Number">-0.43458026116568899</Data></Cell>
    <Cell ss:StyleID="s63"><Data ss:Type="Number">1.4115244730303101E-29</Data></Cell>
    <Cell ss:StyleID="s63"><Data ss:Type="Number">5.5809506087505999E-29</Data></Cell>
    <Cell><Data ss:Type="String">no</Data></Cell>
   </Row>
  </Table>
  <WorksheetOptions xmlns="urn:schemas-microsoft-com:office:excel">
   <PageSetup>
    <Header x:Margin="0.3"/>
    <Footer x:Margin="0.3"/>
    <PageMargins x:Bottom="0.75" x:Left="0.7" x:Right="0.7" x:Top="0.75"/>
   </PageSetup>
   <Unsynced/>
   <Panes>
    <Pane>
     <Number>3</Number>
     <ActiveRow>13</ActiveRow>
     <ActiveCol>9</ActiveCol>
    </Pane>
   </Panes>
   <ProtectObjects>False</ProtectObjects>
   <ProtectScenarios>False</ProtectScenarios>
  </WorksheetOptions>
 </Worksheet>
 <Worksheet ss:Name="miLR90P-VS-miLT90P">
  <Table ss:ExpandedColumnCount="9" ss:ExpandedRowCount="258" x:FullColumns="1" x:FullRows="1" ss:DefaultColumnWidth="54" ss:DefaultRowHeight="13.5">
   <Column ss:Index="2" ss:Width="54.75" ss:Span="4"/>
   <Column ss:Index="7" ss:Width="63" ss:Span="1"/>
   <Row ss:AutoFitHeight="0">
    <Cell><Data ss:Type="String">GeneID</Data></Cell>
    <Cell><Data ss:Type="String">miLR90P_count</Data></Cell>
    <Cell><Data ss:Type="String">miLT90P_count</Data></Cell>
    <Cell><Data ss:Type="String">miLR90P_rpkm</Data></Cell>
    <Cell><Data ss:Type="String">miLT90P_rpkm</Data></Cell>
    <Cell><Data ss:Type="String">log2 Ratio(miLT90P/miLR90P)</Data></Cell>
    <Cell><Data ss:Type="String">Pvalue</Data></Cell>
    <Cell><Data ss:Type="String">FDR</Data></Cell>
    <Cell><Data ss:Type="String">significant</Data></Cell>
   </Row>
   <Row ss:AutoFitHeight="0">
    <Cell><Data ss:Type="String">let-7a</Data></Cell>
    <Cell><Data ss:Type="Number">58970</Data></Cell>
    <Cell><Data ss:Type="Number">42851</Data></Cell>
    <Cell><Data ss:Type="Number">4962.2329220000001</Data></Cell>
    <Cell><Data ss:Type="Number">4458.1813099999999</Data></Cell>
    <Cell><Data ss:Type="Number">-0.154534164581237</Data></Cell>
    <Cell ss:StyleID="s63"><Data ss:Type="Number">4.8759806688926597E-12</Data></Cell>
    <Cell ss:StyleID="s63"><Data ss:Type="Number">2.45711182726552E-11</Data></Cell>
    <Cell><Data ss:Type="String">no</Data></Cell>
   </Row>
   <Row ss:AutoFitHeight="0">
    <Cell><Data ss:Type="String">let-7c</Data></Cell>
    <Cell><Data ss:Type="Number">5898</Data></Cell>
    <Cell><Data ss:Type="Number">3875</Data></Cell>
    <Cell><Data ss:Type="Number">496.30744069999997</Data></Cell>
    <Cell><Data ss:Type="Number">403.15167860000003</Data></Cell>
    <Cell><Data ss:Type="Number">-0.29991135479087899</Data></Cell>
    <Cell ss:StyleID="s63"><Data ss:Type="Number">8.6381198771588304E-17</Data></Cell>
    <Cell ss:StyleID="s63"><Data ss:Type="Number">5.5499920210745502E-16</Data></Cell>
    <Cell><Data ss:Type="String">no</Data></Cell>
   </Row>
   <Row ss:AutoFitHeight="0">
    <Cell><Data ss:Type="String">let-7e</Data></Cell>
    <Cell><Data ss:Type="Number">2557</Data></Cell>
    <Cell><Data ss:Type="Number">1721</Data></Cell>
    <Cell><Data ss:Type="Number">215.1675357</Data></Cell>
    <Cell><Data ss:Type="Number">179.05136490000001</Data></Cell>
    <Cell><Data ss:Type="Number">-0.26508690538258201</Data></Cell>
    <Cell ss:StyleID="s63"><Data ss:Type="Number">7.6824900528865994E-8</Data></Cell>
    <Cell ss:StyleID="s63"><Data ss:Type="Number">2.86144919361139E-7</Data></Cell>
    <Cell><Data ss:Type="String">no</Data></Cell>
   </Row>
   <Row ss:AutoFitHeight="0">
    <Cell><Data ss:Type="String">let-7f</Data></Cell>
    <Cell><Data ss:Type="Number">152271</Data></Cell>
    <Cell><Data ss:Type="Number">105890</Data></Cell>
    <Cell><Data ss:Type="Number">12813.365599999999</Data></Cell>
    <Cell><Data ss:Type="Number">11016.70484</Data></Cell>
    <Cell><Data ss:Type="Number">-0.21795669837744</Data></Cell>
    <Cell ss:StyleID="s63"><Data ss:Type="Number">9.0132318000455191E-25</Data></Cell>
    <Cell ss:StyleID="s63"><Data ss:Type="Number">8.2728591878989206E-24</Data></Cell>
    <Cell><Data ss:Type="String">no</Data></Cell>
   </Row>
   <Row ss:AutoFitHeight="0">
    <Cell><Data ss:Type="String">let-7g</Data></Cell>
    <Cell><Data ss:Type="Number">24177</Data></Cell>
    <Cell><Data ss:Type="Number">16946</Data></Cell>
    <Cell><Data ss:Type="Number">2034.456594</Data></Cell>
    <Cell><Data ss:Type="Number">1763.047315</Data></Cell>
    <Cell><Data ss:Type="Number">-0.20657230735971999</Data></Cell>
    <Cell ss:StyleID="s63"><Data ss:Type="Number">1.4053653116906299E-16</Data></Cell>
    <Cell ss:StyleID="s63"><Data ss:Type="Number">8.8092411001095597E-16</Data></Cell>
    <Cell><Data ss:Type="String">no</Data></Cell>
   </Row>
   <Row ss:AutoFitHeight="0">
    <Cell><Data ss:Type="String">let-7i</Data></Cell>
    <Cell><Data ss:Type="Number">3312</Data></Cell>
    <Cell><Data ss:Type="Number">2606</Data></Cell>
    <Cell><Data ss:Type="Number">278.69960049999997</Data></Cell>
    <Cell><Data ss:Type="Number">271.12600629999997</Data></Cell>
    <Cell><Data ss:Type="Number">-3.9747431867701098E-2</Data></Cell>
    <Cell><Data ss:Type="Number">0.36092090188400999</Data></Cell>
    <Cell><Data ss:Type="Number">0.50138741504967799</Data></Cell>
    <Cell><Data ss:Type="String">no</Data></Cell>
   </Row>
   <Row ss:AutoFitHeight="0">
    <Cell><Data ss:Type="String">miR-1</Data></Cell>
    <Cell><Data ss:Type="Number">3691508</Data></Cell>
    <Cell><Data ss:Type="Number">3160599</Data></Cell>
    <Cell><Data ss:Type="Number">310634.6029</Data></Cell>
    <Cell><Data ss:Type="Number">328826.01089999999</Data></Cell>
    <Cell><Data ss:Type="Number">8.2105877487838597E-2</Data></Cell>
    <Cell ss:StyleID="s63"><Data ss:Type="Number">5.8691397874106597E-5</Data></Cell>
    <Cell><Data ss:Type="Number">1.6046477929410001E-4</Data></Cell>
    <Cell><Data ss:Type="String">no</Data></Cell>
   </Row>
   <Row ss:AutoFitHeight="0">
    <Cell><Data ss:Type="String">miR-100</Data></Cell>
    <Cell><Data ss:Type="Number">2768</Data></Cell>
    <Cell><Data ss:Type="Number">2558</Data></Cell>
    <Cell><Data ss:Type="Number">232.9228545</Data></Cell>
    <Cell><Data ss:Type="Number">266.1321274</Data></Cell>
    <Cell><Data ss:Type="Number">0.19229047822711101</Data></Cell>
    <Cell ss:StyleID="s63"><Data ss:Type="Number">1.68880937774793E-5</Data></Cell>
    <Cell ss:StyleID="s63"><Data ss:Type="Number">4.82248900090242E-5</Data></Cell>
    <Cell><Data ss:Type="String">no</Data></Cell>
   </Row>
   <Row ss:AutoFitHeight="0">
    <Cell><Data ss:Type="String">miR-101</Data></Cell>
    <Cell><Data ss:Type="Number">31497</Data></Cell>
    <Cell><Data ss:Type="Number">28923</Data></Cell>
    <Cell><Data ss:Type="Number">2650.4231030000001</Data></Cell>
    <Cell><Data ss:Type="Number">3009.1241289999998</Data></Cell>
    <Cell><Data ss:Type="Number">0.18312093617273301</Data></Cell>
    <Cell ss:StyleID="s63"><Data ss:Type="Number">7.5795233002849696E-15</Data></Cell>
    <Cell ss:StyleID="s63"><Data ss:Type="Number">4.1445478471770997E-14</Data></Cell>
    <Cell><Data ss:Type="String">no</Data></Cell>
   </Row>
   <Row ss:AutoFitHeight="0">
    <Cell><Data ss:Type="String">miR-103</Data></Cell>
    <Cell><Data ss:Type="Number">14352</Data></Cell>
    <Cell><Data ss:Type="Number">7996</Data></Cell>
    <Cell><Data ss:Type="Number">1207.698269</Data></Cell>
    <Cell><Data ss:Type="Number">831.89698629999998</Data></Cell>
    <Cell><Data ss:Type="Number">-0.53778326136148202</Data></Cell>
    <Cell ss:StyleID="s63"><Data ss:Type="Number">1.3779146597782799E-79</Data></Cell>
    <Cell ss:StyleID="s63"><Data ss:Type="Number">3.5412406756301699E-78</Data></Cell>
    <Cell><Data ss:Type="String">no</Data></Cell>
   </Row>
   <Row ss:AutoFitHeight="0">
    <Cell><Data ss:Type="String">miR-105-1</Data></Cell>
    <Cell><Data ss:Type="Number">0.01</Data></Cell>
    <Cell><Data ss:Type="Number">0.01</Data></Cell>
    <Cell><Data ss:Type="Number">8.4148399999999998E-4</Data></Cell>
    <Cell><Data ss:Type="Number">1.0403910000000001E-3</Data></Cell>
    <Cell><Data ss:Type="Number">0.30611807879332897</Data></Cell>
    <Cell><Data ss:Type="Number">1</Data></Cell>
    <Cell><Data ss:Type="Number">1</Data></Cell>
    <Cell><Data ss:Type="String">no</Data></Cell>
   </Row>
   <Row ss:AutoFitHeight="0">
    <Cell><Data ss:Type="String">miR-105-2</Data></Cell>
    <Cell><Data ss:Type="Number">0.01</Data></Cell>
    <Cell><Data ss:Type="Number">0.01</Data></Cell>
    <Cell><Data ss:Type="Number">8.4148399999999998E-4</Data></Cell>
    <Cell><Data ss:Type="Number">1.0403910000000001E-3</Data></Cell>
    <Cell><Data ss:Type="Number">0.30611807879332897</Data></Cell>
    <Cell><Data ss:Type="Number">1</Data></Cell>
    <Cell><Data ss:Type="Number">1</Data></Cell>
    <Cell><Data ss:Type="String">no</Data></Cell>
   </Row>
   <Row ss:AutoFitHeight="0">
    <Cell><Data ss:Type="String">miR-106a</Data></Cell>
    <Cell><Data ss:Type="Number">113</Data></Cell>
    <Cell><Data ss:Type="Number">55</Data></Cell>
    <Cell><Data ss:Type="Number">9.5087726000000004</Data></Cell>
    <Cell><Data ss:Type="Number">5.7221528570000002</Data></Cell>
    <Cell><Data ss:Type="Number">-0.73270109169627995</Data></Cell>
    <Cell><Data ss:Type="Number">1.83791471673861E-3</Data></Cell>
    <Cell><Data ss:Type="Number">4.3735563166835498E-3</Data></Cell>
    <Cell><Data ss:Type="String">no</Data></Cell>
   </Row>
   <Row ss:AutoFitHeight="0">
    <Cell><Data ss:Type="String">miR-107</Data></Cell>
    <Cell><Data ss:Type="Number">93</Data></Cell>
    <Cell><Data ss:Type="Number">54</Data></Cell>
    <Cell><Data ss:Type="Number">7.8258039979999996</Data></Cell>
    <Cell><Data ss:Type="Number">5.6181137139999997</Data></Cell>
    <Cell><Data ss:Type="Number">-0.47815315174524903</Data></Cell>
    <Cell><Data ss:Type="Number">6.8321176446973206E-2</Data></Cell>
    <Cell><Data ss:Type="Number">0.120263988677206</Data></Cell>
    <Cell><Data ss:Type="String">no</Data></Cell>
   </Row>
   <Row ss:AutoFitHeight="0">
    <Cell><Data ss:Type="String">miR-10a</Data></Cell>
    <Cell><Data ss:Type="Number">5668</Data></Cell>
    <Cell><Data ss:Type="Number">5554</Data></Cell>
    <Cell><Data ss:Type="Number">476.9533017</Data></Cell>
    <Cell><Data ss:Type="Number">577.83339939999996</Data></Cell>
    <Cell><Data ss:Type="Number">0.276805576185569</Data></Cell>
    <Cell ss:StyleID="s63"><Data ss:Type="Number">4.4424878102875902E-16</Data></Cell>
    <Cell ss:StyleID="s63"><Data ss:Type="Number">2.7183794458188399E-15</Data></Cell>
    <Cell><Data ss:Type="String">no</Data></Cell>
   </Row>
   <Row ss:AutoFitHeight="0">
    <Cell><Data ss:Type="String">miR-10b</Data></Cell>
    <Cell><Data ss:Type="Number">121243</Data></Cell>
    <Cell><Data ss:Type="Number">97114</Data></Cell>
    <Cell><Data ss:Type="Number">10202.40811</Data></Cell>
    <Cell><Data ss:Type="Number">10103.65732</Data></Cell>
    <Cell><Data ss:Type="Number">-1.4032102736686E-2</Data></Cell>
    <Cell><Data ss:Type="Number">0.51100082243338996</Data></Cell>
    <Cell><Data ss:Type="Number">0.66663559068721401</Data></Cell>
    <Cell><Data ss:Type="String">no</Data></Cell>
   </Row>
   <Row ss:AutoFitHeight="0">
    <Cell><Data ss:Type="String">miR-122</Data></Cell>
    <Cell><Data ss:Type="Number">4</Data></Cell>
    <Cell><Data ss:Type="Number">0.01</Data></Cell>
    <Cell><Data ss:Type="Number">0.33659371999999999</Data></Cell>
    <Cell><Data ss:Type="Number">1.0403910000000001E-3</Data></Cell>
    <Cell><Data ss:Type="Number">-8.3377386253208705</Data></Cell>
    <Cell><Data ss:Type="Number">0.125037499062398</Data></Cell>
    <Cell><Data ss:Type="Number">0.20215009296570799</Data></Cell>
    <Cell><Data ss:Type="String">no</Data></Cell>
   </Row>
   <Row ss:AutoFitHeight="0">
    <Cell><Data ss:Type="String">miR-1224</Data></Cell>
    <Cell><Data ss:Type="Number">0.01</Data></Cell>
    <Cell><Data ss:Type="Number">0.01</Data></Cell>
    <Cell><Data ss:Type="Number">8.4148399999999998E-4</Data></Cell>
    <Cell><Data ss:Type="Number">1.0403910000000001E-3</Data></Cell>
    <Cell><Data ss:Type="Number">0.30611807879332897</Data></Cell>
    <Cell><Data ss:Type="Number">1</Data></Cell>
    <Cell><Data ss:Type="Number">1</Data></Cell>
    <Cell><Data ss:Type="String">no</Data></Cell>
   </Row>
   <Row ss:AutoFitHeight="0">
    <Cell><Data ss:Type="String">miR-124a</Data></Cell>
    <Cell><Data ss:Type="Number">44</Data></Cell>
    <Cell><Data ss:Type="Number">1</Data></Cell>
    <Cell><Data ss:Type="Number">3.7025309239999999</Data></Cell>
    <Cell><Data ss:Type="Number">0.104039143</Data></Cell>
    <Cell><Data ss:Type="Number">-5.1533134594674301</Data></Cell>
    <Cell ss:StyleID="s63"><Data ss:Type="Number">2.2345283387576699E-10</Data></Cell>
    <Cell ss:StyleID="s63"><Data ss:Type="Number">1.0254888983227201E-9</Data></Cell>
    <Cell><Data ss:Type="String">yes</Data></Cell>
   </Row>
   <Row ss:AutoFitHeight="0">
    <Cell><Data ss:Type="String">miR-125a</Data></Cell>
    <Cell><Data ss:Type="Number">3366</Data></Cell>
    <Cell><Data ss:Type="Number">1833</Data></Cell>
    <Cell><Data ss:Type="Number">283.24361570000002</Data></Cell>
    <Cell><Data ss:Type="Number">190.70374889999999</Data></Cell>
    <Cell><Data ss:Type="Number">-0.57071023334826598</Data></Cell>
    <Cell ss:StyleID="s63"><Data ss:Type="Number">1.68696861087407E-35</Data></Cell>
    <Cell ss:StyleID="s63"><Data ss:Type="Number">1.88500405649841E-34</Data></Cell>
    <Cell><Data ss:Type="String">no</Data></Cell>
   </Row>
   <Row ss:AutoFitHeight="0">
    <Cell><Data ss:Type="String">miR-125b</Data></Cell>
    <Cell><Data ss:Type="Number">8134</Data></Cell>
    <Cell><Data ss:Type="Number">4771</Data></Cell>
    <Cell><Data ss:Type="Number">684.46333030000005</Data></Cell>
    <Cell><Data ss:Type="Number">496.37075060000001</Data></Cell>
    <Cell><Data ss:Type="Number">-0.46355514708058099</Data></Cell>
    <Cell ss:StyleID="s63"><Data ss:Type="Number">1.11699624656207E-44</Data></Cell>
    <Cell ss:StyleID="s63"><Data ss:Type="Number">1.5948224187025201E-43</Data></Cell>
    <Cell><Data ss:Type="String">no</Data></Cell>
   </Row>
   <Row ss:AutoFitHeight="0">
    <Cell><Data ss:Type="String">miR-126</Data></Cell>
    <Cell><Data ss:Type="Number">9350</Data></Cell>
    <Cell><Data ss:Type="Number">10566</Data></Cell>
    <Cell><Data ss:Type="Number">786.78782130000002</Data></Cell>
    <Cell><Data ss:Type="Number">1099.277583</Data></Cell>
    <Cell><Data ss:Type="Number">0.482509201608115</Data></Cell>
    <Cell ss:StyleID="s63"><Data ss:Type="Number">8.6093159552721205E-63</Data></Cell>
    <Cell ss:StyleID="s63"><Data ss:Type="Number">1.7019955388499501E-61</Data></Cell>
    <Cell><Data ss:Type="String">no</Data></Cell>
   </Row>
   <Row ss:AutoFitHeight="0">
    <Cell><Data ss:Type="String">miR-126*</Data></Cell>
    <Cell><Data ss:Type="Number">4446</Data></Cell>
    <Cell><Data ss:Type="Number">4641</Data></Cell>
    <Cell><Data ss:Type="Number">374.12392019999999</Data></Cell>
    <Cell><Data ss:Type="Number">482.845662</Data></Cell>
    <Cell><Data ss:Type="Number">0.36804590627109102</Data></Cell>
    <Cell ss:StyleID="s63"><Data ss:Type="Number">6.4973252361794E-24</Data></Cell>
    <Cell ss:StyleID="s63"><Data ss:Type="Number">5.3864922119293697E-23</Data></Cell>
    <Cell><Data ss:Type="String">no</Data></Cell>
   </Row>
   <Row ss:AutoFitHeight="0">
    <Cell><Data ss:Type="String">miR-127</Data></Cell>
    <Cell><Data ss:Type="Number">14611</Data></Cell>
    <Cell><Data ss:Type="Number">19664</Data></Cell>
    <Cell><Data ss:Type="Number">1229.492712</Data></Cell>
    <Cell><Data ss:Type="Number">2045.825705</Data></Cell>
    <Cell><Data ss:Type="Number">0.73462005612377301</Data></Cell>
    <Cell ss:StyleID="s63"><Data ss:Type="Number">3.3435829219128501E-180</Data></Cell>
    <Cell ss:StyleID="s63"><Data ss:Type="Number">4.2965040546580101E-178</Data></Cell>
    <Cell><Data ss:Type="String">no</Data></Cell>
   </Row>
   <Row ss:AutoFitHeight="0">
    <Cell><Data ss:Type="String">miR-1271</Data></Cell>
    <Cell><Data ss:Type="Number">11</Data></Cell>
    <Cell><Data ss:Type="Number">4</Data></Cell>
    <Cell><Data ss:Type="Number">0.92563273099999999</Data></Cell>
    <Cell><Data ss:Type="Number">0.41615657099999998</Data></Cell>
    <Cell><Data ss:Type="Number">-1.1533134629341399</Data></Cell>
    <Cell><Data ss:Type="Number">0.30194103694611601</Data></Cell>
    <Cell><Data ss:Type="Number">0.42173286138669502</Data></Cell>
    <Cell><Data ss:Type="String">no</Data></Cell>
   </Row>
   <Row ss:AutoFitHeight="0">
    <Cell><Data ss:Type="String">miR-1277</Data></Cell>
    <Cell><Data ss:Type="Number">1</Data></Cell>
    <Cell><Data ss:Type="Number">11</Data></Cell>
    <Cell><Data ss:Type="Number">8.4148429999999996E-2</Data></Cell>
    <Cell><Data ss:Type="Number">1.144430571</Data></Cell>
    <Cell><Data ss:Type="Number">3.7655497768445199</Data></Cell>
    <Cell><Data ss:Type="Number">3.4274976135480798E-3</Data></Cell>
    <Cell><Data ss:Type="Number">7.7952821830252804E-3</Data></Cell>
    <Cell><Data ss:Type="String">yes</Data></Cell>
   </Row>
   <Row ss:AutoFitHeight="0">
    <Cell><Data ss:Type="String">miR-128</Data></Cell>
    <Cell><Data ss:Type="Number">10375</Data></Cell>
    <Cell><Data ss:Type="Number">6174</Data></Cell>
    <Cell><Data ss:Type="Number">873.03996219999999</Data></Cell>
    <Cell><Data ss:Type="Number">642.33766800000001</Data></Cell>
    <Cell><Data ss:Type="Number">-0.44271579121626697</Data></Cell>
    <Cell ss:StyleID="s63"><Data ss:Type="Number">4.1610054130247399E-47</Data></Cell>
    <Cell ss:StyleID="s63"><Data ss:Type="Number">6.6836149446709798E-46</Data></Cell>
    <Cell><Data ss:Type="String">no</Data></Cell>
   </Row>
   <Row ss:AutoFitHeight="0">
    <Cell><Data ss:Type="String">miR-1285</Data></Cell>
    <Cell><Data ss:Type="Number">3</Data></Cell>
    <Cell><Data ss:Type="Number">2</Data></Cell>
    <Cell><Data ss:Type="Number">0.25244528999999999</Data></Cell>
    <Cell><Data ss:Type="Number">0.208078286</Data></Cell>
    <Cell><Data ss:Type="Number">-0.27884433999268599</Data></Cell>
    <Cell><Data ss:Type="Number">0.99999999999994904</Data></Cell>
    <Cell><Data ss:Type="Number">1</Data></Cell>
    <Cell><Data ss:Type="String">no</Data></Cell>
   </Row>
   <Row ss:AutoFitHeight="0">
    <Cell><Data ss:Type="String">miR-1296</Data></Cell>
    <Cell><Data ss:Type="Number">0.01</Data></Cell>
    <Cell><Data ss:Type="Number">0.01</Data></Cell>
    <Cell><Data ss:Type="Number">8.4148399999999998E-4</Data></Cell>
    <Cell><Data ss:Type="Number">1.0403910000000001E-3</Data></Cell>
    <Cell><Data ss:Type="Number">0.30611807879332897</Data></Cell>
    <Cell><Data ss:Type="Number">1</Data></Cell>
    <Cell><Data ss:Type="Number">1</Data></Cell>
    <Cell><Data ss:Type="String">no</Data></Cell>
   </Row>
   <Row ss:AutoFitHeight="0">
    <Cell><Data ss:Type="String">miR-129a</Data></Cell>
    <Cell><Data ss:Type="Number">117</Data></Cell>
    <Cell><Data ss:Type="Number">7</Data></Cell>
    <Cell><Data ss:Type="Number">9.8453663200000001</Data></Cell>
    <Cell><Data ss:Type="Number">0.72827399999999998</Data></Cell>
    <Cell><Data ss:Type="Number">-3.7568916402436598</Data></Cell>
    <Cell ss:StyleID="s63"><Data ss:Type="Number">8.1739890073658E-22</Data></Cell>
    <Cell ss:StyleID="s63"><Data ss:Type="Number">5.6776085807919197E-21</Data></Cell>
    <Cell><Data ss:Type="String">yes</Data></Cell>
   </Row>
   <Row ss:AutoFitHeight="0">
    <Cell><Data ss:Type="String">miR-129b</Data></Cell>
    <Cell><Data ss:Type="Number">148</Data></Cell>
    <Cell><Data ss:Type="Number">13</Data></Cell>
    <Cell><Data ss:Type="Number">12.453967649999999</Data></Cell>
    <Cell><Data ss:Type="Number">1.3525088569999999</Data></Cell>
    <Cell><Data ss:Type="Number">-3.2028954900511701</Data></Cell>
    <Cell ss:StyleID="s63"><Data ss:Type="Number">4.3656788107009899E-24</Data></Cell>
    <Cell ss:StyleID="s63"><Data ss:Type="Number">3.7399315145005099E-23</Data></Cell>
    <Cell><Data ss:Type="String">yes</Data></Cell>
   </Row>
   <Row ss:AutoFitHeight="0">
    <Cell><Data ss:Type="String">miR-1306-3p</Data></Cell>
    <Cell><Data ss:Type="Number">5</Data></Cell>
    <Cell><Data ss:Type="Number">6</Data></Cell>
    <Cell><Data ss:Type="Number">0.42074214999999998</Data></Cell>
    <Cell><Data ss:Type="Number">0.62423485700000003</Data></Cell>
    <Cell><Data ss:Type="Number">0.56915256425112304</Data></Cell>
    <Cell><Data ss:Type="Number">0.54894087850671303</Data></Cell>
    <Cell><Data ss:Type="Number">0.69840497909022403</Data></Cell>
    <Cell><Data ss:Type="String">no</Data></Cell>
   </Row>
   <Row ss:AutoFitHeight="0">
    <Cell><Data ss:Type="String">miR-1306-5p</Data></Cell>
    <Cell><Data ss:Type="Number">284</Data></Cell>
    <Cell><Data ss:Type="Number">257</Data></Cell>
    <Cell><Data ss:Type="Number">23.89815415</Data></Cell>
    <Cell><Data ss:Type="Number">26.738059710000002</Data></Cell>
    <Cell><Data ss:Type="Number">0.16199558639439099</Data></Cell>
    <Cell><Data ss:Type="Number">0.21811697691336199</Data></Cell>
    <Cell><Data ss:Type="Number">0.326958247125684</Data></Cell>
    <Cell><Data ss:Type="String">no</Data></Cell>
   </Row>
   <Row ss:AutoFitHeight="0">
    <Cell><Data ss:Type="String">miR-1307</Data></Cell>
    <Cell><Data ss:Type="Number">87</Data></Cell>
    <Cell><Data ss:Type="Number">77</Data></Cell>
    <Cell><Data ss:Type="Number">7.320913418</Data></Cell>
    <Cell><Data ss:Type="Number">8.0110139999999994</Data></Cell>
    <Cell><Data ss:Type="Number">0.12996120201714501</Data></Cell>
    <Cell><Data ss:Type="Number">0.63988417495337802</Data></Cell>
    <Cell><Data ss:Type="Number">0.79830210176222405</Data></Cell>
    <Cell><Data ss:Type="String">no</Data></Cell>
   </Row>
   <Row ss:AutoFitHeight="0">
    <Cell><Data ss:Type="String">miR-130a</Data></Cell>
    <Cell><Data ss:Type="Number">491</Data></Cell>
    <Cell><Data ss:Type="Number">460</Data></Cell>
    <Cell><Data ss:Type="Number">41.31687917</Data></Cell>
    <Cell><Data ss:Type="Number">47.85800571</Data></Cell>
    <Cell><Data ss:Type="Number">0.212028993851267</Data></Cell>
    <Cell><Data ss:Type="Number">2.8661761472891002E-2</Data></Cell>
    <Cell><Data ss:Type="Number">5.4970691780096899E-2</Data></Cell>
    <Cell><Data ss:Type="String">no</Data></Cell>
   </Row>
   <Row ss:AutoFitHeight="0">
    <Cell><Data ss:Type="String">miR-130b</Data></Cell>
    <Cell><Data ss:Type="Number">992</Data></Cell>
    <Cell><Data ss:Type="Number">601</Data></Cell>
    <Cell><Data ss:Type="Number">83.475242649999998</Data></Cell>
    <Cell><Data ss:Type="Number">62.52752486</Data></Cell>
    <Cell><Data ss:Type="Number">-0.416856972417737</Data></Cell>
    <Cell ss:StyleID="s63"><Data ss:Type="Number">6.5685987114198295E-8</Data></Cell>
    <Cell ss:StyleID="s63"><Data ss:Type="Number">2.51959681915656E-7</Data></Cell>
    <Cell><Data ss:Type="String">no</Data></Cell>
   </Row>
   <Row ss:AutoFitHeight="0">
    <Cell><Data ss:Type="String">miR-133a-3p</Data></Cell>
    <Cell><Data ss:Type="Number">953442</Data></Cell>
    <Cell><Data ss:Type="Number">704918</Data></Cell>
    <Cell><Data ss:Type="Number">80230.64748</Data></Cell>
    <Cell><Data ss:Type="Number">73339.064499999993</Data></Cell>
    <Cell><Data ss:Type="Number">-0.129571576782713</Data></Cell>
    <Cell ss:StyleID="s63"><Data ss:Type="Number">2.7769616094792302E-10</Data></Cell>
    <Cell ss:StyleID="s63"><Data ss:Type="Number">1.25206865550204E-9</Data></Cell>
    <Cell><Data ss:Type="String">no</Data></Cell>
   </Row>
   <Row ss:AutoFitHeight="0">
    <Cell><Data ss:Type="String">miR-133a-5p</Data></Cell>
    <Cell><Data ss:Type="Number">592</Data></Cell>
    <Cell><Data ss:Type="Number">462</Data></Cell>
    <Cell><Data ss:Type="Number">49.815870609999997</Data></Cell>
    <Cell><Data ss:Type="Number">48.066083999999996</Data></Cell>
    <Cell><Data ss:Type="Number">-5.1586166913428301E-2</Data></Cell>
    <Cell><Data ss:Type="Number">0.587652805469839</Data></Cell>
    <Cell><Data ss:Type="Number">0.74032730885170905</Data></Cell>
    <Cell><Data ss:Type="String">no</Data></Cell>
   </Row>
   <Row ss:AutoFitHeight="0">
    <Cell><Data ss:Type="String">miR-133b</Data></Cell>
    <Cell><Data ss:Type="Number">45908</Data></Cell>
    <Cell><Data ss:Type="Number">26936</Data></Cell>
    <Cell><Data ss:Type="Number">3863.0861289999998</Data></Cell>
    <Cell><Data ss:Type="Number">2802.3983520000002</Data></Cell>
    <Cell><Data ss:Type="Number">-0.46309179852209797</Data></Cell>
    <Cell ss:StyleID="s63"><Data ss:Type="Number">9.9654879333849793E-89</Data></Cell>
    <Cell ss:StyleID="s63"><Data ss:Type="Number">3.65875771268563E-87</Data></Cell>
    <Cell><Data ss:Type="String">no</Data></Cell>
   </Row>
   <Row ss:AutoFitHeight="0">
    <Cell><Data ss:Type="String">miR-1343</Data></Cell>
    <Cell><Data ss:Type="Number">61</Data></Cell>
    <Cell><Data ss:Type="Number">48</Data></Cell>
    <Cell><Data ss:Type="Number">5.1330542350000004</Data></Cell>
    <Cell><Data ss:Type="Number">4.9938788570000003</Data></Cell>
    <Cell><Data ss:Type="Number">-3.9656679540807697E-2</Data></Cell>
    <Cell><Data ss:Type="Number">0.92360702606378098</Data></Cell>
    <Cell><Data ss:Type="Number">1</Data></Cell>
    <Cell><Data ss:Type="String">no</Data></Cell>
   </Row>
   <Row ss:AutoFitHeight="0">
    <Cell><Data ss:Type="String">miR-135</Data></Cell>
    <Cell><Data ss:Type="Number">11</Data></Cell>
    <Cell><Data ss:Type="Number">5</Data></Cell>
    <Cell><Data ss:Type="Number">0.92563273099999999</Data></Cell>
    <Cell><Data ss:Type="Number">0.52019571399999998</Data></Cell>
    <Cell><Data ss:Type="Number">-0.83138536735343904</Data></Cell>
    <Cell><Data ss:Type="Number">0.45468149257356599</Data></Cell>
    <Cell><Data ss:Type="Number">0.60545670254614703</Data></Cell>
    <Cell><Data ss:Type="String">no</Data></Cell>
   </Row>
   <Row ss:AutoFitHeight="0">
    <Cell><Data ss:Type="String">miR-136</Data></Cell>
    <Cell><Data ss:Type="Number">58</Data></Cell>
    <Cell><Data ss:Type="Number">61</Data></Cell>
    <Cell><Data ss:Type="Number">4.8806089449999996</Data></Cell>
    <Cell><Data ss:Type="Number">6.3463877139999996</Data></Cell>
    <Cell><Data ss:Type="Number">0.37887449963986902</Data></Cell>
    <Cell><Data ss:Type="Number">0.20049299453018099</Data></Cell>
    <Cell><Data ss:Type="Number">0.308543111342854</Data></Cell>
    <Cell><Data ss:Type="String">no</Data></Cell>
   </Row>
   <Row ss:AutoFitHeight="0">
    <Cell><Data ss:Type="String">miR-139-5p</Data></Cell>
    <Cell><Data ss:Type="Number">781</Data></Cell>
    <Cell><Data ss:Type="Number">696</Data></Cell>
    <Cell><Data ss:Type="Number">65.719923899999998</Data></Cell>
    <Cell><Data ss:Type="Number">72.411243429999999</Data></Cell>
    <Cell><Data ss:Type="Number">0.13988291494605101</Data></Cell>
    <Cell><Data ss:Type="Number">7.8330820098660103E-2</Data></Cell>
    <Cell><Data ss:Type="Number">0.13602041057672701</Data></Cell>
    <Cell><Data ss:Type="String">no</Data></Cell>
   </Row>
   <Row ss:AutoFitHeight="0">
    <Cell><Data ss:Type="String">miR-140</Data></Cell>
    <Cell><Data ss:Type="Number">432</Data></Cell>
    <Cell><Data ss:Type="Number">353</Data></Cell>
    <Cell><Data ss:Type="Number">36.352121799999999</Data></Cell>
    <Cell><Data ss:Type="Number">36.725817429999999</Data></Cell>
    <Cell><Data ss:Type="Number">1.47550283238544E-2</Data></Cell>
    <Cell><Data ss:Type="Number">0.91608230091981402</Data></Cell>
    <Cell><Data ss:Type="Number">1</Data></Cell>
    <Cell><Data ss:Type="String">no</Data></Cell>
   </Row>
   <Row ss:AutoFitHeight="0">
    <Cell><Data ss:Type="String">miR-140*</Data></Cell>
    <Cell><Data ss:Type="Number">10618</Data></Cell>
    <Cell><Data ss:Type="Number">6667</Data></Cell>
    <Cell><Data ss:Type="Number">893.48803069999997</Data></Cell>
    <Cell><Data ss:Type="Number">693.62896539999997</Data></Cell>
    <Cell><Data ss:Type="Number">-0.36528425720872698</Data></Cell>
    <Cell ss:StyleID="s63"><Data ss:Type="Number">1.7570967763405301E-33</Data></Cell>
    <Cell ss:StyleID="s63"><Data ss:Type="Number">1.8815577979979901E-32</Data></Cell>
    <Cell><Data ss:Type="String">no</Data></Cell>
   </Row>
   <Row ss:AutoFitHeight="0">
    <Cell><Data ss:Type="String">miR-142-3p</Data></Cell>
    <Cell><Data ss:Type="Number">2856</Data></Cell>
    <Cell><Data ss:Type="Number">784</Data></Cell>
    <Cell><Data ss:Type="Number">240.3279163</Data></Cell>
    <Cell><Data ss:Type="Number">81.566687999999999</Data></Cell>
    <Cell><Data ss:Type="Number">-1.55895226248707</Data></Cell>
    <Cell ss:StyleID="s63"><Data ss:Type="Number">1.4607831154177001E-174</Data></Cell>
    <Cell ss:StyleID="s63"><Data ss:Type="Number">1.2514042022078299E-172</Data></Cell>
    <Cell><Data ss:Type="String">yes</Data></Cell>
   </Row>
   <Row ss:AutoFitHeight="0">
    <Cell><Data ss:Type="String">miR-142-5p</Data></Cell>
    <Cell><Data ss:Type="Number">90</Data></Cell>
    <Cell><Data ss:Type="Number">33</Data></Cell>
    <Cell><Data ss:Type="Number">7.5733587079999998</Data></Cell>
    <Cell><Data ss:Type="Number">3.4332917140000001</Data></Cell>
    <Cell><Data ss:Type="Number">-1.1413408198677599</Data></Cell>
    <Cell ss:StyleID="s63"><Data ss:Type="Number">7.6550635030921704E-5</Data></Cell>
    <Cell><Data ss:Type="Number">2.0708961266259899E-4</Data></Cell>
    <Cell><Data ss:Type="String">yes</Data></Cell>
   </Row>
   <Row ss:AutoFitHeight="0">
    <Cell><Data ss:Type="String">miR-143-3p</Data></Cell>
    <Cell><Data ss:Type="Number">1144528</Data></Cell>
    <Cell><Data ss:Type="Number">1142074</Data></Cell>
    <Cell><Data ss:Type="Number">96310.234389999998</Data></Cell>
    <Cell><Data ss:Type="Number">118820.4</Data></Cell>
    <Cell><Data ss:Type="Number">0.30302153132240101</Data></Cell>
    <Cell ss:StyleID="s63"><Data ss:Type="Number">2.1485599729703298E-49</Data></Cell>
    <Cell ss:StyleID="s63"><Data ss:Type="Number">3.6811994203558401E-48</Data></Cell>
    <Cell><Data ss:Type="String">no</Data></Cell>
   </Row>
   <Row ss:AutoFitHeight="0">
    <Cell><Data ss:Type="String">miR-143-5p</Data></Cell>
    <Cell><Data ss:Type="Number">72</Data></Cell>
    <Cell><Data ss:Type="Number">37</Data></Cell>
    <Cell><Data ss:Type="Number">6.0586869659999998</Data></Cell>
    <Cell><Data ss:Type="Number">3.8494482859999999</Data></Cell>
    <Cell><Data ss:Type="Number">-0.65435347838751201</Data></Cell>
    <Cell><Data ss:Type="Number">3.3414015615812802E-2</Data></Cell>
    <Cell><Data ss:Type="Number">6.1779870599020903E-2</Data></Cell>
    <Cell><Data ss:Type="String">no</Data></Cell>
   </Row>
   <Row ss:AutoFitHeight="0">
    <Cell><Data ss:Type="String">miR-145</Data></Cell>
    <Cell><Data ss:Type="Number">2805</Data></Cell>
    <Cell><Data ss:Type="Number">2139</Data></Cell>
    <Cell><Data ss:Type="Number">236.03634640000001</Data></Cell>
    <Cell><Data ss:Type="Number">222.53972659999999</Data></Cell>
    <Cell><Data ss:Type="Number">-8.4946130926438101E-2</Data></Cell>
    <Cell><Data ss:Type="Number">6.7699648639874904E-2</Data></Cell>
    <Cell><Data ss:Type="Number">0.119991791037571</Data></Cell>
    <Cell><Data ss:Type="String">no</Data></Cell>
   </Row>
   <Row ss:AutoFitHeight="0">
    <Cell><Data ss:Type="String">miR-146a</Data></Cell>
    <Cell><Data ss:Type="Number">0.01</Data></Cell>
    <Cell><Data ss:Type="Number">0.01</Data></Cell>
    <Cell><Data ss:Type="Number">8.4148399999999998E-4</Data></Cell>
    <Cell><Data ss:Type="Number">1.0403910000000001E-3</Data></Cell>
    <Cell><Data ss:Type="Number">0.30611807879332897</Data></Cell>
    <Cell><Data ss:Type="Number">1</Data></Cell>
    <Cell><Data ss:Type="Number">1</Data></Cell>
    <Cell><Data ss:Type="String">no</Data></Cell>
   </Row>
   <Row ss:AutoFitHeight="0">
    <Cell><Data ss:Type="String">miR-146b</Data></Cell>
    <Cell><Data ss:Type="Number">952</Data></Cell>
    <Cell><Data ss:Type="Number">228</Data></Cell>
    <Cell><Data ss:Type="Number">80.10930544</Data></Cell>
    <Cell><Data ss:Type="Number">23.720924570000001</Data></Cell>
    <Cell><Data ss:Type="Number">-1.7558095919233201</Data></Cell>
    <Cell ss:StyleID="s63"><Data ss:Type="Number">4.4840652111842101E-71</Data></Cell>
    <Cell ss:StyleID="s63"><Data ss:Type="Number">1.0476406902494E-69</Data></Cell>
    <Cell><Data ss:Type="String">yes</Data></Cell>
   </Row>
   <Row ss:AutoFitHeight="0">
    <Cell><Data ss:Type="String">miR-148a</Data></Cell>
    <Cell><Data ss:Type="Number">51061</Data></Cell>
    <Cell><Data ss:Type="Number">33265</Data></Cell>
    <Cell><Data ss:Type="Number">4296.7029890000003</Data></Cell>
    <Cell><Data ss:Type="Number">3460.862087</Data></Cell>
    <Cell><Data ss:Type="Number">-0.31209860155897701</Data></Cell>
    <Cell ss:StyleID="s63"><Data ss:Type="Number">1.07898357487046E-42</Data></Cell>
    <Cell ss:StyleID="s63"><Data ss:Type="Number">1.4594672565353099E-41</Data></Cell>
    <Cell><Data ss:Type="String">no</Data></Cell>
   </Row>
   <Row ss:AutoFitHeight="0">
    <Cell><Data ss:Type="String">miR-148b</Data></Cell>
    <Cell><Data ss:Type="Number">3294</Data></Cell>
    <Cell><Data ss:Type="Number">2647</Data></Cell>
    <Cell><Data ss:Type="Number">277.1849287</Data></Cell>
    <Cell><Data ss:Type="Number">275.39161109999998</Data></Cell>
    <Cell><Data ss:Type="Number">-9.3642031653276402E-3</Data></Cell>
    <Cell><Data ss:Type="Number">0.83614889198088704</Data></Cell>
    <Cell><Data ss:Type="Number">0.97235414135333897</Data></Cell>
    <Cell><Data ss:Type="String">no</Data></Cell>
   </Row>
   <Row ss:AutoFitHeight="0">
    <Cell><Data ss:Type="String">miR-149</Data></Cell>
    <Cell><Data ss:Type="Number">939</Data></Cell>
    <Cell><Data ss:Type="Number">764</Data></Cell>
    <Cell><Data ss:Type="Number">79.015375849999998</Data></Cell>
    <Cell><Data ss:Type="Number">79.48590514</Data></Cell>
    <Cell><Data ss:Type="Number">8.5656376169349693E-3</Data></Cell>
    <Cell><Data ss:Type="Number">0.92563448535214499</Data></Cell>
    <Cell><Data ss:Type="Number">1</Data></Cell>
    <Cell><Data ss:Type="String">no</Data></Cell>
   </Row>
   <Row ss:AutoFitHeight="0">
    <Cell><Data ss:Type="String">miR-151-3p</Data></Cell>
    <Cell><Data ss:Type="Number">31879</Data></Cell>
    <Cell><Data ss:Type="Number">22628</Data></Cell>
    <Cell><Data ss:Type="Number">2682.5678029999999</Data></Cell>
    <Cell><Data ss:Type="Number">2354.197725</Data></Cell>
    <Cell><Data ss:Type="Number">-0.18837914122147201</Data></Cell>
    <Cell ss:StyleID="s63"><Data ss:Type="Number">3.6414843441371299E-15</Data></Cell>
    <Cell ss:StyleID="s63"><Data ss:Type="Number">2.0344814705287901E-14</Data></Cell>
    <Cell><Data ss:Type="String">no</Data></Cell>
   </Row>
   <Row ss:AutoFitHeight="0">
    <Cell><Data ss:Type="String">miR-151-5p</Data></Cell>
    <Cell><Data ss:Type="Number">5334</Data></Cell>
    <Cell><Data ss:Type="Number">3844</Data></Cell>
    <Cell><Data ss:Type="Number">448.84772609999999</Data></Cell>
    <Cell><Data ss:Type="Number">399.92646509999997</Data></Cell>
    <Cell><Data ss:Type="Number">-0.166491331727112</Data></Cell>
    <Cell ss:StyleID="s63"><Data ss:Type="Number">5.8560537179404898E-6</Data></Cell>
    <Cell ss:StyleID="s63"><Data ss:Type="Number">1.85803185865519E-5</Data></Cell>
    <Cell><Data ss:Type="String">no</Data></Cell>
   </Row>
   <Row ss:AutoFitHeight="0">
    <Cell><Data ss:Type="String">miR-152</Data></Cell>
    <Cell><Data ss:Type="Number">6241</Data></Cell>
    <Cell><Data ss:Type="Number">6918</Data></Cell>
    <Cell><Data ss:Type="Number">525.17035220000002</Data></Cell>
    <Cell><Data ss:Type="Number">719.74279030000002</Data></Cell>
    <Cell><Data ss:Type="Number">0.45469595922900202</Data></Cell>
    <Cell ss:StyleID="s63"><Data ss:Type="Number">7.0202698966943298E-45</Data></Cell>
    <Cell ss:StyleID="s63"><Data ss:Type="Number">1.0612996255590799E-43</Data></Cell>
    <Cell><Data ss:Type="String">no</Data></Cell>
   </Row>
   <Row ss:AutoFitHeight="0">
    <Cell><Data ss:Type="String">miR-153</Data></Cell>
    <Cell><Data ss:Type="Number">0.01</Data></Cell>
    <Cell><Data ss:Type="Number">0.01</Data></Cell>
    <Cell><Data ss:Type="Number">8.4148399999999998E-4</Data></Cell>
    <Cell><Data ss:Type="Number">1.0403910000000001E-3</Data></Cell>
    <Cell><Data ss:Type="Number">0.30611807879332897</Data></Cell>
    <Cell><Data ss:Type="Number">1</Data></Cell>
    <Cell><Data ss:Type="Number">1</Data></Cell>
    <Cell><Data ss:Type="String">no</Data></Cell>
   </Row>
   <Row ss:AutoFitHeight="0">
    <Cell><Data ss:Type="String">miR-155</Data></Cell>
    <Cell><Data ss:Type="Number">0.01</Data></Cell>
    <Cell><Data ss:Type="Number">0.01</Data></Cell>
    <Cell><Data ss:Type="Number">8.4148399999999998E-4</Data></Cell>
    <Cell><Data ss:Type="Number">1.0403910000000001E-3</Data></Cell>
    <Cell><Data ss:Type="Number">0.30611807879332897</Data></Cell>
    <Cell><Data ss:Type="Number">1</Data></Cell>
    <Cell><Data ss:Type="Number">1</Data></Cell>
    <Cell><Data ss:Type="String">no</Data></Cell>
   </Row>
   <Row ss:AutoFitHeight="0">
    <Cell><Data ss:Type="String">miR-15a</Data></Cell>
    <Cell><Data ss:Type="Number">919</Data></Cell>
    <Cell><Data ss:Type="Number">535</Data></Cell>
    <Cell><Data ss:Type="Number">77.332407250000003</Data></Cell>
    <Cell><Data ss:Type="Number">55.660941430000001</Data></Cell>
    <Cell><Data ss:Type="Number">-0.47440781270846699</Data></Cell>
    <Cell ss:StyleID="s63"><Data ss:Type="Number">4.04309772614717E-9</Data></Cell>
    <Cell ss:StyleID="s63"><Data ss:Type="Number">1.7034034682292199E-8</Data></Cell>
    <Cell><Data ss:Type="String">no</Data></Cell>
   </Row>
   <Row ss:AutoFitHeight="0">
    <Cell><Data ss:Type="String">miR-15b</Data></Cell>
    <Cell><Data ss:Type="Number">614</Data></Cell>
    <Cell><Data ss:Type="Number">422</Data></Cell>
    <Cell><Data ss:Type="Number">51.667136069999998</Data></Cell>
    <Cell><Data ss:Type="Number">43.904518279999998</Data></Cell>
    <Cell><Data ss:Type="Number">-0.234877499499417</Data></Cell>
    <Cell><Data ss:Type="Number">1.2446847153926801E-2</Data></Cell>
    <Cell><Data ss:Type="Number">2.6006826980155901E-2</Data></Cell>
    <Cell><Data ss:Type="String">no</Data></Cell>
   </Row>
   <Row ss:AutoFitHeight="0">
    <Cell><Data ss:Type="String">miR-16</Data></Cell>
    <Cell><Data ss:Type="Number">6154</Data></Cell>
    <Cell><Data ss:Type="Number">4098</Data></Cell>
    <Cell><Data ss:Type="Number">517.84943880000003</Data></Cell>
    <Cell><Data ss:Type="Number">426.3524074</Data></Cell>
    <Cell><Data ss:Type="Number">-0.28048630228732901</Data></Cell>
    <Cell ss:StyleID="s63"><Data ss:Type="Number">2.51413558180687E-15</Data></Cell>
    <Cell ss:StyleID="s63"><Data ss:Type="Number">1.46848373755538E-14</Data></Cell>
    <Cell><Data ss:Type="String">no</Data></Cell>
   </Row>
   <Row ss:AutoFitHeight="0">
    <Cell><Data ss:Type="String">miR-17-3p</Data></Cell>
    <Cell><Data ss:Type="Number">46</Data></Cell>
    <Cell><Data ss:Type="Number">55</Data></Cell>
    <Cell><Data ss:Type="Number">3.8708277839999998</Data></Cell>
    <Cell><Data ss:Type="Number">5.7221528570000002</Data></Cell>
    <Cell><Data ss:Type="Number">0.56391591468828195</Data></Cell>
    <Cell><Data ss:Type="Number">6.0048105453128602E-2</Data></Cell>
    <Cell><Data ss:Type="Number">0.108678613390521</Data></Cell>
    <Cell><Data ss:Type="String">no</Data></Cell>
   </Row>
   <Row ss:AutoFitHeight="0">
    <Cell><Data ss:Type="String">miR-17-5p</Data></Cell>
    <Cell><Data ss:Type="Number">1485</Data></Cell>
    <Cell><Data ss:Type="Number">705</Data></Cell>
    <Cell><Data ss:Type="Number">124.96041870000001</Data></Cell>
    <Cell><Data ss:Type="Number">73.347595709999993</Data></Cell>
    <Cell><Data ss:Type="Number">-0.76864961147055999</Data></Cell>
    <Cell ss:StyleID="s63"><Data ss:Type="Number">6.9923220190843197E-30</Data></Cell>
    <Cell ss:StyleID="s63"><Data ss:Type="Number">6.6556546626098896E-29</Data></Cell>
    <Cell><Data ss:Type="String">no</Data></Cell>
   </Row>
   <Row ss:AutoFitHeight="0">
    <Cell><Data ss:Type="String">miR-181a</Data></Cell>
    <Cell><Data ss:Type="Number">3764</Data></Cell>
    <Cell><Data ss:Type="Number">3197</Data></Cell>
    <Cell><Data ss:Type="Number">316.73469089999998</Data></Cell>
    <Cell><Data ss:Type="Number">332.61313969999998</Data></Cell>
    <Cell><Data ss:Type="Number">7.0570273006649198E-2</Data></Cell>
    <Cell><Data ss:Type="Number">8.1690149791443498E-2</Data></Cell>
    <Cell><Data ss:Type="Number">0.14090180198926799</Data></Cell>
    <Cell><Data ss:Type="String">no</Data></Cell>
   </Row>
   <Row ss:AutoFitHeight="0">
    <Cell><Data ss:Type="String">miR-181b</Data></Cell>
    <Cell><Data ss:Type="Number">2789</Data></Cell>
    <Cell><Data ss:Type="Number">2207</Data></Cell>
    <Cell><Data ss:Type="Number">234.68997150000001</Data></Cell>
    <Cell><Data ss:Type="Number">229.6143883</Data></Cell>
    <Cell><Data ss:Type="Number">-3.1543147325312298E-2</Data></Cell>
    <Cell><Data ss:Type="Number">0.50029573523968096</Data></Cell>
    <Cell><Data ss:Type="Number">0.65600002018672499</Data></Cell>
    <Cell><Data ss:Type="String">no</Data></Cell>
   </Row>
   <Row ss:AutoFitHeight="0">
    <Cell><Data ss:Type="String">miR-181c</Data></Cell>
    <Cell><Data ss:Type="Number">105</Data></Cell>
    <Cell><Data ss:Type="Number">90</Data></Cell>
    <Cell><Data ss:Type="Number">8.8355851590000007</Data></Cell>
    <Cell><Data ss:Type="Number">9.3635228569999995</Data></Cell>
    <Cell><Data ss:Type="Number">8.3725735919491506E-2</Data></Cell>
    <Cell><Data ss:Type="Number">0.72100724135961602</Data></Cell>
    <Cell><Data ss:Type="Number">0.87494035927523695</Data></Cell>
    <Cell><Data ss:Type="String">no</Data></Cell>
   </Row>
   <Row ss:AutoFitHeight="0">
    <Cell><Data ss:Type="String">miR-181d-3p</Data></Cell>
    <Cell><Data ss:Type="Number">0.01</Data></Cell>
    <Cell><Data ss:Type="Number">0.01</Data></Cell>
    <Cell><Data ss:Type="Number">8.4148399999999998E-4</Data></Cell>
    <Cell><Data ss:Type="Number">1.0403910000000001E-3</Data></Cell>
    <Cell><Data ss:Type="Number">0.30611807879332897</Data></Cell>
    <Cell><Data ss:Type="Number">1</Data></Cell>
    <Cell><Data ss:Type="Number">1</Data></Cell>
    <Cell><Data ss:Type="String">no</Data></Cell>
   </Row>
   <Row ss:AutoFitHeight="0">
    <Cell><Data ss:Type="String">miR-181d-5p</Data></Cell>
    <Cell><Data ss:Type="Number">222</Data></Cell>
    <Cell><Data ss:Type="Number">87</Data></Cell>
    <Cell><Data ss:Type="Number">18.680951480000001</Data></Cell>
    <Cell><Data ss:Type="Number">9.0514054280000007</Data></Cell>
    <Cell><Data ss:Type="Number">-1.0453542133895299</Data></Cell>
    <Cell ss:StyleID="s63"><Data ss:Type="Number">3.7953831659705398E-9</Data></Cell>
    <Cell ss:StyleID="s63"><Data ss:Type="Number">1.6256891227573801E-8</Data></Cell>
    <Cell><Data ss:Type="String">yes</Data></Cell>
   </Row>
   <Row ss:AutoFitHeight="0">
    <Cell><Data ss:Type="String">miR-183</Data></Cell>
    <Cell><Data ss:Type="Number">161</Data></Cell>
    <Cell><Data ss:Type="Number">20</Data></Cell>
    <Cell><Data ss:Type="Number">13.547897239999999</Data></Cell>
    <Cell><Data ss:Type="Number">2.080782857</Data></Cell>
    <Cell><Data ss:Type="Number">-2.7028706256436998</Data></Cell>
    <Cell ss:StyleID="s63"><Data ss:Type="Number">2.7098979682125601E-22</Data></Cell>
    <Cell ss:StyleID="s63"><Data ss:Type="Number">1.9898393652303701E-21</Data></Cell>
    <Cell><Data ss:Type="String">yes</Data></Cell>
   </Row>
   <Row ss:AutoFitHeight="0">
    <Cell><Data ss:Type="String">miR-1839-3p</Data></Cell>
    <Cell><Data ss:Type="Number">1</Data></Cell>
    <Cell><Data ss:Type="Number">4</Data></Cell>
    <Cell><Data ss:Type="Number">8.4148429999999996E-2</Data></Cell>
    <Cell><Data ss:Type="Number">0.41615657099999998</Data></Cell>
    <Cell><Data ss:Type="Number">2.3061181572617602</Data></Cell>
    <Cell><Data ss:Type="Number">0.37506249218855098</Data></Cell>
    <Cell><Data ss:Type="Number">0.51546021653720697</Data></Cell>
    <Cell><Data ss:Type="String">no</Data></Cell>
   </Row>
   <Row ss:AutoFitHeight="0">
    <Cell><Data ss:Type="String">miR-1839-5p</Data></Cell>
    <Cell><Data ss:Type="Number">6</Data></Cell>
    <Cell><Data ss:Type="Number">2</Data></Cell>
    <Cell><Data ss:Type="Number">0.50489058099999995</Data></Cell>
    <Cell><Data ss:Type="Number">0.208078286</Data></Cell>
    <Cell><Data ss:Type="Number">-1.2788443428501299</Data></Cell>
    <Cell><Data ss:Type="Number">0.45320701484743903</Data></Cell>
    <Cell><Data ss:Type="Number">0.60545670254614703</Data></Cell>
    <Cell><Data ss:Type="String">no</Data></Cell>
   </Row>
   <Row ss:AutoFitHeight="0">
    <Cell><Data ss:Type="String">miR-184</Data></Cell>
    <Cell><Data ss:Type="Number">155</Data></Cell>
    <Cell><Data ss:Type="Number">803</Data></Cell>
    <Cell><Data ss:Type="Number">13.04300666</Data></Cell>
    <Cell><Data ss:Type="Number">83.543431709999993</Data></Cell>
    <Cell><Data ss:Type="Number">2.67924992981045</Data></Cell>
    <Cell ss:StyleID="s63"><Data ss:Type="Number">3.1619816910473403E-132</Data></Cell>
    <Cell ss:StyleID="s63"><Data ss:Type="Number">2.0315732364979099E-130</Data></Cell>
    <Cell><Data ss:Type="String">yes</Data></Cell>
   </Row>
   <Row ss:AutoFitHeight="0">
    <Cell><Data ss:Type="String">miR-185</Data></Cell>
    <Cell><Data ss:Type="Number">281</Data></Cell>
    <Cell><Data ss:Type="Number">138</Data></Cell>
    <Cell><Data ss:Type="Number">23.645708859999999</Data></Cell>
    <Cell><Data ss:Type="Number">14.35740171</Data></Cell>
    <Cell><Data ss:Type="Number">-0.71978370695630201</Data></Cell>
    <Cell ss:StyleID="s63"><Data ss:Type="Number">1.5270663069892101E-6</Data></Cell>
    <Cell ss:StyleID="s63"><Data ss:Type="Number">5.3034600121111599E-6</Data></Cell>
    <Cell><Data ss:Type="String">no</Data></Cell>
   </Row>
   <Row ss:AutoFitHeight="0">
    <Cell><Data ss:Type="String">miR-186</Data></Cell>
    <Cell><Data ss:Type="Number">3495</Data></Cell>
    <Cell><Data ss:Type="Number">2452</Data></Cell>
    <Cell><Data ss:Type="Number">294.09876320000001</Data></Cell>
    <Cell><Data ss:Type="Number">255.10397829999999</Data></Cell>
    <Cell><Data ss:Type="Number">-0.205215319460653</Data></Cell>
    <Cell ss:StyleID="s63"><Data ss:Type="Number">1.9700341708171499E-6</Data></Cell>
    <Cell ss:StyleID="s63"><Data ss:Type="Number">6.7506504253334198E-6</Data></Cell>
    <Cell><Data ss:Type="String">no</Data></Cell>
   </Row>
   <Row ss:AutoFitHeight="0">
    <Cell><Data ss:Type="String">miR-187</Data></Cell>
    <Cell><Data ss:Type="Number">1</Data></Cell>
    <Cell><Data ss:Type="Number">2</Data></Cell>
    <Cell><Data ss:Type="Number">8.4148429999999996E-2</Data></Cell>
    <Cell><Data ss:Type="Number">0.208078286</Data></Cell>
    <Cell><Data ss:Type="Number">1.30611816072847</Data></Cell>
    <Cell><Data ss:Type="Number">1</Data></Cell>
    <Cell><Data ss:Type="Number">1</Data></Cell>
    <Cell><Data ss:Type="String">no</Data></Cell>
   </Row>
   <Row ss:AutoFitHeight="0">
    <Cell><Data ss:Type="String">miR-18a</Data></Cell>
    <Cell><Data ss:Type="Number">133</Data></Cell>
    <Cell><Data ss:Type="Number">75</Data></Cell>
    <Cell><Data ss:Type="Number">11.191741199999999</Data></Cell>
    <Cell><Data ss:Type="Number">7.8029357140000002</Data></Cell>
    <Cell><Data ss:Type="Number">-0.52034558759971405</Data></Cell>
    <Cell><Data ss:Type="Number">1.45591583186387E-2</Data></Cell>
    <Cell><Data ss:Type="Number">2.99336295031211E-2</Data></Cell>
    <Cell><Data ss:Type="String">no</Data></Cell>
   </Row>
   <Row ss:AutoFitHeight="0">
    <Cell><Data ss:Type="String">miR-18b</Data></Cell>
    <Cell><Data ss:Type="Number">0.01</Data></Cell>
    <Cell><Data ss:Type="Number">4</Data></Cell>
    <Cell><Data ss:Type="Number">8.4148399999999998E-4</Data></Cell>
    <Cell><Data ss:Type="Number">0.41615657099999998</Data></Cell>
    <Cell><Data ss:Type="Number">8.9499748613759493</Data></Cell>
    <Cell><Data ss:Type="Number">0.125037499062398</Data></Cell>
    <Cell><Data ss:Type="Number">0.20215009296570799</Data></Cell>
    <Cell><Data ss:Type="String">no</Data></Cell>
   </Row>
   <Row ss:AutoFitHeight="0">
    <Cell><Data ss:Type="String">miR-190</Data></Cell>
    <Cell><Data ss:Type="Number">29</Data></Cell>
    <Cell><Data ss:Type="Number">2</Data></Cell>
    <Cell><Data ss:Type="Number">2.4403044729999999</Data></Cell>
    <Cell><Data ss:Type="Number">0.208078286</Data></Cell>
    <Cell><Data ss:Type="Number">-3.5518628361726901</Data></Cell>
    <Cell ss:StyleID="s63"><Data ss:Type="Number">8.5483846765174195E-6</Data></Cell>
    <Cell ss:StyleID="s63"><Data ss:Type="Number">2.5846292492529101E-5</Data></Cell>
    <Cell><Data ss:Type="String">yes</Data></Cell>
   </Row>
   <Row ss:AutoFitHeight="0">
    <Cell><Data ss:Type="String">miR-191</Data></Cell>
    <Cell><Data ss:Type="Number">10117</Data></Cell>
    <Cell><Data ss:Type="Number">7244</Data></Cell>
    <Cell><Data ss:Type="Number">851.32966720000002</Data></Cell>
    <Cell><Data ss:Type="Number">753.65955080000003</Data></Cell>
    <Cell><Data ss:Type="Number">-0.175804941702805</Data></Cell>
    <Cell ss:StyleID="s63"><Data ss:Type="Number">5.5342511598426096E-9</Data></Cell>
    <Cell ss:StyleID="s63"><Data ss:Type="Number">2.29403636787024E-8</Data></Cell>
    <Cell><Data ss:Type="String">no</Data></Cell>
   </Row>
   <Row ss:AutoFitHeight="0">
    <Cell><Data ss:Type="String">miR-192</Data></Cell>
    <Cell><Data ss:Type="Number">327</Data></Cell>
    <Cell><Data ss:Type="Number">323</Data></Cell>
    <Cell><Data ss:Type="Number">27.516536640000002</Data></Cell>
    <Cell><Data ss:Type="Number">33.60464314</Data></Cell>
    <Cell><Data ss:Type="Number">0.28836168624776898</Data></Cell>
    <Cell><Data ss:Type="Number">1.4953638169385801E-2</Data></Cell>
    <Cell><Data ss:Type="Number">3.0500674678826601E-2</Data></Cell>
    <Cell><Data ss:Type="String">no</Data></Cell>
   </Row>
   <Row ss:AutoFitHeight="0">
    <Cell><Data ss:Type="String">miR-193a-3p</Data></Cell>
    <Cell><Data ss:Type="Number">143</Data></Cell>
    <Cell><Data ss:Type="Number">57</Data></Cell>
    <Cell><Data ss:Type="Number">12.0332255</Data></Cell>
    <Cell><Data ss:Type="Number">5.9302311430000003</Data></Cell>
    <Cell><Data ss:Type="Number">-1.0208631650303299</Data></Cell>
    <Cell ss:StyleID="s63"><Data ss:Type="Number">4.1859798327640397E-6</Data></Cell>
    <Cell ss:StyleID="s63"><Data ss:Type="Number">1.36176812281058E-5</Data></Cell>
    <Cell><Data ss:Type="String">yes</Data></Cell>
   </Row>
   <Row ss:AutoFitHeight="0">
    <Cell><Data ss:Type="String">miR-193a-5p</Data></Cell>
    <Cell><Data ss:Type="Number">67</Data></Cell>
    <Cell><Data ss:Type="Number">42</Data></Cell>
    <Cell><Data ss:Type="Number">5.6379448160000001</Data></Cell>
    <Cell><Data ss:Type="Number">4.3696440000000001</Data></Cell>
    <Cell><Data ss:Type="Number">-0.36765361046686201</Data></Cell>
    <Cell><Data ss:Type="Number">0.211996329136003</Data></Cell>
    <Cell><Data ss:Type="Number">0.32247295856436198</Data></Cell>
    <Cell><Data ss:Type="String">no</Data></Cell>
   </Row>
   <Row ss:AutoFitHeight="0">
    <Cell><Data ss:Type="String">miR-194-3p</Data></Cell>
    <Cell><Data ss:Type="Number">0.01</Data></Cell>
    <Cell><Data ss:Type="Number">0.01</Data></Cell>
    <Cell><Data ss:Type="Number">8.4148399999999998E-4</Data></Cell>
    <Cell><Data ss:Type="Number">1.0403910000000001E-3</Data></Cell>
    <Cell><Data ss:Type="Number">0.30611807879332897</Data></Cell>
    <Cell><Data ss:Type="Number">1</Data></Cell>
    <Cell><Data ss:Type="Number">1</Data></Cell>
    <Cell><Data ss:Type="String">no</Data></Cell>
   </Row>
   <Row ss:AutoFitHeight="0">
    <Cell><Data ss:Type="String">miR-194-5p</Data></Cell>
    <Cell><Data ss:Type="Number">5</Data></Cell>
    <Cell><Data ss:Type="Number">0.01</Data></Cell>
    <Cell><Data ss:Type="Number">0.42074214999999998</Data></Cell>
    <Cell><Data ss:Type="Number">1.0403910000000001E-3</Data></Cell>
    <Cell><Data ss:Type="Number">-8.6596667202082305</Data></Cell>
    <Cell><Data ss:Type="Number">6.2531250780857695E-2</Data></Cell>
    <Cell><Data ss:Type="Number">0.112381338815947</Data></Cell>
    <Cell><Data ss:Type="String">no</Data></Cell>
   </Row>
   <Row ss:AutoFitHeight="0">
    <Cell><Data ss:Type="String">miR-195</Data></Cell>
    <Cell><Data ss:Type="Number">2672</Data></Cell>
    <Cell><Data ss:Type="Number">1347</Data></Cell>
    <Cell><Data ss:Type="Number">224.84460519999999</Data></Cell>
    <Cell><Data ss:Type="Number">140.14072540000001</Data></Cell>
    <Cell><Data ss:Type="Number">-0.682052000098328</Data></Cell>
    <Cell ss:StyleID="s63"><Data ss:Type="Number">1.71413763024254E-40</Data></Cell>
    <Cell ss:StyleID="s63"><Data ss:Type="Number">2.20266685486166E-39</Data></Cell>
    <Cell><Data ss:Type="String">no</Data></Cell>
   </Row>
   <Row ss:AutoFitHeight="0">
    <Cell><Data ss:Type="String">miR-196a</Data></Cell>
    <Cell><Data ss:Type="Number">408</Data></Cell>
    <Cell><Data ss:Type="Number">265</Data></Cell>
    <Cell><Data ss:Type="Number">34.33255948</Data></Cell>
    <Cell><Data ss:Type="Number">27.570372859999999</Data></Cell>
    <Cell><Data ss:Type="Number">-0.31645863530478202</Data></Cell>
    <Cell><Data ss:Type="Number">6.7527842834461498E-3</Data></Cell>
    <Cell><Data ss:Type="Number">1.45837442087871E-2</Data></Cell>
    <Cell><Data ss:Type="String">no</Data></Cell>
   </Row>
   <Row ss:AutoFitHeight="0">
    <Cell><Data ss:Type="String">miR-196b-3p</Data></Cell>
    <Cell><Data ss:Type="Number">3</Data></Cell>
    <Cell><Data ss:Type="Number">0.01</Data></Cell>
    <Cell><Data ss:Type="Number">0.25244528999999999</Data></Cell>
    <Cell><Data ss:Type="Number">1.0403910000000001E-3</Data></Cell>
    <Cell><Data ss:Type="Number">-7.9227011260420204</Data></Cell>
    <Cell><Data ss:Type="Number">0.250037498125117</Data></Cell>
    <Cell><Data ss:Type="Number">0.36304879671273999</Data></Cell>
    <Cell><Data ss:Type="String">no</Data></Cell>
   </Row>
   <Row ss:AutoFitHeight="0">
    <Cell><Data ss:Type="String">miR-196b-5p</Data></Cell>
    <Cell><Data ss:Type="Number">495</Data></Cell>
    <Cell><Data ss:Type="Number">434</Data></Cell>
    <Cell><Data ss:Type="Number">41.653472890000003</Data></Cell>
    <Cell><Data ss:Type="Number">45.152988000000001</Data></Cell>
    <Cell><Data ss:Type="Number">0.116384674839573</Data></Cell>
    <Cell><Data ss:Type="Number">0.23454321626156699</Data></Cell>
    <Cell><Data ss:Type="Number">0.34642302631737198</Data></Cell>
    <Cell><Data ss:Type="String">no</Data></Cell>
   </Row>
   <Row ss:AutoFitHeight="0">
    <Cell><Data ss:Type="String">miR-199a</Data></Cell>
    <Cell><Data ss:Type="Number">5138</Data></Cell>
    <Cell><Data ss:Type="Number">3708</Data></Cell>
    <Cell><Data ss:Type="Number">432.35463379999999</Data></Cell>
    <Cell><Data ss:Type="Number">385.77714170000002</Data></Cell>
    <Cell><Data ss:Type="Number">-0.164447489116162</Data></Cell>
    <Cell ss:StyleID="s63"><Data ss:Type="Number">9.9257583572579507E-6</Data></Cell>
    <Cell ss:StyleID="s63"><Data ss:Type="Number">2.8987726111537402E-5</Data></Cell>
    <Cell><Data ss:Type="String">no</Data></Cell>
   </Row>
   <Row ss:AutoFitHeight="0">
    <Cell><Data ss:Type="String">miR-199a*</Data></Cell>
    <Cell><Data ss:Type="Number">285</Data></Cell>
    <Cell><Data ss:Type="Number">251</Data></Cell>
    <Cell><Data ss:Type="Number">23.982302579999999</Data></Cell>
    <Cell><Data ss:Type="Number">26.113824860000001</Data></Cell>
    <Cell><Data ss:Type="Number">0.12284360199930699</Data></Cell>
    <Cell><Data ss:Type="Number">0.36980676750381403</Data></Cell>
    <Cell><Data ss:Type="Number">0.51096956585204401</Data></Cell>
    <Cell><Data ss:Type="String">no</Data></Cell>
   </Row>
   <Row ss:AutoFitHeight="0">
    <Cell><Data ss:Type="String">miR-199a-3p</Data></Cell>
    <Cell><Data ss:Type="Number">4192</Data></Cell>
    <Cell><Data ss:Type="Number">3125</Data></Cell>
    <Cell><Data ss:Type="Number">352.75021889999999</Data></Cell>
    <Cell><Data ss:Type="Number">325.12232139999998</Data></Cell>
    <Cell><Data ss:Type="Number">-0.117664369870478</Data></Cell>
    <Cell><Data ss:Type="Number">3.1515952798800602E-3</Data></Cell>
    <Cell><Data ss:Type="Number">7.2317855975819302E-3</Data></Cell>
    <Cell><Data ss:Type="String">no</Data></Cell>
   </Row>
   <Row ss:AutoFitHeight="0">
    <Cell><Data ss:Type="String">miR-199a-5p</Data></Cell>
    <Cell><Data ss:Type="Number">5138</Data></Cell>
    <Cell><Data ss:Type="Number">3708</Data></Cell>
    <Cell><Data ss:Type="Number">432.35463379999999</Data></Cell>
    <Cell><Data ss:Type="Number">385.77714170000002</Data></Cell>
    <Cell><Data ss:Type="Number">-0.164447489116162</Data></Cell>
    <Cell ss:StyleID="s63"><Data ss:Type="Number">9.9257583572579507E-6</Data></Cell>
    <Cell ss:StyleID="s63"><Data ss:Type="Number">2.8987726111537402E-5</Data></Cell>
    <Cell><Data ss:Type="String">no</Data></Cell>
   </Row>
   <Row ss:AutoFitHeight="0">
    <Cell><Data ss:Type="String">miR-199b</Data></Cell>
    <Cell><Data ss:Type="Number">3643</Data></Cell>
    <Cell><Data ss:Type="Number">2527</Data></Cell>
    <Cell><Data ss:Type="Number">306.55273080000001</Data></Cell>
    <Cell><Data ss:Type="Number">262.90691399999997</Data></Cell>
    <Cell><Data ss:Type="Number">-0.22158317350943399</Data></Cell>
    <Cell ss:StyleID="s63"><Data ss:Type="Number">1.9027279330335499E-7</Data></Cell>
    <Cell ss:StyleID="s63"><Data ss:Type="Number">6.9857296969946103E-7</Data></Cell>
    <Cell><Data ss:Type="String">no</Data></Cell>
   </Row>
   <Row ss:AutoFitHeight="0">
    <Cell><Data ss:Type="String">miR-199b*</Data></Cell>
    <Cell><Data ss:Type="Number">4120</Data></Cell>
    <Cell><Data ss:Type="Number">3362</Data></Cell>
    <Cell><Data ss:Type="Number">346.691532</Data></Cell>
    <Cell><Data ss:Type="Number">349.77959829999998</Data></Cell>
    <Cell><Data ss:Type="Number">1.2793544307472E-2</Data></Cell>
    <Cell><Data ss:Type="Number">0.75204419495946395</Data></Cell>
    <Cell><Data ss:Type="Number">0.89294798268008102</Data></Cell>
    <Cell><Data ss:Type="String">no</Data></Cell>
   </Row>
   <Row ss:AutoFitHeight="0">
    <Cell><Data ss:Type="String">miR-19a</Data></Cell>
    <Cell><Data ss:Type="Number">43</Data></Cell>
    <Cell><Data ss:Type="Number">15</Data></Cell>
    <Cell><Data ss:Type="Number">3.618382494</Data></Cell>
    <Cell><Data ss:Type="Number">1.560587143</Data></Cell>
    <Cell><Data ss:Type="Number">-1.2132560018088701</Data></Cell>
    <Cell><Data ss:Type="Number">4.6174150192584097E-3</Data></Cell>
    <Cell><Data ss:Type="Number">1.0142527008114599E-2</Data></Cell>
    <Cell><Data ss:Type="String">yes</Data></Cell>
   </Row>
   <Row ss:AutoFitHeight="0">
    <Cell><Data ss:Type="String">miR-19b</Data></Cell>
    <Cell><Data ss:Type="Number">1132</Data></Cell>
    <Cell><Data ss:Type="Number">629</Data></Cell>
    <Cell><Data ss:Type="Number">95.256022860000002</Data></Cell>
    <Cell><Data ss:Type="Number">65.440620859999996</Data></Cell>
    <Cell><Data ss:Type="Number">-0.54162387865665795</Data></Cell>
    <Cell ss:StyleID="s63"><Data ss:Type="Number">2.3154041838390102E-13</Data></Cell>
    <Cell ss:StyleID="s63"><Data ss:Type="Number">1.19011775049325E-12</Data></Cell>
    <Cell><Data ss:Type="String">no</Data></Cell>
   </Row>
   <Row ss:AutoFitHeight="0">
    <Cell><Data ss:Type="String">miR-20</Data></Cell>
    <Cell><Data ss:Type="Number">2874</Data></Cell>
    <Cell><Data ss:Type="Number">1116</Data></Cell>
    <Cell><Data ss:Type="Number">241.8425881</Data></Cell>
    <Cell><Data ss:Type="Number">116.1076834</Data></Cell>
    <Cell><Data ss:Type="Number">-1.05860487790599</Data></Cell>
    <Cell ss:StyleID="s63"><Data ss:Type="Number">6.6750881770086895E-92</Data></Cell>
    <Cell ss:StyleID="s63"><Data ss:Type="Number">2.85916276915205E-90</Data></Cell>
    <Cell><Data ss:Type="String">yes</Data></Cell>
   </Row>
   <Row ss:AutoFitHeight="0">
    <Cell><Data ss:Type="String">miR-202</Data></Cell>
    <Cell><Data ss:Type="Number">40</Data></Cell>
    <Cell><Data ss:Type="Number">32</Data></Cell>
    <Cell><Data ss:Type="Number">3.3659372040000002</Data></Cell>
    <Cell><Data ss:Type="Number">3.329252571</Data></Cell>
    <Cell><Data ss:Type="Number">-1.58099380400521E-2</Data></Cell>
    <Cell><Data ss:Type="Number">1</Data></Cell>
    <Cell><Data ss:Type="Number">1</Data></Cell>
    <Cell><Data ss:Type="String">no</Data></Cell>
   </Row>
   <Row ss:AutoFitHeight="0">
    <Cell><Data ss:Type="String">miR-204</Data></Cell>
    <Cell><Data ss:Type="Number">390</Data></Cell>
    <Cell><Data ss:Type="Number">381</Data></Cell>
    <Cell><Data ss:Type="Number">32.817887730000002</Data></Cell>
    <Cell><Data ss:Type="Number">39.638913430000002</Data></Cell>
    <Cell><Data ss:Type="Number">0.27243503122437801</Data></Cell>
    <Cell><Data ss:Type="Number">1.0894489976944199E-2</Data></Cell>
    <Cell><Data ss:Type="Number">2.31395365626006E-2</Data></Cell>
    <Cell><Data ss:Type="String">no</Data></Cell>
   </Row>
   <Row ss:AutoFitHeight="0">
    <Cell><Data ss:Type="String">miR-205</Data></Cell>
    <Cell><Data ss:Type="Number">7</Data></Cell>
    <Cell><Data ss:Type="Number">1</Data></Cell>
    <Cell><Data ss:Type="Number">0.589039011</Data></Cell>
    <Cell><Data ss:Type="Number">0.104039143</Data></Cell>
    <Cell><Data ss:Type="Number">-2.5012367637783699</Data></Cell>
    <Cell><Data ss:Type="Number">0.125065621718084</Data></Cell>
    <Cell><Data ss:Type="Number">0.20215009296570799</Data></Cell>
    <Cell><Data ss:Type="String">no</Data></Cell>
   </Row>
   <Row ss:AutoFitHeight="0">
    <Cell><Data ss:Type="String">miR-206</Data></Cell>
    <Cell><Data ss:Type="Number">218567</Data></Cell>
    <Cell><Data ss:Type="Number">161990</Data></Cell>
    <Cell><Data ss:Type="Number">18392.069920000002</Data></Cell>
    <Cell><Data ss:Type="Number">16853.300749999999</Data></Cell>
    <Cell><Data ss:Type="Number">-0.126052682222353</Data></Cell>
    <Cell ss:StyleID="s63"><Data ss:Type="Number">1.77026970120808E-9</Data></Cell>
    <Cell ss:StyleID="s63"><Data ss:Type="Number">7.7111748001775492E-9</Data></Cell>
    <Cell><Data ss:Type="String">no</Data></Cell>
   </Row>
   <Row ss:AutoFitHeight="0">
    <Cell><Data ss:Type="String">miR-208b</Data></Cell>
    <Cell><Data ss:Type="Number">173</Data></Cell>
    <Cell><Data ss:Type="Number">117</Data></Cell>
    <Cell><Data ss:Type="Number">14.557678409999999</Data></Cell>
    <Cell><Data ss:Type="Number">12.172579710000001</Data></Cell>
    <Cell><Data ss:Type="Number">-0.258145351795811</Data></Cell>
    <Cell><Data ss:Type="Number">0.159418717868128</Data></Cell>
    <Cell><Data ss:Type="Number">0.25135343860189502</Data></Cell>
    <Cell><Data ss:Type="String">no</Data></Cell>
   </Row>
   <Row ss:AutoFitHeight="0">
    <Cell><Data ss:Type="String">miR-21</Data></Cell>
    <Cell><Data ss:Type="Number">88500</Data></Cell>
    <Cell><Data ss:Type="Number">23031</Data></Cell>
    <Cell><Data ss:Type="Number">7447.1360629999999</Data></Cell>
    <Cell><Data ss:Type="Number">2396.1254990000002</Data></Cell>
    <Cell><Data ss:Type="Number">-1.6359822441516501</Data></Cell>
    <Cell><Data ss:Type="Number">0</Data></Cell>
    <Cell><Data ss:Type="Number">0</Data></Cell>
    <Cell><Data ss:Type="String">yes</Data></Cell>
   </Row>
   <Row ss:AutoFitHeight="0">
    <Cell><Data ss:Type="String">miR-210</Data></Cell>
    <Cell><Data ss:Type="Number">48</Data></Cell>
    <Cell><Data ss:Type="Number">23</Data></Cell>
    <Cell><Data ss:Type="Number">4.0391246440000002</Data></Cell>
    <Cell><Data ss:Type="Number">2.3929002860000002</Data></Cell>
    <Cell><Data ss:Type="Number">-0.75528238717311302</Data></Cell>
    <Cell><Data ss:Type="Number">4.1745744584640199E-2</Data></Cell>
    <Cell><Data ss:Type="Number">7.6633259701803694E-2</Data></Cell>
    <Cell><Data ss:Type="String">no</Data></Cell>
   </Row>
   <Row ss:AutoFitHeight="0">
    <Cell><Data ss:Type="String">miR-214</Data></Cell>
    <Cell><Data ss:Type="Number">1115</Data></Cell>
    <Cell><Data ss:Type="Number">806</Data></Cell>
    <Cell><Data ss:Type="Number">93.825499550000004</Data></Cell>
    <Cell><Data ss:Type="Number">83.855549139999994</Data></Cell>
    <Cell><Data ss:Type="Number">-0.16207380911899999</Data></Cell>
    <Cell><Data ss:Type="Number">2.1454509001631698E-2</Data></Cell>
    <Cell><Data ss:Type="Number">4.1771278889540499E-2</Data></Cell>
    <Cell><Data ss:Type="String">no</Data></Cell>
   </Row>
   <Row ss:AutoFitHeight="0">
    <Cell><Data ss:Type="String">miR-215</Data></Cell>
    <Cell><Data ss:Type="Number">50</Data></Cell>
    <Cell><Data ss:Type="Number">27</Data></Cell>
    <Cell><Data ss:Type="Number">4.207421504</Data></Cell>
    <Cell><Data ss:Type="Number">2.8090568569999999</Data></Cell>
    <Cell><Data ss:Type="Number">-0.58285053030870604</Data></Cell>
    <Cell><Data ss:Type="Number">0.105993968651871</Data></Cell>
    <Cell><Data ss:Type="Number">0.17921348647059801</Data></Cell>
    <Cell><Data ss:Type="String">no</Data></Cell>
   </Row>
   <Row ss:AutoFitHeight="0">
    <Cell><Data ss:Type="String">miR-216</Data></Cell>
    <Cell><Data ss:Type="Number">6</Data></Cell>
    <Cell><Data ss:Type="Number">0.01</Data></Cell>
    <Cell><Data ss:Type="Number">0.50489058099999995</Data></Cell>
    <Cell><Data ss:Type="Number">1.0403910000000001E-3</Data></Cell>
    <Cell><Data ss:Type="Number">-8.92270112889946</Data></Cell>
    <Cell><Data ss:Type="Number">3.1273439843166002E-2</Data></Cell>
    <Cell><Data ss:Type="Number">5.8666233866377197E-2</Data></Cell>
    <Cell><Data ss:Type="String">no</Data></Cell>
   </Row>
   <Row ss:AutoFitHeight="0">
    <Cell><Data ss:Type="String">miR-217</Data></Cell>
    <Cell><Data ss:Type="Number">0.01</Data></Cell>
    <Cell><Data ss:Type="Number">4</Data></Cell>
    <Cell><Data ss:Type="Number">8.4148399999999998E-4</Data></Cell>
    <Cell><Data ss:Type="Number">0.41615657099999998</Data></Cell>
    <Cell><Data ss:Type="Number">8.9499748613759493</Data></Cell>
    <Cell><Data ss:Type="Number">0.125037499062398</Data></Cell>
    <Cell><Data ss:Type="Number">0.20215009296570799</Data></Cell>
    <Cell><Data ss:Type="String">no</Data></Cell>
   </Row>
   <Row ss:AutoFitHeight="0">
    <Cell><Data ss:Type="String">miR-218</Data></Cell>
    <Cell><Data ss:Type="Number">0.01</Data></Cell>
    <Cell><Data ss:Type="Number">0.01</Data></Cell>
    <Cell><Data ss:Type="Number">8.4148399999999998E-4</Data></Cell>
    <Cell><Data ss:Type="Number">1.0403910000000001E-3</Data></Cell>
    <Cell><Data ss:Type="Number">0.30611807879332897</Data></Cell>
    <Cell><Data ss:Type="Number">1</Data></Cell>
    <Cell><Data ss:Type="Number">1</Data></Cell>
    <Cell><Data ss:Type="String">no</Data></Cell>
   </Row>
   <Row ss:AutoFitHeight="0">
    <Cell><Data ss:Type="String">miR-218b</Data></Cell>
    <Cell><Data ss:Type="Number">193</Data></Cell>
    <Cell><Data ss:Type="Number">88</Data></Cell>
    <Cell><Data ss:Type="Number">16.24064701</Data></Cell>
    <Cell><Data ss:Type="Number">9.1554445710000003</Data></Cell>
    <Cell><Data ss:Type="Number">-0.82690726172747198</Data></Cell>
    <Cell ss:StyleID="s63"><Data ss:Type="Number">8.2561788072139204E-6</Data></Cell>
    <Cell ss:StyleID="s63"><Data ss:Type="Number">2.52599756363569E-5</Data></Cell>
    <Cell><Data ss:Type="String">no</Data></Cell>
   </Row>
   <Row ss:AutoFitHeight="0">
    <Cell><Data ss:Type="String">miR-219</Data></Cell>
    <Cell><Data ss:Type="Number">1</Data></Cell>
    <Cell><Data ss:Type="Number">0.01</Data></Cell>
    <Cell><Data ss:Type="Number">8.4148429999999996E-2</Data></Cell>
    <Cell><Data ss:Type="Number">1.0403910000000001E-3</Data></Cell>
    <Cell><Data ss:Type="Number">-6.3377386253208696</Data></Cell>
    <Cell><Data ss:Type="Number">1</Data></Cell>
    <Cell><Data ss:Type="Number">1</Data></Cell>
    <Cell><Data ss:Type="String">no</Data></Cell>
   </Row>
   <Row ss:AutoFitHeight="0">
    <Cell><Data ss:Type="String">miR-22-3p</Data></Cell>
    <Cell><Data ss:Type="Number">7046</Data></Cell>
    <Cell><Data ss:Type="Number">5551</Data></Cell>
    <Cell><Data ss:Type="Number">592.90983840000001</Data></Cell>
    <Cell><Data ss:Type="Number">577.52128200000004</Data></Cell>
    <Cell><Data ss:Type="Number">-3.7938624494501597E-2</Data></Cell>
    <Cell><Data ss:Type="Number">0.25286999741043698</Data></Cell>
    <Cell><Data ss:Type="Number">0.36509881648585601</Data></Cell>
    <Cell><Data ss:Type="String">no</Data></Cell>
   </Row>
   <Row ss:AutoFitHeight="0">
    <Cell><Data ss:Type="String">miR-22-5p</Data></Cell>
    <Cell><Data ss:Type="Number">3571</Data></Cell>
    <Cell><Data ss:Type="Number">2798</Data></Cell>
    <Cell><Data ss:Type="Number">300.49404379999999</Data></Cell>
    <Cell><Data ss:Type="Number">291.10152169999998</Data></Cell>
    <Cell><Data ss:Type="Number">-4.5814014040911399E-2</Data></Cell>
    <Cell><Data ss:Type="Number">0.27759987065811698</Data></Cell>
    <Cell><Data ss:Type="Number">0.39266287706632602</Data></Cell>
    <Cell><Data ss:Type="String">no</Data></Cell>
   </Row>
   <Row ss:AutoFitHeight="0">
    <Cell><Data ss:Type="String">miR-221</Data></Cell>
    <Cell><Data ss:Type="Number">527</Data></Cell>
    <Cell><Data ss:Type="Number">156</Data></Cell>
    <Cell><Data ss:Type="Number">44.346222660000002</Data></Cell>
    <Cell><Data ss:Type="Number">16.230106289999998</Data></Cell>
    <Cell><Data ss:Type="Number">-1.4501387752731401</Data></Cell>
    <Cell ss:StyleID="s63"><Data ss:Type="Number">2.3262005024772901E-31</Data></Cell>
    <Cell ss:StyleID="s63"><Data ss:Type="Number">2.2993597274487099E-30</Data></Cell>
    <Cell><Data ss:Type="String">yes</Data></Cell>
   </Row>
   <Row ss:AutoFitHeight="0">
    <Cell><Data ss:Type="String">miR-222</Data></Cell>
    <Cell><Data ss:Type="Number">126</Data></Cell>
    <Cell><Data ss:Type="Number">20</Data></Cell>
    <Cell><Data ss:Type="Number">10.60270219</Data></Cell>
    <Cell><Data ss:Type="Number">2.080782857</Data></Cell>
    <Cell><Data ss:Type="Number">-2.3492336713248001</Data></Cell>
    <Cell ss:StyleID="s63"><Data ss:Type="Number">1.4181229733099601E-15</Data></Cell>
    <Cell ss:StyleID="s63"><Data ss:Type="Number">8.4757582358293104E-15</Data></Cell>
    <Cell><Data ss:Type="String">yes</Data></Cell>
   </Row>
   <Row ss:AutoFitHeight="0">
    <Cell><Data ss:Type="String">miR-224</Data></Cell>
    <Cell><Data ss:Type="Number">10</Data></Cell>
    <Cell><Data ss:Type="Number">0.01</Data></Cell>
    <Cell><Data ss:Type="Number">0.84148430100000005</Data></Cell>
    <Cell><Data ss:Type="Number">1.0403910000000001E-3</Data></Cell>
    <Cell><Data ss:Type="Number">-9.6596667219226902</Data></Cell>
    <Cell><Data ss:Type="Number">3.9132845897381597E-3</Data></Cell>
    <Cell><Data ss:Type="Number">8.6699494789888604E-3</Data></Cell>
    <Cell><Data ss:Type="String">yes</Data></Cell>
   </Row>
   <Row ss:AutoFitHeight="0">
    <Cell><Data ss:Type="String">miR-2320</Data></Cell>
    <Cell><Data ss:Type="Number">125</Data></Cell>
    <Cell><Data ss:Type="Number">84</Data></Cell>
    <Cell><Data ss:Type="Number">10.51855376</Data></Cell>
    <Cell><Data ss:Type="Number">8.7392880000000002</Data></Cell>
    <Cell><Data ss:Type="Number">-0.267348704507407</Data></Cell>
    <Cell><Data ss:Type="Number">0.213153583583229</Data></Cell>
    <Cell><Data ss:Type="Number">0.32247295856436198</Data></Cell>
    <Cell><Data ss:Type="String">no</Data></Cell>
   </Row>
   <Row ss:AutoFitHeight="0">
    <Cell><Data ss:Type="String">miR-2320*</Data></Cell>
    <Cell><Data ss:Type="Number">9</Data></Cell>
    <Cell><Data ss:Type="Number">3</Data></Cell>
    <Cell><Data ss:Type="Number">0.75733587099999999</Data></Cell>
    <Cell><Data ss:Type="Number">0.312117429</Data></Cell>
    <Cell><Data ss:Type="Number">-1.2788443418976501</Data></Cell>
    <Cell><Data ss:Type="Number">0.22669138047294199</Data></Cell>
    <Cell><Data ss:Type="Number">0.336761183708359</Data></Cell>
    <Cell><Data ss:Type="String">no</Data></Cell>
   </Row>
   <Row ss:AutoFitHeight="0">
    <Cell><Data ss:Type="String">miR-23a</Data></Cell>
    <Cell><Data ss:Type="Number">18835</Data></Cell>
    <Cell><Data ss:Type="Number">14802</Data></Cell>
    <Cell><Data ss:Type="Number">1584.9356809999999</Data></Cell>
    <Cell><Data ss:Type="Number">1539.9873930000001</Data></Cell>
    <Cell><Data ss:Type="Number">-4.15057544394851E-2</Data></Cell>
    <Cell><Data ss:Type="Number">0.108917584206265</Data></Cell>
    <Cell><Data ss:Type="Number">0.18295306628111199</Data></Cell>
    <Cell><Data ss:Type="String">no</Data></Cell>
   </Row>
   <Row ss:AutoFitHeight="0">
    <Cell><Data ss:Type="String">miR-23b</Data></Cell>
    <Cell><Data ss:Type="Number">9624</Data></Cell>
    <Cell><Data ss:Type="Number">8961</Data></Cell>
    <Cell><Data ss:Type="Number">809.84449119999999</Data></Cell>
    <Cell><Data ss:Type="Number">932.29475909999996</Data></Cell>
    <Cell><Data ss:Type="Number">0.203141252969368</Data></Cell>
    <Cell ss:StyleID="s63"><Data ss:Type="Number">5.1971881205124904E-12</Data></Cell>
    <Cell ss:StyleID="s63"><Data ss:Type="Number">2.5686102826379E-11</Data></Cell>
    <Cell><Data ss:Type="String">no</Data></Cell>
   </Row>
   <Row ss:AutoFitHeight="0">
    <Cell><Data ss:Type="String">miR-24</Data></Cell>
    <Cell><Data ss:Type="Number">10897</Data></Cell>
    <Cell><Data ss:Type="Number">8396</Data></Cell>
    <Cell><Data ss:Type="Number">916.96544270000004</Data></Cell>
    <Cell><Data ss:Type="Number">873.5126434</Data></Cell>
    <Cell><Data ss:Type="Number">-7.0038779434226095E-2</Data></Cell>
    <Cell><Data ss:Type="Number">1.6860350306325999E-2</Data></Cell>
    <Cell><Data ss:Type="Number">3.3852422099420201E-2</Data></Cell>
    <Cell><Data ss:Type="String">no</Data></Cell>
   </Row>
   <Row ss:AutoFitHeight="0">
    <Cell><Data ss:Type="String">miR-24*</Data></Cell>
    <Cell><Data ss:Type="Number">48</Data></Cell>
    <Cell><Data ss:Type="Number">12</Data></Cell>
    <Cell><Data ss:Type="Number">4.0391246440000002</Data></Cell>
    <Cell><Data ss:Type="Number">1.2484697140000001</Data></Cell>
    <Cell><Data ss:Type="Number">-1.69388184301139</Data></Cell>
    <Cell><Data ss:Type="Number">1.0276065766900201E-4</Data></Cell>
    <Cell><Data ss:Type="Number">2.7226277341168501E-4</Data></Cell>
    <Cell><Data ss:Type="String">yes</Data></Cell>
   </Row>
   <Row ss:AutoFitHeight="0">
    <Cell><Data ss:Type="String">miR-2476</Data></Cell>
    <Cell><Data ss:Type="Number">15</Data></Cell>
    <Cell><Data ss:Type="Number">66</Data></Cell>
    <Cell><Data ss:Type="Number">1.2622264510000001</Data></Cell>
    <Cell><Data ss:Type="Number">6.8665834280000002</Data></Cell>
    <Cell><Data ss:Type="Number">2.4436216812343901</Data></Cell>
    <Cell ss:StyleID="s63"><Data ss:Type="Number">1.5224359181640199E-11</Data></Cell>
    <Cell ss:StyleID="s63"><Data ss:Type="Number">7.3823779427953303E-11</Data></Cell>
    <Cell><Data ss:Type="String">yes</Data></Cell>
   </Row>
   <Row ss:AutoFitHeight="0">
    <Cell><Data ss:Type="String">miR-26a</Data></Cell>
    <Cell><Data ss:Type="Number">67952</Data></Cell>
    <Cell><Data ss:Type="Number">52410</Data></Cell>
    <Cell><Data ss:Type="Number">5718.0541210000001</Data></Cell>
    <Cell><Data ss:Type="Number">5452.6914770000003</Data></Cell>
    <Cell><Data ss:Type="Number">-6.8555747535431505E-2</Data></Cell>
    <Cell><Data ss:Type="Number">1.89224154459783E-3</Data></Cell>
    <Cell><Data ss:Type="Number">4.4615236418499198E-3</Data></Cell>
    <Cell><Data ss:Type="String">no</Data></Cell>
   </Row>
   <Row ss:AutoFitHeight="0">
    <Cell><Data ss:Type="String">miR-27a</Data></Cell>
    <Cell><Data ss:Type="Number">9805</Data></Cell>
    <Cell><Data ss:Type="Number">5624</Data></Cell>
    <Cell><Data ss:Type="Number">825.07535700000005</Data></Cell>
    <Cell><Data ss:Type="Number">585.11613939999995</Data></Cell>
    <Cell><Data ss:Type="Number">-0.49580287881620899</Data></Cell>
    <Cell ss:StyleID="s63"><Data ss:Type="Number">2.8044162232669401E-56</Data></Cell>
    <Cell ss:StyleID="s63"><Data ss:Type="Number">5.1481069241400201E-55</Data></Cell>
    <Cell><Data ss:Type="String">no</Data></Cell>
   </Row>
   <Row ss:AutoFitHeight="0">
    <Cell><Data ss:Type="String">miR-27b</Data></Cell>
    <Cell><Data ss:Type="Number">19220</Data></Cell>
    <Cell><Data ss:Type="Number">18012</Data></Cell>
    <Cell><Data ss:Type="Number">1617.3328260000001</Data></Cell>
    <Cell><Data ss:Type="Number">1873.953041</Data></Cell>
    <Cell><Data ss:Type="Number">0.212468204069413</Data></Cell>
    <Cell ss:StyleID="s63"><Data ss:Type="Number">4.7237032757019698E-17</Data></Cell>
    <Cell ss:StyleID="s63"><Data ss:Type="Number">3.19471511014581E-16</Data></Cell>
    <Cell><Data ss:Type="String">no</Data></Cell>
   </Row>
   <Row ss:AutoFitHeight="0">
    <Cell><Data ss:Type="String">miR-27b*</Data></Cell>
    <Cell><Data ss:Type="Number">27</Data></Cell>
    <Cell><Data ss:Type="Number">31</Data></Cell>
    <Cell><Data ss:Type="Number">2.2720076119999999</Data></Cell>
    <Cell><Data ss:Type="Number">3.225213428</Data></Cell>
    <Cell><Data ss:Type="Number">0.50542696544531396</Data></Cell>
    <Cell><Data ss:Type="Number">0.23772749818760999</Data></Cell>
    <Cell><Data ss:Type="Number">0.34911981162409</Data></Cell>
    <Cell><Data ss:Type="String">no</Data></Cell>
   </Row>
   <Row ss:AutoFitHeight="0">
    <Cell><Data ss:Type="String">miR-28-3p</Data></Cell>
    <Cell><Data ss:Type="Number">1342</Data></Cell>
    <Cell><Data ss:Type="Number">926</Data></Cell>
    <Cell><Data ss:Type="Number">112.9271932</Data></Cell>
    <Cell><Data ss:Type="Number">96.340246280000002</Data></Cell>
    <Cell><Data ss:Type="Number">-0.22918241606658901</Data></Cell>
    <Cell><Data ss:Type="Number">4.2908582049969499E-4</Data></Cell>
    <Cell><Data ss:Type="Number">1.07063161037303E-3</Data></Cell>
    <Cell><Data ss:Type="String">no</Data></Cell>
   </Row>
   <Row ss:AutoFitHeight="0">
    <Cell><Data ss:Type="String">miR-28-5p</Data></Cell>
    <Cell><Data ss:Type="Number">6</Data></Cell>
    <Cell><Data ss:Type="Number">0.01</Data></Cell>
    <Cell><Data ss:Type="Number">0.50489058099999995</Data></Cell>
    <Cell><Data ss:Type="Number">1.0403910000000001E-3</Data></Cell>
    <Cell><Data ss:Type="Number">-8.92270112889946</Data></Cell>
    <Cell><Data ss:Type="Number">3.1273439843166002E-2</Data></Cell>
    <Cell><Data ss:Type="Number">5.8666233866377197E-2</Data></Cell>
    <Cell><Data ss:Type="String">no</Data></Cell>
   </Row>
   <Row ss:AutoFitHeight="0">
    <Cell><Data ss:Type="String">miR-296</Data></Cell>
    <Cell><Data ss:Type="Number">20</Data></Cell>
    <Cell><Data ss:Type="Number">25</Data></Cell>
    <Cell><Data ss:Type="Number">1.6829686020000001</Data></Cell>
    <Cell><Data ss:Type="Number">2.6009785710000002</Data></Cell>
    <Cell><Data ss:Type="Number">0.62804625168267203</Data></Cell>
    <Cell><Data ss:Type="Number">0.18442922074630899</Data></Cell>
    <Cell><Data ss:Type="Number">0.28553198633615301</Data></Cell>
    <Cell><Data ss:Type="String">no</Data></Cell>
   </Row>
   <Row ss:AutoFitHeight="0">
    <Cell><Data ss:Type="String">miR-299</Data></Cell>
    <Cell><Data ss:Type="Number">447</Data></Cell>
    <Cell><Data ss:Type="Number">399</Data></Cell>
    <Cell><Data ss:Type="Number">37.614348249999999</Data></Cell>
    <Cell><Data ss:Type="Number">41.511617999999999</Data></Cell>
    <Cell><Data ss:Type="Number">0.14223207225232301</Data></Cell>
    <Cell><Data ss:Type="Number">0.16680420126555101</Data></Cell>
    <Cell><Data ss:Type="Number">0.261394388568577</Data></Cell>
    <Cell><Data ss:Type="String">no</Data></Cell>
   </Row>
   <Row ss:AutoFitHeight="0">
    <Cell><Data ss:Type="String">miR-29a</Data></Cell>
    <Cell><Data ss:Type="Number">1616</Data></Cell>
    <Cell><Data ss:Type="Number">1073</Data></Cell>
    <Cell><Data ss:Type="Number">135.98386300000001</Data></Cell>
    <Cell><Data ss:Type="Number">111.6340003</Data></Cell>
    <Cell><Data ss:Type="Number">-0.28465896433627802</Data></Cell>
    <Cell ss:StyleID="s63"><Data ss:Type="Number">2.34941092645599E-6</Data></Cell>
    <Cell ss:StyleID="s63"><Data ss:Type="Number">7.9447185276209E-6</Data></Cell>
    <Cell><Data ss:Type="String">no</Data></Cell>
   </Row>
   <Row ss:AutoFitHeight="0">
    <Cell><Data ss:Type="String">miR-29b</Data></Cell>
    <Cell><Data ss:Type="Number">45</Data></Cell>
    <Cell><Data ss:Type="Number">16</Data></Cell>
    <Cell><Data ss:Type="Number">3.7866793539999999</Data></Cell>
    <Cell><Data ss:Type="Number">1.6646262860000001</Data></Cell>
    <Cell><Data ss:Type="Number">-1.1857349388585301</Data></Cell>
    <Cell><Data ss:Type="Number">3.8445601389842298E-3</Data></Cell>
    <Cell><Data ss:Type="Number">8.5917561366864893E-3</Data></Cell>
    <Cell><Data ss:Type="String">yes</Data></Cell>
   </Row>
   <Row ss:AutoFitHeight="0">
    <Cell><Data ss:Type="String">miR-29c</Data></Cell>
    <Cell><Data ss:Type="Number">259</Data></Cell>
    <Cell><Data ss:Type="Number">145</Data></Cell>
    <Cell><Data ss:Type="Number">21.794443390000001</Data></Cell>
    <Cell><Data ss:Type="Number">15.08567571</Data></Cell>
    <Cell><Data ss:Type="Number">-0.530781040657896</Data></Cell>
    <Cell><Data ss:Type="Number">4.1105441545966E-4</Data></Cell>
    <Cell><Data ss:Type="Number">1.0459503442884399E-3</Data></Cell>
    <Cell><Data ss:Type="String">no</Data></Cell>
   </Row>
   <Row ss:AutoFitHeight="0">
    <Cell><Data ss:Type="String">miR-301</Data></Cell>
    <Cell><Data ss:Type="Number">0.01</Data></Cell>
    <Cell><Data ss:Type="Number">0.01</Data></Cell>
    <Cell><Data ss:Type="Number">8.4148399999999998E-4</Data></Cell>
    <Cell><Data ss:Type="Number">1.0403910000000001E-3</Data></Cell>
    <Cell><Data ss:Type="Number">0.30611807879332897</Data></Cell>
    <Cell><Data ss:Type="Number">1</Data></Cell>
    <Cell><Data ss:Type="Number">1</Data></Cell>
    <Cell><Data ss:Type="String">no</Data></Cell>
   </Row>
   <Row ss:AutoFitHeight="0">
    <Cell><Data ss:Type="String">miR-30a-3p</Data></Cell>
    <Cell><Data ss:Type="Number">10399</Data></Cell>
    <Cell><Data ss:Type="Number">9216</Data></Cell>
    <Cell><Data ss:Type="Number">875.05952449999995</Data></Cell>
    <Cell><Data ss:Type="Number">958.82474049999996</Data></Cell>
    <Cell><Data ss:Type="Number">0.13188597797993701</Data></Cell>
    <Cell ss:StyleID="s63"><Data ss:Type="Number">5.7089104011454097E-6</Data></Cell>
    <Cell ss:StyleID="s63"><Data ss:Type="Number">1.83398746636796E-5</Data></Cell>
    <Cell><Data ss:Type="String">no</Data></Cell>
   </Row>
   <Row ss:AutoFitHeight="0">
    <Cell><Data ss:Type="String">miR-30a-5p</Data></Cell>
    <Cell><Data ss:Type="Number">119329</Data></Cell>
    <Cell><Data ss:Type="Number">102274</Data></Cell>
    <Cell><Data ss:Type="Number">10041.34801</Data></Cell>
    <Cell><Data ss:Type="Number">10640.499299999999</Data></Cell>
    <Cell><Data ss:Type="Number">8.3612891943348505E-2</Data></Cell>
    <Cell ss:StyleID="s63"><Data ss:Type="Number">8.7481769775798495E-5</Data></Cell>
    <Cell><Data ss:Type="Number">2.3419598783729401E-4</Data></Cell>
    <Cell><Data ss:Type="String">no</Data></Cell>
   </Row>
   <Row ss:AutoFitHeight="0">
    <Cell><Data ss:Type="String">miR-30b-3p</Data></Cell>
    <Cell><Data ss:Type="Number">27</Data></Cell>
    <Cell><Data ss:Type="Number">28</Data></Cell>
    <Cell><Data ss:Type="Number">2.2720076119999999</Data></Cell>
    <Cell><Data ss:Type="Number">2.9130959999999999</Data></Cell>
    <Cell><Data ss:Type="Number">0.35858557737165297</Data></Cell>
    <Cell><Data ss:Type="Number">0.41939553404177199</Data></Cell>
    <Cell><Data ss:Type="Number">0.56728764341439697</Data></Cell>
    <Cell><Data ss:Type="String">no</Data></Cell>
   </Row>
   <Row ss:AutoFitHeight="0">
    <Cell><Data ss:Type="String">miR-30b-5p</Data></Cell>
    <Cell><Data ss:Type="Number">30141</Data></Cell>
    <Cell><Data ss:Type="Number">20639</Data></Cell>
    <Cell><Data ss:Type="Number">2536.3178309999998</Data></Cell>
    <Cell><Data ss:Type="Number">2147.2638689999999</Data></Cell>
    <Cell><Data ss:Type="Number">-0.24023605443582499</Data></Cell>
    <Cell ss:StyleID="s63"><Data ss:Type="Number">3.18046923149089E-23</Data></Cell>
    <Cell ss:StyleID="s63"><Data ss:Type="Number">2.55431435154112E-22</Data></Cell>
    <Cell><Data ss:Type="String">no</Data></Cell>
   </Row>
   <Row ss:AutoFitHeight="0">
    <Cell><Data ss:Type="String">miR-30c</Data></Cell>
    <Cell><Data ss:Type="Number">50262</Data></Cell>
    <Cell><Data ss:Type="Number">29906</Data></Cell>
    <Cell><Data ss:Type="Number">4229.4683930000001</Data></Cell>
    <Cell><Data ss:Type="Number">3111.3946059999998</Data></Cell>
    <Cell><Data ss:Type="Number">-0.44291496281353099</Data></Cell>
    <Cell ss:StyleID="s63"><Data ss:Type="Number">5.0463890196824698E-83</Data></Cell>
    <Cell ss:StyleID="s63"><Data ss:Type="Number">1.44102442006488E-81</Data></Cell>
    <Cell><Data ss:Type="String">no</Data></Cell>
   </Row>
   <Row ss:AutoFitHeight="0">
    <Cell><Data ss:Type="String">miR-30d</Data></Cell>
    <Cell><Data ss:Type="Number">49227</Data></Cell>
    <Cell><Data ss:Type="Number">38914</Data></Cell>
    <Cell><Data ss:Type="Number">4142.3747679999997</Data></Cell>
    <Cell><Data ss:Type="Number">4048.579205</Data></Cell>
    <Cell><Data ss:Type="Number">-3.3042380457315702E-2</Data></Cell>
    <Cell><Data ss:Type="Number">0.14465023279067299</Data></Cell>
    <Cell><Data ss:Type="Number">0.23090130327455199</Data></Cell>
    <Cell><Data ss:Type="String">no</Data></Cell>
   </Row>
   <Row ss:AutoFitHeight="0">
    <Cell><Data ss:Type="String">miR-30e-3p</Data></Cell>
    <Cell><Data ss:Type="Number">47144</Data></Cell>
    <Cell><Data ss:Type="Number">51642</Data></Cell>
    <Cell><Data ss:Type="Number">3967.0935880000002</Data></Cell>
    <Cell><Data ss:Type="Number">5372.7894150000002</Data></Cell>
    <Cell><Data ss:Type="Number">0.43758886050802698</Data></Cell>
    <Cell ss:StyleID="s63"><Data ss:Type="Number">4.4001151429750298E-85</Data></Cell>
    <Cell ss:StyleID="s63"><Data ss:Type="Number">1.41353698968073E-83</Data></Cell>
    <Cell><Data ss:Type="String">no</Data></Cell>
   </Row>
   <Row ss:AutoFitHeight="0">
    <Cell><Data ss:Type="String">miR-30e-5p</Data></Cell>
    <Cell><Data ss:Type="Number">22245</Data></Cell>
    <Cell><Data ss:Type="Number">17916</Data></Cell>
    <Cell><Data ss:Type="Number">1871.8818269999999</Data></Cell>
    <Cell><Data ss:Type="Number">1863.965283</Data></Cell>
    <Cell><Data ss:Type="Number">-6.1143700633574999E-3</Data></Cell>
    <Cell><Data ss:Type="Number">0.80924847495330898</Data></Cell>
    <Cell><Data ss:Type="Number">0.95402228469266204</Data></Cell>
    <Cell><Data ss:Type="String">no</Data></Cell>
   </Row>
   <Row ss:AutoFitHeight="0">
    <Cell><Data ss:Type="String">miR-32</Data></Cell>
    <Cell><Data ss:Type="Number">576</Data></Cell>
    <Cell><Data ss:Type="Number">522</Data></Cell>
    <Cell><Data ss:Type="Number">48.469495729999998</Data></Cell>
    <Cell><Data ss:Type="Number">54.308432570000001</Data></Cell>
    <Cell><Data ss:Type="Number">0.16409915234886399</Data></Cell>
    <Cell><Data ss:Type="Number">7.2748166226428906E-2</Data></Cell>
    <Cell><Data ss:Type="Number">0.127185569525117</Data></Cell>
    <Cell><Data ss:Type="String">no</Data></Cell>
   </Row>
   <Row ss:AutoFitHeight="0">
    <Cell><Data ss:Type="String">miR-320</Data></Cell>
    <Cell><Data ss:Type="Number">1273</Data></Cell>
    <Cell><Data ss:Type="Number">616</Data></Cell>
    <Cell><Data ss:Type="Number">107.1209515</Data></Cell>
    <Cell><Data ss:Type="Number">64.088111999999995</Data></Cell>
    <Cell><Data ss:Type="Number">-0.74111200594043503</Data></Cell>
    <Cell ss:StyleID="s63"><Data ss:Type="Number">1.28554231462987E-24</Data></Cell>
    <Cell ss:StyleID="s63"><Data ss:Type="Number">1.13925646503405E-23</Data></Cell>
    <Cell><Data ss:Type="String">no</Data></Cell>
   </Row>
   <Row ss:AutoFitHeight="0">
    <Cell><Data ss:Type="String">miR-323</Data></Cell>
    <Cell><Data ss:Type="Number">490</Data></Cell>
    <Cell><Data ss:Type="Number">309</Data></Cell>
    <Cell><Data ss:Type="Number">41.232730740000001</Data></Cell>
    <Cell><Data ss:Type="Number">32.148095140000002</Data></Cell>
    <Cell><Data ss:Type="Number">-0.35905675387848601</Data></Cell>
    <Cell><Data ss:Type="Number">7.9037208653211103E-4</Data></Cell>
    <Cell><Data ss:Type="Number">1.9162794928184201E-3</Data></Cell>
    <Cell><Data ss:Type="String">no</Data></Cell>
   </Row>
   <Row ss:AutoFitHeight="0">
    <Cell><Data ss:Type="String">miR-324</Data></Cell>
    <Cell><Data ss:Type="Number">81</Data></Cell>
    <Cell><Data ss:Type="Number">24</Data></Cell>
    <Cell><Data ss:Type="Number">6.8160228370000002</Data></Cell>
    <Cell><Data ss:Type="Number">2.4969394290000002</Data></Cell>
    <Cell><Data ss:Type="Number">-1.4487693446499901</Data></Cell>
    <Cell ss:StyleID="s63"><Data ss:Type="Number">6.2276687184838404E-6</Data></Cell>
    <Cell ss:StyleID="s63"><Data ss:Type="Number">1.9518425129882298E-5</Data></Cell>
    <Cell><Data ss:Type="String">yes</Data></Cell>
   </Row>
   <Row ss:AutoFitHeight="0">
    <Cell><Data ss:Type="String">miR-325</Data></Cell>
    <Cell><Data ss:Type="Number">0.01</Data></Cell>
    <Cell><Data ss:Type="Number">0.01</Data></Cell>
    <Cell><Data ss:Type="Number">8.4148399999999998E-4</Data></Cell>
    <Cell><Data ss:Type="Number">1.0403910000000001E-3</Data></Cell>
    <Cell><Data ss:Type="Number">0.30611807879332897</Data></Cell>
    <Cell><Data ss:Type="Number">1</Data></Cell>
    <Cell><Data ss:Type="Number">1</Data></Cell>
    <Cell><Data ss:Type="String">no</Data></Cell>
   </Row>
   <Row ss:AutoFitHeight="0">
    <Cell><Data ss:Type="String">miR-326</Data></Cell>
    <Cell><Data ss:Type="Number">11</Data></Cell>
    <Cell><Data ss:Type="Number">11</Data></Cell>
    <Cell><Data ss:Type="Number">0.92563273099999999</Data></Cell>
    <Cell><Data ss:Type="Number">1.144430571</Data></Cell>
    <Cell><Data ss:Type="Number">0.30611815664862102</Data></Cell>
[truncated: 216,025 more chars]
