# Supplementary material for: An integrated analysis revealed different microRNA-mRNA profiles during skeletal muscle development between Landrace and Lantang pigs
Source: Sci Rep. 2017 May 31;7:2516. doi: 10.1038/s41598-017-02558-7 (PMC5451474; doi:10.1038/s41598-017-02558-7)
Supplement: Supplementary file 6 — Table S6 [file 41598_2017_2558_MOESM6_ESM.xml]

<?xml version="1.0" encoding="UTF-8"?>
<?mso-application progid="Excel.Sheet"?><Workbook xmlns:o="urn:schemas-microsoft-com:office:office" xmlns:x="urn:schemas-microsoft-com:office:excel" xmlns:html="http://www.w3.org/TR/REC-html40" xmlns:ss="urn:schemas-microsoft-com:office:spreadsheet">
 <DocumentProperties xmlns="urn:schemas-microsoft-com:office:office">
  <Author>徐艃</Author>
  <LastAuthor>ZXM</LastAuthor>
  <Created>2016-07-19T13:52:46Z</Created>
  <LastSaved>2016-07-21T13:37:49Z</LastSaved>
  <Version>16.00</Version>
 </DocumentProperties>
 <OfficeDocumentSettings xmlns="urn:schemas-microsoft-com:office:office">
  <AllowPNG/>
 </OfficeDocumentSettings>
 <ExcelWorkbook xmlns="urn:schemas-microsoft-com:office:excel">
  <WindowHeight>6780</WindowHeight>
  <WindowWidth>15360</WindowWidth>
  <WindowTopX>0</WindowTopX>
  <WindowTopY>0</WindowTopY>
  <ProtectStructure>False</ProtectStructure>
  <ProtectWindows>False</ProtectWindows>
 </ExcelWorkbook>
 <Styles>
  <Style ss:ID="Default" ss:Name="Normal">
   <Alignment ss:Vertical="Center"/>
   <Borders/>
   <Font ss:FontName="宋体" x:CharSet="134" ss:Size="11" ss:Color="#000000"/>
   <Interior/>
   <NumberFormat/>
   <Protection/>
  </Style>
  <Style ss:ID="s62">
   <Font ss:FontName="宋体" x:CharSet="134" ss:Size="11" ss:Color="#000000" ss:Bold="1"/>
  </Style>
  <Style ss:ID="s63">
   <Font ss:FontName="宋体" x:CharSet="134" ss:Size="11" ss:Color="#000000" ss:Bold="1"/>
   <NumberFormat ss:Format="Scientific"/>
  </Style>
  <Style ss:ID="s64">
   <Alignment ss:Vertical="Center" ss:WrapText="1"/>
   <Font ss:FontName="宋体" x:CharSet="134" ss:Size="11" ss:Color="#000000" ss:Bold="1"/>
  </Style>
 </Styles>
 <Worksheet ss:Name="G1DOWN.P">
  <Table ss:ExpandedColumnCount="7" ss:ExpandedRowCount="4107" x:FullColumns="1" x:FullRows="1" ss:DefaultColumnWidth="54" ss:DefaultRowHeight="13.5">
   <Column ss:Index="2" ss:AutoFitWidth="0" ss:Width="163.5"/>
   <Row ss:AutoFitHeight="0">
    <Cell ss:StyleID="s64"><Data ss:Type="String">Table S6. Summary of  GO for BP of significant DE-miRNAs.（Title: An integrated analysis revealed different microRNA-mRNA profiles during skeletal muscle development between Landrace and Lantang pigs&#10;Authors: Shuihua Xie, Luxi Chen, Xumeng Zhang, Xiaohong Liu, Yaosheng Chen, Delin Mo）&#10;</Data></Cell>
   </Row>
   <Row ss:AutoFitHeight="0">
    <Cell><Data ss:Type="String">GO ID</Data></Cell>
    <Cell><Data ss:Type="String">Description</Data></Cell>
    <Cell><Data ss:Type="String">GeneRatio (3335)</Data></Cell>
    <Cell><Data ss:Type="String">BgRatio (8480)</Data></Cell>
    <Cell><Data ss:Type="String">pvalue</Data></Cell>
    <Cell><Data ss:Type="String">qvalue</Data></Cell>
    <Cell><Data ss:Type="String">geneID</Data></Cell>
   </Row>
   <Row ss:AutoFitHeight="0" ss:StyleID="s62">
    <Cell><Data ss:Type="String">GO:0060537</Data></Cell>
    <Cell><Data ss:Type="String">muscle tissue development</Data></Cell>
    <Cell><Data ss:Type="Number">68</Data></Cell>
    <Cell><Data ss:Type="Number">124</Data></Cell>
    <Cell><Data ss:Type="Number">3.0712671353761198E-4</Data></Cell>
    <Cell><Data ss:Type="Number">0.95151395270667904</Data></Cell>
    <Cell><Data ss:Type="String">AJ238156;AK232090;AK232994;AK233317;AK233489;AK235299;AK235682;AK236029;AK237832;AY550071;BI183690;BI338435;BP143486;BP167512;BP444082;BX665027;BX667432;BX675393;BX915413;BX916838;BX922056;CB288239;CJ004384;CK454516;CN157450;DB819077;DN101101;DT333408;DY419952;DY424512;DY426757;EF486522;ES445194;EW101683;EW221081;EW472347;EW623854;NM_001006592;NM_001012408;NM_001038008;NM_001097489;NM_001097505;NM_001097506;NM_001105294;NM_001139472;NM_213855;NM_213968;NM_214031;NM_214121;NM_214272;NM_214328;NM_214438;X95847;XM_001924249;XM_001924422;XM_001924656;XM_001925341;XM_001925774;XM_001926828;XM_001926912;XM_001927453;XM_001928136;XM_001928148;XM_001928360;XM_001928425;XM_001928966;XM_001929365;XM_001929372</Data></Cell>
   </Row>
   <Row ss:AutoFitHeight="0" ss:StyleID="s62">
    <Cell><Data ss:Type="String">GO:0014706</Data></Cell>
    <Cell><Data ss:Type="String">striated muscle tissue development</Data></Cell>
    <Cell><Data ss:Type="Number">62</Data></Cell>
    <Cell><Data ss:Type="Number">113</Data></Cell>
    <Cell><Data ss:Type="Number">5.4602873107120005E-4</Data></Cell>
    <Cell><Data ss:Type="Number">0.95151395270667904</Data></Cell>
    <Cell><Data ss:Type="String">AJ238156;AK232090;AK232994;AK233317;AK233489;AK235299;AK235682;AK236029;AK237832;AY550071;BI183690;BI338435;BP143486;BP167512;BP444082;BX665027;BX667432;BX675393;BX916838;BX922056;CB288239;CJ004384;CK454516;CN157450;DB819077;DN101101;DT333408;DY419952;DY424512;DY426757;EF486522;ES445194;EW101683;EW472347;EW623854;NM_001006592;NM_001012408;NM_001038008;NM_001097489;NM_001097505;NM_001105294;NM_001139472;NM_213855;NM_213968;NM_214121;NM_214272;NM_214328;NM_214438;X95847;XM_001924422;XM_001924656;XM_001925341;XM_001925774;XM_001926828;XM_001926912;XM_001927453;XM_001928136;XM_001928360;XM_001928425;XM_001928966;XM_001929365;XM_001929372</Data></Cell>
   </Row>
   <Row ss:AutoFitHeight="0">
    <Cell><Data ss:Type="String">GO:0051270</Data></Cell>
    <Cell><Data ss:Type="String">regulation of cellular component movement</Data></Cell>
    <Cell><Data ss:Type="Number">140</Data></Cell>
    <Cell><Data ss:Type="Number">288</Data></Cell>
    <Cell><Data ss:Type="Number">7.0945462242284101E-4</Data></Cell>
    <Cell><Data ss:Type="Number">0.95151395270667904</Data></Cell>
    <Cell><Data ss:Type="String">AB112778;AJ245446;AJ245447;AJ960780;AK230711;AK231240;AK231425;AK231559;AK231856;AK232381;AK232445;AK233259;AK233634;AK234333;AK234462;AK234732;AK235424;AK235439;AK235695;AK235734;AK235932;AK236555;AK236971;AK237047;AK237334;AK237557;AK237693;AK237736;AK238384;AK239010;AK239693;AK239906;AK240222;AU295984;AY553922;AY610106;BI182326;BM484689;BP142609;BP172842;BP441597;BP444082;BP463105;BW979212;BX915939;BX916864;BX917211;BX918881;BX921055;BX922329;BX923548;BX923729;BX924091;BX924862;CB469356;CK459828;CK463582;CK464590;CN154690;CN156329;CV874987;DB788985;DB792378;DB808390;DB819077;DN102235;DN102607;DN102948;DN105634;DN108202;DN111725;DN121084;DN129019;DN133102;DT325991;DT330779;DY410703;DY416890;DY419695;EF396957;EF601160;EU113218;EU714326;EW054426;EW088403;EW301128;EW507059;EW533784;NM_001001621;NM_001001646;NM_001009578;NM_001038008;NM_001038644;NM_001044553;NM_001044574;NM_001083932;NM_001130531;NM_213808;NM_213882;NM_213931;NM_213959;NM_213986;NM_214002;NM_214031;NM_214104;NM_214239;NM_214271;NM_214272;NM_214332;X60317;X95847;XM_001924240;XM_001924364;XM_001924394;XM_001924519;XM_001924754;XM_001924862;XM_001925252;XM_001925344;XM_001925740;XM_001925774;XM_001925781;XM_001925844;XM_001925882;XM_001925996;XM_001926034;XM_001926594;XM_001926886;XM_001927177;XM_001927365;XM_001928136;XM_001928182;XM_001928360;XM_001928382;XM_001928459;XM_001928799;XM_001928874;XM_001928952;XM_001929365;XM_001929551</Data></Cell>
   </Row>
   <Row ss:AutoFitHeight="0">
    <Cell><Data ss:Type="String">GO:0009799</Data></Cell>
    <Cell><Data ss:Type="String">specification of symmetry</Data></Cell>
    <Cell><Data ss:Type="Number">22</Data></Cell>
    <Cell><Data ss:Type="Number">33</Data></Cell>
    <Cell><Data ss:Type="Number">1.33711021165323E-3</Data></Cell>
    <Cell><Data ss:Type="Number">0.95151395270667904</Data></Cell>
    <Cell><Data ss:Type="String">AF303657;AJ940950;AJ943712;AK233501;AK234190;AK238379;AK238776;BF702964;BX667866;BX922056;CN157450;DB788985;DT325217;EW147474;NM_001005350;XM_001925774;XM_001926725;XM_001927670;XM_001927798;XM_001928533;XM_001928912;XM_001929166</Data></Cell>
   </Row>
   <Row ss:AutoFitHeight="0">
    <Cell><Data ss:Type="String">GO:0009855</Data></Cell>
    <Cell><Data ss:Type="String">determination of bilateral symmetry</Data></Cell>
    <Cell><Data ss:Type="Number">22</Data></Cell>
    <Cell><Data ss:Type="Number">33</Data></Cell>
    <Cell><Data ss:Type="Number">1.33711021165323E-3</Data></Cell>
    <Cell><Data ss:Type="Number">0.95151395270667904</Data></Cell>
    <Cell><Data ss:Type="String">AF303657;AJ940950;AJ943712;AK233501;AK234190;AK238379;AK238776;BF702964;BX667866;BX922056;CN157450;DB788985;DT325217;EW147474;NM_001005350;XM_001925774;XM_001926725;XM_001927670;XM_001927798;XM_001928533;XM_001928912;XM_001929166</Data></Cell>
   </Row>
   <Row ss:AutoFitHeight="0">
    <Cell><Data ss:Type="String">GO:0007389</Data></Cell>
    <Cell><Data ss:Type="String">pattern specification process</Data></Cell>
    <Cell><Data ss:Type="Number">92</Data></Cell>
    <Cell><Data ss:Type="Number">183</Data></Cell>
    <Cell><Data ss:Type="Number">1.54909712932127E-3</Data></Cell>
    <Cell><Data ss:Type="Number">0.95151395270667904</Data></Cell>
    <Cell><Data ss:Type="String">AF303657;AF488734;AJ940950;AJ943712;AK230712;AK231425;AK231780;AK232090;AK232204;AK233267;AK233489;AK233501;AK234167;AK234190;AK234737;AK235141;AK235280;AK235472;AK235674;AK237047;AK238379;AK238776;AK239148;AY609735;AY610165;BF702964;BI338435;BP448255;BX667866;BX672058;BX915870;BX922056;CJ011338;CK453456;CK464590;CK464608;CN152888;CN157450;CN162233;DB784024;DB788985;DB796322;DN111702;DN121084;DT325217;DT327646;DY415305;DY426757;DY431147;EF396957;EF486522;EW080382;EW084533;EW147474;EW578108;NM_001001264;NM_001005350;NM_001038639;NM_001039745;NM_001078685;NM_001097505;NM_001129952;NM_213882;NM_213959;NM_213964;NM_214031;NM_214121;NM_214229;XM_001924386;XM_001925017;XM_001925706;XM_001925740;XM_001925774;XM_001926127;XM_001926421;XM_001926725;XM_001926912;XM_001927034;XM_001927170;XM_001927670;XM_001927798;XM_001927813;XM_001927886;XM_001928119;XM_001928315;XM_001928360;XM_001928533;XM_001928794;XM_001928912;XM_001929063;XM_001929166;XM_001929365</Data></Cell>
   </Row>
   <Row ss:AutoFitHeight="0" ss:StyleID="s62">
    <Cell><Data ss:Type="String">GO:0061061</Data></Cell>
    <Cell><Data ss:Type="String">muscle structure development</Data></Cell>
    <Cell><Data ss:Type="Number">84</Data></Cell>
    <Cell><Data ss:Type="Number">167</Data></Cell>
    <Cell><Data ss:Type="Number">2.37774225556112E-3</Data></Cell>
    <Cell><Data ss:Type="Number">0.95151395270667904</Data></Cell>
    <Cell><Data ss:Type="String">AJ238156;AJ945191;AJ958333;AK232090;AK232991;AK232994;AK235280;AK235682;AK235820;AK236029;AK237832;AK237923;AK238379;AY610163;AY610166;BM190547;BP165711;BP167512;BP444082;BQ601253;BX665027;BX667432;BX670766;BX675393;BX917211;BX921055;BX922056;CF789102;CK454516;CN157450;DN101101;DT333408;DY414220;DY419952;DY426757;EF041128;EF486522;ES445194;EU780789;EW238443;EW475154;EW623854;NM_001001264;NM_001001534;NM_001012408;NM_001038002;NM_001038008;NM_001044537;NM_001097489;NM_001097505;NM_001105294;NM_001123091;NM_001128443;NM_213855;NM_213959;NM_214107;NM_214128;NM_214201;NM_214272;NM_214328;NM_214396;X95847;XM_001924379;XM_001924422;XM_001924428;XM_001924483;XM_001924656;XM_001925318;XM_001925341;XM_001925774;XM_001925828;XM_001926828;XM_001926846;XM_001926912;XM_001927453;XM_001927670;XM_001927698;XM_001927798;XM_001928148;XM_001928425;XM_001928659;XM_001928806;XM_001929365;XM_001929372</Data></Cell>
   </Row>
   <Row ss:AutoFitHeight="0">
    <Cell><Data ss:Type="String">GO:0030334</Data></Cell>
    <Cell><Data ss:Type="String">regulation of cell migration</Data></Cell>
    <Cell><Data ss:Type="Number">130</Data></Cell>
    <Cell><Data ss:Type="Number">272</Data></Cell>
    <Cell><Data ss:Type="Number">2.4088791755166798E-3</Data></Cell>
    <Cell><Data ss:Type="Number">0.95151395270667904</Data></Cell>
    <Cell><Data ss:Type="String">AB112778;AJ245446;AJ245447;AJ960780;AK231559;AK231856;AK232381;AK232445;AK233634;AK234333;AK234462;AK234732;AK235424;AK235439;AK235695;AK235734;AK235932;AK236555;AK236971;AK237047;AK237334;AK237557;AK237693;AK237736;AK238384;AK239010;AK239693;AK239906;AK240222;AU295984;AY553922;AY610106;BI182326;BM484689;BP142609;BP172842;BP441597;BP444082;BP463105;BW979212;BX915939;BX916864;BX917211;BX918881;BX921055;BX922329;BX923548;BX923729;BX924091;BX924862;CB469356;CK459828;CK463582;CK464590;CN154690;CN156329;CV874987;DB792378;DB808390;DB819077;DN102235;DN102607;DN102948;DN105634;DN108202;DN121084;DT325991;DT330779;DY410703;DY416890;DY419695;EF396957;EF601160;EU113218;EU714326;EW054426;EW088403;EW301128;EW507059;EW533784;NM_001001621;NM_001001646;NM_001009578;NM_001038008;NM_001038644;NM_001044553;NM_001044574;NM_001083932;NM_001130531;NM_213808;NM_213882;NM_213931;NM_213959;NM_213986;NM_214002;NM_214031;NM_214104;NM_214239;NM_214271;NM_214272;NM_214332;X60317;XM_001924240;XM_001924364;XM_001924394;XM_001924519;XM_001924754;XM_001924862;XM_001925252;XM_001925344;XM_001925740;XM_001925774;XM_001925781;XM_001925844;XM_001925882;XM_001925996;XM_001926034;XM_001926594;XM_001926886;XM_001927177;XM_001927365;XM_001928136;XM_001928182;XM_001928360;XM_001928382;XM_001928459;XM_001928799;XM_001928952;XM_001929365;XM_001929551</Data></Cell>
   </Row>
   <Row ss:AutoFitHeight="0">
    <Cell><Data ss:Type="String">GO:2000145</Data></Cell>
    <Cell><Data ss:Type="String">regulation of cell motility</Data></Cell>
    <Cell><Data ss:Type="Number">131</Data></Cell>
    <Cell><Data ss:Type="Number">275</Data></Cell>
    <Cell><Data ss:Type="Number">2.7003775898936798E-3</Data></Cell>
    <Cell><Data ss:Type="Number">0.95151395270667904</Data></Cell>
    <Cell><Data ss:Type="String">AB112778;AJ245446;AJ245447;AJ960780;AK231559;AK231856;AK232381;AK232445;AK233634;AK234333;AK234462;AK234732;AK235424;AK235439;AK235695;AK235734;AK235932;AK236555;AK236971;AK237047;AK237334;AK237557;AK237693;AK237736;AK238384;AK239010;AK239693;AK239906;AK240222;AU295984;AY553922;AY610106;BI182326;BM484689;BP142609;BP172842;BP441597;BP444082;BP463105;BW979212;BX915939;BX916864;BX917211;BX918881;BX921055;BX922329;BX923548;BX923729;BX924091;BX924862;CB469356;CK459828;CK463582;CK464590;CN154690;CN156329;CV874987;DB788985;DB792378;DB808390;DB819077;DN102235;DN102607;DN102948;DN105634;DN108202;DN121084;DT325991;DT330779;DY410703;DY416890;DY419695;EF396957;EF601160;EU113218;EU714326;EW054426;EW088403;EW301128;EW507059;EW533784;NM_001001621;NM_001001646;NM_001009578;NM_001038008;NM_001038644;NM_001044553;NM_001044574;NM_001083932;NM_001130531;NM_213808;NM_213882;NM_213931;NM_213959;NM_213986;NM_214002;NM_214031;NM_214104;NM_214239;NM_214271;NM_214272;NM_214332;X60317;XM_001924240;XM_001924364;XM_001924394;XM_001924519;XM_001924754;XM_001924862;XM_001925252;XM_001925344;XM_001925740;XM_001925774;XM_001925781;XM_001925844;XM_001925882;XM_001925996;XM_001926034;XM_001926594;XM_001926886;XM_001927177;XM_001927365;XM_001928136;XM_001928182;XM_001928360;XM_001928382;XM_001928459;XM_001928799;XM_001928952;XM_001929365;XM_001929551</Data></Cell>
   </Row>
   <Row ss:AutoFitHeight="0">
    <Cell><Data ss:Type="String">GO:0009888</Data></Cell>
    <Cell><Data ss:Type="String">tissue development</Data></Cell>
    <Cell><Data ss:Type="Number">269</Data></Cell>
    <Cell><Data ss:Type="Number">603</Data></Cell>
    <Cell><Data ss:Type="Number">3.4922951300656599E-3</Data></Cell>
    <Cell><Data ss:Type="Number">0.95151395270667904</Data></Cell>
    <Cell><Data ss:Type="String">AB280952;AF093592;AF303657;AF488734;AJ005798;AJ238156;AJ245446;AJ245447;AJ659348;AJ940950;AJ943712;AJ960780;AK230593;AK230701;AK230886;AK230926;AK231425;AK231754;AK231780;AK232090;AK232146;AK232445;AK232671;AK232783;AK232991;AK232994;AK233317;AK233489;AK233501;AK233505;AK233607;AK233872;AK234190;AK234367;AK234737;AK234955;AK235299;AK235424;AK235557;AK235650;AK235674;AK235682;AK236029;AK236263;AK236971;AK237184;AK237368;AK237693;AK237832;AK238027;AK238331;AK238658;AK238776;AK239148;AK239288;AK240010;AK240262;AM503091;AU295984;AY550071;AY553922;AY609637;AY610166;BE030555;BF702964;BG384575;BG834243;BI181277;BI183690;BI338435;BM190547;BP143486;BP146353;BP167512;BP172842;BP434676;BP444082;BP446680;BP447577;BP448255;BQ601253;BW956354;BW959521;BW979692;BX665027;BX667432;BX667866;BX671907;BX672987;BX673499;BX675393;BX915413;BX915870;BX916838;BX917211;BX919022;BX921055;BX922056;BX924789;BX924862;BX925964;CB288239;CF362753;CF789102;CJ004384;CJ022682;CK454137;CK454516;CK460174;CK463457;CK463582;CK464590;CK467979;CN152888;CN156329;CN157450;CN157654;CN162224;CN162233;CN162676;CV868752;CV869675;CV873634;CX056329;DB784279;DB787510;DB788985;DB791673;DB792378;DB799422;DB803481;DB819077;DN101101;DN105634;DN121084;DN123452;DN129019;DN133861;DT325217;DT326181;DT327646;DT333408;DY405876;DY410703;DY414220;DY415305;DY419695;DY419952;DY423330;DY424512;DY426757;DY431147;DY431264;EF041128;EF396957;EF486522;ES445194;EU113218;EU714326;EU780789;EW054426;EW101683;EW155747;EW221081;EW472347;EW578108;EW623854;L10363;NM_001001264;NM_001005350;NM_001006592;NM_001008481;NM_001009578;NM_001012408;NM_001037964;NM_001038008;NM_001038639;NM_001039745;NM_001044526;NM_001044537;NM_001044548;NM_001044614;NM_001048188;NM_001097489;NM_001097505;NM_001097506;NM_001099923;NM_001099928;NM_001099929;NM_001105294;NM_001112682;NM_001114280;NM_001128443;NM_001129963;NM_001130534;NM_001139472;NM_001142669;NM_213769;NM_213855;NM_213882;NM_213931;NM_213959;NM_213964;NM_213968;NM_213999;NM_214021;NM_214031;NM_214037;NM_214086;NM_214107;NM_214121;NM_214201;NM_214229;NM_214230;NM_214272;NM_214328;NM_214396;NM_214438;X16951;X60317;X95847;XM_001924197;XM_001924249;XM_001924386;XM_001924422;XM_001924656;XM_001924875;XM_001925079;XM_001925252;XM_001925318;XM_001925341;XM_001925424;XM_001925640;XM_001925706;XM_001925774;XM_001925828;XM_001926063;XM_001926147;XM_001926241;XM_001926262;XM_001926543;XM_001926828;XM_001926846;XM_001926912;XM_001927170;XM_001927202;XM_001927365;XM_001927453;XM_001927547;XM_001927605;XM_001927670;XM_001927798;XM_001927886;XM_001928119;XM_001928136;XM_001928148;XM_001928315;XM_001928360;XM_001928425;XM_001928451;XM_001928465;XM_001928805;XM_001928912;XM_001928932;XM_001928966;XM_001929365;XM_001929372;XM_001929558;Z19540</Data></Cell>
   </Row>
   <Row ss:AutoFitHeight="0">
    <Cell><Data ss:Type="String">GO:0048017</Data></Cell>
    <Cell><Data ss:Type="String">inositol lipid-mediated signaling</Data></Cell>
    <Cell><Data ss:Type="Number">30</Data></Cell>
    <Cell><Data ss:Type="Number">51</Data></Cell>
    <Cell><Data ss:Type="Number">3.6836344751734699E-3</Data></Cell>
    <Cell><Data ss:Type="Number">0.95151395270667904</Data></Cell>
    <Cell><Data ss:Type="String">AJ245447;AJ954648;AK233872;AK235227;AK235477;AK235557;AK236090;AK237184;AK239148;AK240232;BX917211;BX919078;BX924789;CF176767;DB796584;EW507059;NM_001039748;NM_001099929;NM_001114271;NM_001128443;NM_213851;NM_213882;X60317;XM_001924967;XM_001925985;XM_001926029;XM_001927189;XM_001927456;XM_001929140;XM_001929558</Data></Cell>
   </Row>
   <Row ss:AutoFitHeight="0">
    <Cell><Data ss:Type="String">GO:0050909</Data></Cell>
    <Cell><Data ss:Type="String">sensory perception of taste</Data></Cell>
    <Cell><Data ss:Type="Number">6</Data></Cell>
    <Cell><Data ss:Type="Number">6</Data></Cell>
    <Cell><Data ss:Type="Number">3.6898938147853998E-3</Data></Cell>
    <Cell><Data ss:Type="Number">0.95151395270667904</Data></Cell>
    <Cell><Data ss:Type="String">CN161830;CV868318;DB817174;DN116724;DY410887;NM_001113288</Data></Cell>
   </Row>
   <Row ss:AutoFitHeight="0">
    <Cell><Data ss:Type="String">GO:0051048</Data></Cell>
    <Cell><Data ss:Type="String">negative regulation of secretion</Data></Cell>
    <Cell><Data ss:Type="Number">6</Data></Cell>
    <Cell><Data ss:Type="Number">6</Data></Cell>
    <Cell><Data ss:Type="Number">3.6898938147853998E-3</Data></Cell>
    <Cell><Data ss:Type="Number">0.95151395270667904</Data></Cell>
    <Cell><Data ss:Type="String">BX673499;CK458196;DQ144455;DT326181;NM_001038694;NM_214445</Data></Cell>
   </Row>
   <Row ss:AutoFitHeight="0" ss:StyleID="s62">
    <Cell><Data ss:Type="String">GO:0042692</Data></Cell>
    <Cell><Data ss:Type="String">muscle cell differentiation</Data></Cell>
    <Cell><Data ss:Type="Number">57</Data></Cell>
    <Cell><Data ss:Type="Number">109</Data></Cell>
    <Cell><Data ss:Type="Number">3.8927920531317598E-3</Data></Cell>
    <Cell><Data ss:Type="Number">0.95151395270667904</Data></Cell>
    <Cell><Data ss:Type="String">AJ945191;AJ958333;AK232991;AK235280;AK235682;AK235820;AK237923;AY610166;BM190547;BP165711;BP444082;BQ601253;BX667432;BX917211;BX921055;BX922056;CF789102;CK454516;CN157450;DN101101;DY414220;EF486522;ES445194;EU780789;EW475154;EW623854;NM_001001264;NM_001001534;NM_001012408;NM_001038002;NM_001038008;NM_001044537;NM_001105294;NM_001123091;NM_001128443;NM_213855;NM_214107;NM_214128;NM_214201;NM_214328;XM_001924379;XM_001924422;XM_001924428;XM_001924483;XM_001924656;XM_001925318;XM_001925341;XM_001925828;XM_001926828;XM_001926846;XM_001926912;XM_001927453;XM_001927670;XM_001927798;XM_001928425;XM_001928659;XM_001928806</Data></Cell>
   </Row>
   <Row ss:AutoFitHeight="0">
    <Cell><Data ss:Type="String">GO:0051146</Data></Cell>
    <Cell><Data ss:Type="String">striated muscle cell differentiation</Data></Cell>
    <Cell><Data ss:Type="Number">40</Data></Cell>
    <Cell><Data ss:Type="Number">73</Data></Cell>
    <Cell><Data ss:Type="Number">5.1423120094638104E-3</Data></Cell>
    <Cell><Data ss:Type="Number">0.95151395270667904</Data></Cell>
    <Cell><Data ss:Type="String">AJ945191;AJ958333;AK232991;AK235280;AK235682;AK235820;AK237923;AY610166;BM190547;BP444082;BQ601253;BX922056;CF789102;CK454516;CN157450;DN101101;DY414220;EF486522;ES445194;EW475154;NM_001001534;NM_001012408;NM_001038008;NM_001123091;NM_001128443;NM_213855;NM_214128;NM_214201;XM_001924422;XM_001924428;XM_001924483;XM_001924656;XM_001925318;XM_001925828;XM_001926828;XM_001926846;XM_001926912;XM_001927453;XM_001928425;XM_001928659</Data></Cell>
   </Row>
   <Row ss:AutoFitHeight="0">
    <Cell><Data ss:Type="String">GO:1902041</Data></Cell>
    <Cell><Data ss:Type="String">regulation of extrinsic apoptotic signaling pathway via death domain receptors</Data></Cell>
    <Cell><Data ss:Type="Number">9</Data></Cell>
    <Cell><Data ss:Type="Number">11</Data></Cell>
    <Cell><Data ss:Type="Number">5.1571572996811201E-3</Data></Cell>
    <Cell><Data ss:Type="Number">0.95151395270667904</Data></Cell>
    <Cell><Data ss:Type="String">AF488734;AK236415;AK239302;BP464815;BW982295;NM_001004027;NM_001039745;NM_214201;XM_001928960</Data></Cell>
   </Row>
   <Row ss:AutoFitHeight="0">
    <Cell><Data ss:Type="String">GO:0048869</Data></Cell>
    <Cell><Data ss:Type="String">cellular developmental process</Data></Cell>
    <Cell><Data ss:Type="Number">587</Data></Cell>
    <Cell><Data ss:Type="Number">1383</Data></Cell>
    <Cell><Data ss:Type="Number">5.2969417668648098E-3</Data></Cell>
    <Cell><Data ss:Type="Number">0.95151395270667904</Data></Cell>
    <Cell><Data ss:Type="String">AB237776;AB271938;AB271958;AB280952;AF093592;AF488734;AJ005798;AJ238156;AJ245446;AJ585088;AJ659348;AJ941096;AJ943712;AJ943764;AJ945191;AJ952766;AJ954656;AJ958333;AJ960780;AK230645;AK230672;AK230701;AK230712;AK230926;AK230933;AK230960;AK231003;AK231027;AK231079;AK231148;AK231217;AK231257;AK231285;AK231425;AK231444;AK231498;AK231754;AK231760;AK231856;AK232090;AK232146;AK232207;AK232323;AK232354;AK232381;AK232389;AK232445;AK232477;AK232653;AK232671;AK232695;AK232704;AK232991;AK233065;AK233317;AK233381;AK233450;AK233502;AK233607;AK233872;AK233887;AK233939;AK234167;AK234211;AK234298;AK234462;AK234514;AK234737;AK234955;AK235181;AK235280;AK235312;AK235324;AK235340;AK235347;AK235424;AK235509;AK235554;AK235557;AK235621;AK235650;AK235674;AK235682;AK235707;AK235734;AK235820;AK235857;AK235974;AK236029;AK236135;AK236263;AK236330;AK236415;AK236608;AK236760;AK236971;AK236973;AK237047;AK237184;AK237334;AK237368;AK237480;AK237548;AK237557;AK237662;AK237693;AK237736;AK237923;AK237928;AK238027;AK238342;AK238429;AK238517;AK238674;AK238782;AK239148;AK239172;AK239288;AK239302;AK239398;AK239693;AK239734;AK239751;AK240010;AK240222;AK240232;AK240383;AK240390;AK240568;AU295984;AY550071;AY553922;AY609415;AY609460;AY609726;AY609823;AY610012;AY610163;AY610166;AY610453;BE030555;BE233793;BF079723;BF191498;BF702964;BG384575;BI181520;BI182326;BI183690;BI184695;BI184879;BI185814;BI338435;BI338624;BI344478;BI400759;BM190547;BM484689;BP143486;BP146353;BP160145;BP162794;BP165711;BP172842;BP438382;BP440539;BP441597;BP444082;BP446680;BP447577;BP448255;BP997908;BQ601253;BQ602514;BW972368;BW978477;BW978825;BW980753;BW980894;BX667359;BX667432;BX667866;BX669579;BX672058;BX674007;BX676729;BX915041;BX915413;BX915870;BX916044;BX916848;BX917207;BX917211;BX917426;BX919022;BX919298;BX921055;BX921639;BX922056;BX922607;BX923548;BX923729;BX924091;BX924789;BX925794;CB288239;CB469356;CF363053;CF788713;CF789102;CJ004384;CJ009304;CJ011338;CJ020802;CJ022682;CJ024171;CK449475;CK450166;CK451535;CK452407;CK453456;CK454052;CK454137;CK454516;CK460174;CK463582;CK464590;CK464608;CK466725;CK467618;CN154010;CN154690;CN155185;CN156329;CN156410;CN156590;CN156877;CN157450;CN158427;CN158781;CN162224;CN162364;CN162676;CN166899;CV868752;CV871486;CV871892;CV872830;CV873113;CV873634;CV874037;CV874987;CV875966;CV877572;CX056329;CX063988;DB784173;DB784279;DB786874;DB787510;DB788985;DB791673;DB792378;DB793691;DB797635;DB799422;DB803481;DB807930;DB815913;DB819077;DN101101;DN101407;DN102252;DN102466;DN102948;DN104608;DN105634;DN106820;DN108202;DN108420;DN112257;DN114621;DN117717;DN120008;DN121084;DN121268;DN122531;DN123452;DN124163;DN126851;DN129019;DN132930;DN133913;DQ144455;DQ351713;DT321586;DT322625;DT324183;DT325733;DT325898;DT327646;DT333000;DT333887;DV227388;DY404914;DY405876;DY408532;DY410703;DY414220;DY415305;DY417860;DY419294;DY423330;DY425367;DY426757;DY437671;DY437778;EF396957;EF486522;EF601160;EH005970;EH006329;EH008501;ES445194;EU113218;EU561660;EU694100;EU714326;EU753190;EU780789;EU839645;EV887236;EV904289;EW054426;EW075990;EW084533;EW088403;EW090992;EW095139;EW101083;EW141393;EW147104;EW147474;EW155747;EW195854;EW221081;EW301128;EW307545;EW309452;EW375469;EW475154;EW478478;EW493976;EW507059;EW508880;EW510799;EW533784;EW578108;EW592258;EW623854;EW676303;EX654856;EX655141;NM_001001264;NM_001001534;NM_001001908;NM_001005350;NM_001007103;NM_001009578;NM_001012408;NM_001037964;NM_001038002;NM_001038008;NM_001038639;NM_001038644;NM_001038694;NM_001039745;NM_001044525;NM_001044537;NM_001044548;NM_001044549;NM_001044553;NM_001044561;NM_001044574;NM_001044614;NM_001048188;NM_001078685;NM_001083932;NM_001097420;NM_001097485;NM_001097489;NM_001097505;NM_001097511;NM_001098589;NM_001098590;NM_001098600;NM_001099923;NM_001099928;NM_001099929;NM_001101823;NM_001105294;NM_001112679;NM_001113442;NM_001114271;NM_001123091;NM_001123131;NM_001123144;NM_001123147;NM_001123162;NM_001123205;NM_001128433;NM_001128443;NM_001129963;NM_001134354;NM_001137625;NM_001137627;NM_001137631;NM_001142666;NM_213769;NM_213808;NM_213823;NM_213839;NM_213855;NM_213879;NM_213882;NM_213908;NM_213921;NM_213959;NM_213964;NM_213968;NM_213971;NM_213986;NM_213988;NM_214001;NM_214006;NM_214021;NM_214031;NM_214039;NM_214086;NM_214094;NM_214104;NM_214107;NM_214116;NM_214128;NM_214201;NM_214229;NM_214230;NM_214239;NM_214271;NM_214272;NM_214277;NM_214328;NM_214354;NM_214372;NM_214379;NM_214438;NM_214445;X60317;XM_001924199;XM_001924240;XM_001924249;XM_001924271;XM_001924277;XM_001924379;XM_001924386;XM_001924422;XM_001924423;XM_001924425;XM_001924428;XM_001924471;XM_001924483;XM_001924494;XM_001924535;XM_001924656;XM_001924680;XM_001924701;XM_001924754;XM_001924875;XM_001924887;XM_001924967;XM_001924985;XM_001925052;XM_001925076;XM_001925079;XM_001925199;XM_001925252;XM_001925318;XM_001925330;XM_001925341;XM_001925498;XM_001925583;XM_001925589;XM_001925619;XM_001925624;XM_001925625;XM_001925637;XM_001925693;XM_001925706;XM_001925740;XM_001925774;XM_001925794;XM_001925828;XM_001925875;XM_001925985;XM_001925996;XM_001926029;XM_001926034;XM_001926063;XM_001926127;XM_001926147;XM_001926186;XM_001926196;XM_001926241;XM_001926244;XM_001926262;XM_001926306;XM_001926358;XM_001926443;XM_001926494;XM_001926543;XM_001926557;XM_001926635;XM_001926650;XM_001926685;XM_001926734;XM_001926742;XM_001926781;XM_001926828;XM_001926846;XM_001926849;XM_001926879;XM_001926884;XM_001926912;XM_001927022;XM_001927034;XM_001927036;XM_001927170;XM_001927202;XM_001927204;XM_001927251;XM_001927295;XM_001927424;XM_001927453;XM_001927466;XM_001927540;XM_001927547;XM_001927618;XM_001927639;XM_001927641;XM_001927670;XM_001927698;XM_001927798;XM_001927813;XM_001927821;XM_001927838;XM_001927886;XM_001927928;XM_001927979;XM_001928076;XM_001928117;XM_001928119;XM_001928136;XM_001928303;XM_001928315;XM_001928355;XM_001928360;XM_001928425;XM_001928451;XM_001928459;XM_001928465;XM_001928502;XM_001928656;XM_001928659;XM_001928771;XM_001928805;XM_001928806;XM_001928912;XM_001928932;XM_001928989;XM_001929063;XM_001929068;XM_001929334;XM_001929372;XM_001929431;XM_001929558;Z19540;Z34931</Data></Cell>
   </Row>
   <Row ss:AutoFitHeight="0">
    <Cell><Data ss:Type="String">GO:0032101</Data></Cell>
    <Cell><Data ss:Type="String">regulation of response to external stimulus</Data></Cell>
    <Cell><Data ss:Type="Number">84</Data></Cell>
    <Cell><Data ss:Type="Number">171</Data></Cell>
    <Cell><Data ss:Type="Number">5.4323832241990298E-3</Data></Cell>
    <Cell><Data ss:Type="Number">0.95151395270667904</Data></Cell>
    <Cell><Data ss:Type="String">AB112778;AF319661;AJ245446;AK230539;AK230593;AK231018;AK231405;AK231425;AK231559;AK233402;AK233866;AK234462;AK235181;AK235424;AK235439;AK235734;AK236135;AK236198;AK236895;AK237557;AK238171;AK239010;AK239491;AK239693;AY553922;AY610106;BF701960;BP152761;BP463105;BW982295;CF787486;CK462131;CK463582;CK464590;CV874987;CV876087;DB784173;DB788985;DB808390;DB819077;DN102607;DN102948;DN108202;DN116724;DN129019;DY416890;EH008501;EU113218;EU714326;EW054426;EW382568;EW533784;NM_001001265;NM_001001621;NM_001001646;NM_001033011;NM_001038002;NM_001044526;NM_001044574;NM_001097449;NM_001130531;NM_213751;NM_213762;NM_213804;NM_213808;NM_213931;NM_213945;NM_214009;NM_214078;NM_214201;NM_214271;NM_214379;NM_214438;NM_214444;XM_001925372;XM_001925424;XM_001925781;XM_001926018;XM_001926543;XM_001927545;XM_001928136;XM_001928382;XM_001928724;XM_001929551</Data></Cell>
   </Row>
   <Row ss:AutoFitHeight="0">
    <Cell><Data ss:Type="String">GO:0040012</Data></Cell>
    <Cell><Data ss:Type="String">regulation of locomotion</Data></Cell>
    <Cell><Data ss:Type="Number">146</Data></Cell>
    <Cell><Data ss:Type="Number">315</Data></Cell>
    <Cell><Data ss:Type="Number">5.80530537411535E-3</Data></Cell>
    <Cell><Data ss:Type="Number">0.95151395270667904</Data></Cell>
    <Cell><Data ss:Type="String">AB112778;AJ245446;AJ245447;AJ960780;AK231425;AK231559;AK231754;AK231856;AK232381;AK232445;AK233634;AK234333;AK234462;AK234732;AK235181;AK235424;AK235439;AK235682;AK235695;AK235734;AK235932;AK236052;AK236555;AK236971;AK237047;AK237184;AK237334;AK237557;AK237693;AK237736;AK238384;AK239010;AK239302;AK239693;AK239906;AK240222;AU295984;AY553922;AY610106;BI182326;BM484689;BP142609;BP172842;BP441597;BP444082;BP463105;BW979212;BX915939;BX916864;BX917211;BX918881;BX921055;BX922329;BX923548;BX923729;BX924091;BX924862;CB469356;CF362753;CJ022004;CK459828;CK463582;CK464590;CN154690;CN156329;CN158969;CV874987;DB788985;DB792378;DB808390;DB819077;DN102235;DN102607;DN102948;DN105634;DN108202;DN121084;DT325991;DT330779;DY406549;DY410703;DY416890;DY419695;EF396957;EF601160;EU113218;EU714326;EW054426;EW088403;EW301128;EW507059;EW533784;NM_001001621;NM_001001646;NM_001009578;NM_001038008;NM_001038644;NM_001044553;NM_001044574;NM_001083932;NM_001130531;NM_213751;NM_213808;NM_213882;NM_213931;NM_213959;NM_213986;NM_214002;NM_214031;NM_214104;NM_214239;NM_214271;NM_214272;NM_214332;X60317;XM_001924240;XM_001924364;XM_001924394;XM_001924422;XM_001924519;XM_001924656;XM_001924754;XM_001924862;XM_001925252;XM_001925344;XM_001925740;XM_001925774;XM_001925781;XM_001925844;XM_001925882;XM_001925996;XM_001926034;XM_001926594;XM_001926886;XM_001927177;XM_001927365;XM_001928136;XM_001928182;XM_001928360;XM_001928382;XM_001928459;XM_001928799;XM_001928952;XM_001929365;XM_001929424;XM_001929551</Data></Cell>
   </Row>
   <Row ss:AutoFitHeight="0">
    <Cell><Data ss:Type="String">GO:0042113</Data></Cell>
    <Cell><Data ss:Type="String">B cell activation</Data></Cell>
    <Cell><Data ss:Type="Number">16</Data></Cell>
    <Cell><Data ss:Type="Number">24</Data></Cell>
    <Cell><Data ss:Type="Number">6.1311577155170301E-3</Data></Cell>
    <Cell><Data ss:Type="Number">0.95151395270667904</Data></Cell>
    <Cell><Data ss:Type="String">AK234576;AK236971;AK236973;AK237480;AK237693;AK239172;BI184695;BW982295;BX921013;CJ024401;CV876087;NM_001044525;NM_213839;NM_214357;XM_001926128;XM_001927618</Data></Cell>
   </Row>
   <Row ss:AutoFitHeight="0">
    <Cell><Data ss:Type="String">GO:0009755</Data></Cell>
    <Cell><Data ss:Type="String">hormone-mediated signaling pathway</Data></Cell>
    <Cell><Data ss:Type="Number">24</Data></Cell>
    <Cell><Data ss:Type="Number">40</Data></Cell>
    <Cell><Data ss:Type="Number">6.4171790553851403E-3</Data></Cell>
    <Cell><Data ss:Type="Number">0.95151395270667904</Data></Cell>
    <Cell><Data ss:Type="String">AJ005798;AK231780;AK235932;AK236029;AK237008;BX674519;BX921238;CK458382;CK467132;CN156329;CN156590;DY419952;EF177492;EF601160;ES445194;NM_001008481;NM_001044526;NM_214379;NM_214387;XM_001924386;XM_001926828;XM_001927453;XM_001928360;XM_001928465</Data></Cell>
   </Row>
   <Row ss:AutoFitHeight="0">
    <Cell><Data ss:Type="String">GO:0035270</Data></Cell>
    <Cell><Data ss:Type="String">endocrine system development</Data></Cell>
    <Cell><Data ss:Type="Number">19</Data></Cell>
    <Cell><Data ss:Type="Number">30</Data></Cell>
    <Cell><Data ss:Type="Number">6.6272465568106998E-3</Data></Cell>
    <Cell><Data ss:Type="Number">0.95151395270667904</Data></Cell>
    <Cell><Data ss:Type="String">AJ005798;AK235557;AK237832;BX922056;CK464590;EW578108;NM_001001264;NM_001008481;NM_001038639;NM_001128443;NM_213999;NM_214387;XM_001925017;XM_001925079;XM_001925774;XM_001926421;XM_001927670;XM_001927886;XM_001928148</Data></Cell>
   </Row>
   <Row ss:AutoFitHeight="0">
    <Cell><Data ss:Type="String">GO:0031331</Data></Cell>
    <Cell><Data ss:Type="String">positive regulation of cellular catabolic process</Data></Cell>
    <Cell><Data ss:Type="Number">41</Data></Cell>
    <Cell><Data ss:Type="Number">76</Data></Cell>
    <Cell><Data ss:Type="Number">6.6676706169279702E-3</Data></Cell>
    <Cell><Data ss:Type="Number">0.95151395270667904</Data></Cell>
    <Cell><Data ss:Type="String">AF339021;AF348424;AJ961746;AK232194;AK232617;AK232799;AK233102;AK234909;AK240580;AU296347;AY609827;BI184391;BW981874;BW982295;BW999921;BX665088;BX917211;BX925964;CN163945;DB792378;DB819077;DN126662;DT330779;DY437561;EW101413;EW586868;NM_001044526;NM_001044603;NM_001114271;NM_001123135;NM_001123205;NM_001128443;NM_213971;NM_214332;XM_001925781;XM_001925985;XM_001926029;XM_001926907;XM_001928136;XM_001928298;XM_001929226</Data></Cell>
   </Row>
   <Row ss:AutoFitHeight="0">
    <Cell><Data ss:Type="String">GO:0006026</Data></Cell>
    <Cell><Data ss:Type="String">aminoglycan catabolic process</Data></Cell>
    <Cell><Data ss:Type="Number">10</Data></Cell>
    <Cell><Data ss:Type="Number">13</Data></Cell>
    <Cell><Data ss:Type="Number">6.7303174606638504E-3</Data></Cell>
    <Cell><Data ss:Type="Number">0.95151395270667904</Data></Cell>
    <Cell><Data ss:Type="String">AF159382;AK235784;BP159588;BP440539;BW959521;BX922607;DY419294;NM_001003663;NM_214439;XM_001924199</Data></Cell>
   </Row>
   <Row ss:AutoFitHeight="0">
    <Cell><Data ss:Type="String">GO:0002711</Data></Cell>
    <Cell><Data ss:Type="String">positive regulation of T cell mediated immunity</Data></Cell>
    <Cell><Data ss:Type="Number">7</Data></Cell>
    <Cell><Data ss:Type="Number">8</Data></Cell>
    <Cell><Data ss:Type="Number">7.61105533924686E-3</Data></Cell>
    <Cell><Data ss:Type="Number">0.95151395270667904</Data></Cell>
    <Cell><Data ss:Type="String">AK232477;AK236608;AK239172;NM_001105286;NM_001114280;NM_213817;XM_001925939</Data></Cell>
   </Row>
   <Row ss:AutoFitHeight="0">
    <Cell><Data ss:Type="String">GO:0002718</Data></Cell>
    <Cell><Data ss:Type="String">regulation of cytokine production involved in immune response</Data></Cell>
    <Cell><Data ss:Type="Number">7</Data></Cell>
    <Cell><Data ss:Type="Number">8</Data></Cell>
    <Cell><Data ss:Type="Number">7.61105533924686E-3</Data></Cell>
    <Cell><Data ss:Type="Number">0.95151395270667904</Data></Cell>
    <Cell><Data ss:Type="String">AK232477;AK239693;NM_001001265;NM_213761;NM_213817;NM_213959;XM_001926034</Data></Cell>
   </Row>
   <Row ss:AutoFitHeight="0">
    <Cell><Data ss:Type="String">GO:0032870</Data></Cell>
    <Cell><Data ss:Type="String">cellular response to hormone stimulus</Data></Cell>
    <Cell><Data ss:Type="Number">42</Data></Cell>
    <Cell><Data ss:Type="Number">79</Data></Cell>
    <Cell><Data ss:Type="Number">8.4767448960130897E-3</Data></Cell>
    <Cell><Data ss:Type="Number">0.95151395270667904</Data></Cell>
    <Cell><Data ss:Type="String">AJ005798;AJ954648;AK231780;AK232389;AK235932;AK236029;AK237008;AK239659;BI181277;BM190355;BX674519;BX921238;CK458382;CK467132;CN156329;CN156590;DB786336;DB808390;DY416890;DY419952;EF177492;EF486522;EF601160;ES445194;EW363322;NM_001001264;NM_001008481;NM_001039748;NM_001044525;NM_001044526;NM_213755;NM_214230;NM_214328;NM_214379;NM_214387;NM_214410;XM_001924386;XM_001926828;XM_001927453;XM_001928360;XM_001928465;XM_001929031</Data></Cell>
   </Row>
   <Row ss:AutoFitHeight="0">
    <Cell><Data ss:Type="String">GO:0051272</Data></Cell>
    <Cell><Data ss:Type="String">positive regulation of cellular component movement</Data></Cell>
    <Cell><Data ss:Type="Number">36</Data></Cell>
    <Cell><Data ss:Type="Number">66</Data></Cell>
    <Cell><Data ss:Type="Number">8.4947036966753296E-3</Data></Cell>
    <Cell><Data ss:Type="Number">0.95151395270667904</Data></Cell>
    <Cell><Data ss:Type="String">AB112778;AJ245447;AK231425;AK231559;AK233634;AK234462;AK235439;AK235734;AK236555;AK236971;AK237557;AK237693;AK239010;AK239693;AK239906;AY610106;BM484689;BP463105;BX916864;BX917211;CB469356;DN102607;DN108202;EU113218;EW054426;EW533784;NM_001001621;NM_001038008;NM_001038644;NM_001130531;NM_213959;XM_001924519;XM_001924754;XM_001925781;XM_001928382;XM_001929551</Data></Cell>
   </Row>
   <Row ss:AutoFitHeight="0">
    <Cell><Data ss:Type="String">GO:0030335</Data></Cell>
    <Cell><Data ss:Type="String">positive regulation of cell migration</Data></Cell>
    <Cell><Data ss:Type="Number">35</Data></Cell>
    <Cell><Data ss:Type="Number">64</Data></Cell>
    <Cell><Data ss:Type="Number">8.9078679807420395E-3</Data></Cell>
    <Cell><Data ss:Type="Number">0.95151395270667904</Data></Cell>
    <Cell><Data ss:Type="String">AB112778;AJ245447;AK231559;AK233634;AK234462;AK235439;AK235734;AK236555;AK236971;AK237557;AK237693;AK239010;AK239693;AK239906;AY610106;BM484689;BP463105;BX916864;BX917211;CB469356;DN102607;DN108202;EU113218;EW054426;EW533784;NM_001001621;NM_001038008;NM_001038644;NM_001130531;NM_213959;XM_001924519;XM_001924754;XM_001925781;XM_001928382;XM_001929551</Data></Cell>
   </Row>
   <Row ss:AutoFitHeight="0">
    <Cell><Data ss:Type="String">GO:0050795</Data></Cell>
    <Cell><Data ss:Type="String">regulation of behavior</Data></Cell>
    <Cell><Data ss:Type="Number">35</Data></Cell>
    <Cell><Data ss:Type="Number">64</Data></Cell>
    <Cell><Data ss:Type="Number">8.9078679807420395E-3</Data></Cell>
    <Cell><Data ss:Type="Number">0.95151395270667904</Data></Cell>
    <Cell><Data ss:Type="String">AB112778;AJ245446;AK231425;AK231559;AK234462;AK235181;AK235439;AK235734;AK237557;AK239010;AK239693;AY553922;AY610106;BP463105;BX926444;CK463582;CK464590;CV873449;DB808390;DN102607;DN102948;DN108202;DY416890;EU113218;EU714326;EW054426;EW533784;NM_001001621;NM_001001646;NM_001130531;NM_213751;NM_213808;NM_214271;XM_001928382;XM_001929551</Data></Cell>
   </Row>
   <Row ss:AutoFitHeight="0">
    <Cell><Data ss:Type="String">GO:2000147</Data></Cell>
    <Cell><Data ss:Type="String">positive regulation of cell motility</Data></Cell>
    <Cell><Data ss:Type="Number">35</Data></Cell>
    <Cell><Data ss:Type="Number">64</Data></Cell>
    <Cell><Data ss:Type="Number">8.9078679807420395E-3</Data></Cell>
    <Cell><Data ss:Type="Number">0.95151395270667904</Data></Cell>
    <Cell><Data ss:Type="String">AB112778;AJ245447;AK231559;AK233634;AK234462;AK235439;AK235734;AK236555;AK236971;AK237557;AK237693;AK239010;AK239693;AK239906;AY610106;BM484689;BP463105;BX916864;BX917211;CB469356;DN102607;DN108202;EU113218;EW054426;EW533784;NM_001001621;NM_001038008;NM_001038644;NM_001130531;NM_213959;XM_001924519;XM_001924754;XM_001925781;XM_001928382;XM_001929551</Data></Cell>
   </Row>
   <Row ss:AutoFitHeight="0">
    <Cell><Data ss:Type="String">GO:0006586</Data></Cell>
    <Cell><Data ss:Type="String">indolalkylamine metabolic process</Data></Cell>
    <Cell><Data ss:Type="Number">5</Data></Cell>
    <Cell><Data ss:Type="Number">5</Data></Cell>
    <Cell><Data ss:Type="Number">9.39094597006194E-3</Data></Cell>
    <Cell><Data ss:Type="Number">0.95151395270667904</Data></Cell>
    <Cell><Data ss:Type="String">AB271958;AK230857;AK233866;AK234479;NM_213854</Data></Cell>
   </Row>
   <Row ss:AutoFitHeight="0">
    <Cell><Data ss:Type="String">GO:0042430</Data></Cell>
    <Cell><Data ss:Type="String">indole-containing compound metabolic process</Data></Cell>
    <Cell><Data ss:Type="Number">5</Data></Cell>
    <Cell><Data ss:Type="Number">5</Data></Cell>
    <Cell><Data ss:Type="Number">9.39094597006194E-3</Data></Cell>
    <Cell><Data ss:Type="Number">0.95151395270667904</Data></Cell>
    <Cell><Data ss:Type="String">AB271958;AK230857;AK233866;AK234479;NM_213854</Data></Cell>
   </Row>
   <Row ss:AutoFitHeight="0">
    <Cell><Data ss:Type="String">GO:0042762</Data></Cell>
    <Cell><Data ss:Type="String">regulation of sulfur metabolic process</Data></Cell>
    <Cell><Data ss:Type="Number">5</Data></Cell>
    <Cell><Data ss:Type="Number">5</Data></Cell>
    <Cell><Data ss:Type="Number">9.39094597006194E-3</Data></Cell>
    <Cell><Data ss:Type="Number">0.95151395270667904</Data></Cell>
    <Cell><Data ss:Type="String">AK231346;AK232486;EW266525;NM_214062;XM_001927439</Data></Cell>
   </Row>
   <Row ss:AutoFitHeight="0">
    <Cell><Data ss:Type="String">GO:0046620</Data></Cell>
    <Cell><Data ss:Type="String">regulation of organ growth</Data></Cell>
    <Cell><Data ss:Type="Number">5</Data></Cell>
    <Cell><Data ss:Type="Number">5</Data></Cell>
    <Cell><Data ss:Type="Number">9.39094597006194E-3</Data></Cell>
    <Cell><Data ss:Type="Number">0.95151395270667904</Data></Cell>
    <Cell><Data ss:Type="String">BP444082;DN101101;NM_001001264;NM_213855;XM_001929270</Data></Cell>
   </Row>
   <Row ss:AutoFitHeight="0">
    <Cell><Data ss:Type="String">GO:0050812</Data></Cell>
    <Cell><Data ss:Type="String">regulation of acyl-CoA biosynthetic process</Data></Cell>
    <Cell><Data ss:Type="Number">5</Data></Cell>
    <Cell><Data ss:Type="Number">5</Data></Cell>
    <Cell><Data ss:Type="Number">9.39094597006194E-3</Data></Cell>
    <Cell><Data ss:Type="Number">0.95151395270667904</Data></Cell>
    <Cell><Data ss:Type="String">AK231346;AK232486;EW266525;NM_214062;XM_001927439</Data></Cell>
   </Row>
   <Row ss:AutoFitHeight="0">
    <Cell><Data ss:Type="String">GO:0060260</Data></Cell>
    <Cell><Data ss:Type="String">regulation of transcription initiation from RNA polymerase II promoter</Data></Cell>
    <Cell><Data ss:Type="Number">5</Data></Cell>
    <Cell><Data ss:Type="Number">5</Data></Cell>
    <Cell><Data ss:Type="Number">9.39094597006194E-3</Data></Cell>
    <Cell><Data ss:Type="Number">0.95151395270667904</Data></Cell>
    <Cell><Data ss:Type="String">AJ955704;AK233872;BX915142;NM_001099929;XM_001927821</Data></Cell>
   </Row>
   <Row ss:AutoFitHeight="0">
    <Cell><Data ss:Type="String">GO:2000142</Data></Cell>
    <Cell><Data ss:Type="String">regulation of DNA-templated transcription, initiation</Data></Cell>
    <Cell><Data ss:Type="Number">5</Data></Cell>
    <Cell><Data ss:Type="Number">5</Data></Cell>
    <Cell><Data ss:Type="Number">9.39094597006194E-3</Data></Cell>
    <Cell><Data ss:Type="Number">0.95151395270667904</Data></Cell>
    <Cell><Data ss:Type="String">AJ955704;AK233872;BX915142;NM_001099929;XM_001927821</Data></Cell>
   </Row>
   <Row ss:AutoFitHeight="0">
    <Cell><Data ss:Type="String">GO:0050920</Data></Cell>
    <Cell><Data ss:Type="String">regulation of chemotaxis</Data></Cell>
    <Cell><Data ss:Type="Number">33</Data></Cell>
    <Cell><Data ss:Type="Number">60</Data></Cell>
    <Cell><Data ss:Type="Number">9.7834135688940303E-3</Data></Cell>
    <Cell><Data ss:Type="Number">0.95151395270667904</Data></Cell>
    <Cell><Data ss:Type="String">AB112778;AJ245446;AK231425;AK231559;AK234462;AK235181;AK235439;AK235734;AK237557;AK239010;AK239693;AY553922;AY610106;BP463105;CK463582;CK464590;DB808390;DN102607;DN102948;DN108202;DY416890;EU113218;EU714326;EW054426;EW533784;NM_001001621;NM_001001646;NM_001130531;NM_213751;NM_213808;NM_214271;XM_001928382;XM_001929551</Data></Cell>
   </Row>
   <Row ss:AutoFitHeight="0">
    <Cell><Data ss:Type="String">GO:0030155</Data></Cell>
    <Cell><Data ss:Type="String">regulation of cell adhesion</Data></Cell>
    <Cell><Data ss:Type="Number">93</Data></Cell>
    <Cell><Data ss:Type="Number">195</Data></Cell>
    <Cell><Data ss:Type="Number">9.9797632889053606E-3</Data></Cell>
    <Cell><Data ss:Type="Number">0.95151395270667904</Data></Cell>
    <Cell><Data ss:Type="String">AB271938;AJ245446;AJ956510;AK230483;AK230672;AK230886;AK231754;AK232445;AK232477;AK233065;AK233866;AK235424;AK235557;AK236415;AK236971;AK237184;AK237557;AK237693;AK239010;AK239172;AK239205;AK239693;AK240222;AY266366;AY609768;AY610166;BI182411;BI183297;BI338624;BP172842;BW959521;BX919298;CJ004384;CK453456;CK462131;CK463582;CK464590;CN157654;CV876235;DB819077;DN100829;DN106667;DN108202;DN110939;DY418045;DY419695;EF396957;EF601160;EU714326;EU753190;EW054426;NM_001001908;NM_001044553;NM_001044608;NM_001097413;NM_001097504;NM_001098585;NM_001105286;NM_001114280;NM_001128443;NM_001130224;NM_001137631;NM_213808;NM_213931;NM_213945;NM_213982;NM_213986;NM_213993;NM_214003;NM_214087;NM_214104;NM_214257;XM_001924240;XM_001924862;XM_001924985;XM_001925252;XM_001925372;XM_001925465;XM_001925637;XM_001925774;XM_001925781;XM_001925939;XM_001926034;XM_001926063;XM_001926443;XM_001927365;XM_001927424;XM_001927760;XM_001927875;XM_001928136;XM_001928932;XM_001929223;XM_001929269</Data></Cell>
   </Row>
   <Row ss:AutoFitHeight="0">
    <Cell><Data ss:Type="String">GO:0002688</Data></Cell>
    <Cell><Data ss:Type="String">regulation of leukocyte chemotaxis</Data></Cell>
    <Cell><Data ss:Type="Number">23</Data></Cell>
    <Cell><Data ss:Type="Number">39</Data></Cell>
    <Cell><Data ss:Type="Number">1.00553973236853E-2</Data></Cell>
    <Cell><Data ss:Type="Number">0.95151395270667904</Data></Cell>
    <Cell><Data ss:Type="String">AB112778;AK231559;AK234462;AK235439;AK235734;AK237557;AK239010;AK239693;AY610106;BP463105;DB808390;DN102607;DN102948;DN108202;DY416890;EU113218;EW054426;EW533784;NM_001001621;NM_001001646;NM_001130531;XM_001928382;XM_001929551</Data></Cell>
   </Row>
   <Row ss:AutoFitHeight="0">
    <Cell><Data ss:Type="String">GO:0031589</Data></Cell>
    <Cell><Data ss:Type="String">cell-substrate adhesion</Data></Cell>
    <Cell><Data ss:Type="Number">32</Data></Cell>
    <Cell><Data ss:Type="Number">58</Data></Cell>
    <Cell><Data ss:Type="Number">1.0245661391124801E-2</Data></Cell>
    <Cell><Data ss:Type="Number">0.95151395270667904</Data></Cell>
    <Cell><Data ss:Type="String">AK236544;AK239931;AY553922;AY553928;BF079723;BI183690;DN102948;DN105634;DT321586;DT334884;EW101083;EW221081;NM_001044608;NM_001097423;NM_001105288;NM_001123204;NM_213908;NM_213968;NM_214002;NM_214086;NM_214104;XM_001924386;XM_001924387;XM_001925017;XM_001925262;XM_001925628;XM_001925637;XM_001926264;XM_001927546;XM_001928989;XM_001929032;Z19540</Data></Cell>
   </Row>
   <Row ss:AutoFitHeight="0">
    <Cell><Data ss:Type="String">GO:0038093</Data></Cell>
    <Cell><Data ss:Type="String">Fc receptor signaling pathway</Data></Cell>
    <Cell><Data ss:Type="Number">32</Data></Cell>
    <Cell><Data ss:Type="Number">58</Data></Cell>
    <Cell><Data ss:Type="Number">1.0245661391124801E-2</Data></Cell>
    <Cell><Data ss:Type="Number">0.95151395270667904</Data></Cell>
    <Cell><Data ss:Type="String">AJ245447;AJ954648;AK233872;AK235280;AK235424;AK235477;AK235557;AK236090;AK237176;AK239148;AK239302;BP446680;BX917211;BX921055;BX924789;CJ004384;DB796584;DT322625;EW572865;NM_001001265;NM_001033011;NM_001044537;NM_001099929;NM_001114280;NM_001128443;NM_214128;X60317;XM_001925985;XM_001926029;XM_001928136;XM_001929166;XM_001929558</Data></Cell>
   </Row>
   <Row ss:AutoFitHeight="0">
    <Cell><Data ss:Type="String">GO:0021675</Data></Cell>
    <Cell><Data ss:Type="String">nerve development</Data></Cell>
    <Cell><Data ss:Type="Number">15</Data></Cell>
    <Cell><Data ss:Type="Number">23</Data></Cell>
    <Cell><Data ss:Type="Number">1.06527790331168E-2</Data></Cell>
    <Cell><Data ss:Type="Number">0.95151395270667904</Data></Cell>
    <Cell><Data ss:Type="String">AK231079;AK231425;AK235991;BE030555;BI344478;BP446680;BX922056;CK454516;CV868752;DN105634;DY405876;DY426757;NM_001012408;XM_001924423;XM_001927670</Data></Cell>
   </Row>
   <Row ss:AutoFitHeight="0">
    <Cell><Data ss:Type="String">GO:0002690</Data></Cell>
    <Cell><Data ss:Type="String">positive regulation of leukocyte chemotaxis</Data></Cell>
    <Cell><Data ss:Type="Number">19</Data></Cell>
    <Cell><Data ss:Type="Number">31</Data></Cell>
    <Cell><Data ss:Type="Number">1.08745618685917E-2</Data></Cell>
    <Cell><Data ss:Type="Number">0.95151395270667904</Data></Cell>
    <Cell><Data ss:Type="String">AB112778;AK231559;AK234462;AK235439;AK235734;AK237557;AK239010;AK239693;AY610106;BP463105;DN102607;DN108202;EU113218;EW054426;EW533784;NM_001001621;NM_001130531;XM_001928382;XM_001929551</Data></Cell>
   </Row>
   <Row ss:AutoFitHeight="0">
    <Cell><Data ss:Type="String">GO:0000301</Data></Cell>
    <Cell><Data ss:Type="String">retrograde transport, vesicle recycling within Golgi</Data></Cell>
    <Cell><Data ss:Type="Number">8</Data></Cell>
    <Cell><Data ss:Type="Number">10</Data></Cell>
    <Cell><Data ss:Type="Number">1.08943132222202E-2</Data></Cell>
    <Cell><Data ss:Type="Number">0.95151395270667904</Data></Cell>
    <Cell><Data ss:Type="String">AJ963791;BW969834;CJ026756;CK449842;DY437186;XM_001925581;XM_001929027;XM_001929032</Data></Cell>
   </Row>
   <Row ss:AutoFitHeight="0">
    <Cell><Data ss:Type="String">GO:0006891</Data></Cell>
    <Cell><Data ss:Type="String">intra-Golgi vesicle-mediated transport</Data></Cell>
    <Cell><Data ss:Type="Number">8</Data></Cell>
    <Cell><Data ss:Type="Number">10</Data></Cell>
    <Cell><Data ss:Type="Number">1.08943132222202E-2</Data></Cell>
    <Cell><Data ss:Type="Number">0.95151395270667904</Data></Cell>
    <Cell><Data ss:Type="String">AJ963791;BW969834;CJ026756;CK449842;DY437186;XM_001925581;XM_001929027;XM_001929032</Data></Cell>
   </Row>
   <Row ss:AutoFitHeight="0">
    <Cell><Data ss:Type="String">GO:0051240</Data></Cell>
    <Cell><Data ss:Type="String">positive regulation of multicellular organismal process</Data></Cell>
    <Cell><Data ss:Type="Number">115</Data></Cell>
    <Cell><Data ss:Type="Number">247</Data></Cell>
    <Cell><Data ss:Type="Number">1.1316541895173801E-2</Data></Cell>
    <Cell><Data ss:Type="Number">0.951891172904057</Data></Cell>
    <Cell><Data ss:Type="String">AB085746;AB271938;AB280952;AF319661;AJ245447;AK230593;AK231257;AK231425;AK232477;AK232994;AK233102;AK233634;AK233866;AK233872;AK234119;AK234462;AK234732;AK235439;AK235932;AK236029;AK236415;AK236555;AK236971;AK237368;AK237480;AK237693;AK238782;AK239120;AK239172;AK239693;AK239906;AK240390;AY609399;BF701960;BM484689;BP146353;BP444082;BX665188;BX916864;BX917211;CB469356;CK454052;CN162261;CV868752;CV870149;CV876235;DB786874;DN102466;DN111532;DN120726;DT324726;DT333887;DY426757;EF396957;EF486522;EF601160;ES445194;EU113218;EW054426;EW382568;EW507059;EW572865;EW676303;NM_001001264;NM_001001265;NM_001001621;NM_001001646;NM_001003662;NM_001031775;NM_001038008;NM_001038644;NM_001039748;NM_001097413;NM_001097428;NM_001097434;NM_001098585;NM_001099923;NM_001099929;NM_001105286;NM_001112690;NM_001114271;NM_001114280;NM_001130018;NM_213761;NM_213804;NM_213817;NM_213879;NM_213958;NM_213959;NM_213993;NM_214009;NM_214086;NM_214128;NM_214162;NM_214194;NM_214234;NM_214271;NM_214319;NM_214328;NM_214379;XM_001924519;XM_001924754;XM_001925318;XM_001925424;XM_001925693;XM_001925794;XM_001925939;XM_001926034;XM_001927204;XM_001927365;XM_001927777;XM_001928451;XM_001929092;XM_001929223;XM_001929270</Data></Cell>
   </Row>
   <Row ss:AutoFitHeight="0">
    <Cell><Data ss:Type="String">GO:0007154</Data></Cell>
    <Cell><Data ss:Type="String">cell communication</Data></Cell>
    <Cell><Data ss:Type="Number">685</Data></Cell>
    <Cell><Data ss:Type="Number">1638</Data></Cell>
    <Cell><Data ss:Type="Number">1.17494062846429E-2</Data></Cell>
    <Cell><Data ss:Type="Number">0.951891172904057</Data></Cell>
    <Cell><Data ss:Type="String">AB085746;AB112778;AB271920;AB271938;AF210153;AF319661;AF348424;AF488734;AJ005798;AJ238156;AJ245446;AJ245447;AJ585088;AJ659348;AJ941096;AJ943712;AJ945191;AJ947155;AJ951445;AJ953665;AJ954648;AJ954656;AJ960780;AJ961407;AJ961877;AK230522;AK230672;AK230683;AK230711;AK230926;AK230928;AK231018;AK231027;AK231079;AK231217;AK231240;AK231281;AK231319;AK231346;AK231425;AK231460;AK231681;AK231754;AK231755;AK231780;AK231781;AK232057;AK232090;AK232146;AK232194;AK232202;AK232207;AK232285;AK232320;AK232323;AK232443;AK232477;AK232486;AK232598;AK232671;AK232704;AK232799;AK232807;AK232825;AK232846;AK232994;AK233004;AK233020;AK233065;AK233089;AK233176;AK233195;AK233223;AK233259;AK233317;AK233404;AK233501;AK233618;AK233634;AK233673;AK233822;AK233853;AK233872;AK233960;AK234119;AK234184;AK234190;AK234202;AK234367;AK234421;AK234440;AK234462;AK234511;AK234514;AK234576;AK234737;AK234739;AK234817;AK234866;AK234867;AK234898;AK234908;AK235040;AK235071;AK235116;AK235171;AK235227;AK235232;AK235261;AK235280;AK235308;AK235424;AK235439;AK235477;AK235557;AK235674;AK235707;AK235932;AK235949;AK236029;AK236090;AK236103;AK236135;AK236339;AK236415;AK236419;AK236433;AK236461;AK236546;AK236647;AK236971;AK236973;AK237008;AK237169;AK237176;AK237184;AK237308;AK237368;AK237480;AK237508;AK237509;AK237536;AK237582;AK237662;AK237693;AK237736;AK237738;AK237750;AK237832;AK238056;AK238072;AK238331;AK238342;AK238379;AK238384;AK238536;AK238549;AK238776;AK238800;AK238814;AK239010;AK239148;AK239264;AK239283;AK239292;AK239302;AK239534;AK239551;AK239624;AK239734;AK239906;AK240000;AK240010;AK240042;AK240222;AK240232;AK240376;AK240383;AK240568;AK240593;AY550071;AY553922;AY609393;AY609398;AY609436;AY609460;AY609491;AY609553;AY609599;AY609666;AY609732;AY609823;AY609836;AY609871;AY609952;AY610090;AY610105;BE014034;BF079723;BF191498;BF701960;BF703309;BI182326;BI182926;BI183297;BI183690;BI183776;BI184695;BI344478;BM484689;BP146353;BP158001;BP164880;BP169578;BP171098;BP173113;BP173216;BP173564;BP445629;BP446680;BP458995;BP997908;BP999726;BQ604024;BW959521;BW978825;BW983456;BX665088;BX667866;BX669579;BX672058;BX672549;BX673499;BX673719;BX673999;BX674332;BX674519;BX914539;BX915253;BX915359;BX915413;BX915601;BX915939;BX916589;BX916864;BX916975;BX917211;BX918487;BX918693;BX918905;BX919078;BX921055;BX921238;BX921386;BX922056;BX923253;BX923729;BX924091;BX924197;BX924789;BX924862;CB097303;CB288239;CB469356;CB472237;CB480775;CF176295;CF176767;CF176929;CF794609;CJ004384;CJ013936;CJ016812;CJ024171;CJ025949;CJ026585;CK452019;CK453456;CK454052;CK454137;CK454516;CK454672;CK458382;CK458744;CK462131;CK463582;CK464608;CK464888;CK465604;CK465810;CK466444;CK467132;CK468010;CN155185;CN155827;CN156329;CN156590;CN156877;CN157450;CN158512;CN158744;CN161083;CN161830;CN162261;CN162343;CN162456;CN162765;CN162797;CN163945;CV868752;CV870149;CV871892;CV874987;CX062029;CX062846;CX063488;CX063988;DB785176;DB785654;DB786409;DB787510;DB788259;DB788339;DB788903;DB788985;DB789579;DB789826;DB791673;DB791674;DB792378;DB793691;DB794254;DB796322;DB796584;DB805656;DB808425;DB817174;DB818004;DB819077;DN101101;DN102252;DN102466;DN107146;DN107192;DN107796;DN108323;DN108420;DN108521;DN110552;DN111532;DN111671;DN111724;DN111725;DN112636;DN116724;DN117946;DN120008;DN120205;DN120726;DN121268;DN122726;DN124036;DN126662;DN128552;DN129019;DT322625;DT325898;DT328931;DT330779;DV226293;DV936746;DY405529;DY408532;DY411583;DY412159;DY417860;DY418643;DY419294;DY419952;DY420049;DY424735;DY425174;DY428201;DY428570;DY431264;DY437561;DY437778;EF177492;EF396957;EF486522;EF601160;EH006329;EH009254;ES445194;EU113218;EU714326;EU753190;EU839645;EV949314;EV973372;EV986145;EW054330;EW054426;EW082459;EW095139;EW101083;EW140294;EW150727;EW195854;EW266525;EW279136;EW334411;EW381469;EW382568;EW423102;EW478478;EW493976;EW506245;EW507059;EW572865;EW578058;EW578108;EW608664;EX654856;NM_001001265;NM_001001618;NM_001001621;NM_001001622;NM_001008481;NM_001012298;NM_001012408;NM_001018032;NM_001018033;NM_001024587;NM_001030534;NM_001031775;NM_001033011;NM_001037964;NM_001038002;NM_001038008;NM_001038639;NM_001039745;NM_001039748;NM_001044525;NM_001044526;NM_001044537;NM_001044549;NM_001044574;NM_001044598;NM_001044603;NM_001044608;NM_001044614;NM_001044624;NM_001048188;NM_001078685;NM_001083932;NM_001097413;NM_001097423;NM_001097434;NM_001097438;NM_001097506;NM_001098585;NM_001098600;NM_001099923;NM_001099929;NM_001100191;NM_001105286;NM_001105291;NM_001105294;NM_001109947;NM_001112679;NM_001112690;NM_001112691;NM_001113288;NM_001114271;NM_001114280;NM_001123131;NM_001123144;NM_001123145;NM_001123147;NM_001123159;NM_001123203;NM_001128443;NM_001129952;NM_001129963;NM_001130018;NM_001130531;NM_001134354;NM_001137627;NM_001137631;NM_001137636;NM_001142666;NM_001142669;NM_213736;NM_213738;NM_213761;NM_213762;NM_213769;NM_213777;NM_213786;NM_213804;NM_213808;NM_213817;NM_213823;NM_213825;NM_213839;NM_213846;NM_213851;NM_213855;NM_213882;NM_213908;NM_213925;NM_213958;NM_213959;NM_213964;NM_213967;NM_213968;NM_213986;NM_213993;NM_213999;NM_214002;NM_214021;NM_214036;NM_214052;NM_214085;NM_214086;NM_214095;NM_214105;NM_214128;NM_214157;NM_214173;NM_214194;NM_214199;NM_214201;NM_214229;NM_214234;NM_214269;NM_214271;NM_214272;NM_214292;NM_214303;NM_214317;NM_214332;NM_214341;NM_214346;NM_214354;NM_214372;NM_214379;NM_214387;NM_214438;NM_214445;S80644;X16951;X60317;X95847;XM_001924028;XM_001924179;XM_001924199;XM_001924249;XM_001924271;XM_001924386;XM_001924387;XM_001924399;XM_001924481;XM_001924505;XM_001924512;XM_001924586;XM_001924676;XM_001924730;XM_001924780;XM_001924862;XM_001924915;XM_001924967;XM_001925017;XM_001925076;XM_001925079;XM_001925123;XM_001925252;XM_001925262;XM_001925291;XM_001925295;XM_001925318;XM_001925322;XM_001925330;XM_001925341;XM_001925360;XM_001925372;XM_001925465;XM_001925555;XM_001925637;XM_001925640;XM_001925693;XM_001925740;XM_001925754;XM_001925774;XM_001925781;XM_001925794;XM_001925985;XM_001926029;XM_001926034;XM_001926085;XM_001926119;XM_001926207;XM_001926212;XM_001926262;XM_001926275;XM_001926399;XM_001926410;XM_001926529;XM_001926634;XM_001926762;XM_001926777;XM_001926828;XM_001926886;XM_001926907;XM_001926955;XM_001927002;XM_001927057;XM_001927105;XM_001927170;XM_001927189;XM_001927199;XM_001927204;XM_001927228;XM_001927295;XM_001927424;XM_001927435;XM_001927439;XM_001927453;XM_001927456;XM_001927469;XM_001927541;XM_001927546;XM_001927556;XM_001927605;XM_001927641;XM_001927646;XM_001927751;XM_001927766;XM_001927798;XM_001927869;XM_001927874;XM_001927918;XM_001927967;XM_001928028;XM_001928076;XM_001928119;XM_001928126;XM_001928136;XM_001928235;XM_001928281;XM_001928315;XM_001928360;XM_001928369;XM_001928382;XM_001928425;XM_001928435;XM_001928451;XM_001928459;XM_001928465;XM_001928559;XM_001928584;XM_001928689;XM_001928733;XM_001928747;XM_001928806;XM_001928863;XM_001928912;XM_001928965;XM_001928989;XM_001928996;XM_001929000;XM_001929031;XM_001929110;XM_001929121;XM_001929140;XM_001929166;XM_001929339;XM_001929365;XM_001929551;XM_001929558;XM_001929629;XM_001929662;XM_001929666;Z34931</Data></Cell>
   </Row>
   <Row ss:AutoFitHeight="0">
    <Cell><Data ss:Type="String">GO:0003008</Data></Cell>
    <Cell><Data ss:Type="String">system process</Data></Cell>
    <Cell><Data ss:Type="Number">220</Data></Cell>
    <Cell><Data ss:Type="Number">497</Data></Cell>
    <Cell><Data ss:Type="Number">1.17720377669662E-2</Data></Cell>
    <Cell><Data ss:Type="Number">0.951891172904057</Data></Cell>
    <Cell><Data ss:Type="String">AF348424;AJ309014;AJ941096;AJ945191;AJ954648;AK230515;AK230701;AK231027;AK231079;AK231257;AK231780;AK232072;AK232477;AK232704;AK232991;AK233353;AK233450;AK233489;AK233872;AK234367;AK234885;AK235280;AK235433;AK235991;AK236160;AK237068;AK237184;AK237368;AK237557;AK237662;AK238549;AK238652;AK238800;AK239291;AK239398;AK239436;AK240042;AY266366;AY553922;AY609398;AY609491;BE030555;BI185477;BI233982;BI344478;BM190547;BP143963;BP169832;BP999726;BQ601253;BW983456;BX665027;BX665088;BX670766;BX673499;BX673999;BX675393;BX915598;BX915601;BX915760;BX915870;BX915939;BX921096;BX921238;BX922056;BX926115;BX926893;CJ009304;CJ015375;CJ024171;CK454052;CK454516;CK464608;CK464888;CN154010;CN158744;CN161830;CN166255;CV868318;CX062029;DB788985;DB792378;DB811950;DB817174;DB817808;DN101101;DN102948;DN106820;DN108202;DN113041;DN114524;DN116724;DN118673;DN129019;DT325991;DT326181;DT329597;DY407962;DY410887;DY411813;DY414220;DY419695;DY421386;DY424512;DY424883;DY427236;DY437778;EF486522;EF601160;EV973372;EW054426;EW077617;EW155747;EW221081;EW238443;EW307515;EW363322;EW472347;EW578108;EW676303;NM_001001261;NM_001001534;NM_001001535;NM_001006592;NM_001012408;NM_001018032;NM_001018033;NM_001032359;NM_001033015;NM_001038002;NM_001044525;NM_001044526;NM_001044574;NM_001044603;NM_001078687;NM_001083941;NM_001097420;NM_001097485;NM_001097505;NM_001097506;NM_001099928;NM_001099929;NM_001113288;NM_001113706;NM_001123144;NM_001123159;NM_001129947;NM_213736;NM_213758;NM_213769;NM_213839;NM_213846;NM_213855;NM_213882;NM_213921;NM_213959;NM_213964;NM_213986;NM_214021;NM_214031;NM_214085;NM_214086;NM_214107;NM_214120;NM_214121;NM_214128;NM_214201;NM_214229;NM_214316;NM_214328;NM_214372;NM_214374;NM_214379;NM_214445;S80644;X16951;X95847;XM_001924271;XM_001924278;XM_001924280;XM_001924314;XM_001924423;XM_001924565;XM_001924754;XM_001924875;XM_001925032;XM_001925252;XM_001925330;XM_001925693;XM_001925706;XM_001925712;XM_001925714;XM_001925828;XM_001925884;XM_001925969;XM_001926257;XM_001926262;XM_001926515;XM_001926874;XM_001926912;XM_001927000;XM_001927204;XM_001927251;XM_001927272;XM_001927392;XM_001927456;XM_001927556;XM_001927670;XM_001927813;XM_001927918;XM_001928136;XM_001928148;XM_001928369;XM_001928465;XM_001928606;XM_001928670;XM_001928679;XM_001928908;XM_001929031;XM_001929372</Data></Cell>
   </Row>
   <Row ss:AutoFitHeight="0" ss:StyleID="s62">
    <Cell><Data ss:Type="String">GO:0003012</Data></Cell>
    <Cell><Data ss:Type="String">muscle system process</Data></Cell>
    <Cell><Data ss:Type="Number">73</Data></Cell>
    <Cell><Data ss:Type="Number">150</Data></Cell>
    <Cell><Data ss:Type="Number">1.19248284259543E-2</Data></Cell>
    <Cell><Data ss:Type="Number">0.951891172904057</Data></Cell>
    <Cell><Data ss:Type="String">AJ309014;AJ945191;AJ954648;AK230515;AK232704;AK232991;AK233450;AK235280;AK237184;AK238652;AK239436;AY266366;AY609398;AY609491;BI185477;BI233982;BM190547;BQ601253;BX665027;BX670766;BX675393;BX915760;BX921096;BX926893;CK454516;CN154010;CN166255;DB788985;DN101101;DT329597;DY407962;DY411813;DY414220;DY421386;DY424512;DY424883;EF486522;EW077617;EW363322;EW472347;NM_001001534;NM_001001535;NM_001006592;NM_001012408;NM_001018033;NM_001032359;NM_001038002;NM_001044574;NM_001078687;NM_001097485;NM_001129947;NM_213855;NM_213882;NM_213986;NM_214085;NM_214128;NM_214229;NM_214328;NM_214374;X16951;X95847;XM_001924280;XM_001924565;XM_001925712;XM_001925828;XM_001926257;XM_001926912;XM_001927204;XM_001927272;XM_001927456;XM_001927918;XM_001928679;XM_001929031</Data></Cell>
   </Row>
   <Row ss:AutoFitHeight="0">
    <Cell><Data ss:Type="String">GO:0007178</Data></Cell>
    <Cell><Data ss:Type="String">transmembrane receptor protein serine/threonine kinase signaling pathway</Data></Cell>
    <Cell><Data ss:Type="Number">35</Data></Cell>
    <Cell><Data ss:Type="Number">65</Data></Cell>
    <Cell><Data ss:Type="Number">1.2114382098390801E-2</Data></Cell>
    <Cell><Data ss:Type="Number">0.951891172904057</Data></Cell>
    <Cell><Data ss:Type="String">AF488734;AJ238156;AJ585088;AK230522;AK232477;AK232994;AK233501;AK233872;AK234190;AK238776;AK240222;AK240383;CB472237;CN155827;DN101101;DN121268;DN128552;EF396957;EV986145;EW101083;EW506245;NM_001037964;NM_001038639;NM_001039745;NM_001099929;NM_001114280;NM_213855;NM_214272;X95847;XM_001924862;XM_001925774;XM_001927605;XM_001928451;XM_001928559;XM_001928989</Data></Cell>
   </Row>
   <Row ss:AutoFitHeight="0">
    <Cell><Data ss:Type="String">GO:0044707</Data></Cell>
    <Cell><Data ss:Type="String">single-multicellular organism process</Data></Cell>
    <Cell><Data ss:Type="Number">971</Data></Cell>
    <Cell><Data ss:Type="Number">2353</Data></Cell>
    <Cell><Data ss:Type="Number">1.26412311414409E-2</Data></Cell>
    <Cell><Data ss:Type="Number">0.951891172904057</Data></Cell>
    <Cell><Data ss:Type="String">AB237776;AB271958;AB280952;AF303657;AF348424;AF488734;AJ005798;AJ238156;AJ245446;AJ245447;AJ309014;AJ585088;AJ658722;AJ659348;AJ680023;AJ940950;AJ941096;AJ943712;AJ943764;AJ945191;AJ947969;AJ952766;AJ954648;AJ960780;AJ960909;AJ960986;AJ961407;AK230485;AK230515;AK230522;AK230539;AK230593;AK230602;AK230645;AK230672;AK230701;AK230711;AK230712;AK230727;AK230836;AK230886;AK230926;AK230960;AK231003;AK231027;AK231079;AK231090;AK231148;AK231240;AK231257;AK231359;AK231425;AK231444;AK231559;AK231754;AK231760;AK231780;AK231831;AK231886;AK231900;AK232072;AK232090;AK232146;AK232204;AK232207;AK232320;AK232354;AK232381;AK232389;AK232445;AK232477;AK232605;AK232671;AK232672;AK232704;AK232826;AK232892;AK232991;AK232994;AK233016;AK233065;AK233089;AK233094;AK233151;AK233223;AK233259;AK233267;AK233308;AK233317;AK233353;AK233381;AK233450;AK233489;AK233501;AK233505;AK233607;AK233650;AK233872;AK233887;AK233939;AK234098;AK234158;AK234167;AK234179;AK234190;AK234202;AK234277;AK234298;AK234333;AK234367;AK234415;AK234421;AK234514;AK234534;AK234713;AK234731;AK234737;AK234817;AK234844;AK234885;AK234912;AK234944;AK234955;AK235071;AK235087;AK235141;AK235181;AK235232;AK235280;AK235298;AK235312;AK235324;AK235340;AK235347;AK235417;AK235424;AK235433;AK235472;AK235554;AK235557;AK235621;AK235674;AK235682;AK235707;AK235734;AK235769;AK235857;AK235932;AK235974;AK235991;AK236029;AK236103;AK236135;AK236160;AK236263;AK236415;AK236461;AK236492;AK236534;AK236546;AK236647;AK236760;AK236776;AK236895;AK236971;AK236973;AK237047;AK237068;AK237184;AK237280;AK237368;AK237480;AK237548;AK237557;AK237582;AK237662;AK237693;AK237736;AK237832;AK237928;AK237944;AK238027;AK238171;AK238331;AK238379;AK238429;AK238517;AK238549;AK238652;AK238658;AK238674;AK238708;AK238727;AK238776;AK238782;AK238800;AK238949;AK238957;AK238988;AK239010;AK239076;AK239148;AK239172;AK239288;AK239291;AK239302;AK239398;AK239436;AK239610;AK239624;AK239693;AK239734;AK239751;AK239906;AK240010;AK240042;AK240222;AK240232;AK240262;AK240379;AK240383;AK240390;AK240568;AM503091;AU295984;AU296347;AY266366;AY349420;AY550071;AY550076;AY553922;AY609398;AY609410;AY609460;AY609461;AY609491;AY609641;AY609656;AY609726;AY609735;AY609823;AY609843;AY610106;AY610163;AY610165;AY610166;AY610453;AY610478;BE030555;BE031068;BF079723;BF191498;BF702964;BG834243;BI181277;BI181520;BI182326;BI182881;BI183297;BI183690;BI184481;BI184695;BI184879;BI185477;BI233982;BI338435;BI338624;BI344478;BI400759;BM190192;BM190547;BM484689;BP143486;BP143963;BP146353;BP162794;BP165711;BP167512;BP169742;BP169832;BP172842;BP173216;BP173564;BP438382;BP440539;BP443292;BP444082;BP445629;BP446680;BP448255;BP458995;BP463086;BP997908;BP999726;BQ601253;BQ602514;BQ604024;BW959521;BW969834;BW972635;BW974223;BW978825;BW979692;BW980894;BW982295;BW983456;BX665027;BX665088;BX667094;BX667359;BX667432;BX667493;BX667866;BX669579;BX670766;BX671397;BX672058;BX673394;BX673499;BX673999;BX674007;BX674310;BX674924;BX675393;BX676729;BX914608;BX914905;BX915041;BX915413;BX915449;BX915598;BX915601;BX915760;BX915870;BX915939;BX916689;BX916838;BX916848;BX917211;BX917386;BX919298;BX919338;BX920378;BX921055;BX921096;BX921238;BX921639;BX921882;BX922056;BX922607;BX923548;BX923729;BX924091;BX924789;BX924862;BX925794;BX925964;BX926115;BX926893;CB288239;CB338020;CB469356;CF176295;CF360282;CF362753;CF363053;CF788713;CF789102;CJ004384;CJ009304;CJ011338;CJ013422;CJ013936;CJ015034;CJ015375;CJ021801;CJ022209;CJ022682;CJ024171;CJ026585;CK449475;CK450166;CK451535;CK452407;CK453338;CK453456;CK454052;CK454137;CK454516;CK454992;CK458759;CK459106;CK459828;CK460174;CK461477;CK462484;CK463457;CK463582;CK464498;CK464590;CK464608;CK464888;CK466725;CK467618;CK467811;CK467979;CK468010;CN152888;CN154010;CN154532;CN155185;CN155806;CN156329;CN156410;CN156590;CN156877;CN157450;CN157654;CN158342;CN158744;CN158781;CN159901;CN160719;CN160784;CN161830;CN161888;CN162224;CN162233;CN162364;CN162489;CN162676;CN166255;CV868318;CV868752;CV869675;CV871486;CV871610;CV871892;CV873634;CV874037;CV874987;CV875966;CV876087;CX062029;DB784024;DB784173;DB785176;DB786874;DB787510;DB788259;DB788985;DB791673;DB792378;DB796322;DB797635;DB802555;DB803676;DB811950;DB812024;DB814968;DB815913;DB817174;DB817808;DB819077;DB820538;DN101101;DN101407;DN101854;DN102252;DN102466;DN102948;DN105634;DN105992;DN106237;DN106820;DN107123;DN108202;DN108420;DN110819;DN111702;DN113041;DN113934;DN114524;DN116626;DN116724;DN117717;DN118673;DN120008;DN121084;DN121268;DN123452;DN125579;DN126851;DN129019;DN132930;DN133861;DN133913;DQ351713;DQ402993;DT321586;DT322625;DT325217;DT325898;DT325991;DT326181;DT327646;DT329597;DT330779;DT332589;DT333000;DT333408;DT333887;DV227388;DV230301;DY404914;DY405541;DY405876;DY407962;DY410703;DY410887;DY411813;DY414220;DY415305;DY419294;DY419695;DY419952;DY421386;DY424512;DY424883;DY425367;DY426757;DY427236;DY428570;DY429424;DY431147;DY431264;DY434001;DY437561;DY437778;EF041128;EF396957;EF486522;EF601160;EH005970;EH006329;EH008711;ES445194;EU113218;EU561660;EU714326;EU753190;EU780789;EU839645;EV887236;EV942479;EV973372;EW042239;EW052571;EW054330;EW054426;EW075990;EW077617;EW080382;EW084533;EW088403;EW090992;EW095139;EW095754;EW101083;EW141393;EW147104;EW147474;EW155747;EW221081;EW238443;EW277811;EW301128;EW307515;EW307545;EW317301;EW363322;EW375469;EW381197;EW382568;EW429511;EW472347;EW475154;EW478478;EW493976;EW507059;EW508880;EW510799;EW578108;EW623854;EW660426;EW676303;EX654856;EX655141;L10363;NM_001001261;NM_001001264;NM_001001265;NM_001001534;NM_001001535;NM_001001546;NM_001001908;NM_001001910;NM_001003662;NM_001003663;NM_001004044;NM_001005350;NM_001006592;NM_001007103;NM_001008481;NM_001012408;NM_001018032;NM_001018033;NM_001032359;NM_001033015;NM_001037145;NM_001037964;NM_001038002;NM_001038008;NM_001038639;NM_001039745;NM_001044525;NM_001044526;NM_001044537;NM_001044548;NM_001044549;NM_001044561;NM_001044574;NM_001044603;NM_001044615;NM_001048187;NM_001048188;NM_001078685;NM_001078687;NM_001083932;NM_001083941;NM_001097420;NM_001097423;NM_001097428;NM_001097449;NM_001097485;NM_001097489;NM_001097505;NM_001097506;NM_001097511;NM_001098585;NM_001098589;NM_001098590;NM_001098600;NM_001099923;NM_001099928;NM_001099929;NM_001099930;NM_001100191;NM_001105286;NM_001105294;NM_001112679;NM_001112682;NM_001112696;NM_001113288;NM_001113442;NM_001113706;NM_001114271;NM_001114280;NM_001114674;NM_001123131;NM_001123144;NM_001123147;NM_001123159;NM_001123162;NM_001123204;NM_001123205;NM_001128443;NM_001129947;NM_001129952;NM_001129963;NM_001130531;NM_001130534;NM_001130974;NM_001134354;NM_001135258;NM_001135964;NM_001137625;NM_001137631;NM_001137636;NM_001139470;NM_001142666;NM_001142669;NM_213736;NM_213755;NM_213758;NM_213769;NM_213817;NM_213823;NM_213839;NM_213846;NM_213854;NM_213855;NM_213879;NM_213882;NM_213884;NM_213897;NM_213908;NM_213918;NM_213921;NM_213931;NM_213958;NM_213959;NM_213964;NM_213967;NM_213968;NM_213970;NM_213971;NM_213986;NM_213988;NM_213993;NM_213999;NM_214001;NM_214002;NM_214006;NM_214020;NM_214021;NM_214031;NM_214037;NM_214039;NM_214085;NM_214086;NM_214107;NM_214109;NM_214116;NM_214120;NM_214121;NM_214128;NM_214167;NM_214201;NM_214229;NM_214230;NM_214239;NM_214257;NM_214263;NM_214269;NM_214271;NM_214272;NM_214277;NM_214292;NM_214316;NM_214327;NM_214328;NM_214332;NM_214354;NM_214372;NM_214374;NM_214379;NM_214387;NM_214396;NM_214438;NM_214439;NM_214445;S80644;X16951;X60317;X95847;XM_001924199;XM_001924249;XM_001924271;XM_001924277;XM_001924278;XM_001924280;XM_001924314;XM_001924379;XM_001924386;XM_001924413;XM_001924415;XM_001924422;XM_001924423;XM_001924428;XM_001924471;XM_001924483;XM_001924494;XM_001924546;XM_001924565;XM_001924587;XM_001924656;XM_001924672;XM_001924680;XM_001924754;XM_001924862;XM_001924875;XM_001924887;XM_001924915;XM_001924985;XM_001925017;XM_001925032;XM_001925052;XM_001925076;XM_001925079;XM_001925144;XM_001925180;XM_001925199;XM_001925252;XM_001925262;XM_001925318;XM_001925330;XM_001925341;XM_001925357;XM_001925361;XM_001925381;XM_001925424;XM_001925464;XM_001925498;XM_001925518;XM_001925574;XM_001925589;XM_001925619;XM_001925624;XM_001925625;XM_001925637;XM_001925640;XM_001925693;XM_001925706;XM_001925712;XM_001925714;XM_001925740;XM_001925774;XM_001925781;XM_001925794;XM_001925803;XM_001925828;XM_001925875;XM_001925884;XM_001925959;XM_001925966;XM_001925969;XM_001925985;XM_001925996;XM_001926029;XM_001926034;XM_001926063;XM_001926127;XM_001926128;XM_001926142;XM_001926147;XM_001926241;XM_001926244;XM_001926257;XM_001926262;XM_001926306;XM_001926358;XM_001926399;XM_001926421;XM_001926443;XM_001926515;XM_001926561;XM_001926635;XM_001926725;XM_001926734;XM_001926742;XM_001926781;XM_001926828;XM_001926846;XM_001926849;XM_001926874;XM_001926877;XM_001926879;XM_001926886;XM_001926903;XM_001926912;XM_001926974;XM_001927000;XM_001927022;XM_001927034;XM_001927163;XM_001927170;XM_001927189;XM_001927191;XM_001927202;XM_001927204;XM_001927228;XM_001927251;XM_001927272;XM_001927365;XM_001927392;XM_001927394;XM_001927424;XM_001927453;XM_001927456;XM_001927540;XM_001927545;XM_001927556;XM_001927591;XM_001927605;XM_001927618;XM_001927630;XM_001927641;XM_001927670;XM_001927698;XM_001927760;XM_001927766;XM_001927777;XM_001927781;XM_001927798;XM_001927813;XM_001927818;XM_001927828;XM_001927838;XM_001927868;XM_001927874;XM_001927875;XM_001927886;XM_001927905;XM_001927918;XM_001927967;XM_001927979;XM_001928073;XM_001928076;XM_001928117;XM_001928119;XM_001928136;XM_001928148;XM_001928251;XM_001928315;XM_001928355;XM_001928360;XM_001928369;XM_001928425;XM_001928451;XM_001928459;XM_001928465;XM_001928489;XM_001928502;XM_001928533;XM_001928566;XM_001928606;XM_001928670;XM_001928679;XM_001928707;XM_001928771;XM_001928794;XM_001928806;XM_001928908;XM_001928912;XM_001928932;XM_001928952;XM_001928989;XM_001929000;XM_001929027;XM_001929031;XM_001929032;XM_001929063;XM_001929076;XM_001929092;XM_001929115;XM_001929123;XM_001929163;XM_001929166;XM_001929223;XM_001929269;XM_001929334;XM_001929358;XM_001929365;XM_001929372;XM_001929431;XM_001929540;XM_001929629;XM_001929660;XM_001929668;Z19540</Data></Cell>
   </Row>
   <Row ss:AutoFitHeight="0">
    <Cell><Data ss:Type="String">GO:0022610</Data></Cell>
    <Cell><Data ss:Type="String">biological adhesion</Data></Cell>
    <Cell><Data ss:Type="Number">187</Data></Cell>
    <Cell><Data ss:Type="Number">419</Data></Cell>
    <Cell><Data ss:Type="Number">1.3332798378379701E-2</Data></Cell>
    <Cell><Data ss:Type="Number">0.951891172904057</Data></Cell>
    <Cell><Data ss:Type="String">AB237776;AB271958;AJ961523;AK230614;AK230711;AK230981;AK231148;AK231240;AK231754;AK232381;AK232765;AK232807;AK233259;AK233634;AK233939;AK235181;AK235621;AK235682;AK235857;AK236415;AK236461;AK236544;AK236608;AK236776;AK236971;AK237463;AK237480;AK237693;AK238171;AK238384;AK239010;AK239132;AK239172;AK239693;AK239751;AK239931;AK239948;AK240232;AY553922;AY553928;AY609491;AY609583;AY609726;AY609823;BE031068;BF079723;BF701960;BG385044;BI182348;BI183690;BI184879;BI185477;BI401538;BP159588;BP446680;BP463105;BW959521;BX674310;BX674777;BX919298;BX921456;BX923548;BX923729;BX924197;CF788713;CK454137;CK458111;CK465810;CN156329;CN157654;CV874987;CX062029;DB784173;DB786874;DB788339;DB792378;DB797635;DB817808;DN102607;DN102948;DN105634;DN110470;DN121084;DN121268;DN125579;DN125674;DN133508;DN133913;DT321586;DT324183;DT325898;DT325991;DT334252;DT334884;DY436853;EU113218;EW101083;EW141017;EW141393;EW221081;EW423102;EW493976;EW508880;EW533784;EX654601;L10363;NM_001003663;NM_001009578;NM_001044525;NM_001044548;NM_001044608;NM_001078685;NM_001083932;NM_001097413;NM_001097423;NM_001105288;NM_001112679;NM_001123204;NM_001130531;NM_213817;NM_213839;NM_213908;NM_213925;NM_213959;NM_213967;NM_213968;NM_214002;NM_214006;NM_214031;NM_214037;NM_214078;NM_214086;NM_214104;NM_214230;NM_214269;NM_214346;NM_214372;X16951;XM_001924311;XM_001924386;XM_001924387;XM_001924422;XM_001924519;XM_001924601;XM_001924626;XM_001924656;XM_001924875;XM_001925017;XM_001925252;XM_001925262;XM_001925503;XM_001925579;XM_001925628;XM_001925637;XM_001925640;XM_001925844;XM_001925939;XM_001926012;XM_001926034;XM_001926127;XM_001926239;XM_001926264;XM_001926421;XM_001926781;XM_001927036;XM_001927095;XM_001927105;XM_001927226;XM_001927267;XM_001927424;XM_001927546;XM_001927641;XM_001927818;XM_001927838;XM_001927968;XM_001928126;XM_001928459;XM_001928786;XM_001928989;XM_001928996;XM_001929027;XM_001929032;XM_001929063;XM_001929177;XM_001929629;XM_001929666;Z19540</Data></Cell>
   </Row>
   <Row ss:AutoFitHeight="0" ss:StyleID="s62">
    <Cell><Data ss:Type="String">GO:0055001</Data></Cell>
    <Cell><Data ss:Type="String">muscle cell development</Data></Cell>
    <Cell><Data ss:Type="Number">32</Data></Cell>
    <Cell><Data ss:Type="Number">59</Data></Cell>
    <Cell><Data ss:Type="Number">1.4079543975064199E-2</Data></Cell>
    <Cell><Data ss:Type="Number">0.951891172904057</Data></Cell>
    <Cell><Data ss:Type="String">AJ945191;AJ958333;AK232991;AK235280;AK235682;AK235820;AK237923;BM190547;BP444082;BQ601253;CF789102;CK454516;CN157450;DN101101;DY414220;EF486522;NM_001001534;NM_001012408;NM_001123091;NM_213855;NM_214107;NM_214128;NM_214201;XM_001924422;XM_001924428;XM_001924483;XM_001924656;XM_001925318;XM_001925828;XM_001926846;XM_001926912;XM_001928659</Data></Cell>
   </Row>
   <Row ss:AutoFitHeight="0">
    <Cell><Data ss:Type="String">GO:0007165</Data></Cell>
    <Cell><Data ss:Type="String">signal transduction</Data></Cell>
    <Cell><Data ss:Type="Number">636</Data></Cell>
    <Cell><Data ss:Type="Number">1520</Data></Cell>
    <Cell><Data ss:Type="Number">1.457590392613E-2</Data></Cell>
    <Cell><Data ss:Type="Number">0.951891172904057</Data></Cell>
    <Cell><Data ss:Type="String">AB085746;AB112778;AB271920;AF210153;AF319661;AF348424;AF488734;AJ005798;AJ238156;AJ245446;AJ245447;AJ585088;AJ659348;AJ943712;AJ945191;AJ947155;AJ953665;AJ954648;AJ954656;AJ960780;AJ961407;AJ961877;AK230522;AK230672;AK230683;AK230926;AK230928;AK231018;AK231281;AK231319;AK231346;AK231425;AK231460;AK231681;AK231754;AK231780;AK231781;AK232057;AK232090;AK232146;AK232202;AK232207;AK232285;AK232320;AK232323;AK232443;AK232477;AK232486;AK232598;AK232671;AK232704;AK232799;AK232807;AK232825;AK232846;AK232994;AK233004;AK233020;AK233065;AK233176;AK233195;AK233223;AK233317;AK233404;AK233501;AK233618;AK233634;AK233673;AK233822;AK233853;AK233872;AK233960;AK234119;AK234184;AK234190;AK234202;AK234367;AK234440;AK234462;AK234511;AK234514;AK234576;AK234737;AK234739;AK234817;AK234866;AK234867;AK234898;AK234908;AK235040;AK235071;AK235116;AK235171;AK235227;AK235261;AK235280;AK235308;AK235424;AK235439;AK235477;AK235557;AK235674;AK235707;AK235932;AK235949;AK236029;AK236090;AK236103;AK236339;AK236415;AK236419;AK236461;AK236647;AK236971;AK236973;AK237008;AK237169;AK237176;AK237184;AK237308;AK237368;AK237480;AK237508;AK237509;AK237536;AK237582;AK237662;AK237693;AK237736;AK237738;AK237750;AK238056;AK238072;AK238331;AK238342;AK238379;AK238384;AK238536;AK238549;AK238776;AK238814;AK239010;AK239148;AK239264;AK239283;AK239292;AK239302;AK239534;AK239551;AK239624;AK239734;AK239906;AK240010;AK240042;AK240222;AK240232;AK240376;AK240383;AK240568;AK240593;AY550071;AY553922;AY609393;AY609398;AY609436;AY609460;AY609491;AY609553;AY609599;AY609666;AY609732;AY609823;AY609871;AY609952;AY610090;AY610105;BE014034;BF079723;BF191498;BF701960;BI182326;BI182926;BI183297;BI183690;BI184695;BI344478;BM484689;BP146353;BP158001;BP164880;BP169578;BP171098;BP173113;BP173216;BP173564;BP445629;BP446680;BP458995;BP997908;BP999726;BQ604024;BW959521;BW978825;BW983456;BX665088;BX667866;BX669579;BX672058;BX673499;BX673719;BX674332;BX674519;BX914539;BX915253;BX915359;BX915413;BX915601;BX915939;BX916589;BX916864;BX916975;BX917211;BX918487;BX918693;BX918905;BX919078;BX921055;BX921238;BX921386;BX922056;BX923253;BX923729;BX924091;BX924197;BX924789;BX924862;CB097303;CB288239;CB469356;CB472237;CB480775;CF176295;CF176767;CF176929;CF794609;CJ004384;CJ013936;CJ016812;CJ024171;CJ025949;CJ026585;CK452019;CK453456;CK454052;CK454137;CK454672;CK458382;CK458744;CK462131;CK463582;CK464608;CK464888;CK465604;CK465810;CK466444;CK467132;CK468010;CN155185;CN155827;CN156329;CN156590;CN156877;CN157450;CN158512;CN158744;CN161083;CN161830;CN162261;CN162343;CN162456;CN162765;CN162797;CN163945;CV868752;CV870149;CV871892;CV874987;CX062029;CX062846;CX063488;CX063988;DB785176;DB785654;DB786409;DB787510;DB788259;DB788339;DB788903;DB788985;DB789579;DB789826;DB791673;DB791674;DB792378;DB793691;DB794254;DB796322;DB796584;DB805656;DB808425;DB817174;DB818004;DB819077;DN101101;DN102252;DN102466;DN107146;DN107192;DN107796;DN108323;DN108420;DN108521;DN110552;DN111532;DN111671;DN111724;DN111725;DN112636;DN116724;DN117946;DN120205;DN120726;DN121268;DN122726;DN124036;DN126662;DN128552;DT322625;DT325898;DT328931;DT330779;DV226293;DV936746;DY405529;DY408532;DY411583;DY412159;DY417860;DY418643;DY419294;DY419952;DY420049;DY424735;DY425174;DY428201;DY428570;DY431264;DY437561;DY437778;EF177492;EF396957;EF486522;EF601160;EH006329;EH009254;ES445194;EU113218;EU714326;EU753190;EU839645;EV949314;EV973372;EV986145;EW054330;EW054426;EW082459;EW095139;EW101083;EW140294;EW150727;EW195854;EW266525;EW279136;EW334411;EW381469;EW382568;EW423102;EW493976;EW506245;EW507059;EW572865;EW578058;EW608664;EX654856;NM_001001265;NM_001001618;NM_001001621;NM_001001622;NM_001008481;NM_001012298;NM_001018032;NM_001018033;NM_001024587;NM_001030534;NM_001031775;NM_001033011;NM_001037964;NM_001038002;NM_001038008;NM_001038639;NM_001039745;NM_001039748;NM_001044525;NM_001044526;NM_001044537;NM_001044549;NM_001044574;NM_001044598;NM_001044608;NM_001044614;NM_001044624;NM_001048188;NM_001078685;NM_001083932;NM_001097413;NM_001097423;NM_001097434;NM_001097438;NM_001097506;NM_001098600;NM_001099923;NM_001099929;NM_001100191;NM_001105286;NM_001105291;NM_001109947;NM_001112690;NM_001112691;NM_001113288;NM_001114271;NM_001114280;NM_001123131;NM_001123144;NM_001123145;NM_001123147;NM_001123159;NM_001123203;NM_001128443;NM_001129952;NM_001129963;NM_001130018;NM_001130531;NM_001134354;NM_001137627;NM_001137631;NM_001137636;NM_001142666;NM_001142669;NM_213736;NM_213738;NM_213761;NM_213762;NM_213769;NM_213786;NM_213804;NM_213808;NM_213817;NM_213823;NM_213825;NM_213839;NM_213846;NM_213851;NM_213855;NM_213882;NM_213908;NM_213925;NM_213958;NM_213959;NM_213964;NM_213967;NM_213968;NM_213986;NM_213993;NM_213999;NM_214002;NM_214021;NM_214036;NM_214052;NM_214085;NM_214095;NM_214105;NM_214128;NM_214157;NM_214173;NM_214194;NM_214199;NM_214201;NM_214229;NM_214234;NM_214269;NM_214271;NM_214272;NM_214292;NM_214303;NM_214317;NM_214332;NM_214341;NM_214346;NM_214354;NM_214372;NM_214379;NM_214387;NM_214438;NM_214445;X16951;X60317;X95847;XM_001924028;XM_001924179;XM_001924249;XM_001924386;XM_001924399;XM_001924481;XM_001924505;XM_001924512;XM_001924586;XM_001924676;XM_001924730;XM_001924780;XM_001924862;XM_001924915;XM_001924967;XM_001925017;XM_001925076;XM_001925079;XM_001925252;XM_001925262;XM_001925291;XM_001925295;XM_001925318;XM_001925322;XM_001925330;XM_001925341;XM_001925465;XM_001925555;XM_001925637;XM_001925640;XM_001925693;XM_001925740;XM_001925754;XM_001925774;XM_001925781;XM_001925794;XM_001925985;XM_001926029;XM_001926034;XM_001926085;XM_001926119;XM_001926207;XM_001926212;XM_001926262;XM_001926275;XM_001926399;XM_001926410;XM_001926529;XM_001926634;XM_001926777;XM_001926828;XM_001926886;XM_001926907;XM_001926955;XM_001927002;XM_001927057;XM_001927105;XM_001927170;XM_001927189;XM_001927199;XM_001927204;XM_001927228;XM_001927295;XM_001927424;XM_001927435;XM_001927439;XM_001927453;XM_001927456;XM_001927469;XM_001927541;XM_001927546;XM_001927556;XM_001927605;XM_001927641;XM_001927646;XM_001927751;XM_001927766;XM_001927798;XM_001927869;XM_001927874;XM_001927967;XM_001928028;XM_001928076;XM_001928119;XM_001928136;XM_001928235;XM_001928281;XM_001928315;XM_001928360;XM_001928369;XM_001928382;XM_001928425;XM_001928435;XM_001928451;XM_001928459;XM_001928465;XM_001928559;XM_001928584;XM_001928689;XM_001928733;XM_001928747;XM_001928806;XM_001928863;XM_001928912;XM_001928965;XM_001928989;XM_001928996;XM_001929000;XM_001929110;XM_001929121;XM_001929140;XM_001929166;XM_001929339;XM_001929365;XM_001929551;XM_001929558;XM_001929629;XM_001929662;Z34931</Data></Cell>
   </Row>
   <Row ss:AutoFitHeight="0">
    <Cell><Data ss:Type="String">GO:0007423</Data></Cell>
    <Cell><Data ss:Type="String">sensory organ development</Data></Cell>
    <Cell><Data ss:Type="Number">76</Data></Cell>
    <Cell><Data ss:Type="Number">158</Data></Cell>
    <Cell><Data ss:Type="Number">1.46308193376167E-2</Data></Cell>
    <Cell><Data ss:Type="Number">0.951891172904057</Data></Cell>
    <Cell><Data ss:Type="String">AF488734;AJ585088;AK230712;AK231559;AK232090;AK232704;AK233094;AK233381;AK234415;AK234737;AK235181;AK235324;AK235674;AK236029;AK238517;AK239148;AK240383;AY349420;BE030555;BF702964;BI344478;BP440539;BP444082;BP463086;BX921882;BX922056;CF360282;CF363053;CJ004384;CJ009304;CJ024171;CK461477;CK464590;CN157450;CN162676;CX062029;DN118673;DN129019;DN133913;DY437778;EF396957;ES445194;EU753190;EW084533;EW508880;NM_001001264;NM_001038639;NM_001039745;NM_001099928;NM_213999;NM_214021;NM_214271;NM_214316;XM_001924249;XM_001924314;XM_001924386;XM_001924423;XM_001924471;XM_001924680;XM_001924875;XM_001924985;XM_001925318;XM_001925624;XM_001925706;XM_001925774;XM_001926147;XM_001926443;XM_001926828;XM_001927170;XM_001927392;XM_001927453;XM_001927670;XM_001927828;XM_001928148;XM_001928315;XM_001928932</Data></Cell>
   </Row>
   <Row ss:AutoFitHeight="0">
    <Cell><Data ss:Type="String">GO:0071900</Data></Cell>
    <Cell><Data ss:Type="String">regulation of protein serine/threonine kinase activity</Data></Cell>
    <Cell><Data ss:Type="Number">62</Data></Cell>
    <Cell><Data ss:Type="Number">126</Data></Cell>
    <Cell><Data ss:Type="Number">1.4743855159891E-2</Data></Cell>
    <Cell><Data ss:Type="Number">0.951891172904057</Data></Cell>
    <Cell><Data ss:Type="String">AB085746;AF339021;AJ585088;AK232146;AK232445;AK233340;AK235141;AK237557;AK238555;AK238988;AK239288;AY266366;BP444082;BP457791;BW969834;BW982295;BX667866;BX917211;BX921055;CF176994;CJ004384;CN162456;CR940253;CV874037;CV876087;DB792378;DB819077;DN106205;DN108202;DN110552;DN111554;DN115259;DY408814;EF486522;EF601160;EU113218;EW301128;EW572865;NM_001025223;NM_001044525;NM_001105286;NM_001114280;NM_001123204;NM_001128443;NM_001137636;NM_213851;NM_213882;NM_214020;NM_214194;NM_214269;NM_214316;NM_214438;X60317;XM_001924587;XM_001925740;XM_001925781;XM_001926907;XM_001927034;XM_001928083;XM_001928136;XM_001928360;XM_001929558</Data></Cell>
   </Row>
   <Row ss:AutoFitHeight="0" ss:StyleID="s62">
    <Cell><Data ss:Type="String">GO:0055002</Data></Cell>
    <Cell><Data ss:Type="String">striated muscle cell development</Data></Cell>
    <Cell><Data ss:Type="Number">31</Data></Cell>
    <Cell><Data ss:Type="Number">57</Data></Cell>
    <Cell><Data ss:Type="Number">1.47950158637197E-2</Data></Cell>
    <Cell><Data ss:Type="Number">0.951891172904057</Data></Cell>
    <Cell><Data ss:Type="String">AJ945191;AJ958333;AK232991;AK235280;AK235682;AK235820;AK237923;BM190547;BP444082;BQ601253;CF789102;CK454516;CN157450;DN101101;DY414220;EF486522;NM_001001534;NM_001012408;NM_001123091;NM_213855;NM_214128;NM_214201;XM_001924422;XM_001924428;XM_001924483;XM_001924656;XM_001925318;XM_001925828;XM_001926846;XM_001926912;XM_001928659</Data></Cell>
   </Row>
   <Row ss:AutoFitHeight="0">
    <Cell><Data ss:Type="String">GO:1901342</Data></Cell>
    <Cell><Data ss:Type="String">regulation of vasculature development</Data></Cell>
    <Cell><Data ss:Type="Number">46</Data></Cell>
    <Cell><Data ss:Type="Number">90</Data></Cell>
    <Cell><Data ss:Type="Number">1.49395926838222E-2</Data></Cell>
    <Cell><Data ss:Type="Number">0.951891172904057</Data></Cell>
    <Cell><Data ss:Type="String">AJ245446;AK233634;AK234732;AK235439;AK235674;AK236555;AK239335;AK239906;BG384575;BW982295;BX924091;CB469356;CK453456;CK454052;CK463582;DN102607;DT333000;DY410703;DY418643;DY420049;DY426757;EF396957;EU714326;EW054426;EW533784;EW578108;NM_001001264;NM_001001646;NM_001038644;NM_001097449;NM_213769;NM_213808;NM_213879;NM_213931;NM_214008;NM_214009;NM_214086;NM_214107;NM_214328;X60317;XM_001924754;XM_001925295;XM_001925740;XM_001925882;XM_001926034;XM_001928126</Data></Cell>
   </Row>
   <Row ss:AutoFitHeight="0" ss:StyleID="s62">
    <Cell><Data ss:Type="String">GO:0014902</Data></Cell>
    <Cell><Data ss:Type="String">myotube differentiation</Data></Cell>
    <Cell><Data ss:Type="Number">10</Data></Cell>
    <Cell><Data ss:Type="Number">14</Data></Cell>
    <Cell><Data ss:Type="Number">1.5272222858055301E-2</Data></Cell>
    <Cell><Data ss:Type="Number">0.951891172904057</Data></Cell>
    <Cell><Data ss:Type="String">AK235280;BX922056;DY414220;EW475154;NM_001001534;NM_001123091;NM_214128;NM_214201;XM_001925828;XM_001928425</Data></Cell>
   </Row>
   <Row ss:AutoFitHeight="0">
    <Cell><Data ss:Type="String">GO:0023052</Data></Cell>
    <Cell><Data ss:Type="String">signaling</Data></Cell>
    <Cell><Data ss:Type="Number">667</Data></Cell>
    <Cell><Data ss:Type="Number">1598</Data></Cell>
    <Cell><Data ss:Type="Number">1.54553519660345E-2</Data></Cell>
    <Cell><Data ss:Type="Number">0.951891172904057</Data></Cell>
    <Cell><Data ss:Type="String">AB085746;AB112778;AB271920;AB271938;AF210153;AF319661;AF348424;AF488734;AJ005798;AJ238156;AJ245446;AJ245447;AJ585088;AJ659348;AJ941096;AJ943712;AJ945191;AJ947155;AJ953665;AJ954648;AJ954656;AJ960780;AJ961407;AJ961877;AK230522;AK230672;AK230683;AK230711;AK230926;AK230928;AK231018;AK231027;AK231079;AK231240;AK231281;AK231319;AK231346;AK231425;AK231460;AK231681;AK231754;AK231780;AK231781;AK232057;AK232090;AK232146;AK232202;AK232207;AK232285;AK232320;AK232323;AK232443;AK232477;AK232486;AK232598;AK232671;AK232704;AK232799;AK232807;AK232825;AK232846;AK232994;AK233004;AK233020;AK233065;AK233176;AK233195;AK233223;AK233259;AK233317;AK233404;AK233501;AK233618;AK233634;AK233673;AK233822;AK233853;AK233872;AK233960;AK234119;AK234184;AK234190;AK234202;AK234367;AK234421;AK234440;AK234462;AK234511;AK234514;AK234576;AK234737;AK234739;AK234817;AK234866;AK234867;AK234898;AK234908;AK235040;AK235071;AK235116;AK235171;AK235227;AK235261;AK235280;AK235308;AK235424;AK235439;AK235477;AK235557;AK235674;AK235707;AK235932;AK235949;AK236029;AK236090;AK236103;AK236135;AK236339;AK236415;AK236419;AK236461;AK236546;AK236647;AK236971;AK236973;AK237008;AK237169;AK237176;AK237184;AK237308;AK237368;AK237480;AK237508;AK237509;AK237536;AK237582;AK237662;AK237693;AK237736;AK237738;AK237750;AK237832;AK238056;AK238072;AK238331;AK238342;AK238379;AK238384;AK238536;AK238549;AK238776;AK238814;AK239010;AK239148;AK239264;AK239283;AK239292;AK239302;AK239534;AK239551;AK239624;AK239734;AK239906;AK240010;AK240042;AK240222;AK240232;AK240376;AK240383;AK240568;AK240593;AY550071;AY553922;AY609393;AY609398;AY609436;AY609460;AY609491;AY609553;AY609599;AY609666;AY609732;AY609823;AY609836;AY609871;AY609952;AY610090;AY610105;BE014034;BF079723;BF191498;BF701960;BF703309;BI182326;BI182926;BI183297;BI183690;BI184695;BI344478;BM484689;BP146353;BP158001;BP164880;BP169578;BP171098;BP173113;BP173216;BP173564;BP445629;BP446680;BP458995;BP997908;BP999726;BQ604024;BW959521;BW978825;BW983456;BX665088;BX667866;BX669579;BX672058;BX673499;BX673719;BX673999;BX674332;BX674519;BX914539;BX915253;BX915359;BX915413;BX915601;BX915939;BX916589;BX916864;BX916975;BX917211;BX918487;BX918693;BX918905;BX919078;BX921055;BX921238;BX921386;BX922056;BX923253;BX923729;BX924091;BX924197;BX924789;BX924862;CB097303;CB288239;CB469356;CB472237;CB480775;CF176295;CF176767;CF176929;CF794609;CJ004384;CJ013936;CJ016812;CJ024171;CJ025949;CJ026585;CK452019;CK453456;CK454052;CK454137;CK454516;CK454672;CK458382;CK458744;CK462131;CK463582;CK464608;CK464888;CK465604;CK465810;CK466444;CK467132;CK468010;CN155185;CN155827;CN156329;CN156590;CN156877;CN157450;CN158512;CN158744;CN161083;CN161830;CN162261;CN162343;CN162456;CN162765;CN162797;CN163945;CV868752;CV870149;CV871892;CV874987;CX062029;CX062846;CX063488;CX063988;DB785176;DB785654;DB786409;DB787510;DB788259;DB788339;DB788903;DB788985;DB789579;DB789826;DB791673;DB791674;DB792378;DB793691;DB794254;DB796322;DB796584;DB805656;DB808425;DB817174;DB818004;DB819077;DN101101;DN102252;DN102466;DN107146;DN107192;DN107796;DN108323;DN108420;DN108521;DN110552;DN111532;DN111671;DN111724;DN111725;DN112636;DN116724;DN117946;DN120008;DN120205;DN120726;DN121268;DN122726;DN124036;DN126662;DN128552;DT322625;DT325898;DT328931;DT330779;DV226293;DV936746;DY405529;DY408532;DY411583;DY412159;DY417860;DY418643;DY419294;DY419952;DY420049;DY424735;DY425174;DY428201;DY428570;DY431264;DY437561;DY437778;EF177492;EF396957;EF486522;EF601160;EH006329;EH009254;ES445194;EU113218;EU714326;EU753190;EU839645;EV949314;EV973372;EV986145;EW054330;EW054426;EW082459;EW095139;EW101083;EW140294;EW150727;EW195854;EW266525;EW279136;EW334411;EW381469;EW382568;EW423102;EW478478;EW493976;EW506245;EW507059;EW572865;EW578058;EW578108;EW608664;EX654856;NM_001001265;NM_001001618;NM_001001621;NM_001001622;NM_001008481;NM_001012298;NM_001012408;NM_001018032;NM_001018033;NM_001024587;NM_001030534;NM_001031775;NM_001033011;NM_001037964;NM_001038002;NM_001038008;NM_001038639;NM_001039745;NM_001039748;NM_001044525;NM_001044526;NM_001044537;NM_001044549;NM_001044574;NM_001044598;NM_001044603;NM_001044608;NM_001044614;NM_001044624;NM_001048188;NM_001078685;NM_001083932;NM_001097413;NM_001097423;NM_001097434;NM_001097438;NM_001097506;NM_001098585;NM_001098600;NM_001099923;NM_001099929;NM_001100191;NM_001105286;NM_001105291;NM_001105294;NM_001109947;NM_001112679;NM_001112690;NM_001112691;NM_001113288;NM_001114271;NM_001114280;NM_001123131;NM_001123144;NM_001123145;NM_001123147;NM_001123159;NM_001123203;NM_001128443;NM_001129952;NM_001129963;NM_001130018;NM_001130531;NM_001134354;NM_001137627;NM_001137631;NM_001137636;NM_001142666;NM_001142669;NM_213736;NM_213738;NM_213761;NM_213762;NM_213769;NM_213786;NM_213804;NM_213808;NM_213817;NM_213823;NM_213825;NM_213839;NM_213846;NM_213851;NM_213855;NM_213882;NM_213908;NM_213925;NM_213958;NM_213959;NM_213964;NM_213967;NM_213968;NM_213986;NM_213993;NM_213999;NM_214002;NM_214021;NM_214036;NM_214052;NM_214085;NM_214086;NM_214095;NM_214105;NM_214128;NM_214157;NM_214173;NM_214194;NM_214199;NM_214201;NM_214229;NM_214234;NM_214269;NM_214271;NM_214272;NM_214292;NM_214303;NM_214317;NM_214332;NM_214341;NM_214346;NM_214354;NM_214372;NM_214379;NM_214387;NM_214438;NM_214445;S80644;X16951;X60317;X95847;XM_001924028;XM_001924179;XM_001924199;XM_001924249;XM_001924271;XM_001924386;XM_001924387;XM_001924399;XM_001924481;XM_001924505;XM_001924512;XM_001924586;XM_001924676;XM_001924730;XM_001924780;XM_001924862;XM_001924915;XM_001924967;XM_001925017;XM_001925076;XM_001925079;XM_001925252;XM_001925262;XM_001925291;XM_001925295;XM_001925318;XM_001925322;XM_001925330;XM_001925341;XM_001925372;XM_001925465;XM_001925555;XM_001925637;XM_001925640;XM_001925693;XM_001925740;XM_001925754;XM_001925774;XM_001925781;XM_001925794;XM_001925985;XM_001926029;XM_001926034;XM_001926085;XM_001926119;XM_001926207;XM_001926212;XM_001926262;XM_001926275;XM_001926399;XM_001926410;XM_001926529;XM_001926634;XM_001926762;XM_001926777;XM_001926828;XM_001926886;XM_001926907;XM_001926955;XM_001927002;XM_001927057;XM_001927105;XM_001927170;XM_001927189;XM_001927199;XM_001927204;XM_001927228;XM_001927295;XM_001927424;XM_001927435;XM_001927439;XM_001927453;XM_001927456;XM_001927469;XM_001927541;XM_001927546;XM_001927556;XM_001927605;XM_001927641;XM_001927646;XM_001927751;XM_001927766;XM_001927798;XM_001927869;XM_001927874;XM_001927967;XM_001928028;XM_001928076;XM_001928119;XM_001928136;XM_001928235;XM_001928281;XM_001928315;XM_001928360;XM_001928369;XM_001928382;XM_001928425;XM_001928435;XM_001928451;XM_001928459;XM_001928465;XM_001928559;XM_001928584;XM_001928689;XM_001928733;XM_001928747;XM_001928806;XM_001928863;XM_001928912;XM_001928965;XM_001928989;XM_001928996;XM_001929000;XM_001929110;XM_001929121;XM_001929140;XM_001929166;XM_001929339;XM_001929365;XM_001929551;XM_001929558;XM_001929629;XM_001929662;XM_001929666;Z34931</Data></Cell>
   </Row>
   <Row ss:AutoFitHeight="0">
    <Cell><Data ss:Type="String">GO:0044700</Data></Cell>
    <Cell><Data ss:Type="String">single organism signaling</Data></Cell>
    <Cell><Data ss:Type="Number">667</Data></Cell>
    <Cell><Data ss:Type="Number">1598</Data></Cell>
    <Cell><Data ss:Type="Number">1.54553519660345E-2</Data></Cell>
    <Cell><Data ss:Type="Number">0.951891172904057</Data></Cell>
    <Cell><Data ss:Type="String">AB085746;AB112778;AB271920;AB271938;AF210153;AF319661;AF348424;AF488734;AJ005798;AJ238156;AJ245446;AJ245447;AJ585088;AJ659348;AJ941096;AJ943712;AJ945191;AJ947155;AJ953665;AJ954648;AJ954656;AJ960780;AJ961407;AJ961877;AK230522;AK230672;AK230683;AK230711;AK230926;AK230928;AK231018;AK231027;AK231079;AK231240;AK231281;AK231319;AK231346;AK231425;AK231460;AK231681;AK231754;AK231780;AK231781;AK232057;AK232090;AK232146;AK232202;AK232207;AK232285;AK232320;AK232323;AK232443;AK232477;AK232486;AK232598;AK232671;AK232704;AK232799;AK232807;AK232825;AK232846;AK232994;AK233004;AK233020;AK233065;AK233176;AK233195;AK233223;AK233259;AK233317;AK233404;AK233501;AK233618;AK233634;AK233673;AK233822;AK233853;AK233872;AK233960;AK234119;AK234184;AK234190;AK234202;AK234367;AK234421;AK234440;AK234462;AK234511;AK234514;AK234576;AK234737;AK234739;AK234817;AK234866;AK234867;AK234898;AK234908;AK235040;AK235071;AK235116;AK235171;AK235227;AK235261;AK235280;AK235308;AK235424;AK235439;AK235477;AK235557;AK235674;AK235707;AK235932;AK235949;AK236029;AK236090;AK236103;AK236135;AK236339;AK236415;AK236419;AK236461;AK236546;AK236647;AK236971;AK236973;AK237008;AK237169;AK237176;AK237184;AK237308;AK237368;AK237480;AK237508;AK237509;AK237536;AK237582;AK237662;AK237693;AK237736;AK237738;AK237750;AK237832;AK238056;AK238072;AK238331;AK238342;AK238379;AK238384;AK238536;AK238549;AK238776;AK238814;AK239010;AK239148;AK239264;AK239283;AK239292;AK239302;AK239534;AK239551;AK239624;AK239734;AK239906;AK240010;AK240042;AK240222;AK240232;AK240376;AK240383;AK240568;AK240593;AY550071;AY553922;AY609393;AY609398;AY609436;AY609460;AY609491;AY609553;AY609599;AY609666;AY609732;AY609823;AY609836;AY609871;AY609952;AY610090;AY610105;BE014034;BF079723;BF191498;BF701960;BF703309;BI182326;BI182926;BI183297;BI183690;BI184695;BI344478;BM484689;BP146353;BP158001;BP164880;BP169578;BP171098;BP173113;BP173216;BP173564;BP445629;BP446680;BP458995;BP997908;BP999726;BQ604024;BW959521;BW978825;BW983456;BX665088;BX667866;BX669579;BX672058;BX673499;BX673719;BX673999;BX674332;BX674519;BX914539;BX915253;BX915359;BX915413;BX915601;BX915939;BX916589;BX916864;BX916975;BX917211;BX918487;BX918693;BX918905;BX919078;BX921055;BX921238;BX921386;BX922056;BX923253;BX923729;BX924091;BX924197;BX924789;BX924862;CB097303;CB288239;CB469356;CB472237;CB480775;CF176295;CF176767;CF176929;CF794609;CJ004384;CJ013936;CJ016812;CJ024171;CJ025949;CJ026585;CK452019;CK453456;CK454052;CK454137;CK454516;CK454672;CK458382;CK458744;CK462131;CK463582;CK464608;CK464888;CK465604;CK465810;CK466444;CK467132;CK468010;CN155185;CN155827;CN156329;CN156590;CN156877;CN157450;CN158512;CN158744;CN161083;CN161830;CN162261;CN162343;CN162456;CN162765;CN162797;CN163945;CV868752;CV870149;CV871892;CV874987;CX062029;CX062846;CX063488;CX063988;DB785176;DB785654;DB786409;DB787510;DB788259;DB788339;DB788903;DB788985;DB789579;DB789826;DB791673;DB791674;DB792378;DB793691;DB794254;DB796322;DB796584;DB805656;DB808425;DB817174;DB818004;DB819077;DN101101;DN102252;DN102466;DN107146;DN107192;DN107796;DN108323;DN108420;DN108521;DN110552;DN111532;DN111671;DN111724;DN111725;DN112636;DN116724;DN117946;DN120008;DN120205;DN120726;DN121268;DN122726;DN124036;DN126662;DN128552;DT322625;DT325898;DT328931;DT330779;DV226293;DV936746;DY405529;DY408532;DY411583;DY412159;DY417860;DY418643;DY419294;DY419952;DY420049;DY424735;DY425174;DY428201;DY428570;DY431264;DY437561;DY437778;EF177492;EF396957;EF486522;EF601160;EH006329;EH009254;ES445194;EU113218;EU714326;EU753190;EU839645;EV949314;EV973372;EV986145;EW054330;EW054426;EW082459;EW095139;EW101083;EW140294;EW150727;EW195854;EW266525;EW279136;EW334411;EW381469;EW382568;EW423102;EW478478;EW493976;EW506245;EW507059;EW572865;EW578058;EW578108;EW608664;EX654856;NM_001001265;NM_001001618;NM_001001621;NM_001001622;NM_001008481;NM_001012298;NM_001012408;NM_001018032;NM_001018033;NM_001024587;NM_001030534;NM_001031775;NM_001033011;NM_001037964;NM_001038002;NM_001038008;NM_001038639;NM_001039745;NM_001039748;NM_001044525;NM_001044526;NM_001044537;NM_001044549;NM_001044574;NM_001044598;NM_001044603;NM_001044608;NM_001044614;NM_001044624;NM_001048188;NM_001078685;NM_001083932;NM_001097413;NM_001097423;NM_001097434;NM_001097438;NM_001097506;NM_001098585;NM_001098600;NM_001099923;NM_001099929;NM_001100191;NM_001105286;NM_001105291;NM_001105294;NM_001109947;NM_001112679;NM_001112690;NM_001112691;NM_001113288;NM_001114271;NM_001114280;NM_001123131;NM_001123144;NM_001123145;NM_001123147;NM_001123159;NM_001123203;NM_001128443;NM_001129952;NM_001129963;NM_001130018;NM_001130531;NM_001134354;NM_001137627;NM_001137631;NM_001137636;NM_001142666;NM_001142669;NM_213736;NM_213738;NM_213761;NM_213762;NM_213769;NM_213786;NM_213804;NM_213808;NM_213817;NM_213823;NM_213825;NM_213839;NM_213846;NM_213851;NM_213855;NM_213882;NM_213908;NM_213925;NM_213958;NM_213959;NM_213964;NM_213967;NM_213968;NM_213986;NM_213993;NM_213999;NM_214002;NM_214021;NM_214036;NM_214052;NM_214085;NM_214086;NM_214095;NM_214105;NM_214128;NM_214157;NM_214173;NM_214194;NM_214199;NM_214201;NM_214229;NM_214234;NM_214269;NM_214271;NM_214272;NM_214292;NM_214303;NM_214317;NM_214332;NM_214341;NM_214346;NM_214354;NM_214372;NM_214379;NM_214387;NM_214438;NM_214445;S80644;X16951;X60317;X95847;XM_001924028;XM_001924179;XM_001924199;XM_001924249;XM_001924271;XM_001924386;XM_001924387;XM_001924399;XM_001924481;XM_001924505;XM_001924512;XM_001924586;XM_001924676;XM_001924730;XM_001924780;XM_001924862;XM_001924915;XM_001924967;XM_001925017;XM_001925076;XM_001925079;XM_001925252;XM_001925262;XM_001925291;XM_001925295;XM_001925318;XM_001925322;XM_001925330;XM_001925341;XM_001925372;XM_001925465;XM_001925555;XM_001925637;XM_001925640;XM_001925693;XM_001925740;XM_001925754;XM_001925774;XM_001925781;XM_001925794;XM_001925985;XM_001926029;XM_001926034;XM_001926085;XM_001926119;XM_001926207;XM_001926212;XM_001926262;XM_001926275;XM_001926399;XM_001926410;XM_001926529;XM_001926634;XM_001926762;XM_001926777;XM_001926828;XM_001926886;XM_001926907;XM_001926955;XM_001927002;XM_001927057;XM_001927105;XM_001927170;XM_001927189;XM_001927199;XM_001927204;XM_001927228;XM_001927295;XM_001927424;XM_001927435;XM_001927439;XM_001927453;XM_001927456;XM_001927469;XM_001927541;XM_001927546;XM_001927556;XM_001927605;XM_001927641;XM_001927646;XM_001927751;XM_001927766;XM_001927798;XM_001927869;XM_001927874;XM_001927967;XM_001928028;XM_001928076;XM_001928119;XM_001928136;XM_001928235;XM_001928281;XM_001928315;XM_001928360;XM_001928369;XM_001928382;XM_001928425;XM_001928435;XM_001928451;XM_001928459;XM_001928465;XM_001928559;XM_001928584;XM_001928689;XM_001928733;XM_001928747;XM_001928806;XM_001928863;XM_001928912;XM_001928965;XM_001928989;XM_001928996;XM_001929000;XM_001929110;XM_001929121;XM_001929140;XM_001929166;XM_001929339;XM_001929365;XM_001929551;XM_001929558;XM_001929629;XM_001929662;XM_001929666;Z34931</Data></Cell>
   </Row>
   <Row ss:AutoFitHeight="0">
    <Cell><Data ss:Type="String">GO:0009306</Data></Cell>
    <Cell><Data ss:Type="String">protein secretion</Data></Cell>
    <Cell><Data ss:Type="Number">21</Data></Cell>
    <Cell><Data ss:Type="Number">36</Data></Cell>
    <Cell><Data ss:Type="Number">1.60518585499697E-2</Data></Cell>
    <Cell><Data ss:Type="Number">0.951891172904057</Data></Cell>
    <Cell><Data ss:Type="String">AJ947969;AK231027;AK232090;AK236895;AK239302;BP146353;CF176929;CJ021801;CK464590;CN161888;CN166899;CV872537;EW317301;NM_001005350;NM_213964;NM_213993;NM_214173;XM_001925754;XM_001927869;XM_001927875;XM_001929223</Data></Cell>
   </Row>
   <Row ss:AutoFitHeight="0">
    <Cell><Data ss:Type="String">GO:0038034</Data></Cell>
    <Cell><Data ss:Type="String">signal transduction in absence of ligand</Data></Cell>
    <Cell><Data ss:Type="Number">21</Data></Cell>
    <Cell><Data ss:Type="Number">36</Data></Cell>
    <Cell><Data ss:Type="Number">1.60518585499697E-2</Data></Cell>
    <Cell><Data ss:Type="Number">0.951891172904057</Data></Cell>
    <Cell><Data ss:Type="String">AK232320;AK233404;AK234184;AK235308;AK235557;AK236415;BP446680;BX917211;CJ024171;DV936746;NM_001044549;NM_001083932;NM_001128443;NM_213839;NM_214269;XM_001924249;XM_001927105;XM_001927469;XM_001927646;XM_001929000;Z34931</Data></Cell>
   </Row>
   <Row ss:AutoFitHeight="0">
    <Cell><Data ss:Type="String">GO:0009064</Data></Cell>
    <Cell><Data ss:Type="String">glutamine family amino acid metabolic process</Data></Cell>
    <Cell><Data ss:Type="Number">20</Data></Cell>
    <Cell><Data ss:Type="Number">34</Data></Cell>
    <Cell><Data ss:Type="Number">1.65576650481618E-2</Data></Cell>
    <Cell><Data ss:Type="Number">0.951891172904057</Data></Cell>
    <Cell><Data ss:Type="String">AK230515;AK231079;AK231193;AK231562;AK231755;AK232655;AK235171;AY609529;BW982089;BX673891;BX674366;DN106820;EW080482;NM_001123162;NM_213927;NM_213928;NM_214030;S80644;XM_001925061;XM_001928679</Data></Cell>
   </Row>
   <Row ss:AutoFitHeight="0">
    <Cell><Data ss:Type="String">GO:0032879</Data></Cell>
    <Cell><Data ss:Type="String">regulation of localization</Data></Cell>
    <Cell><Data ss:Type="Number">333</Data></Cell>
    <Cell><Data ss:Type="Number">775</Data></Cell>
    <Cell><Data ss:Type="Number">1.65672583555781E-2</Data></Cell>
    <Cell><Data ss:Type="Number">0.951891172904057</Data></Cell>
    <Cell><Data ss:Type="String">AB112778;AB271938;AF093592;AF210153;AF319661;AJ005798;AJ245446;AJ245447;AJ944335;AJ947969;AJ952766;AJ954656;AJ960498;AJ960780;AK230593;AK230657;AK230681;AK230711;AK231027;AK231240;AK231341;AK231425;AK231559;AK231729;AK231856;AK232136;AK232285;AK232381;AK232430;AK232445;AK232477;AK232671;AK232704;AK233259;AK233329;AK233389;AK233634;AK234108;AK234333;AK234415;AK234462;AK234511;AK234524;AK234732;AK234866;AK235052;AK235292;AK235424;AK235439;AK235557;AK235634;AK235649;AK235695;AK235734;AK235932;AK236029;AK236052;AK236461;AK236534;AK236546;AK236555;AK236601;AK236971;AK237047;AK237308;AK237334;AK237480;AK237509;AK237557;AK237693;AK237736;AK237984;AK238355;AK238384;AK239008;AK239010;AK239291;AK239624;AK239693;AK239906;AK239935;AK240222;AK240289;AK240390;AK240511;AK240593;AU295984;AY493571;AY553922;AY609398;AY609491;AY609599;AY609726;AY610106;BE030555;BF703309;BI181520;BI182326;BI184879;BI360835;BM484689;BP142609;BP172842;BP441597;BP444082;BP463105;BW969834;BW978477;BW979212;BW983968;BX668548;BX673499;BX915870;BX915939;BX916864;BX917211;BX918881;BX921055;BX921660;BX922329;BX923253;BX923548;BX923729;BX924091;BX924862;BX926439;CB469356;CF787486;CK449842;CK452760;CK454516;CK454992;CK458196;CK459828;CK462131;CK463582;CK464590;CN154690;CN156329;CN156410;CN156631;CN158744;CN161888;CV868318;CV868752;CV871486;CV874987;CV876087;CX063988;DB784173;DB788985;DB791198;DB792378;DB808390;DB819077;DN101854;DN102235;DN102252;DN102607;DN102948;DN105634;DN108202;DN108420;DN109023;DN111725;DN114524;DN116724;DN120008;DN121084;DN124163;DN129019;DN133102;DQ144455;DT320053;DT324726;DT325991;DT326181;DT330779;DV227519;DY410703;DY416890;DY419294;DY419695;DY426757;EF109892;EF396957;EF601160;EU113218;EU714326;EU753190;EU839645;EW054426;EW080382;EW080482;EW088403;EW301128;EW307515;EW317301;EW423102;EW507059;EW533784;EX655141;NM_001001265;NM_001001534;NM_001001618;NM_001001621;NM_001001622;NM_001001646;NM_001001864;NM_001009578;NM_001012408;NM_001033011;NM_001037145;NM_001038002;NM_001038008;NM_001038639;NM_001038644;NM_001038694;NM_001044526;NM_001044553;NM_001044574;NM_001044603;NM_001083932;NM_001097434;NM_001098600;NM_001105294;NM_001112696;NM_001123135;NM_001128443;NM_001130018;NM_001130531;NM_001130974;NM_001137627;NM_001139470;NM_001139474;NM_213761;NM_213804;NM_213808;NM_213817;NM_213844;NM_213879;NM_213882;NM_213931;NM_213959;NM_213967;NM_213982;NM_213986;NM_214002;NM_214009;NM_214020;NM_214021;NM_214031;NM_214086;NM_214104;NM_214128;NM_214139;NM_214157;NM_214186;NM_214234;NM_214239;NM_214271;NM_214272;NM_214331;NM_214332;NM_214379;NM_214438;NM_214445;X60317;X95847;XM_001924240;XM_001924244;XM_001924300;XM_001924364;XM_001924394;XM_001924519;XM_001924565;XM_001924730;XM_001924754;XM_001924780;XM_001924862;XM_001924870;XM_001925076;XM_001925252;XM_001925344;XM_001925372;XM_001925424;XM_001925714;XM_001925740;XM_001925754;XM_001925774;XM_001925781;XM_001925844;XM_001925882;XM_001925996;XM_001926034;XM_001926063;XM_001926092;XM_001926438;XM_001926594;XM_001926651;XM_001926886;XM_001926907;XM_001926955;XM_001927177;XM_001927228;XM_001927272;XM_001927365;XM_001927745;XM_001927869;XM_001927918;XM_001928076;XM_001928136;XM_001928182;XM_001928315;XM_001928360;XM_001928382;XM_001928459;XM_001928670;XM_001928771;XM_001928799;XM_001928874;XM_001928912;XM_001928932;XM_001928952;XM_001928960;XM_001928966;XM_001929031;XM_001929166;XM_001929226;XM_001929270;XM_001929365;XM_001929551;XM_001929558</Data></Cell>
   </Row>
   <Row ss:AutoFitHeight="0">
    <Cell><Data ss:Type="String">GO:0044706</Data></Cell>
    <Cell><Data ss:Type="String">multi-multicellular organism process</Data></Cell>
    <Cell><Data ss:Type="Number">11</Data></Cell>
    <Cell><Data ss:Type="Number">16</Data></Cell>
    <Cell><Data ss:Type="Number">1.6567617563032801E-2</Data></Cell>
    <Cell><Data ss:Type="Number">0.951891172904057</Data></Cell>
    <Cell><Data ss:Type="String">AF303657;AJ005798;DB819077;DQ144455;DT325217;NM_001008481;NM_001038694;XM_001925774;XM_001926693;XM_001928136;XM_001928465</Data></Cell>
   </Row>
   <Row ss:AutoFitHeight="0">
    <Cell><Data ss:Type="String">GO:0040017</Data></Cell>
    <Cell><Data ss:Type="String">positive regulation of locomotion</Data></Cell>
    <Cell><Data ss:Type="Number">44</Data></Cell>
    <Cell><Data ss:Type="Number">86</Data></Cell>
    <Cell><Data ss:Type="Number">1.66914006275053E-2</Data></Cell>
    <Cell><Data ss:Type="Number">0.951891172904057</Data></Cell>
    <Cell><Data ss:Type="String">AB112778;AJ245446;AJ245447;AK231559;AK233634;AK234462;AK235439;AK235734;AK236555;AK236971;AK237557;AK237693;AK239010;AK239693;AK239906;AY553922;AY610106;BM484689;BP463105;BX916864;BX917211;CB469356;CK463582;CK464590;CN158969;DN102607;DN108202;EU113218;EU714326;EW054426;EW507059;EW533784;NM_001001621;NM_001038008;NM_001038644;NM_001130531;NM_213751;NM_213959;NM_214271;XM_001924519;XM_001924754;XM_001925781;XM_001928382;XM_001929551</Data></Cell>
   </Row>
   <Row ss:AutoFitHeight="0">
    <Cell><Data ss:Type="String">GO:0030203</Data></Cell>
    <Cell><Data ss:Type="String">glycosaminoglycan metabolic process</Data></Cell>
    <Cell><Data ss:Type="Number">19</Data></Cell>
    <Cell><Data ss:Type="Number">32</Data></Cell>
    <Cell><Data ss:Type="Number">1.7027730239509601E-2</Data></Cell>
    <Cell><Data ss:Type="Number">0.951891172904057</Data></Cell>
    <Cell><Data ss:Type="String">AF159382;AK233894;AK235312;AK235784;AK236461;AK238516;AK239779;BF599308;BP162724;BW959521;BX917211;BX922607;NM_001001537;NM_001003663;NM_213738;NM_213903;NM_213959;NM_214439;XM_001924199</Data></Cell>
   </Row>
   <Row ss:AutoFitHeight="0">
    <Cell><Data ss:Type="String">GO:0050663</Data></Cell>
    <Cell><Data ss:Type="String">cytokine secretion</Data></Cell>
    <Cell><Data ss:Type="Number">6</Data></Cell>
    <Cell><Data ss:Type="Number">7</Data></Cell>
    <Cell><Data ss:Type="Number">1.7131836470252099E-2</Data></Cell>
    <Cell><Data ss:Type="Number">0.951891172904057</Data></Cell>
    <Cell><Data ss:Type="String">AK232090;CJ021801;CN161888;NM_213993;XM_001927875;XM_001929223</Data></Cell>
   </Row>
   <Row ss:AutoFitHeight="0">
    <Cell><Data ss:Type="String">GO:0019217</Data></Cell>
    <Cell><Data ss:Type="String">regulation of fatty acid metabolic process</Data></Cell>
    <Cell><Data ss:Type="Number">12</Data></Cell>
    <Cell><Data ss:Type="Number">18</Data></Cell>
    <Cell><Data ss:Type="Number">1.74205838516403E-2</Data></Cell>
    <Cell><Data ss:Type="Number">0.951891172904057</Data></Cell>
    <Cell><Data ss:Type="String">AK231346;AK232486;AK233308;EF601160;EW266525;NM_001037145;NM_001044526;NM_213897;NM_214062;NM_214379;XM_001927439;XM_001929270</Data></Cell>
   </Row>
   <Row ss:AutoFitHeight="0">
    <Cell><Data ss:Type="String">GO:0008593</Data></Cell>
    <Cell><Data ss:Type="String">regulation of Notch signaling pathway</Data></Cell>
    <Cell><Data ss:Type="Number">14</Data></Cell>
    <Cell><Data ss:Type="Number">22</Data></Cell>
    <Cell><Data ss:Type="Number">1.8162176048736999E-2</Data></Cell>
    <Cell><Data ss:Type="Number">0.951891172904057</Data></Cell>
    <Cell><Data ss:Type="String">AK237312;AK238839;AK239734;AY609599;BP997867;BX925794;EW088403;NM_001048187;NM_213879;XM_001924249;XM_001924277;XM_001926877;XM_001926912;XM_001929334</Data></Cell>
   </Row>
   <Row ss:AutoFitHeight="0">
    <Cell><Data ss:Type="String">GO:0010771</Data></Cell>
    <Cell><Data ss:Type="String">negative regulation of cell morphogenesis involved in differentiation</Data></Cell>
    <Cell><Data ss:Type="Number">15</Data></Cell>
    <Cell><Data ss:Type="Number">24</Data></Cell>
    <Cell><Data ss:Type="Number">1.8188814562449699E-2</Data></Cell>
    <Cell><Data ss:Type="Number">0.951891172904057</Data></Cell>
    <Cell><Data ss:Type="String">AK231425;AK232146;AK240222;BI344478;BX674924;CV868752;DB819077;DY406549;DY426607;EW155747;NM_001128443;NM_001129963;NM_214128;XM_001928076;XM_001928136</Data></Cell>
   </Row>
   <Row ss:AutoFitHeight="0">
    <Cell><Data ss:Type="String">GO:0010883</Data></Cell>
    <Cell><Data ss:Type="String">regulation of lipid storage</Data></Cell>
    <Cell><Data ss:Type="Number">15</Data></Cell>
    <Cell><Data ss:Type="Number">24</Data></Cell>
    <Cell><Data ss:Type="Number">1.8188814562449699E-2</Data></Cell>
    <Cell><Data ss:Type="Number">0.951891172904057</Data></Cell>
    <Cell><Data ss:Type="String">AK236546;AY493571;AY609599;CK454992;CN154690;DN101854;NM_001044526;NM_001083932;NM_001112696;NM_001123135;NM_213844;NM_213967;NM_214009;NM_214379;XM_001929270</Data></Cell>
   </Row>
   <Row ss:AutoFitHeight="0">
    <Cell><Data ss:Type="String">GO:0032501</Data></Cell>
    <Cell><Data ss:Type="String">multicellular organismal process</Data></Cell>
    <Cell><Data ss:Type="Number">1009</Data></Cell>
    <Cell><Data ss:Type="Number">2456</Data></Cell>
    <Cell><Data ss:Type="Number">1.8490046404062401E-2</Data></Cell>
    <Cell><Data ss:Type="Number">0.951891172904057</Data></Cell>
    <Cell><Data ss:Type="String">AB237776;AB271958;AB280952;AF303657;AF348424;AF488734;AJ005798;AJ238156;AJ245446;AJ245447;AJ309014;AJ585088;AJ658722;AJ659348;AJ680023;AJ940950;AJ941096;AJ943712;AJ943764;AJ945191;AJ947969;AJ952766;AJ954648;AJ955311;AJ960780;AJ960909;AJ960986;AJ961407;AJ961877;AK230485;AK230515;AK230522;AK230539;AK230593;AK230602;AK230645;AK230672;AK230701;AK230711;AK230712;AK230727;AK230836;AK230886;AK230926;AK230949;AK230960;AK231003;AK231027;AK231079;AK231090;AK231148;AK231240;AK231257;AK231359;AK231425;AK231444;AK231559;AK231754;AK231760;AK231780;AK231810;AK231831;AK231886;AK231900;AK232072;AK232090;AK232146;AK232204;AK232207;AK232320;AK232354;AK232381;AK232389;AK232445;AK232477;AK232605;AK232671;AK232672;AK232704;AK232826;AK232892;AK232991;AK232994;AK233016;AK233020;AK233065;AK233089;AK233094;AK233151;AK233223;AK233259;AK233267;AK233308;AK233317;AK233353;AK233381;AK233450;AK233489;AK233501;AK233502;AK233505;AK233607;AK233650;AK233872;AK233887;AK233939;AK234098;AK234158;AK234167;AK234179;AK234190;AK234202;AK234277;AK234298;AK234333;AK234367;AK234415;AK234421;AK234514;AK234534;AK234713;AK234731;AK234737;AK234817;AK234844;AK234885;AK234912;AK234944;AK234955;AK235071;AK235087;AK235141;AK235181;AK235232;AK235280;AK235298;AK235312;AK235324;AK235340;AK235347;AK235417;AK235424;AK235433;AK235472;AK235554;AK235557;AK235621;AK235674;AK235682;AK235707;AK235734;AK235769;AK235857;AK235932;AK235974;AK235991;AK236029;AK236103;AK236135;AK236160;AK236241;AK236263;AK236415;AK236461;AK236492;AK236534;AK236546;AK236608;AK236647;AK236760;AK236776;AK236895;AK236971;AK236973;AK237047;AK237068;AK237184;AK237280;AK237368;AK237480;AK237548;AK237557;AK237582;AK237662;AK237693;AK237736;AK237777;AK237832;AK237928;AK237944;AK238027;AK238171;AK238331;AK238379;AK238429;AK238517;AK238549;AK238652;AK238658;AK238674;AK238708;AK238727;AK238776;AK238782;AK238800;AK238949;AK238957;AK238988;AK239010;AK239076;AK239148;AK239172;AK239288;AK239291;AK239302;AK239398;AK239436;AK239610;AK239624;AK239693;AK239734;AK239751;AK239906;AK240010;AK240042;AK240222;AK240232;AK240262;AK240379;AK240383;AK240390;AK240568;AM503091;AU295984;AU296347;AY266366;AY349420;AY550071;AY550076;AY553922;AY609398;AY609410;AY609460;AY609461;AY609491;AY609641;AY609656;AY609726;AY609735;AY609823;AY609843;AY610106;AY610163;AY610165;AY610166;AY610453;AY610478;BE030555;BE031068;BE233793;BF079723;BF191498;BF702964;BG834243;BI181277;BI181520;BI182326;BI182881;BI183297;BI183690;BI184481;BI184695;BI184879;BI185477;BI233982;BI338435;BI338624;BI344478;BI400759;BM190192;BM190547;BM484689;BP143486;BP143963;BP146353;BP162794;BP165711;BP167512;BP169742;BP169832;BP172842;BP173216;BP173564;BP438382;BP440539;BP443292;BP444082;BP445629;BP446680;BP448255;BP458995;BP463086;BP997908;BP999726;BQ601253;BQ602514;BQ604024;BW956354;BW959521;BW969834;BW972635;BW974223;BW978477;BW978825;BW979692;BW980894;BW982295;BW983456;BX665027;BX665088;BX667094;BX667359;BX667432;BX667493;BX667866;BX669579;BX670766;BX671397;BX672058;BX673394;BX673499;BX673999;BX674007;BX674310;BX674924;BX675393;BX676729;BX914608;BX914905;BX915041;BX915413;BX915449;BX915598;BX915601;BX915760;BX915870;BX915939;BX916689;BX916838;BX916848;BX917211;BX917386;BX919298;BX919338;BX920378;BX921055;BX921096;BX921238;BX921639;BX921882;BX922056;BX922607;BX923548;BX923729;BX923736;BX924091;BX924789;BX924862;BX925794;BX925964;BX926115;BX926893;CB288239;CB338020;CB469356;CF176295;CF360282;CF362753;CF363053;CF788713;CF789102;CJ004384;CJ009304;CJ011338;CJ013422;CJ013936;CJ015034;CJ015375;CJ021801;CJ022209;CJ022682;CJ024171;CJ026585;CJ037299;CK449475;CK450166;CK451535;CK452407;CK453338;CK453456;CK454052;CK454137;CK454516;CK454992;CK458759;CK459106;CK459828;CK460174;CK461477;CK462484;CK463457;CK463582;CK464498;CK464590;CK464608;CK464888;CK466725;CK467618;CK467811;CK467979;CK468010;CN152888;CN154010;CN154532;CN155185;CN155806;CN156329;CN156410;CN156590;CN156877;CN157450;CN157654;CN158342;CN158427;CN158744;CN158781;CN159901;CN160719;CN160784;CN161830;CN161888;CN162224;CN162233;CN162364;CN162489;CN162676;CN162943;CN166255;CV868318;CV868752;CV869675;CV871486;CV871610;CV871892;CV873634;CV874037;CV874987;CV875966;CV876087;CV877572;CX057037;CX062029;DB784024;DB784173;DB785176;DB786874;DB787510;DB788259;DB788701;DB788985;DB791673;DB792378;DB793691;DB796322;DB797635;DB802555;DB803676;DB811950;DB812024;DB814968;DB815913;DB817174;DB817808;DB819077;DB820538;DN101101;DN101407;DN101854;DN102252;DN102466;DN102948;DN105634;DN105992;DN106237;DN106820;DN107123;DN108202;DN108420;DN110819;DN111702;DN113041;DN113934;DN114524;DN116626;DN116724;DN117717;DN118673;DN120008;DN121084;DN121268;DN122531;DN123452;DN124163;DN125579;DN126851;DN129019;DN132930;DN133861;DN133913;DQ144455;DQ351713;DQ402993;DQ845178;DT321586;DT322625;DT325217;DT325898;DT325991;DT326181;DT327646;DT329597;DT330779;DT332589;DT333000;DT333408;DT333887;DV227388;DV230301;DY404914;DY405541;DY405876;DY407962;DY410703;DY410887;DY411813;DY414220;DY415305;DY419294;DY419695;DY419952;DY421386;DY424512;DY424883;DY425367;DY426757;DY427236;DY428570;DY429424;DY431147;DY431264;DY434001;DY437561;DY437778;EF041128;EF396957;EF486522;EF601160;EH005970;EH006329;EH008711;ES445194;EU113218;EU561660;EU714326;EU753190;EU780789;EU839645;EV887236;EV942479;EV973372;EV984232;EW042239;EW052571;EW054330;EW054426;EW074595;EW075990;EW077617;EW080382;EW084533;EW088403;EW090992;EW095139;EW095754;EW101083;EW141393;EW147104;EW147474;EW155747;EW221081;EW238443;EW277811;EW301128;EW307515;EW307545;EW317301;EW363322;EW375469;EW381197;EW382568;EW429511;EW472347;EW475154;EW478478;EW493976;EW507059;EW508880;EW510799;EW578108;EW623854;EW660426;EW676303;EX654856;EX655141;L10363;NM_001001261;NM_001001264;NM_001001265;NM_001001534;NM_001001535;NM_001001546;NM_001001908;NM_001001910;NM_001003662;NM_001003663;NM_001004044;NM_001005350;NM_001006592;NM_001007103;NM_001008481;NM_001012408;NM_001018032;NM_001018033;NM_001032359;NM_001033015;NM_001037145;NM_001037964;NM_001038002;NM_001038008;NM_001038639;NM_001038694;NM_001039745;NM_001044525;NM_001044526;NM_001044537;NM_001044548;NM_001044549;NM_001044561;NM_001044574;NM_001044603;NM_001044615;NM_001048187;NM_001048188;NM_001078685;NM_001078687;NM_001083932;NM_001083941;NM_001097420;NM_001097423;NM_001097428;NM_001097449;NM_001097485;NM_001097489;NM_001097505;NM_001097506;NM_001097511;NM_001098585;NM_001098589;NM_001098590;NM_001098600;NM_001099923;NM_001099928;NM_001099929;NM_001099930;NM_001100191;NM_001101823;NM_001105286;NM_001105294;NM_001112679;NM_001112682;NM_001112696;NM_001113288;NM_001113442;NM_001113706;NM_001114271;NM_001114280;NM_001114674;NM_001123131;NM_001123144;NM_001123147;NM_001123159;NM_001123162;NM_001123204;NM_001123205;NM_001128443;NM_001129947;NM_001129952;NM_001129963;NM_001130531;NM_001130534;NM_001130974;NM_001134354;NM_001135258;NM_001135964;NM_001137625;NM_001137631;NM_001137636;NM_001139470;NM_001142666;NM_001142669;NM_213736;NM_213755;NM_213758;NM_213769;NM_213817;NM_213823;NM_213839;NM_213846;NM_213854;NM_213855;NM_213879;NM_213882;NM_213884;NM_213897;NM_213908;NM_213918;NM_213921;NM_213931;NM_213958;NM_213959;NM_213964;NM_213967;NM_213968;NM_213970;NM_213971;NM_213986;NM_213988;NM_213993;NM_213999;NM_214001;NM_214002;NM_214006;NM_214020;NM_214021;NM_214030;NM_214031;NM_214037;NM_214039;NM_214085;NM_214086;NM_214094;NM_214107;NM_214109;NM_214116;NM_214120;NM_214121;NM_214128;NM_214167;NM_214201;NM_214229;NM_214230;NM_214239;NM_214257;NM_214263;NM_214269;NM_214271;NM_214272;NM_214277;NM_214292;NM_214316;NM_214317;NM_214327;NM_214328;NM_214332;NM_214354;NM_214372;NM_214374;NM_214379;NM_214387;NM_214396;NM_214438;NM_214439;NM_214445;S80644;X16951;X60317;X95847;XM_001924199;XM_001924249;XM_001924271;XM_001924277;XM_001924278;XM_001924280;XM_001924314;XM_001924379;XM_001924386;XM_001924413;XM_001924415;XM_001924422;XM_001924423;XM_001924428;XM_001924471;XM_001924483;XM_001924494;XM_001924546;XM_001924565;XM_001924587;XM_001924656;XM_001924672;XM_001924680;XM_001924701;XM_001924754;XM_001924777;XM_001924862;XM_001924875;XM_001924887;XM_001924915;XM_001924985;XM_001925017;XM_001925032;XM_001925052;XM_001925076;XM_001925079;XM_001925144;XM_001925180;XM_001925199;XM_001925252;XM_001925262;XM_001925318;XM_001925330;XM_001925341;XM_001925357;XM_001925361;XM_001925381;XM_001925424;XM_001925464;XM_001925498;XM_001925518;XM_001925574;XM_001925589;XM_001925619;XM_001925624;XM_001925625;XM_001925637;XM_001925640;XM_001925693;XM_001925706;XM_001925712;XM_001925714;XM_001925740;XM_001925774;XM_001925781;XM_001925794;XM_001925803;XM_001925828;XM_001925875;XM_001925884;XM_001925959;XM_001925966;XM_001925969;XM_001925985;XM_001925996;XM_001926029;XM_001926034;XM_001926063;XM_001926127;XM_001926128;XM_001926142;XM_001926147;XM_001926241;XM_001926244;XM_001926257;XM_001926262;XM_001926306;XM_001926358;XM_001926399;XM_001926421;XM_001926443;XM_001926515;XM_001926561;XM_001926635;XM_001926693;XM_001926725;XM_001926734;XM_001926742;XM_001926781;XM_001926828;XM_001926846;XM_001926849;XM_001926874;XM_001926877;XM_001926879;XM_001926886;XM_001926903;XM_001926912;XM_001926974;XM_001927000;XM_001927022;XM_001927034;XM_001927041;XM_001927163;XM_001927170;XM_001927189;XM_001927191;XM_001927202;XM_001927204;XM_001927228;XM_001927251;XM_001927272;XM_001927365;XM_001927392;XM_001927394;XM_001927424;XM_001927453;XM_001927456;XM_001927540;XM_001927545;XM_001927556;XM_001927591;XM_001927605;XM_001927618;XM_001927630;XM_001927641;XM_001927670;XM_001927698;XM_001927760;XM_001927766;XM_001927777;XM_001927781;XM_001927798;XM_001927813;XM_001927818;XM_001927828;XM_001927838;XM_001927866;XM_001927868;XM_001927874;XM_001927875;XM_001927886;XM_001927905;XM_001927918;XM_001927967;XM_001927979;XM_001927983;XM_001928073;XM_001928076;XM_001928117;XM_001928119;XM_001928136;XM_001928148;XM_001928251;XM_001928315;XM_001928355;XM_001928360;XM_001928369;XM_001928425;XM_001928451;XM_001928459;XM_001928465;XM_001928489;XM_001928502;XM_001928533;XM_001928566;XM_001928606;XM_001928670;XM_001928679;XM_001928707;XM_001928771;XM_001928794;XM_001928806;XM_001928908;XM_001928912;XM_001928932;XM_001928952;XM_001928979;XM_001928989;XM_001929000;XM_001929027;XM_001929031;XM_001929032;XM_001929063;XM_001929076;XM_001929092;XM_001929115;XM_001929123;XM_001929163;XM_001929166;XM_001929223;XM_001929269;XM_001929334;XM_001929358;XM_001929365;XM_001929372;XM_001929431;XM_001929540;XM_001929629;XM_001929660;XM_001929668;Z19540</Data></Cell>
   </Row>
   <Row ss:AutoFitHeight="0">
    <Cell><Data ss:Type="String">GO:0044281</Data></Cell>
    <Cell><Data ss:Type="String">small molecule metabolic process</Data></Cell>
    <Cell><Data ss:Type="Number">309</Data></Cell>
    <Cell><Data ss:Type="Number">718</Data></Cell>
    <Cell><Data ss:Type="Number">1.8800050205061401E-2</Data></Cell>
    <Cell><Data ss:Type="Number">0.951891172904057</Data></Cell>
    <Cell><Data ss:Type="String">AB271958;AB280952;AJ947838;AJ955256;AK230488;AK230515;AK230522;AK230683;AK230857;AK230955;AK231027;AK231079;AK231190;AK231193;AK231217;AK231317;AK231334;AK231378;AK231562;AK231755;AK231773;AK231810;AK232072;AK232354;AK232541;AK232546;AK232571;AK232599;AK232605;AK232655;AK232742;AK232779;AK232978;AK232993;AK233020;AK233151;AK233223;AK233246;AK233308;AK233428;AK233659;AK233669;AK233817;AK233866;AK233996;AK234108;AK234142;AK234323;AK234693;AK234739;AK234867;AK235136;AK235171;AK235403;AK235404;AK235492;AK235509;AK235529;AK235557;AK235923;AK236182;AK236263;AK236350;AK236433;AK236548;AK236562;AK236628;AK237038;AK237051;AK237114;AK237968;AK237994;AK238294;AK238335;AK238430;AK238561;AK238564;AK238708;AK239133;AK239256;AK239473;AK239593;AK239600;AK239646;AK239693;AK239734;AK240565;AK240596;AY214329;AY266366;AY493571;AY609410;AY609529;AY609594;AY609612;AY609954;AY610127;AY610147;AY610166;AY610405;AY692367;BG835262;BI182326;BP144107;BP172850;BP443292;BP459097;BP999726;BW955623;BW969834;BW975069;BW977103;BW982089;BW983456;BX665374;BX668162;BX669134;BX670922;BX672549;BX672811;BX673891;BX674310;BX674366;BX915870;BX918556;BX921047;BX922057;BX923729;BX924091;BX925794;BX926115;CJ008335;CJ030175;CK449475;CK454052;CK454381;CK454732;CK454909;CK454992;CK462131;CK466725;CN155185;CN155806;CN156329;CN157468;CN158619;CN159658;CN162456;CN162489;CN163280;CN165389;CV869675;CV871115;CV874037;CV876087;CV878187;DB786365;DB788259;DB788575;DB793691;DB795256;DB808990;DN102662;DN102817;DN105920;DN106093;DN106820;DN110930;DN111671;DN111724;DN114405;DN118673;DN120079;DN121897;DQ144455;DQ402993;DQ499444;DV224971;DY405541;EF109892;EF177492;EF601160;EH008711;EW074346;EW077617;EW080482;EW189314;EW262543;EW266525;EW301128;EW365166;EW427832;EW494693;NM_001004042;NM_001007191;NM_001018032;NM_001018033;NM_001024587;NM_001031796;NM_001037145;NM_001038631;NM_001038694;NM_001044527;NM_001044575;NM_001093735;NM_001097426;NM_001097438;NM_001099930;NM_001105302;NM_001114269;NM_001114278;NM_001123083;NM_001123162;NM_001123204;NM_001129948;NM_001130018;NM_213736;NM_213755;NM_213781;NM_213846;NM_213854;NM_213882;NM_213894;NM_213896;NM_213897;NM_213927;NM_213928;NM_213931;NM_213938;NM_213954;NM_213964;NM_213967;NM_213980;NM_214000;NM_214009;NM_214016;NM_214030;NM_214039;NM_214046;NM_214049;NM_214060;NM_214062;NM_214077;NM_214095;NM_214105;NM_214107;NM_214157;NM_214201;NM_214206;NM_214263;NM_214303;NM_214315;NM_214331;NM_214349;NM_214372;NM_214397;NM_214427;NM_214432;S80644;XM_001924330;XM_001924364;XM_001924415;XM_001924517;XM_001924619;XM_001924679;XM_001924765;XM_001924769;XM_001924831;XM_001924888;XM_001925061;XM_001925065;XM_001925140;XM_001925361;XM_001925372;XM_001925555;XM_001925583;XM_001925607;XM_001925693;XM_001925944;XM_001926168;XM_001926336;XM_001926587;XM_001926590;XM_001926884;XM_001927095;XM_001927131;XM_001927199;XM_001927452;XM_001927453;XM_001927556;XM_001927875;XM_001927936;XM_001928014;XM_001928334;XM_001928442;XM_001928620;XM_001928679;XM_001928708;XM_001928723;XM_001929062;XM_001929074;XM_001929090;XM_001929107;XM_001929120;XM_001929223;XM_001929266;XM_001929270;XM_001929356;XM_001929468</Data></Cell>
   </Row>
   <Row ss:AutoFitHeight="0">
    <Cell><Data ss:Type="String">GO:0048520</Data></Cell>
    <Cell><Data ss:Type="String">positive regulation of behavior</Data></Cell>
    <Cell><Data ss:Type="Number">26</Data></Cell>
    <Cell><Data ss:Type="Number">47</Data></Cell>
    <Cell><Data ss:Type="Number">1.8842106992287701E-2</Data></Cell>
    <Cell><Data ss:Type="Number">0.951891172904057</Data></Cell>
    <Cell><Data ss:Type="String">AB112778;AJ245446;AK231559;AK234462;AK235439;AK235734;AK237557;AK239010;AK239693;AY553922;AY610106;BP463105;CK463582;CK464590;DN102607;DN108202;EU113218;EU714326;EW054426;EW533784;NM_001001621;NM_001130531;NM_213751;NM_214271;XM_001928382;XM_001929551</Data></Cell>
   </Row>
   <Row ss:AutoFitHeight="0">
    <Cell><Data ss:Type="String">GO:0050921</Data></Cell>
    <Cell><Data ss:Type="String">positive regulation of chemotaxis</Data></Cell>
    <Cell><Data ss:Type="Number">26</Data></Cell>
    <Cell><Data ss:Type="Number">47</Data></Cell>
    <Cell><Data ss:Type="Number">1.8842106992287701E-2</Data></Cell>
    <Cell><Data ss:Type="Number">0.951891172904057</Data></Cell>
    <Cell><Data ss:Type="String">AB112778;AJ245446;AK231559;AK234462;AK235439;AK235734;AK237557;AK239010;AK239693;AY553922;AY610106;BP463105;CK463582;CK464590;DN102607;DN108202;EU113218;EU714326;EW054426;EW533784;NM_001001621;NM_001130531;NM_213751;NM_214271;XM_001928382;XM_001929551</Data></Cell>
   </Row>
   <Row ss:AutoFitHeight="0">
    <Cell><Data ss:Type="String">GO:0008202</Data></Cell>
    <Cell><Data ss:Type="String">steroid metabolic process</Data></Cell>
    <Cell><Data ss:Type="Number">50</Data></Cell>
    <Cell><Data ss:Type="Number">100</Data></Cell>
    <Cell><Data ss:Type="Number">1.8905375197289499E-2</Data></Cell>
    <Cell><Data ss:Type="Number">0.951891172904057</Data></Cell>
    <Cell><Data ss:Type="String">AK232072;AK233151;AK233817;AK234278;AK235433;AK236029;AK238335;AK239256;AK240565;AY493571;BI182326;BP443292;BQ601253;BW969834;BW975069;BX669839;BX672811;BX673731;BX915413;BX915870;BX918126;CK454909;CK454992;DB788259;DN106820;DN123934;EW052571;NM_001024587;NM_213755;NM_213967;NM_213988;NM_214157;NM_214206;NM_214315;NM_214317;NM_214372;NM_214387;NM_214427;NM_214432;XM_001924769;XM_001925361;XM_001925693;XM_001927189;XM_001927453;XM_001927886;XM_001928076;XM_001928442;XM_001928620;XM_001929266;XM_001929356</Data></Cell>
   </Row>
   <Row ss:AutoFitHeight="0">
    <Cell><Data ss:Type="String">GO:0048513</Data></Cell>
    <Cell><Data ss:Type="String">organ development</Data></Cell>
    <Cell><Data ss:Type="Number">393</Data></Cell>
    <Cell><Data ss:Type="Number">924</Data></Cell>
    <Cell><Data ss:Type="Number">1.9182045557253401E-2</Data></Cell>
    <Cell><Data ss:Type="Number">0.951891172904057</Data></Cell>
    <Cell><Data ss:Type="String">AB271958;AB280952;AF303657;AF488734;AJ005798;AJ238156;AJ245446;AJ309014;AJ585088;AJ680023;AJ940950;AJ941096;AJ943712;AK230485;AK230593;AK230645;AK230701;AK230712;AK230886;AK230960;AK231027;AK231148;AK231425;AK231444;AK231559;AK231754;AK231780;AK232072;AK232090;AK232146;AK232320;AK232354;AK232381;AK232671;AK232704;AK232991;AK232994;AK233094;AK233317;AK233381;AK233505;AK233607;AK233872;AK233887;AK234167;AK234202;AK234333;AK234367;AK234415;AK234514;AK234731;AK234737;AK235141;AK235181;AK235280;AK235324;AK235424;AK235557;AK235674;AK235682;AK235769;AK235857;AK235974;AK236029;AK236415;AK236461;AK236895;AK236971;AK236973;AK237068;AK237368;AK237480;AK237693;AK237832;AK237944;AK238027;AK238331;AK238379;AK238517;AK238658;AK238708;AK238800;AK239148;AK239172;AK239624;AK239693;AK239751;AK240232;AK240262;AK240379;AK240383;AK240568;AM503091;AU295984;AY349420;AY550071;AY553922;AY609410;AY609461;AY610166;BE030555;BF191498;BF702964;BG834243;BI181277;BI183690;BI184695;BI233982;BI338435;BI344478;BI400759;BM190192;BM190547;BM484689;BP146353;BP162794;BP167512;BP172842;BP440539;BP444082;BP446680;BP448255;BP463086;BQ601253;BW959521;BW979692;BW980894;BW983456;BX665027;BX667866;BX672058;BX673394;BX673499;BX674310;BX675393;BX915413;BX916689;BX916838;BX917211;BX917386;BX920378;BX921882;BX922056;BX922607;BX923548;BX923729;BX924789;BX924862;BX925794;CB288239;CF176295;CF360282;CF362753;CF363053;CF789102;CJ004384;CJ009304;CJ022682;CJ024171;CK449475;CK451535;CK454052;CK454516;CK459106;CK461477;CK463582;CK464590;CK464608;CK466725;CK467618;CK467979;CK468010;CN152888;CN157450;CN160784;CN162224;CN162676;CV868752;CV873634;CV874037;CV874987;CX062029;DB784173;DB787510;DB788985;DB791673;DB815913;DB819077;DN101101;DN102948;DN106820;DN111702;DN116626;DN118673;DN123452;DN129019;DN133861;DN133913;DQ351713;DT325217;DT325898;DT326181;DT333408;DT333887;DV227388;DV230301;DY415305;DY419695;DY419952;DY426757;DY431147;DY437778;EF041128;EF396957;EF486522;ES445194;EU113218;EU714326;EU753190;EU780789;EV887236;EW052571;EW080382;EW084533;EW147474;EW277811;EW301128;EW375469;EW429511;EW493976;EW507059;EW508880;EW578108;EW623854;NM_001001264;NM_001001534;NM_001001908;NM_001003662;NM_001003663;NM_001005350;NM_001007103;NM_001012408;NM_001038008;NM_001038639;NM_001039745;NM_001044525;NM_001044526;NM_001044548;NM_001044561;NM_001078685;NM_001097420;NM_001097489;NM_001097505;NM_001097506;NM_001099928;NM_001099929;NM_001105286;NM_001105294;NM_001112679;NM_001112682;NM_001113442;NM_001123147;NM_001128443;NM_001129963;NM_001142669;NM_213755;NM_213769;NM_213823;NM_213839;NM_213855;NM_213879;NM_213882;NM_213884;NM_213931;NM_213959;NM_213964;NM_213968;NM_213970;NM_213988;NM_213999;NM_214001;NM_214021;NM_214031;NM_214037;NM_214039;NM_214086;NM_214116;NM_214229;NM_214230;NM_214239;NM_214269;NM_214271;NM_214272;NM_214316;NM_214328;NM_214354;NM_214379;NM_214387;NM_214396;NM_214438;NM_214439;X60317;X95847;XM_001924249;XM_001924271;XM_001924314;XM_001924386;XM_001924422;XM_001924423;XM_001924471;XM_001924494;XM_001924546;XM_001924656;XM_001924680;XM_001924875;XM_001924985;XM_001925017;XM_001925052;XM_001925076;XM_001925079;XM_001925144;XM_001925318;XM_001925330;XM_001925341;XM_001925424;XM_001925589;XM_001925619;XM_001925624;XM_001925637;XM_001925693;XM_001925706;XM_001925774;XM_001925794;XM_001925803;XM_001925875;XM_001925959;XM_001925996;XM_001926034;XM_001926128;XM_001926147;XM_001926241;XM_001926262;XM_001926306;XM_001926358;XM_001926399;XM_001926421;XM_001926443;XM_001926561;XM_001926725;XM_001926742;XM_001926828;XM_001926846;XM_001926849;XM_001926903;XM_001926912;XM_001927022;XM_001927034;XM_001927170;XM_001927189;XM_001927191;XM_001927204;XM_001927251;XM_001927365;XM_001927392;XM_001927424;XM_001927453;XM_001927618;XM_001927670;XM_001927798;XM_001927828;XM_001927838;XM_001927868;XM_001927886;XM_001927967;XM_001928119;XM_001928136;XM_001928148;XM_001928315;XM_001928360;XM_001928425;XM_001928451;XM_001928465;XM_001928566;XM_001928806;XM_001928912;XM_001928932;XM_001928952;XM_001929063;XM_001929092;XM_001929269;XM_001929365;XM_001929372;XM_001929431</Data></Cell>
   </Row>
   <Row ss:AutoFitHeight="0">
    <Cell><Data ss:Type="String">GO:0006260</Data></Cell>
    <Cell><Data ss:Type="String">DNA replication</Data></Cell>
    <Cell><Data ss:Type="Number">67</Data></Cell>
    <Cell><Data ss:Type="Number">139</Data></Cell>
    <Cell><Data ss:Type="Number">1.9867050338472299E-2</Data></Cell>
    <Cell><Data ss:Type="Number">0.951891172904057</Data></Cell>
    <Cell><Data ss:Type="String">AJ940806;AJ949618;AJ952014;AJ952958;AJ957169;AJ957698;AJ960909;AJ961418;AK231373;AK231923;AK232148;AK232191;AK232892;AK232991;AK233007;AK233516;AK233659;AK234813;AK234895;AK235087;AK235571;AK236694;AK236901;AK237763;AK237969;AK238782;AK239012;AK240596;BP153164;BP433722;BP440399;BQ601923;BQ603415;BW960566;BX922889;CA780625;CF368599;CF789196;CJ012226;CK459952;CN153338;CN156410;CN159449;CO991799;CV874514;CX061985;DB802555;DB803201;DB812359;DN106237;DN110868;DN129771;DN129970;DV898753;DY405455;DY434805;EV935706;EW042239;EW046213;EW343726;EW572967;EW576818;XM_001924053;XM_001925231;XM_001925632;XM_001927064;XM_001927207</Data></Cell>
   </Row>
   <Row ss:AutoFitHeight="0">
    <Cell><Data ss:Type="String">GO:0045765</Data></Cell>
    <Cell><Data ss:Type="String">regulation of angiogenesis</Data></Cell>
    <Cell><Data ss:Type="Number">45</Data></Cell>
    <Cell><Data ss:Type="Number">89</Data></Cell>
    <Cell><Data ss:Type="Number">1.9995981105098901E-2</Data></Cell>
    <Cell><Data ss:Type="Number">0.951891172904057</Data></Cell>
    <Cell><Data ss:Type="String">AJ245446;AK233634;AK234732;AK235439;AK235674;AK236555;AK239335;AK239906;BG384575;BW982295;BX924091;CB469356;CK453456;CK454052;CK463582;DN102607;DT333000;DY410703;DY418643;DY420049;DY426757;EF396957;EU714326;EW054426;EW533784;EW578108;NM_001001646;NM_001038644;NM_001097449;NM_213769;NM_213808;NM_213879;NM_213931;NM_214008;NM_214009;NM_214086;NM_214107;NM_214328;X60317;XM_001924754;XM_001925295;XM_001925740;XM_001925882;XM_001926034;XM_001928126</Data></Cell>
   </Row>
   <Row ss:AutoFitHeight="0">
    <Cell><Data ss:Type="String">GO:0038127</Data></Cell>
    <Cell><Data ss:Type="String">ERBB signaling pathway</Data></Cell>
    <Cell><Data ss:Type="Number">31</Data></Cell>
    <Cell><Data ss:Type="Number">58</Data></Cell>
    <Cell><Data ss:Type="Number">2.0018348776698901E-2</Data></Cell>
    <Cell><Data ss:Type="Number">0.951891172904057</Data></Cell>
    <Cell><Data ss:Type="String">AJ245447;AJ954648;AK233872;AK235424;AK235477;AK235557;AK236090;AK237169;AK239148;AK239302;BP446680;BP999726;BX917211;BX921055;BX924789;CJ004384;DB791673;DB796584;EU753190;NM_001044537;NM_001099929;NM_001128443;NM_001137631;NM_213986;X60317;XM_001925985;XM_001926029;XM_001926886;XM_001927556;XM_001928136;XM_001929558</Data></Cell>
   </Row>
   <Row ss:AutoFitHeight="0">
    <Cell><Data ss:Type="String">GO:0045137</Data></Cell>
    <Cell><Data ss:Type="String">development of primary sexual characteristics</Data></Cell>
    <Cell><Data ss:Type="Number">30</Data></Cell>
    <Cell><Data ss:Type="Number">56</Data></Cell>
    <Cell><Data ss:Type="Number">2.1100696222573299E-2</Data></Cell>
    <Cell><Data ss:Type="Number">0.951891172904057</Data></Cell>
    <Cell><Data ss:Type="String">AF303657;AJ245446;AK230485;AK231780;AK235974;BI181277;BX915413;BX924789;CK454052;DN116626;DT325217;ES445194;EU714326;NM_001001264;NM_001003662;NM_001038639;NM_001044525;NM_213755;NM_213959;NM_213970;NM_213988;NM_214269;NM_214328;NM_214387;XM_001924271;XM_001925079;XM_001925180;XM_001925774;XM_001927189;XM_001927967</Data></Cell>
   </Row>
   <Row ss:AutoFitHeight="0">
    <Cell><Data ss:Type="String">GO:0043010</Data></Cell>
    <Cell><Data ss:Type="String">camera-type eye development</Data></Cell>
    <Cell><Data ss:Type="Number">35</Data></Cell>
    <Cell><Data ss:Type="Number">67</Data></Cell>
    <Cell><Data ss:Type="Number">2.1324164782349199E-2</Data></Cell>
    <Cell><Data ss:Type="Number">0.951891172904057</Data></Cell>
    <Cell><Data ss:Type="String">AJ585088;AK230712;AK232704;AK233094;AK235674;AK236029;AK239148;BI344478;BP444082;BP463086;BX921882;CK464590;CN157450;CN162676;DN118673;DN129019;DN133913;DY437778;EF396957;ES445194;EW084533;EW508880;NM_001038639;NM_214271;XM_001924386;XM_001924423;XM_001924471;XM_001924680;XM_001925318;XM_001926147;XM_001926443;XM_001926828;XM_001927170;XM_001928148;XM_001928932</Data></Cell>
   </Row>
   <Row ss:AutoFitHeight="0">
    <Cell><Data ss:Type="String">GO:0048514</Data></Cell>
    <Cell><Data ss:Type="String">blood vessel morphogenesis</Data></Cell>
    <Cell><Data ss:Type="Number">35</Data></Cell>
    <Cell><Data ss:Type="Number">67</Data></Cell>
    <Cell><Data ss:Type="Number">2.1324164782349199E-2</Data></Cell>
    <Cell><Data ss:Type="Number">0.951891172904057</Data></Cell>
    <Cell><Data ss:Type="String">AJ245446;AK231425;AK232090;AK232146;AK235857;AK236461;BE030555;BI182326;BP444082;BX915870;BX916838;BX922056;BX924789;CK454137;CK454992;CN157450;DT325991;DT327646;EH006329;EU780789;NM_001038639;NM_213959;NM_214002;NM_214031;NM_214086;NM_214107;NM_214201;XM_001924249;XM_001924277;XM_001925774;XM_001926912;XM_001927670;XM_001928148;XM_001929365;XM_001929431</Data></Cell>
   </Row>
   <Row ss:AutoFitHeight="0">
    <Cell><Data ss:Type="String">GO:0006163</Data></Cell>
    <Cell><Data ss:Type="String">purine nucleotide metabolic process</Data></Cell>
    <Cell><Data ss:Type="Number">55</Data></Cell>
    <Cell><Data ss:Type="Number">112</Data></Cell>
    <Cell><Data ss:Type="Number">2.1723023456209901E-2</Data></Cell>
    <Cell><Data ss:Type="Number">0.951891172904057</Data></Cell>
    <Cell><Data ss:Type="String">AB271958;AK230683;AK233223;AK234142;AK235557;AK236182;AK236263;AK236628;AK238294;AK239593;AK239734;AY266366;AY609594;AY610127;AY610405;BP144107;BP999726;BW982089;BX923729;CN155185;CN155806;CN158619;CN162489;CN163280;DB795256;DN111671;DN111724;DN118673;DQ499444;DY405541;EF109892;EW077617;NM_001004042;NM_001018032;NM_001018033;NM_001031796;NM_001037145;NM_001114269;NM_001130018;NM_213736;NM_213846;NM_214095;NM_214105;NM_214107;NM_214201;NM_214303;XM_001924679;XM_001925607;XM_001926336;XM_001927095;XM_001927556;XM_001928014;XM_001929223;XM_001929270;XM_001929468</Data></Cell>
   </Row>
   <Row ss:AutoFitHeight="0">
    <Cell><Data ss:Type="String">GO:1901615</Data></Cell>
    <Cell><Data ss:Type="String">organic hydroxy compound metabolic process</Data></Cell>
    <Cell><Data ss:Type="Number">81</Data></Cell>
    <Cell><Data ss:Type="Number">172</Data></Cell>
    <Cell><Data ss:Type="Number">2.20052440569912E-2</Data></Cell>
    <Cell><Data ss:Type="Number">0.951891172904057</Data></Cell>
    <Cell><Data ss:Type="String">AB271958;AB280952;AK231027;AK231378;AK232072;AK232599;AK233151;AK233308;AK233353;AK235529;AK236029;AK237051;AK237068;AK237832;AK238708;AK239256;AY493571;AY609612;BI182326;BP443292;BW969834;BW975069;BX665374;BX670922;BX672549;BX672811;BX915870;BX924091;BX925794;BX926115;CK454992;CN159658;CV869675;CV876087;DB786365;DB788259;DN106820;DN118673;DN120079;DN123934;EF177492;NM_001001640;NM_001024587;NM_001037964;NM_001044603;NM_001097420;NM_001097438;NM_001105053;NM_001123164;NM_213755;NM_213854;NM_213897;NM_213927;NM_213967;NM_213999;NM_214039;NM_214094;NM_214157;NM_214206;NM_214315;NM_214372;NM_214427;NM_214432;XM_001924330;XM_001924769;XM_001925140;XM_001925361;XM_001925555;XM_001925693;XM_001925944;XM_001926590;XM_001926687;XM_001927131;XM_001927199;XM_001927452;XM_001927453;XM_001928442;XM_001928620;XM_001929062;XM_001929266;XM_001929356</Data></Cell>
   </Row>
   <Row ss:AutoFitHeight="0">
    <Cell><Data ss:Type="String">GO:0002709</Data></Cell>
    <Cell><Data ss:Type="String">regulation of T cell mediated immunity</Data></Cell>
    <Cell><Data ss:Type="Number">7</Data></Cell>
    <Cell><Data ss:Type="Number">9</Data></Cell>
    <Cell><Data ss:Type="Number">2.2575493670274501E-2</Data></Cell>
    <Cell><Data ss:Type="Number">0.951891172904057</Data></Cell>
    <Cell><Data ss:Type="String">AK232477;AK236608;AK239172;NM_001105286;NM_001114280;NM_213817;XM_001925939</Data></Cell>
   </Row>
   <Row ss:AutoFitHeight="0">
    <Cell><Data ss:Type="String">GO:0006027</Data></Cell>
    <Cell><Data ss:Type="String">glycosaminoglycan catabolic process</Data></Cell>
    <Cell><Data ss:Type="Number">7</Data></Cell>
    <Cell><Data ss:Type="Number">9</Data></Cell>
    <Cell><Data ss:Type="Number">2.2575493670274501E-2</Data></Cell>
    <Cell><Data ss:Type="Number">0.951891172904057</Data></Cell>
    <Cell><Data ss:Type="String">AF159382;AK235784;BW959521;BX922607;NM_001003663;NM_214439;XM_001924199</Data></Cell>
   </Row>
   <Row ss:AutoFitHeight="0">
    <Cell><Data ss:Type="String">GO:0040033</Data></Cell>
    <Cell><Data ss:Type="String">negative regulation of translation, ncRNA-mediated</Data></Cell>
    <Cell><Data ss:Type="Number">7</Data></Cell>
    <Cell><Data ss:Type="Number">9</Data></Cell>
    <Cell><Data ss:Type="Number">2.2575493670274501E-2</Data></Cell>
    <Cell><Data ss:Type="Number">0.951891172904057</Data></Cell>
    <Cell><Data ss:Type="String">AK235477;AK236090;DB790262;DB796584;DY437561;XM_001925985;XM_001926029</Data></Cell>
   </Row>
   <Row ss:AutoFitHeight="0">
    <Cell><Data ss:Type="String">GO:0045974</Data></Cell>
    <Cell><Data ss:Type="String">regulation of translation, ncRNA-mediated</Data></Cell>
    <Cell><Data ss:Type="Number">7</Data></Cell>
    <Cell><Data ss:Type="Number">9</Data></Cell>
    <Cell><Data ss:Type="Number">2.2575493670274501E-2</Data></Cell>
    <Cell><Data ss:Type="Number">0.951891172904057</Data></Cell>
    <Cell><Data ss:Type="String">AK235477;AK236090;DB790262;DB796584;DY437561;XM_001925985;XM_001926029</Data></Cell>
   </Row>
   <Row ss:AutoFitHeight="0">
    <Cell><Data ss:Type="String">GO:0055013</Data></Cell>
    <Cell><Data ss:Type="String">cardiac muscle cell development</Data></Cell>
    <Cell><Data ss:Type="Number">7</Data></Cell>
    <Cell><Data ss:Type="Number">9</Data></Cell>
    <Cell><Data ss:Type="Number">2.2575493670274501E-2</Data></Cell>
    <Cell><Data ss:Type="Number">0.951891172904057</Data></Cell>
    <Cell><Data ss:Type="String">AK235682;BP444082;CN157450;EF486522;XM_001924422;XM_001924656;XM_001926912</Data></Cell>
   </Row>
   <Row ss:AutoFitHeight="0">
    <Cell><Data ss:Type="String">GO:0071624</Data></Cell>
    <Cell><Data ss:Type="String">positive regulation of granulocyte chemotaxis</Data></Cell>
    <Cell><Data ss:Type="Number">7</Data></Cell>
    <Cell><Data ss:Type="Number">9</Data></Cell>
    <Cell><Data ss:Type="Number">2.2575493670274501E-2</Data></Cell>
    <Cell><Data ss:Type="Number">0.951891172904057</Data></Cell>
    <Cell><Data ss:Type="String">AK234462;AK235439;AK235734;AK239010;AK239693;DN102607;EW533784</Data></Cell>
   </Row>
   <Row ss:AutoFitHeight="0">
    <Cell><Data ss:Type="String">GO:0072348</Data></Cell>
    <Cell><Data ss:Type="String">sulfur compound transport</Data></Cell>
    <Cell><Data ss:Type="Number">7</Data></Cell>
    <Cell><Data ss:Type="Number">9</Data></Cell>
    <Cell><Data ss:Type="Number">2.2575493670274501E-2</Data></Cell>
    <Cell><Data ss:Type="Number">0.951891172904057</Data></Cell>
    <Cell><Data ss:Type="String">AK231729;BP143963;DN118673;NM_001012298;NM_001135966;NM_001142667;XM_001927070</Data></Cell>
   </Row>
   <Row ss:AutoFitHeight="0">
    <Cell><Data ss:Type="String">GO:0022407</Data></Cell>
    <Cell><Data ss:Type="String">regulation of cell-cell adhesion</Data></Cell>
    <Cell><Data ss:Type="Number">54</Data></Cell>
    <Cell><Data ss:Type="Number">110</Data></Cell>
    <Cell><Data ss:Type="Number">2.2968438220888E-2</Data></Cell>
    <Cell><Data ss:Type="Number">0.951891172904057</Data></Cell>
    <Cell><Data ss:Type="String">AB271938;AK230483;AK230672;AK233065;AK233866;AK235424;AK235557;AK236415;AK236971;AK237184;AK237693;AK239172;AK239205;AK239693;AY266366;AY609768;BI183297;BI338624;BP172842;BW959521;BX919298;CJ004384;CV876235;DN100829;DN110939;DY418045;EF396957;EF601160;NM_001001908;NM_001044553;NM_001044608;NM_001097413;NM_001097504;NM_001098585;NM_001105286;NM_001114280;NM_001130224;NM_001137631;NM_213982;NM_213993;NM_214003;NM_214087;NM_214257;XM_001924862;XM_001925465;XM_001925637;XM_001925774;XM_001925781;XM_001925939;XM_001927424;XM_001927760;XM_001927875;XM_001929223;XM_001929269</Data></Cell>
   </Row>
   <Row ss:AutoFitHeight="0">
    <Cell><Data ss:Type="String">GO:0009612</Data></Cell>
    <Cell><Data ss:Type="String">response to mechanical stimulus</Data></Cell>
    <Cell><Data ss:Type="Number">33</Data></Cell>
    <Cell><Data ss:Type="Number">63</Data></Cell>
    <Cell><Data ss:Type="Number">2.3810584332100499E-2</Data></Cell>
    <Cell><Data ss:Type="Number">0.951891172904057</Data></Cell>
    <Cell><Data ss:Type="String">AJ585088;AK231079;AK232202;AK232758;AK232991;AK234333;AK234739;AK235557;AK236415;AK239302;AY553922;BM190547;BX917211;CK454516;CK458714;DB786874;DN110939;DN129019;DY410887;DY419695;NM_001097413;NM_001097434;NM_001128443;NM_213839;NM_214162;NM_214194;X95847;XM_001924423;XM_001924875;XM_001928148;XM_001929000;XM_001929031;XM_001929166</Data></Cell>
   </Row>
   <Row ss:AutoFitHeight="0">
    <Cell><Data ss:Type="String">GO:0032493</Data></Cell>
    <Cell><Data ss:Type="String">response to bacterial lipoprotein</Data></Cell>
    <Cell><Data ss:Type="Number">4</Data></Cell>
    <Cell><Data ss:Type="Number">4</Data></Cell>
    <Cell><Data ss:Type="Number">2.38960246299144E-2</Data></Cell>
    <Cell><Data ss:Type="Number">0.951891172904057</Data></Cell>
    <Cell><Data ss:Type="String">AB085746;AK234462;NM_001031775;NM_213761</Data></Cell>
   </Row>
   <Row ss:AutoFitHeight="0">
    <Cell><Data ss:Type="String">GO:0032755</Data></Cell>
    <Cell><Data ss:Type="String">positive regulation of interleukin-6 production</Data></Cell>
    <Cell><Data ss:Type="Number">4</Data></Cell>
    <Cell><Data ss:Type="Number">4</Data></Cell>
    <Cell><Data ss:Type="Number">2.38960246299144E-2</Data></Cell>
    <Cell><Data ss:Type="Number">0.951891172904057</Data></Cell>
    <Cell><Data ss:Type="String">AB085746;AK234462;NM_001031775;NM_001105286</Data></Cell>
   </Row>
   <Row ss:AutoFitHeight="0">
    <Cell><Data ss:Type="String">GO:0044851</Data></Cell>
    <Cell><Data ss:Type="String">hair cycle phase</Data></Cell>
    <Cell><Data ss:Type="Number">4</Data></Cell>
    <Cell><Data ss:Type="Number">4</Data></Cell>
    <Cell><Data ss:Type="Number">2.38960246299144E-2</Data></Cell>
    <Cell><Data ss:Type="Number">0.951891172904057</Data></Cell>
    <Cell><Data ss:Type="String">AK231027;BI181277;BX917211;CN156329</Data></Cell>
   </Row>
   <Row ss:AutoFitHeight="0">
    <Cell><Data ss:Type="String">GO:0070339</Data></Cell>
    <Cell><Data ss:Type="String">response to bacterial lipopeptide</Data></Cell>
    <Cell><Data ss:Type="Number">4</Data></Cell>
    <Cell><Data ss:Type="Number">4</Data></Cell>
    <Cell><Data ss:Type="Number">2.38960246299144E-2</Data></Cell>
    <Cell><Data ss:Type="Number">0.951891172904057</Data></Cell>
    <Cell><Data ss:Type="String">AB085746;AK234462;NM_001031775;NM_213761</Data></Cell>
   </Row>
   <Row ss:AutoFitHeight="0">
    <Cell><Data ss:Type="String">GO:0007548</Data></Cell>
    <Cell><Data ss:Type="String">sex differentiation</Data></Cell>
    <Cell><Data ss:Type="Number">37</Data></Cell>
    <Cell><Data ss:Type="Number">72</Data></Cell>
    <Cell><Data ss:Type="Number">2.4691028115853299E-2</Data></Cell>
    <Cell><Data ss:Type="Number">0.951891172904057</Data></Cell>
    <Cell><Data ss:Type="String">AF303657;AJ245446;AK230485;AK231780;AK232671;AK235974;AK238800;AK240232;BE030555;BI181277;BX915413;BX924789;CK454052;DB787510;DN116626;DT325217;ES445194;EU714326;NM_001001264;NM_001003662;NM_001038639;NM_001044525;NM_213755;NM_213959;NM_213970;NM_213988;NM_214269;NM_214328;NM_214387;XM_001924271;XM_001925079;XM_001925180;XM_001925774;XM_001927189;XM_001927191;XM_001927967;XM_001928148</Data></Cell>
   </Row>
   <Row ss:AutoFitHeight="0">
    <Cell><Data ss:Type="String">GO:0007166</Data></Cell>
    <Cell><Data ss:Type="String">cell surface receptor signaling pathway</Data></Cell>
    <Cell><Data ss:Type="Number">404</Data></Cell>
    <Cell><Data ss:Type="Number">955</Data></Cell>
    <Cell><Data ss:Type="Number">2.5098435439955099E-2</Data></Cell>
    <Cell><Data ss:Type="Number">0.951891172904057</Data></Cell>
    <Cell><Data ss:Type="String">AB112778;AB271920;AF488734;AJ238156;AJ245446;AJ245447;AJ585088;AJ943712;AJ945191;AJ947155;AJ953665;AJ954648;AJ954656;AK230522;AK230672;AK230683;AK230928;AK231018;AK231425;AK231681;AK231754;AK231781;AK232057;AK232090;AK232146;AK232320;AK232323;AK232477;AK232486;AK232807;AK232825;AK232846;AK232994;AK233004;AK233065;AK233317;AK233404;AK233501;AK233634;AK233673;AK233822;AK233853;AK233872;AK233960;AK234119;AK234184;AK234190;AK234367;AK234514;AK234576;AK234737;AK234739;AK234867;AK234898;AK235040;AK235116;AK235280;AK235308;AK235424;AK235439;AK235477;AK235557;AK235707;AK235932;AK235949;AK236090;AK236103;AK236339;AK236461;AK236647;AK236971;AK236973;AK237169;AK237176;AK237308;AK237368;AK237508;AK237536;AK237693;AK237750;AK238056;AK238072;AK238342;AK238379;AK238384;AK238536;AK238549;AK238776;AK239010;AK239148;AK239264;AK239302;AK239534;AK239624;AK239734;AK239906;AK240222;AK240383;AK240568;AK240593;AY550071;AY553922;AY609393;AY609398;AY609436;AY609460;AY609732;AY609823;AY609871;AY610090;AY610105;BE014034;BF079723;BF191498;BF701960;BI182326;BI183297;BI183690;BI184695;BI344478;BM484689;BP146353;BP158001;BP169578;BP173216;BP445629;BP446680;BP999726;BQ604024;BW959521;BX667866;BX669579;BX672058;BX674332;BX915253;BX915413;BX915601;BX916589;BX916864;BX916975;BX917211;BX918487;BX918905;BX921055;BX921386;BX924091;BX924197;BX924789;BX924862;CB097303;CB288239;CB472237;CB480775;CF176929;CF794609;CJ004384;CJ013936;CJ024171;CJ026585;CK453456;CK454672;CK462131;CK463582;CK464608;CK464888;CK465604;CK465810;CN155185;CN155827;CN156329;CN156877;CN157450;CN158512;CN161083;CN162261;CN162765;CN162797;CV868752;CV870149;CV871892;CV874987;CX062029;DB785176;DB787510;DB788339;DB788985;DB791673;DB791674;DB792378;DB796584;DB805656;DB818004;DB819077;DN101101;DN102252;DN107192;DN108323;DN108420;DN108521;DN110552;DN111725;DN112636;DN120205;DN121268;DN122726;DN124036;DN128552;DT322625;DT325898;DT328931;DV226293;DV936746;DY408532;DY411583;DY417860;DY418643;DY419294;DY420049;DY428201;DY428570;DY431264;DY437778;EF396957;EF486522;EH006329;EU113218;EU714326;EU753190;EV949314;EV986145;EW054426;EW095139;EW101083;EW140294;EW195854;EW266525;EW381469;EW493976;EW506245;EW507059;EW572865;EW608664;EX654856;NM_001001265;NM_001001618;NM_001001621;NM_001001622;NM_001012298;NM_001024587;NM_001033011;NM_001037964;NM_001038002;NM_001038008;NM_001038639;NM_001039745;NM_001039748;NM_001044525;NM_001044537;NM_001044549;NM_001044608;NM_001044614;NM_001044624;NM_001078685;NM_001083932;NM_001097413;NM_001097423;NM_001097438;NM_001097506;NM_001098600;NM_001099923;NM_001099929;NM_001100191;NM_001105286;NM_001109947;NM_001112690;NM_001112691;NM_001113288;NM_001114271;NM_001114280;NM_001123131;NM_001123144;NM_001123145;NM_001123147;NM_001128443;NM_001129952;NM_001129963;NM_001130018;NM_001130531;NM_001134354;NM_001137631;NM_001137636;NM_213761;NM_213762;NM_213769;NM_213786;NM_213808;NM_213817;NM_213823;NM_213825;NM_213839;NM_213846;NM_213851;NM_213855;NM_213908;NM_213925;NM_213959;NM_213964;NM_213967;NM_213968;NM_213986;NM_213993;NM_213999;NM_214002;NM_214036;NM_214085;NM_214095;NM_214128;NM_214157;NM_214173;NM_214199;NM_214229;NM_214234;NM_214271;NM_214272;NM_214292;NM_214303;NM_214341;NM_214346;NM_214354;NM_214372;NM_214438;X60317;X95847;XM_001924028;XM_001924179;XM_001924249;XM_001924386;XM_001924505;XM_001924676;XM_001924862;XM_001924915;XM_001925017;XM_001925076;XM_001925079;XM_001925252;XM_001925262;XM_001925295;XM_001925318;XM_001925330;XM_001925555;XM_001925637;XM_001925640;XM_001925693;XM_001925740;XM_001925774;XM_001925781;XM_001925794;XM_001925985;XM_001926029;XM_001926034;XM_001926085;XM_001926207;XM_001926212;XM_001926262;XM_001926634;XM_001926777;XM_001926886;XM_001926907;XM_001926955;XM_001927002;XM_001927105;XM_001927189;XM_001927204;XM_001927469;XM_001927546;XM_001927556;XM_001927605;XM_001927798;XM_001927874;XM_001927967;XM_001928136;XM_001928235;XM_001928369;XM_001928382;XM_001928425;XM_001928451;XM_001928459;XM_001928559;XM_001928584;XM_001928689;XM_001928733;XM_001928747;XM_001928806;XM_001928863;XM_001928912;XM_001928989;XM_001929000;XM_001929110;XM_001929121;XM_001929166;XM_001929365;XM_001929558;XM_001929662;Z34931</Data></Cell>
   </Row>
   <Row ss:AutoFitHeight="0">
    <Cell><Data ss:Type="String">GO:0030183</Data></Cell>
    <Cell><Data ss:Type="String">B cell differentiation</Data></Cell>
    <Cell><Data ss:Type="Number">8</Data></Cell>
    <Cell><Data ss:Type="Number">11</Data></Cell>
    <Cell><Data ss:Type="Number">2.61933956823244E-2</Data></Cell>
    <Cell><Data ss:Type="Number">0.951891172904057</Data></Cell>
    <Cell><Data ss:Type="String">AK236971;AK236973;AK237480;AK237693;AK239172;BI184695;NM_001044525;XM_001927618</Data></Cell>
   </Row>
   <Row ss:AutoFitHeight="0">
    <Cell><Data ss:Type="String">GO:0071622</Data></Cell>
    <Cell><Data ss:Type="String">regulation of granulocyte chemotaxis</Data></Cell>
    <Cell><Data ss:Type="Number">8</Data></Cell>
    <Cell><Data ss:Type="Number">11</Data></Cell>
    <Cell><Data ss:Type="Number">2.61933956823244E-2</Data></Cell>
    <Cell><Data ss:Type="Number">0.951891172904057</Data></Cell>
    <Cell><Data ss:Type="String">AK234462;AK235439;AK235734;AK239010;AK239693;DN102607;DN102948;EW533784</Data></Cell>
   </Row>
   <Row ss:AutoFitHeight="0">
    <Cell><Data ss:Type="String">GO:0086002</Data></Cell>
    <Cell><Data ss:Type="String">cardiac muscle cell action potential involved in contraction</Data></Cell>
    <Cell><Data ss:Type="Number">8</Data></Cell>
    <Cell><Data ss:Type="Number">11</Data></Cell>
    <Cell><Data ss:Type="Number">2.61933956823244E-2</Data></Cell>
    <Cell><Data ss:Type="Number">0.951891172904057</Data></Cell>
    <Cell><Data ss:Type="String">AK230711;AK231240;AK233259;DN111725;DN129019;DN133102;X95847;XM_001928874</Data></Cell>
   </Row>
   <Row ss:AutoFitHeight="0">
    <Cell><Data ss:Type="String">GO:0086004</Data></Cell>
    <Cell><Data ss:Type="String">regulation of cardiac muscle cell contraction</Data></Cell>
    <Cell><Data ss:Type="Number">8</Data></Cell>
    <Cell><Data ss:Type="Number">11</Data></Cell>
    <Cell><Data ss:Type="Number">2.61933956823244E-2</Data></Cell>
    <Cell><Data ss:Type="Number">0.951891172904057</Data></Cell>
    <Cell><Data ss:Type="String">AK230711;AK231240;AK233259;DN111725;DN129019;DN133102;X95847;XM_001928874</Data></Cell>
   </Row>
   <Row ss:AutoFitHeight="0">
    <Cell><Data ss:Type="String">GO:1903115</Data></Cell>
    <Cell><Data ss:Type="String">regulation of actin filament-based movement</Data></Cell>
    <Cell><Data ss:Type="Number">8</Data></Cell>
    <Cell><Data ss:Type="Number">11</Data></Cell>
    <Cell><Data ss:Type="Number">2.61933956823244E-2</Data></Cell>
    <Cell><Data ss:Type="Number">0.951891172904057</Data></Cell>
    <Cell><Data ss:Type="String">AK230711;AK231240;AK233259;DN111725;DN129019;DN133102;X95847;XM_001928874</Data></Cell>
   </Row>
   <Row ss:AutoFitHeight="0">
    <Cell><Data ss:Type="String">GO:0003006</Data></Cell>
    <Cell><Data ss:Type="String">developmental process involved in reproduction</Data></Cell>
    <Cell><Data ss:Type="Number">95</Data></Cell>
    <Cell><Data ss:Type="Number">206</Data></Cell>
    <Cell><Data ss:Type="Number">2.64410224070337E-2</Data></Cell>
    <Cell><Data ss:Type="Number">0.951891172904057</Data></Cell>
    <Cell><Data ss:Type="String">AF303657;AJ245446;AJ941096;AK230485;AK231780;AK232207;AK232389;AK232671;AK234278;AK235974;AK236029;AK236461;AK236548;AK236608;AK238429;AK238800;AK239148;AK240232;AK240597;BE030555;BI181277;BP144107;BQ604024;BW959521;BW983968;BX664874;BX915413;BX917211;BX924789;BX924862;CK454052;CK467132;CN152888;CN158427;CN162233;CX057037;DB787510;DB788985;DB819077;DN102948;DN109093;DN116626;DN122531;DN132930;DT325217;DY437801;ES445194;EU714326;EV984232;NM_001001264;NM_001003662;NM_001038639;NM_001044525;NM_001097420;NM_001101823;NM_213736;NM_213755;NM_213879;NM_213921;NM_213959;NM_213970;NM_213988;NM_214062;NM_214094;NM_214107;NM_214230;NM_214269;NM_214292;NM_214328;NM_214387;XM_001924271;XM_001924386;XM_001924680;XM_001924701;XM_001925079;XM_001925180;XM_001925583;XM_001925774;XM_001926640;XM_001926877;XM_001927034;XM_001927041;XM_001927148;XM_001927189;XM_001927191;XM_001927453;XM_001927798;XM_001927886;XM_001927967;XM_001928117;XM_001928136;XM_001928148;XM_001928316;XM_001928360;XM_001929358</Data></Cell>
   </Row>
   <Row ss:AutoFitHeight="0">
    <Cell><Data ss:Type="String">GO:0045859</Data></Cell>
    <Cell><Data ss:Type="String">regulation of protein kinase activity</Data></Cell>
    <Cell><Data ss:Type="Number">117</Data></Cell>
    <Cell><Data ss:Type="Number">258</Data></Cell>
    <Cell><Data ss:Type="Number">2.64471554039197E-2</Data></Cell>
    <Cell><Data ss:Type="Number">0.951891172904057</Data></Cell>
    <Cell><Data ss:Type="String">AB085746;AF339021;AJ585088;AJ964620;AK231760;AK232146;AK232445;AK232477;AK233195;AK233340;AK233947;AK234737;AK235141;AK235424;AK236555;AK236971;AK237176;AK237508;AK237557;AK237693;AK238555;AK238988;AK239148;AK239172;AK239288;AK239302;AK239624;AK239906;AY266366;AY610099;BP444082;BP446680;BP457791;BP999726;BW969834;BW982295;BX667866;BX915870;BX917211;BX921055;BX924862;BX925964;CF176994;CJ004384;CN158744;CN162456;CR940253;CV874037;CV874987;CV876087;DB791673;DB792378;DB812279;DB819077;DN106205;DN108202;DN110552;DN111554;DN115259;DT330779;DY408814;DY419294;EF177492;EF396957;EF486522;EF601160;EU113218;EU753190;EW101083;EW301128;EW507059;EW572865;NM_001005350;NM_001025223;NM_001037145;NM_001038008;NM_001038639;NM_001038644;NM_001044525;NM_001044537;NM_001044624;NM_001105286;NM_001114280;NM_001123204;NM_001128443;NM_001137636;NM_001142669;NM_213851;NM_213882;NM_213959;NM_213971;NM_214020;NM_214194;NM_214269;NM_214271;NM_214316;NM_214319;NM_214332;NM_214438;NM_214445;X60317;XM_001924587;XM_001924870;XM_001925740;XM_001925781;XM_001925939;XM_001926877;XM_001926907;XM_001927034;XM_001927424;XM_001927556;XM_001928083;XM_001928136;XM_001928360;XM_001928369;XM_001929059;XM_001929558</Data></Cell>
   </Row>
   <Row ss:AutoFitHeight="0" ss:StyleID="s62">
    <Cell><Data ss:Type="String">GO:0007517</Data></Cell>
    <Cell><Data ss:Type="String">muscle organ development</Data></Cell>
    <Cell><Data ss:Type="Number">40</Data></Cell>
    <Cell><Data ss:Type="Number">79</Data></Cell>
    <Cell><Data ss:Type="Number">2.6524513310563401E-2</Data></Cell>
    <Cell><Data ss:Type="Number">0.951891172904057</Data></Cell>
    <Cell><Data ss:Type="String">AJ238156;AK232090;AK232991;AK232994;AK236029;AK237832;AK238379;BM190547;BP167512;BP444082;BQ601253;BX665027;BX675393;BX922056;CN157450;DN101101;DT333408;DY419952;DY426757;EF041128;EF486522;EW623854;NM_001001264;NM_001097489;NM_001097505;NM_001105294;NM_213855;NM_213959;NM_214272;NM_214396;X95847;XM_001925341;XM_001925774;XM_001926912;XM_001927453;XM_001927670;XM_001928148;XM_001928425;XM_001929365;XM_001929372</Data></Cell>
   </Row>
   <Row ss:AutoFitHeight="0">
    <Cell><Data ss:Type="String">GO:0002685</Data></Cell>
    <Cell><Data ss:Type="String">regulation of leukocyte migration</Data></Cell>
    <Cell><Data ss:Type="Number">25</Data></Cell>
    <Cell><Data ss:Type="Number">46</Data></Cell>
    <Cell><Data ss:Type="Number">2.7385373906875E-2</Data></Cell>
    <Cell><Data ss:Type="Number">0.951891172904057</Data></Cell>
    <Cell><Data ss:Type="String">AB112778;AK231559;AK234462;AK235439;AK235734;AK237557;AK239010;AK239693;AY610106;BP463105;DB808390;DN102607;DN102948;DN108202;DY416890;EU113218;EW054426;EW533784;NM_001001621;NM_001001646;NM_001009578;NM_001130531;XM_001925781;XM_001928382;XM_001929551</Data></Cell>
   </Row>
   <Row ss:AutoFitHeight="0">
    <Cell><Data ss:Type="String">GO:0051251</Data></Cell>
    <Cell><Data ss:Type="String">positive regulation of lymphocyte activation</Data></Cell>
    <Cell><Data ss:Type="Number">25</Data></Cell>
    <Cell><Data ss:Type="Number">46</Data></Cell>
    <Cell><Data ss:Type="Number">2.7385373906875E-2</Data></Cell>
    <Cell><Data ss:Type="Number">0.951891172904057</Data></Cell>
    <Cell><Data ss:Type="String">AB271938;AJ954648;AK233822;AK236415;AK236971;AK237693;AK239283;BX917211;CV876235;EF396957;EH008501;EV887236;EV904289;NM_001097504;NM_001098585;NM_001112690;NM_213993;NM_214003;NM_214087;NM_214194;NM_214257;NM_214438;XM_001927618;XM_001927875;XM_001929223</Data></Cell>
   </Row>
   <Row ss:AutoFitHeight="0">
    <Cell><Data ss:Type="String">GO:0003002</Data></Cell>
    <Cell><Data ss:Type="String">regionalization</Data></Cell>
    <Cell><Data ss:Type="Number">67</Data></Cell>
    <Cell><Data ss:Type="Number">141</Data></Cell>
    <Cell><Data ss:Type="Number">2.8200106947065699E-2</Data></Cell>
    <Cell><Data ss:Type="Number">0.951891172904057</Data></Cell>
    <Cell><Data ss:Type="String">AF303657;AF488734;AJ943712;AK230712;AK231425;AK231780;AK232090;AK233267;AK233501;AK234167;AK234190;AK234737;AK235141;AK235674;AK237047;AK238379;AK238776;AY610165;BF702964;BI338435;BX672058;BX915870;BX922056;CJ011338;CK464590;CN152888;CN162233;DB784024;DB796322;DN111702;DN121084;DT325217;DY415305;DY426757;DY431147;EF486522;EW080382;EW084533;EW147474;EW578108;NM_001001264;NM_001005350;NM_001038639;NM_001039745;NM_001097505;NM_001129952;NM_213882;NM_213964;XM_001924386;XM_001925017;XM_001925706;XM_001925774;XM_001926421;XM_001926725;XM_001927170;XM_001927670;XM_001927798;XM_001927813;XM_001927886;XM_001928119;XM_001928315;XM_001928360;XM_001928794;XM_001928912;XM_001929063;XM_001929166;XM_001929365</Data></Cell>
   </Row>
   <Row ss:AutoFitHeight="0">
    <Cell><Data ss:Type="String">GO:0009066</Data></Cell>
    <Cell><Data ss:Type="String">aspartate family amino acid metabolic process</Data></Cell>
    <Cell><Data ss:Type="Number">9</Data></Cell>
    <Cell><Data ss:Type="Number">13</Data></Cell>
    <Cell><Data ss:Type="Number">2.8475450653602501E-2</Data></Cell>
    <Cell><Data ss:Type="Number">0.951891172904057</Data></Cell>
    <Cell><Data ss:Type="String">AK231755;AY609529;DB808990;NM_001097426;NM_001123162;NM_213927;NM_213928;NM_214062;NM_214397</Data></Cell>
   </Row>
   <Row ss:AutoFitHeight="0">
    <Cell><Data ss:Type="String">GO:0030258</Data></Cell>
    <Cell><Data ss:Type="String">lipid modification</Data></Cell>
    <Cell><Data ss:Type="Number">9</Data></Cell>
    <Cell><Data ss:Type="Number">13</Data></Cell>
    <Cell><Data ss:Type="Number">2.8475450653602501E-2</Data></Cell>
    <Cell><Data ss:Type="Number">0.951891172904057</Data></Cell>
    <Cell><Data ss:Type="String">AK233308;AK237312;AK237994;AK238866;BX918556;CK454909;NM_213897;NM_214039;XM_001924765</Data></Cell>
   </Row>
   <Row ss:AutoFitHeight="0">
    <Cell><Data ss:Type="String">GO:0031294</Data></Cell>
    <Cell><Data ss:Type="String">lymphocyte costimulation</Data></Cell>
    <Cell><Data ss:Type="Number">9</Data></Cell>
    <Cell><Data ss:Type="Number">13</Data></Cell>
    <Cell><Data ss:Type="Number">2.8475450653602501E-2</Data></Cell>
    <Cell><Data ss:Type="Number">0.951891172904057</Data></Cell>
    <Cell><Data ss:Type="String">AJ954648;AK233822;AK239283;BX917211;CV876235;NM_214087;NM_214257;NM_214438;XM_001927618</Data></Cell>
   </Row>
   <Row ss:AutoFitHeight="0">
    <Cell><Data ss:Type="String">GO:2001236</Data></Cell>
    <Cell><Data ss:Type="String">regulation of extrinsic apoptotic signaling pathway</Data></Cell>
    <Cell><Data ss:Type="Number">9</Data></Cell>
    <Cell><Data ss:Type="Number">13</Data></Cell>
    <Cell><Data ss:Type="Number">2.8475450653602501E-2</Data></Cell>
    <Cell><Data ss:Type="Number">0.951891172904057</Data></Cell>
    <Cell><Data ss:Type="String">AF488734;AK236415;AK239302;BP464815;BW982295;NM_001004027;NM_001039745;NM_214201;XM_001928960</Data></Cell>
   </Row>
   <Row ss:AutoFitHeight="0">
    <Cell><Data ss:Type="String">GO:0071495</Data></Cell>
    <Cell><Data ss:Type="String">cellular response to endogenous stimulus</Data></Cell>
    <Cell><Data ss:Type="Number">50</Data></Cell>
    <Cell><Data ss:Type="Number">102</Data></Cell>
    <Cell><Data ss:Type="Number">2.8738718634445898E-2</Data></Cell>
    <Cell><Data ss:Type="Number">0.951891172904057</Data></Cell>
    <Cell><Data ss:Type="String">AJ005798;AJ954648;AK231780;AK232389;AK235932;AK236029;AK237008;AK239659;BI181277;BM190355;BX674519;BX917211;BX921238;CK458382;CK467132;CN156329;CN156590;DB786336;DB788271;DB808390;DY416890;DY419952;EF177492;EF486522;EF601160;ES445194;EW363322;NM_001001264;NM_001008481;NM_001037145;NM_001039748;NM_001044525;NM_001044526;NM_001114271;NM_001130018;NM_213755;NM_214230;NM_214328;NM_214379;NM_214387;NM_214410;X60317;X95847;XM_001924386;XM_001926828;XM_001927453;XM_001928360;XM_001928451;XM_001928465;XM_001929031</Data></Cell>
   </Row>
   <Row ss:AutoFitHeight="0">
    <Cell><Data ss:Type="String">GO:0019932</Data></Cell>
    <Cell><Data ss:Type="String">second-messenger-mediated signaling</Data></Cell>
    <Cell><Data ss:Type="Number">34</Data></Cell>
    <Cell><Data ss:Type="Number">66</Data></Cell>
    <Cell><Data ss:Type="Number">2.9259381250246699E-2</Data></Cell>
    <Cell><Data ss:Type="Number">0.951891172904057</Data></Cell>
    <Cell><Data ss:Type="String">AJ245446;AK233020;AK235171;AK235280;AY609491;BP146353;BX924091;BX924197;CK454052;CK463582;CN161830;DB788903;EU714326;EV973372;EW578058;NM_001001618;NM_001018032;NM_001038002;NM_001044574;NM_001044624;NM_213736;NM_213882;NM_214128;NM_214234;X16951;X95847;XM_001924586;XM_001924780;XM_001925076;XM_001925640;XM_001925754;XM_001927199;XM_001927869;XM_001928315</Data></Cell>
   </Row>
   <Row ss:AutoFitHeight="0">
    <Cell><Data ss:Type="String">GO:0002682</Data></Cell>
    <Cell><Data ss:Type="String">regulation of immune system process</Data></Cell>
    <Cell><Data ss:Type="Number">223</Data></Cell>
    <Cell><Data ss:Type="Number">514</Data></Cell>
    <Cell><Data ss:Type="Number">2.94046849837559E-2</Data></Cell>
    <Cell><Data ss:Type="Number">0.951891172904057</Data></Cell>
    <Cell><Data ss:Type="String">AB085746;AB112778;AB271938;AF319661;AJ245447;AJ680023;AJ947155;AJ948510;AJ954648;AK230483;AK230672;AK231018;AK231405;AK231532;AK231559;AK232477;AK232671;AK232826;AK232994;AK233065;AK233102;AK233381;AK233402;AK233634;AK233822;AK233866;AK233872;AK234462;AK234576;AK234677;AK234898;AK235040;AK235280;AK235424;AK235439;AK235477;AK235557;AK235569;AK235604;AK235734;AK235932;AK236090;AK236135;AK236339;AK236415;AK236608;AK236776;AK236966;AK236971;AK236973;AK237176;AK237184;AK237557;AK237693;AK238178;AK238782;AK239010;AK239148;AK239172;AK239205;AK239283;AK239302;AK239491;AK239534;AK239693;AK240232;AY266366;AY349420;AY553922;AY609436;AY609460;AY609599;AY609637;AY610106;BF701960;BI183297;BI184808;BI338624;BP143486;BP152761;BP169578;BP171098;BP446680;BP463105;BW981079;BW982295;BX669579;BX671907;BX674519;BX917211;BX921055;BX924789;CB469356;CF181008;CJ004384;CK452407;CK454052;CK464590;CN156877;CN161888;CV876235;DB784173;DB787510;DB796584;DB808390;DB815675;DN100829;DN102466;DN102607;DN102948;DN107192;DN108202;DN111532;DN117946;DN120726;DN125579;DT322625;DT329050;DY416890;DY418045;EF396957;EF486522;EF601160;EH008501;ES445194;EU113218;EV887236;EV904289;EW054330;EW054426;EW334411;EW382568;EW493976;EW533784;EW572865;NM_001001265;NM_001001621;NM_001001646;NM_001003924;NM_001009578;NM_001030534;NM_001031775;NM_001033011;NM_001037145;NM_001039748;NM_001044525;NM_001044537;NM_001044553;NM_001044608;NM_001048188;NM_001097413;NM_001097428;NM_001097434;NM_001097449;NM_001097504;NM_001098585;NM_001099923;NM_001099929;NM_001105286;NM_001112690;NM_001114280;NM_001128443;NM_001130018;NM_001130224;NM_001130531;NM_001134354;NM_001137631;NM_001137636;NM_213738;NM_213761;NM_213762;NM_213804;NM_213817;NM_213839;NM_213879;NM_213931;NM_213958;NM_213959;NM_213993;NM_214003;NM_214009;NM_214078;NM_214087;NM_214128;NM_214194;NM_214201;NM_214234;NM_214257;NM_214269;NM_214281;NM_214319;NM_214438;NM_214444;X60317;XM_001924028;XM_001924179;XM_001925781;XM_001925939;XM_001925985;XM_001926029;XM_001926034;XM_001926119;XM_001926634;XM_001926907;XM_001927189;XM_001927365;XM_001927424;XM_001927618;XM_001927777;XM_001927875;XM_001928083;XM_001928136;XM_001928382;XM_001928451;XM_001928559;XM_001928724;XM_001928747;XM_001929063;XM_001929166;XM_001929223;XM_001929269;XM_001929551;XM_001929558</Data></Cell>
   </Row>
   <Row ss:AutoFitHeight="0">
    <Cell><Data ss:Type="String">GO:0008406</Data></Cell>
    <Cell><Data ss:Type="String">gonad development</Data></Cell>
    <Cell><Data ss:Type="Number">29</Data></Cell>
    <Cell><Data ss:Type="Number">55</Data></Cell>
    <Cell><Data ss:Type="Number">2.9708268711389901E-2</Data></Cell>
    <Cell><Data ss:Type="Number">0.951891172904057</Data></Cell>
    <Cell><Data ss:Type="String">AF303657;AJ245446;AK230485;AK231780;AK235974;BI181277;BX915413;BX924789;CK454052;DN116626;DT325217;ES445194;EU714326;NM_001001264;NM_001003662;NM_001038639;NM_001044525;NM_213755;NM_213959;NM_213970;NM_213988;NM_214269;NM_214328;NM_214387;XM_001924271;XM_001925079;XM_001925774;XM_001927189;XM_001927967</Data></Cell>
   </Row>
   <Row ss:AutoFitHeight="0">
    <Cell><Data ss:Type="String">GO:0001667</Data></Cell>
    <Cell><Data ss:Type="String">ameboidal-type cell migration</Data></Cell>
    <Cell><Data ss:Type="Number">38</Data></Cell>
    <Cell><Data ss:Type="Number">75</Data></Cell>
    <Cell><Data ss:Type="Number">2.9730438084511202E-2</Data></Cell>
    <Cell><Data ss:Type="Number">0.951891172904057</Data></Cell>
    <Cell><Data ss:Type="String">AJ245446;AJ954648;AK231425;AK232445;AK235141;AK240222;BF079723;BI338435;BI338624;BX914905;BX915870;BX922056;CJ022004;CJ022209;CN156329;CN157450;DB819077;DY419952;DY426757;NM_001038002;NM_001038639;NM_001044525;NM_001097506;NM_213967;NM_213968;NM_214201;NM_214257;NM_214269;X60317;XM_001924386;XM_001925079;XM_001925344;XM_001927670;XM_001927798;XM_001927818;XM_001928136;XM_001928298;XM_001929424</Data></Cell>
   </Row>
   <Row ss:AutoFitHeight="0">
    <Cell><Data ss:Type="String">GO:0055007</Data></Cell>
    <Cell><Data ss:Type="String">cardiac muscle cell differentiation</Data></Cell>
    <Cell><Data ss:Type="Number">10</Data></Cell>
    <Cell><Data ss:Type="Number">15</Data></Cell>
    <Cell><Data ss:Type="Number">2.9796085344987899E-2</Data></Cell>
    <Cell><Data ss:Type="Number">0.951891172904057</Data></Cell>
    <Cell><Data ss:Type="String">AK235682;BP444082;CN157450;EF486522;ES445194;XM_001924422;XM_001924656;XM_001926828;XM_001926912;XM_001927453</Data></Cell>
   </Row>
   <Row ss:AutoFitHeight="0">
    <Cell><Data ss:Type="String">GO:0000122</Data></Cell>
    <Cell><Data ss:Type="String">negative regulation of transcription from RNA polymerase II promoter</Data></Cell>
    <Cell><Data ss:Type="Number">14</Data></Cell>
    <Cell><Data ss:Type="Number">23</Data></Cell>
    <Cell><Data ss:Type="Number">2.9843460295257401E-2</Data></Cell>
    <Cell><Data ss:Type="Number">0.951891172904057</Data></Cell>
    <Cell><Data ss:Type="String">AJ005798;AJ659348;AK230926;AK238751;AK239288;AK240010;AY493571;AY610383;BX914608;BX923228;BX925530;EU780789;EV997079;XM_001926912</Data></Cell>
   </Row>
   <Row ss:AutoFitHeight="0">
    <Cell><Data ss:Type="String">GO:0002244</Data></Cell>
    <Cell><Data ss:Type="String">hematopoietic progenitor cell differentiation</Data></Cell>
    <Cell><Data ss:Type="Number">12</Data></Cell>
    <Cell><Data ss:Type="Number">19</Data></Cell>
    <Cell><Data ss:Type="Number">3.0556707973219001E-2</Data></Cell>
    <Cell><Data ss:Type="Number">0.951891172904057</Data></Cell>
    <Cell><Data ss:Type="String">AK231148;AK231754;AK232354;BW980894;BX923729;CK454052;CK466725;CV874987;DN102948;NM_001044525;XM_001925619;XM_001926358</Data></Cell>
   </Row>
   <Row ss:AutoFitHeight="0">
    <Cell><Data ss:Type="String">GO:0002708</Data></Cell>
    <Cell><Data ss:Type="String">positive regulation of lymphocyte mediated immunity</Data></Cell>
    <Cell><Data ss:Type="Number">12</Data></Cell>
    <Cell><Data ss:Type="Number">19</Data></Cell>
    <Cell><Data ss:Type="Number">3.0556707973219001E-2</Data></Cell>
    <Cell><Data ss:Type="Number">0.951891172904057</Data></Cell>
    <Cell><Data ss:Type="String">AK232477;AK236608;AK236971;AK237693;AK239172;NM_001105286;NM_001112690;NM_001114280;NM_213817;NM_213993;NM_214194;XM_001925939</Data></Cell>
   </Row>
   <Row ss:AutoFitHeight="0">
    <Cell><Data ss:Type="String">GO:0001654</Data></Cell>
    <Cell><Data ss:Type="String">eye development</Data></Cell>
    <Cell><Data ss:Type="Number">52</Data></Cell>
    <Cell><Data ss:Type="Number">107</Data></Cell>
    <Cell><Data ss:Type="Number">3.1258908794348797E-2</Data></Cell>
    <Cell><Data ss:Type="Number">0.951891172904057</Data></Cell>
    <Cell><Data ss:Type="String">AF488734;AJ585088;AK230712;AK232704;AK233094;AK233381;AK234415;AK234737;AK235324;AK235674;AK236029;AK238517;AK239148;BE030555;BF702964;BI344478;BP440539;BP444082;BP463086;BX921882;CJ009304;CK464590;CN157450;CN162676;DN118673;DN129019;DN133913;DY437778;EF396957;ES445194;EW084533;EW508880;NM_001001264;NM_001038639;NM_001039745;NM_214271;XM_001924386;XM_001924423;XM_001924471;XM_001924680;XM_001925318;XM_001925624;XM_001925774;XM_001926147;XM_001926443;XM_001926828;XM_001927170;XM_001927392;XM_001927453;XM_001928148;XM_001928315;XM_001928932</Data></Cell>
   </Row>
   <Row ss:AutoFitHeight="0">
    <Cell><Data ss:Type="String">GO:0016042</Data></Cell>
    <Cell><Data ss:Type="String">lipid catabolic process</Data></Cell>
    <Cell><Data ss:Type="Number">28</Data></Cell>
    <Cell><Data ss:Type="Number">53</Data></Cell>
    <Cell><Data ss:Type="Number">3.1402241378383301E-2</Data></Cell>
    <Cell><Data ss:Type="Number">0.951891172904057</Data></Cell>
    <Cell><Data ss:Type="String">AK230955;AK232541;AK233151;AK233308;AK237994;AK239600;AK239646;AY609410;AY692367;BP172850;BQ601253;BX673731;BX918556;CK454909;CN156329;CV876087;EF601160;EW052571;NM_001007191;NM_001114271;NM_213897;NM_214039;NM_214331;XM_001924765;XM_001925361;XM_001927456;XM_001928076;XM_001928119</Data></Cell>
   </Row>
   <Row ss:AutoFitHeight="0">
    <Cell><Data ss:Type="String">GO:0034110</Data></Cell>
    <Cell><Data ss:Type="String">regulation of homotypic cell-cell adhesion</Data></Cell>
    <Cell><Data ss:Type="Number">44</Data></Cell>
    <Cell><Data ss:Type="Number">89</Data></Cell>
    <Cell><Data ss:Type="Number">3.28881583287189E-2</Data></Cell>
    <Cell><Data ss:Type="Number">0.951891172904057</Data></Cell>
    <Cell><Data ss:Type="String">AB271938;AK230483;AK230672;AK233065;AK233866;AK235557;AK236415;AK236971;AK237184;AK237693;AK239172;AK239205;AK239693;AY266366;AY609768;BI183297;BI338624;BW959521;CJ004384;CV876235;DN100829;DY418045;EF396957;NM_001001908;NM_001044553;NM_001044608;NM_001097413;NM_001097504;NM_001098585;NM_001105286;NM_001114280;NM_001130224;NM_001137631;NM_213982;NM_213993;NM_214003;NM_214087;XM_001925465;XM_001925781;XM_001925939;XM_001927424;XM_001927875;XM_001929223;XM_001929269</Data></Cell>
   </Row>
   <Row ss:AutoFitHeight="0">
    <Cell><Data ss:Type="String">GO:0006631</Data></Cell>
    <Cell><Data ss:Type="String">fatty acid metabolic process</Data></Cell>
    <Cell><Data ss:Type="Number">64</Data></Cell>
    <Cell><Data ss:Type="Number">135</Data></Cell>
    <Cell><Data ss:Type="Number">3.3126919147008202E-2</Data></Cell>
    <Cell><Data ss:Type="Number">0.951891172904057</Data></Cell>
    <Cell><Data ss:Type="String">AK230955;AK231027;AK231217;AK231317;AK231810;AK232541;AK232571;AK232993;AK233246;AK233308;AK234739;AK235136;AK235492;AK237994;AK238335;AK238564;AK239600;AK239646;AK239693;AK240565;AY609410;AY610166;AY692367;BP172850;BP443292;BW955623;BX674310;BX918556;BX921047;BX924091;CK454381;CK454732;CK454909;CN156329;CN162456;DQ144455;EF177492;EF601160;EW266525;NM_001007191;NM_001038631;NM_001038694;NM_001099930;NM_001114269;NM_001114278;NM_213781;NM_213882;NM_213897;NM_213931;NM_214039;NM_214046;NM_214077;NM_214201;NM_214315;NM_214331;XM_001924765;XM_001925065;XM_001925361;XM_001925583;XM_001927199;XM_001927936;XM_001928620;XM_001929074;XM_001929107</Data></Cell>
   </Row>
   <Row ss:AutoFitHeight="0">
    <Cell><Data ss:Type="String">GO:0032103</Data></Cell>
    <Cell><Data ss:Type="String">positive regulation of response to external stimulus</Data></Cell>
    <Cell><Data ss:Type="Number">27</Data></Cell>
    <Cell><Data ss:Type="Number">51</Data></Cell>
    <Cell><Data ss:Type="Number">3.3194147899770897E-2</Data></Cell>
    <Cell><Data ss:Type="Number">0.951891172904057</Data></Cell>
    <Cell><Data ss:Type="String">AB112778;AJ245446;AK231559;AK234462;AK235439;AK235734;AK237557;AK239010;AK239693;AY553922;AY610106;BP463105;CK463582;CK464590;CV874987;DN102607;DN108202;EU113218;EU714326;EW054426;EW533784;NM_001001621;NM_001130531;NM_213751;NM_214271;XM_001928382;XM_001929551</Data></Cell>
   </Row>
   <Row ss:AutoFitHeight="0">
    <Cell><Data ss:Type="String">GO:0045785</Data></Cell>
    <Cell><Data ss:Type="String">positive regulation of cell adhesion</Data></Cell>
    <Cell><Data ss:Type="Number">31</Data></Cell>
    <Cell><Data ss:Type="Number">60</Data></Cell>
    <Cell><Data ss:Type="Number">3.47219179096286E-2</Data></Cell>
    <Cell><Data ss:Type="Number">0.951891172904057</Data></Cell>
    <Cell><Data ss:Type="String">AB271938;AJ245446;AK236415;AK236971;AK237557;AK237693;AK239172;BP172842;BW959521;CK463582;CK464590;DN108202;DN110939;EF396957;EU714326;NM_001001908;NM_001097504;NM_001098585;NM_001114280;NM_213982;NM_213986;NM_213993;NM_214003;NM_214087;XM_001924240;XM_001924862;XM_001925939;XM_001926034;XM_001927760;XM_001927875;XM_001929223</Data></Cell>
   </Row>
   <Row ss:AutoFitHeight="0">
    <Cell><Data ss:Type="String">GO:0002221</Data></Cell>
    <Cell><Data ss:Type="String">pattern recognition receptor signaling pathway</Data></Cell>
    <Cell><Data ss:Type="Number">26</Data></Cell>
    <Cell><Data ss:Type="Number">49</Data></Cell>
    <Cell><Data ss:Type="Number">3.5089412029826697E-2</Data></Cell>
    <Cell><Data ss:Type="Number">0.951891172904057</Data></Cell>
    <Cell><Data ss:Type="String">AB085746;AF319661;AK233872;AK234462;AK235424;AK237176;AY609599;BP171098;DN102466;DN117946;EF486522;EW054330;EW382568;EW572865;NM_001030534;NM_001031775;NM_001097434;NM_001099923;NM_001099929;NM_001114280;NM_213761;NM_213804;NM_213958;XM_001928559;XM_001929166;XM_001929551</Data></Cell>
   </Row>
   <Row ss:AutoFitHeight="0">
    <Cell><Data ss:Type="String">GO:0002687</Data></Cell>
    <Cell><Data ss:Type="String">positive regulation of leukocyte migration</Data></Cell>
    <Cell><Data ss:Type="Number">20</Data></Cell>
    <Cell><Data ss:Type="Number">36</Data></Cell>
    <Cell><Data ss:Type="Number">3.5238666314136802E-2</Data></Cell>
    <Cell><Data ss:Type="Number">0.951891172904057</Data></Cell>
    <Cell><Data ss:Type="String">AB112778;AK231559;AK234462;AK235439;AK235734;AK237557;AK239010;AK239693;AY610106;BP463105;DN102607;DN108202;EU113218;EW054426;EW533784;NM_001001621;NM_001130531;XM_001925781;XM_001928382;XM_001929551</Data></Cell>
   </Row>
   <Row ss:AutoFitHeight="0">
    <Cell><Data ss:Type="String">GO:0016482</Data></Cell>
    <Cell><Data ss:Type="String">cytoplasmic transport</Data></Cell>
    <Cell><Data ss:Type="Number">89</Data></Cell>
    <Cell><Data ss:Type="Number">194</Data></Cell>
    <Cell><Data ss:Type="Number">3.5539367201047799E-2</Data></Cell>
    <Cell><Data ss:Type="Number">0.951891172904057</Data></Cell>
    <Cell><Data ss:Type="String">AB271938;AF210153;AJ961746;AK230912;AK230960;AK231265;AK231793;AK231939;AK232653;AK233329;AK233650;AK234260;AK234624;AK234677;AK235006;AK235424;AK235907;AK235957;AK236243;AK237670;AK238229;AK238355;AK238429;AK238652;AK238839;AK239010;AK239172;AK239199;AK239758;AY609583;AY609798;AY610478;BP142753;BW969834;BW983323;BX665100;BX666142;BX675006;BX915041;BX915128;BX915449;BX915733;BX925964;CB097303;CJ015034;CJ025949;CJ032560;CK449842;CK452760;CK458759;CK463368;CK465604;CN152888;DB783778;DB792378;DB807930;DN102252;DN105634;DN106081;DN111725;DN112636;DN115406;DN133102;DT328931;EH008501;EV904289;NM_001001534;NM_001001618;NM_001037964;NM_001098585;NM_001123205;NM_213964;X16951;XM_001924240;XM_001924331;XM_001924461;XM_001925361;XM_001925939;XM_001926257;XM_001926398;XM_001926595;XM_001926651;XM_001926702;XM_001928193;XM_001928272;XM_001928315;XM_001928869;XM_001929465;XM_001929572</Data></Cell>
   </Row>
   <Row ss:AutoFitHeight="0">
    <Cell><Data ss:Type="String">GO:0048583</Data></Cell>
    <Cell><Data ss:Type="String">regulation of response to stimulus</Data></Cell>
    <Cell><Data ss:Type="Number">621</Data></Cell>
    <Cell><Data ss:Type="Number">1499</Data></Cell>
    <Cell><Data ss:Type="Number">3.5747640919362299E-2</Data></Cell>
    <Cell><Data ss:Type="Number">0.951891172904057</Data></Cell>
    <Cell><Data ss:Type="String">AB085746;AB112778;AB271920;AF210153;AF303657;AF319661;AF348424;AF488734;AJ005798;AJ238156;AJ245446;AJ245447;AJ585088;AJ680023;AJ941096;AJ942839;AJ943083;AJ945463;AJ947155;AJ954648;AJ956699;AJ958333;AJ961746;AK230539;AK230593;AK230657;AK230672;AK230681;AK230813;AK230836;AK230841;AK230960;AK230985;AK231018;AK231027;AK231033;AK231220;AK231265;AK231341;AK231405;AK231425;AK231532;AK231559;AK231681;AK231696;AK231754;AK231760;AK231780;AK231831;AK231856;AK231939;AK231972;AK232072;AK232090;AK232146;AK232202;AK232320;AK232397;AK232445;AK232477;AK232825;AK232826;AK233065;AK233102;AK233381;AK233402;AK233501;AK233634;AK233650;AK233767;AK233822;AK233866;AK233872;AK233994;AK234119;AK234190;AK234211;AK234415;AK234462;AK234576;AK234588;AK234660;AK234677;AK234732;AK234737;AK234739;AK234772;AK234898;AK234908;AK235040;AK235043;AK235052;AK235141;AK235181;AK235280;AK235308;AK235417;AK235424;AK235439;AK235455;AK235472;AK235477;AK235557;AK235569;AK235604;AK235674;AK235707;AK235734;AK235807;AK235895;AK235932;AK236029;AK236090;AK236135;AK236198;AK236241;AK236339;AK236415;AK236423;AK236499;AK236608;AK236692;AK236895;AK236971;AK236973;AK237051;AK237176;AK237240;AK237308;AK237312;AK237367;AK237368;AK237384;AK237557;AK237631;AK237693;AK238124;AK238171;AK238555;AK238751;AK238776;AK238782;AK238784;AK238839;AK239010;AK239051;AK239120;AK239148;AK239172;AK239205;AK239288;AK239298;AK239302;AK239491;AK239534;AK239551;AK239624;AK239667;AK239693;AK239712;AK239734;AK239906;AK240066;AK240106;AK240222;AK240232;AK240383;AK240390;AM503091;AU295984;AU296499;AY266366;AY349420;AY553922;AY609399;AY609436;AY609460;AY609461;AY609599;AY609726;AY609732;AY609735;AY609823;AY609843;AY610050;AY610106;BF701960;BF702964;BG384575;BI182326;BI182881;BI183297;BI184481;BI184879;BI185814;BP143486;BP146353;BP152761;BP159456;BP164880;BP169578;BP171098;BP433733;BP441597;BP445629;BP446680;BP448255;BP463086;BP463105;BP463359;BP463400;BP464815;BP997867;BQ604024;BW959521;BW969834;BW972635;BW978477;BW979212;BW982295;BX665088;BX667493;BX668270;BX669579;BX671907;BX674344;BX675006;BX914608;BX914905;BX915041;BX915506;BX915870;BX916848;BX917211;BX917608;BX918693;BX918873;BX918999;BX919298;BX921013;BX921055;BX921386;BX923228;BX923253;BX923729;BX924091;BX924789;BX924862;BX925794;BX925964;BX926408;BX926444;CB097303;CB469356;CB472237;CF176994;CF181008;CF362753;CF367677;CF787204;CF787486;CJ004384;CJ009304;CJ020233;CJ020802;CJ024401;CK450483;CK452059;CK452407;CK454516;CK454732;CK458382;CK460174;CK462131;CK463457;CK463582;CK463770;CK464590;CK465604;CK467979;CN152888;CN154010;CN154690;CN156329;CN156877;CN157654;CN158712;CN159629;CN160890;CN161760;CN161830;CN161888;CN162187;CN162261;CN162364;CN162456;CR940253;CV870149;CV873449;CV874037;CV874987;CV875115;CV876087;CV876235;CV876698;CX057881;DB784173;DB785654;DB787510;DB788271;DB788985;DB792378;DB796584;DB808390;DB815668;DB819077;DN101533;DN102252;DN102466;DN102607;DN102662;DN102948;DN104920;DN105634;DN107192;DN107201;DN108202;DN108420;DN108521;DN110470;DN110819;DN111554;DN111725;DN112636;DN115259;DN116724;DN117946;DN119718;DN121084;DN125579;DN129019;DN132839;DT320053;DT322625;DT325217;DT325898;DT326486;DT328931;DT330779;DT331358;DY405382;DY408814;DY415305;DY416890;DY419294;DY419695;DY421386;DY425174;DY425367;DY426757;DY431147;DY431264;DY431661;DY437561;EF486522;EF601160;EH008501;ES445194;EU113218;EU714326;EU753190;EU780789;EW054330;EW054426;EW074595;EW088403;EW101413;EW121035;EW155747;EW221081;EW301128;EW314286;EW334411;EW363322;EW375469;EW375804;EW382568;EW423102;EW493976;EW507059;EW508918;EW510526;EW533784;EW572865;EW660426;EW676303;FL593097;NM_001001265;NM_001001621;NM_001001646;NM_001001908;NM_001003662;NM_001003924;NM_001004027;NM_001005350;NM_001008481;NM_001030534;NM_001031775;NM_001033011;NM_001037145;NM_001038002;NM_001038636;NM_001038639;NM_001039745;NM_001039748;NM_001044525;NM_001044526;NM_001044537;NM_001044549;NM_001044574;NM_001044603;NM_001044608;NM_001048187;NM_001048188;NM_001097413;NM_001097428;NM_001097434;NM_001097449;NM_001097485;NM_001097504;NM_001099923;NM_001099929;NM_001105286;NM_001112690;NM_001112696;NM_001114271;NM_001114280;NM_001123091;NM_001123135;NM_001123159;NM_001123203;NM_001123204;NM_001123205;NM_001123216;NM_001128443;NM_001128464;NM_001130018;NM_001130531;NM_001130534;NM_001134354;NM_001135960;NM_001137631;NM_001137636;NM_001142669;NM_213738;NM_213751;NM_213761;NM_213762;NM_213769;NM_213804;NM_213808;NM_213817;NM_213851;NM_213855;NM_213879;NM_213882;NM_213931;NM_213945;NM_213958;NM_213959;NM_213964;NM_213968;NM_213971;NM_213982;NM_213986;NM_213993;NM_214003;NM_214009;NM_214020;NM_214030;NM_214031;NM_214078;NM_214128;NM_214142;NM_214162;NM_214194;NM_214201;NM_214269;NM_214271;NM_214281;NM_214319;NM_214328;NM_214329;NM_214332;NM_214357;NM_214372;NM_214379;NM_214387;NM_214438;NM_214444;X60317;XM_001924028;XM_001924179;XM_001924197;XM_001924249;XM_001924277;XM_001924379;XM_001924399;XM_001924535;XM_001924558;XM_001924565;XM_001924587;XM_001924730;XM_001924754;XM_001924862;XM_001924915;XM_001925052;XM_001925076;XM_001925252;XM_001925257;XM_001925318;XM_001925372;XM_001925424;XM_001925557;XM_001925569;XM_001925578;XM_001925589;XM_001925624;XM_001925625;XM_001925640;XM_001925669;XM_001925740;XM_001925754;XM_001925757;XM_001925774;XM_001925781;XM_001925844;XM_001925882;XM_001925939;XM_001925985;XM_001925996;XM_001926018;XM_001926029;XM_001926034;XM_001926063;XM_001926085;XM_001926092;XM_001926127;XM_001926186;XM_001926340;XM_001926447;XM_001926534;XM_001926543;XM_001926578;XM_001926634;XM_001926650;XM_001926686;XM_001926798;XM_001926877;XM_001926886;XM_001926907;XM_001926912;XM_001927034;XM_001927057;XM_001927095;XM_001927163;XM_001927170;XM_001927177;XM_001927189;XM_001927204;XM_001927228;XM_001927272;XM_001927365;XM_001927416;XM_001927424;XM_001927456;XM_001927545;XM_001927546;XM_001927698;XM_001927798;XM_001927838;XM_001927874;XM_001927880;XM_001927909;XM_001928076;XM_001928136;XM_001928143;XM_001928148;XM_001928182;XM_001928224;XM_001928233;XM_001928309;XM_001928315;XM_001928382;XM_001928459;XM_001928474;XM_001928502;XM_001928559;XM_001928584;XM_001928724;XM_001928747;XM_001928912;XM_001928932;XM_001928940;XM_001928960;XM_001928966;XM_001929000;XM_001929009;XM_001929019;XM_001929026;XM_001929068;XM_001929123;XM_001929166;XM_001929197;XM_001929334;XM_001929395;XM_001929551;XM_001929558;XM_001929571;XM_001929573;XM_001929576</Data></Cell>
   </Row>
   <Row ss:AutoFitHeight="0">
    <Cell><Data ss:Type="String">GO:0001568</Data></Cell>
    <Cell><Data ss:Type="String">blood vessel development</Data></Cell>
    <Cell><Data ss:Type="Number">46</Data></Cell>
    <Cell><Data ss:Type="Number">94</Data></Cell>
    <Cell><Data ss:Type="Number">3.6032788214421699E-2</Data></Cell>
    <Cell><Data ss:Type="Number">0.951891172904057</Data></Cell>
    <Cell><Data ss:Type="String">AJ245446;AK231425;AK231780;AK232090;AK232146;AK235424;AK235857;AK236461;BE030555;BI182326;BI183690;BP444082;BX915870;BX916838;BX922056;BX924789;CK451535;CK454137;CK454992;CK467618;CN157450;DN129019;DT325991;DT327646;EH006329;EU780789;NM_001005350;NM_001038639;NM_213882;NM_213959;NM_214002;NM_214031;NM_214086;NM_214107;NM_214201;XM_001924249;XM_001924277;XM_001925774;XM_001926128;XM_001926912;XM_001927670;XM_001928148;XM_001928360;XM_001929358;XM_001929365;XM_001929431</Data></Cell>
   </Row>
   <Row ss:AutoFitHeight="0">
    <Cell><Data ss:Type="String">GO:0072521</Data></Cell>
    <Cell><Data ss:Type="String">purine-containing compound metabolic process</Data></Cell>
    <Cell><Data ss:Type="Number">56</Data></Cell>
    <Cell><Data ss:Type="Number">117</Data></Cell>
    <Cell><Data ss:Type="Number">3.6234231328568497E-2</Data></Cell>
    <Cell><Data ss:Type="Number">0.951891172904057</Data></Cell>
    <Cell><Data ss:Type="String">AB271958;AK230683;AK233223;AK234142;AK235557;AK236182;AK236263;AK236628;AK238294;AK239593;AK239734;AY266366;AY609594;AY610127;AY610405;BP144107;BP999726;BW982089;BX923729;CN155185;CN155806;CN158619;CN162489;CN163280;DB795256;DN111671;DN111724;DN118673;DQ499444;DY405541;EF109892;EW077617;NM_001004042;NM_001018032;NM_001018033;NM_001031796;NM_001037145;NM_001114269;NM_001130018;NM_213736;NM_213846;NM_214016;NM_214095;NM_214105;NM_214107;NM_214201;NM_214303;XM_001924679;XM_001925607;XM_001926336;XM_001927095;XM_001927556;XM_001928014;XM_001929223;XM_001929270;XM_001929468</Data></Cell>
   </Row>
   <Row ss:AutoFitHeight="0">
    <Cell><Data ss:Type="String">GO:0060429</Data></Cell>
    <Cell><Data ss:Type="String">epithelium development</Data></Cell>
    <Cell><Data ss:Type="Number">135</Data></Cell>
    <Cell><Data ss:Type="Number">304</Data></Cell>
    <Cell><Data ss:Type="Number">3.7589558225797799E-2</Data></Cell>
    <Cell><Data ss:Type="Number">0.951891172904057</Data></Cell>
    <Cell><Data ss:Type="String">AJ005798;AJ245446;AJ245447;AJ659348;AJ940950;AJ943712;AJ960780;AK230926;AK231425;AK231754;AK231780;AK232090;AK232146;AK232445;AK233317;AK233505;AK233872;AK234737;AK234955;AK235424;AK235557;AK235650;AK236263;AK238027;AK239148;AK240010;AU295984;AY550071;AY553922;BF702964;BG384575;BI181277;BI338435;BP172842;BP444082;BP447577;BP448255;BW959521;BX667866;BX673499;BX915870;BX917211;BX919022;BX921055;BX922056;CF789102;CJ022682;CK454137;CK454516;CK460174;CK463582;CK464590;CK467979;CN152888;CN157654;CN162224;CV869675;CV873634;CX056329;DB784279;DB787510;DB788985;DB791673;DB792378;DB799422;DB803481;DN105634;DN121084;DN129019;DT326181;DT327646;DY414220;DY415305;DY423330;DY431264;EF486522;ES445194;EU113218;EU714326;EU780789;EW054426;EW578108;NM_001001264;NM_001005350;NM_001008481;NM_001009578;NM_001012408;NM_001038008;NM_001044537;NM_001044548;NM_001044614;NM_001048188;NM_001097489;NM_001099923;NM_001099928;NM_001099929;NM_001112682;NM_001114280;NM_001128443;NM_213959;NM_214021;NM_214031;NM_214086;NM_214201;NM_214230;NM_214328;NM_214438;X60317;XM_001924249;XM_001924386;XM_001924875;XM_001925252;XM_001925318;XM_001925640;XM_001925706;XM_001925774;XM_001925828;XM_001926262;XM_001926543;XM_001926828;XM_001926846;XM_001926912;XM_001927365;XM_001927453;XM_001927547;XM_001927670;XM_001927798;XM_001927886;XM_001928148;XM_001928315;XM_001928465;XM_001928805;XM_001928912;XM_001929365;XM_001929558</Data></Cell>
   </Row>
   <Row ss:AutoFitHeight="0">
    <Cell><Data ss:Type="String">GO:0009595</Data></Cell>
    <Cell><Data ss:Type="String">detection of biotic stimulus</Data></Cell>
    <Cell><Data ss:Type="Number">5</Data></Cell>
    <Cell><Data ss:Type="Number">6</Data></Cell>
    <Cell><Data ss:Type="Number">3.7896206746444602E-2</Data></Cell>
    <Cell><Data ss:Type="Number">0.951891172904057</Data></Cell>
    <Cell><Data ss:Type="String">AB085746;EW276587;NM_001031775;NM_213761;NM_213967</Data></Cell>
   </Row>
   <Row ss:AutoFitHeight="0">
    <Cell><Data ss:Type="String">GO:0032490</Data></Cell>
    <Cell><Data ss:Type="String">detection of molecule of bacterial origin</Data></Cell>
    <Cell><Data ss:Type="Number">5</Data></Cell>
    <Cell><Data ss:Type="Number">6</Data></Cell>
    <Cell><Data ss:Type="Number">3.7896206746444602E-2</Data></Cell>
    <Cell><Data ss:Type="Number">0.951891172904057</Data></Cell>
    <Cell><Data ss:Type="String">AB085746;EW276587;NM_001031775;NM_213761;NM_213967</Data></Cell>
   </Row>
   <Row ss:AutoFitHeight="0">
    <Cell><Data ss:Type="String">GO:0032506</Data></Cell>
    <Cell><Data ss:Type="String">cytokinetic process</Data></Cell>
    <Cell><Data ss:Type="Number">5</Data></Cell>
    <Cell><Data ss:Type="Number">6</Data></Cell>
    <Cell><Data ss:Type="Number">3.7896206746444602E-2</Data></Cell>
    <Cell><Data ss:Type="Number">0.951891172904057</Data></Cell>
    <Cell><Data ss:Type="String">AK236241;AK239056;AK240153;DN123962;XM_001929226</Data></Cell>
   </Row>
   <Row ss:AutoFitHeight="0">
    <Cell><Data ss:Type="String">GO:0032924</Data></Cell>
    <Cell><Data ss:Type="String">activin receptor signaling pathway</Data></Cell>
    <Cell><Data ss:Type="Number">5</Data></Cell>
    <Cell><Data ss:Type="Number">6</Data></Cell>
    <Cell><Data ss:Type="Number">3.7896206746444602E-2</Data></Cell>
    <Cell><Data ss:Type="Number">0.951891172904057</Data></Cell>
    <Cell><Data ss:Type="String">AK233501;AK234190;AK238776;XM_001925774;XM_001927605</Data></Cell>
   </Row>
   <Row ss:AutoFitHeight="0">
    <Cell><Data ss:Type="String">GO:0055010</Data></Cell>
    <Cell><Data ss:Type="String">ventricular cardiac muscle tissue morphogenesis</Data></Cell>
    <Cell><Data ss:Type="Number">5</Data></Cell>
    <Cell><Data ss:Type="Number">6</Data></Cell>
    <Cell><Data ss:Type="Number">3.7896206746444602E-2</Data></Cell>
    <Cell><Data ss:Type="Number">0.951891172904057</Data></Cell>
    <Cell><Data ss:Type="String">AK232090;AK236029;X95847;XM_001926912;XM_001929365</Data></Cell>
   </Row>
   <Row ss:AutoFitHeight="0">
    <Cell><Data ss:Type="String">GO:0098581</Data></Cell>
    <Cell><Data ss:Type="String">detection of external biotic stimulus</Data></Cell>
    <Cell><Data ss:Type="Number">5</Data></Cell>
    <Cell><Data ss:Type="Number">6</Data></Cell>
    <Cell><Data ss:Type="Number">3.7896206746444602E-2</Data></Cell>
    <Cell><Data ss:Type="Number">0.951891172904057</Data></Cell>
    <Cell><Data ss:Type="String">AB085746;EW276587;NM_001031775;NM_213761;NM_213967</Data></Cell>
   </Row>
   <Row ss:AutoFitHeight="0">
    <Cell><Data ss:Type="String">GO:0006952</Data></Cell>
    <Cell><Data ss:Type="String">defense response</Data></Cell>
    <Cell><Data ss:Type="Number">132</Data></Cell>
    <Cell><Data ss:Type="Number">297</Data></Cell>
    <Cell><Data ss:Type="Number">3.8389707459309599E-2</Data></Cell>
    <Cell><Data ss:Type="Number">0.951891172904057</Data></Cell>
    <Cell><Data ss:Type="String">AF319661;AF488734;AJ245447;AJ680023;AJ947155;AJ954648;AJ961029;AK230582;AK230645;AK230672;AK230683;AK231090;AK231190;AK231359;AK231786;AK232090;AK232477;AK232826;AK233065;AK233611;AK233730;AK233822;AK234462;AK235096;AK235477;AK235557;AK235734;AK236052;AK236090;AK236415;AK236461;AK238782;AK239148;AK239172;AK239264;AK239734;AY349420;AY368183;AY609460;BF701960;BF703309;BM484689;BP169578;BP446680;BP999726;BX665188;BX671907;BX672959;BX917211;BX923253;BX924091;BX924789;CJ004384;CN158969;CN161888;CN162224;DB787510;DB796584;DN102948;DN106820;DN107192;DN117337;DN124866;DN129019;DT321586;DT322625;EF486522;EU113218;EW080482;EW276587;EW301128;EW382568;EW423102;NM_001001265;NM_001001537;NM_001001618;NM_001001621;NM_001001646;NM_001001908;NM_001003663;NM_001003924;NM_001012298;NM_001031796;NM_001039745;NM_001044525;NM_001044553;NM_001044614;NM_001048188;NM_001097423;NM_001099923;NM_001100194;NM_001128443;NM_001134354;NM_001137636;NM_213738;NM_213755;NM_213761;NM_213804;NM_213823;NM_213844;NM_213993;NM_214000;NM_214061;NM_214078;NM_214167;NM_214234;NM_214281;NM_214303;NM_214439;X60317;XM_001924179;XM_001925714;XM_001925939;XM_001925985;XM_001926029;XM_001926212;XM_001926634;XM_001926777;XM_001927199;XM_001927228;XM_001927295;XM_001927365;XM_001927556;XM_001927591;XM_001927646;XM_001927798;XM_001927979;XM_001928126;XM_001928136;XM_001928724;XM_001928996;XM_001929558</Data></Cell>
   </Row>
   <Row ss:AutoFitHeight="0">
    <Cell><Data ss:Type="String">GO:0050776</Data></Cell>
    <Cell><Data ss:Type="String">regulation of immune response</Data></Cell>
    <Cell><Data ss:Type="Number">114</Data></Cell>
    <Cell><Data ss:Type="Number">254</Data></Cell>
    <Cell><Data ss:Type="Number">3.8644775908794803E-2</Data></Cell>
    <Cell><Data ss:Type="Number">0.951891172904057</Data></Cell>
    <Cell><Data ss:Type="String">AB085746;AF319661;AJ245447;AJ680023;AJ947155;AJ954648;AK230672;AK231018;AK232477;AK233065;AK233822;AK233866;AK233872;AK234462;AK234898;AK235040;AK235280;AK235424;AK235477;AK235557;AK235569;AK236090;AK236339;AK236415;AK236608;AK236971;AK237176;AK237693;AK238782;AK239148;AK239172;AK239302;AK239491;AK239534;AK239693;AY349420;AY609436;AY609460;AY609599;BF701960;BP143486;BP169578;BP171098;BP446680;BX669579;BX917211;BX921055;BX924789;CJ004384;CN156877;CN161888;CV876235;DB796584;DN102466;DN107192;DN117946;DT322625;EF486522;ES445194;EW054330;EW334411;EW382568;EW493976;EW572865;NM_001001265;NM_001001646;NM_001003924;NM_001030534;NM_001031775;NM_001033011;NM_001044525;NM_001044537;NM_001048188;NM_001097434;NM_001097449;NM_001099923;NM_001099929;NM_001105286;NM_001112690;NM_001114280;NM_001128443;NM_001130018;NM_001134354;NM_001137636;NM_213738;NM_213761;NM_213804;NM_213817;NM_213931;NM_213958;NM_213959;NM_213993;NM_214009;NM_214128;NM_214194;NM_214201;NM_214281;NM_214444;X60317;XM_001924179;XM_001925939;XM_001925985;XM_001926029;XM_001926034;XM_001926634;XM_001926907;XM_001927189;XM_001927424;XM_001928136;XM_001928559;XM_001928747;XM_001929166;XM_001929551;XM_001929558</Data></Cell>
   </Row>
   <Row ss:AutoFitHeight="0">
    <Cell><Data ss:Type="String">GO:2001233</Data></Cell>
    <Cell><Data ss:Type="String">regulation of apoptotic signaling pathway</Data></Cell>
    <Cell><Data ss:Type="Number">33</Data></Cell>
    <Cell><Data ss:Type="Number">65</Data></Cell>
    <Cell><Data ss:Type="Number">3.9675818424549897E-2</Data></Cell>
    <Cell><Data ss:Type="Number">0.951891172904057</Data></Cell>
    <Cell><Data ss:Type="String">AF488734;AK230657;AK230672;AK230681;AK232397;AK233065;AK235308;AK235557;AK236415;AK239302;AK239624;AK239693;BP146353;BP464815;BW959521;BW982295;BX917211;BX923228;CN158712;CV875115;DB788271;EW676303;NM_001004027;NM_001039745;NM_001044603;NM_213971;NM_214201;XM_001926686;XM_001927228;XM_001928076;XM_001928143;XM_001928960;XM_001929166</Data></Cell>
   </Row>
   <Row ss:AutoFitHeight="0">
    <Cell><Data ss:Type="String">GO:0009150</Data></Cell>
    <Cell><Data ss:Type="String">purine ribonucleotide metabolic process</Data></Cell>
    <Cell><Data ss:Type="Number">47</Data></Cell>
    <Cell><Data ss:Type="Number">97</Data></Cell>
    <Cell><Data ss:Type="Number">4.1411651382140799E-2</Data></Cell>
    <Cell><Data ss:Type="Number">0.951891172904057</Data></Cell>
    <Cell><Data ss:Type="String">AB271958;AK233223;AK234142;AK235557;AK236182;AK236263;AK238294;AK239593;AK239734;AY266366;AY609594;AY610127;AY610405;BP144107;BP999726;BW982089;BX923729;CN155185;CN155806;CN162489;CN163280;DB795256;DN111724;DN118673;DQ499444;DY405541;EF109892;EW077617;NM_001004042;NM_001018032;NM_001018033;NM_001037145;NM_001114269;NM_001130018;NM_213736;NM_213846;NM_214095;NM_214105;NM_214107;XM_001924679;XM_001925607;XM_001926336;XM_001927095;XM_001927556;XM_001928014;XM_001929270;XM_001929468</Data></Cell>
   </Row>
   <Row ss:AutoFitHeight="0">
    <Cell><Data ss:Type="String">GO:0010033</Data></Cell>
    <Cell><Data ss:Type="String">response to organic substance</Data></Cell>
    <Cell><Data ss:Type="Number">335</Data></Cell>
    <Cell><Data ss:Type="Number">793</Data></Cell>
    <Cell><Data ss:Type="Number">4.2362651969091003E-2</Data></Cell>
    <Cell><Data ss:Type="Number">0.951891172904057</Data></Cell>
    <Cell><Data ss:Type="String">AB085746;AB112778;AB237776;AF303657;AF319661;AJ005798;AJ238156;AJ245446;AJ660063;AJ680023;AJ947969;AJ954648;AJ961746;AK230483;AK230683;AK230712;AK230857;AK231027;AK231033;AK231190;AK231217;AK231319;AK231425;AK231780;AK231853;AK231856;AK232057;AK232146;AK232320;AK232389;AK232397;AK232477;AK232704;AK232783;AK233020;AK233176;AK233353;AK233516;AK233634;AK233866;AK233872;AK234108;AK234462;AK234511;AK234514;AK234524;AK234533;AK234737;AK234739;AK234844;AK234909;AK235340;AK235417;AK235424;AK235433;AK235509;AK235557;AK235668;AK235932;AK236029;AK236389;AK236776;AK237008;AK237068;AK237184;AK237314;AK237367;AK238124;AK238782;AK238800;AK238949;AK239076;AK239137;AK239264;AK239659;AK239712;AK239734;AK239906;AK240159;AK240262;AK240383;AY368183;AY493571;AY553922;AY609393;AY609599;AY609666;AY609784;AY609843;BF192433;BF701960;BG384575;BI181277;BI183297;BI184879;BM190355;BM484689;BP146353;BP162724;BP441597;BP463086;BP463105;BP999726;BQ601253;BQ604024;BW959521;BW978477;BW982295;BW983456;BW983968;BX674007;BX674519;BX915253;BX915413;BX915939;BX917211;BX921055;BX921238;BX922056;BX923253;BX924091;BX924862;BX926115;CB469356;CB480775;CF176295;CF176929;CF360282;CJ004384;CJ024171;CJ025949;CK453338;CK454052;CK458382;CK463582;CK464590;CK467132;CN155185;CN156329;CN156410;CN156590;CN157654;CN162261;CN162489;CN162765;CN163280;CV870149;CV874987;CV875966;DB785176;DB786336;DB788985;DB791673;DB796584;DB808390;DB808425;DB814968;DN101533;DN102466;DN102662;DN104920;DN105634;DN110383;DN110552;DN111532;DN117946;DN120726;DN125579;DN128552;DN129019;DT325217;DT327646;DT332589;DT333000;DY416890;DY419695;DY419952;DY426757;EF177492;EF396957;EF486522;EF601160;ES445194;EU113218;EU714326;EU839645;EV949314;EW052571;EW054330;EW077617;EW080482;EW084533;EW266525;EW276587;EW301128;EW317301;EW363322;EW382568;EW507059;EW510526;EW510799;EW533784;L10363;NM_001001264;NM_001001534;NM_001001537;NM_001001618;NM_001001621;NM_001001622;NM_001001864;NM_001003663;NM_001004027;NM_001004029;NM_001005350;NM_001008481;NM_001012298;NM_001031775;NM_001032355;NM_001037145;NM_001037964;NM_001038002;NM_001038639;NM_001039748;NM_001044525;NM_001044526;NM_001044603;NM_001044614;NM_001097413;NM_001097504;NM_001099923;NM_001099929;NM_001099930;NM_001105286;NM_001112696;NM_001114271;NM_001128433;NM_001128443;NM_001128469;NM_001130018;NM_001130224;NM_001130531;NM_001135964;NM_001142669;NM_213736;NM_213755;NM_213761;NM_213769;NM_213804;NM_213817;NM_213825;NM_213839;NM_213854;NM_213927;NM_213928;NM_213931;NM_213967;NM_213971;NM_213993;NM_213999;NM_214003;NM_214061;NM_214095;NM_214103;NM_214128;NM_214157;NM_214162;NM_214173;NM_214201;NM_214230;NM_214234;NM_214271;NM_214272;NM_214292;NM_214303;NM_214316;NM_214319;NM_214328;NM_214331;NM_214357;NM_214379;NM_214387;NM_214410;NM_214438;NM_214439;X60317;X95847;XM_001924062;XM_001924271;XM_001924359;XM_001924386;XM_001924481;XM_001924634;XM_001925065;XM_001925199;XM_001925318;XM_001925740;XM_001925774;XM_001925844;XM_001925985;XM_001926029;XM_001926241;XM_001926244;XM_001926777;XM_001926785;XM_001926828;XM_001926877;XM_001927199;XM_001927394;XM_001927439;XM_001927453;XM_001927556;XM_001927591;XM_001927875;XM_001927918;XM_001928119;XM_001928136;XM_001928206;XM_001928309;XM_001928315;XM_001928360;XM_001928451;XM_001928465;XM_001928689;XM_001928724;XM_001928870;XM_001928960;XM_001928965;XM_001929031;XM_001929166;XM_001929270;XM_001929334;XM_001929356;XM_001929365;XM_001929551;XM_001929558</Data></Cell>
   </Row>
   <Row ss:AutoFitHeight="0">
    <Cell><Data ss:Type="String">GO:0009798</Data></Cell>
    <Cell><Data ss:Type="String">axis specification</Data></Cell>
    <Cell><Data ss:Type="Number">16</Data></Cell>
    <Cell><Data ss:Type="Number">28</Data></Cell>
    <Cell><Data ss:Type="Number">4.2481163027178998E-2</Data></Cell>
    <Cell><Data ss:Type="Number">0.951891172904057</Data></Cell>
    <Cell><Data ss:Type="String">AJ943712;AK232204;AK234737;AK235472;AK239148;AY609735;BP448255;CK464590;CK464608;CN152888;CN157450;NM_001078685;XM_001925774;XM_001926127;XM_001926912;XM_001927034</Data></Cell>
   </Row>
   <Row ss:AutoFitHeight="0">
    <Cell><Data ss:Type="String">GO:0055008</Data></Cell>
    <Cell><Data ss:Type="String">cardiac muscle tissue morphogenesis</Data></Cell>
    <Cell><Data ss:Type="Number">16</Data></Cell>
    <Cell><Data ss:Type="Number">28</Data></Cell>
    <Cell><Data ss:Type="Number">4.2481163027178998E-2</Data></Cell>
    <Cell><Data ss:Type="Number">0.951891172904057</Data></Cell>
    <Cell><Data ss:Type="String">AK232090;AK236029;AK237832;BP444082;BX665027;BX675393;CN157450;DN101101;DY426757;NM_213855;NM_214272;X95847;XM_001926912;XM_001927453;XM_001929365;XM_001929372</Data></Cell>
   </Row>
   <Row ss:AutoFitHeight="0">
    <Cell><Data ss:Type="String">GO:0050793</Data></Cell>
    <Cell><Data ss:Type="String">regulation of developmental process</Data></Cell>
    <Cell><Data ss:Type="Number">367</Data></Cell>
    <Cell><Data ss:Type="Number">872</Data></Cell>
    <Cell><Data ss:Type="Number">4.26516513860156E-2</Data></Cell>
    <Cell><Data ss:Type="Number">0.951891172904057</Data></Cell>
    <Cell><Data ss:Type="String">AB112778;AB271920;AB271938;AB280952;AF303657;AF348424;AF488734;AJ005798;AJ245446;AJ659903;AJ941096;AJ952766;AJ960780;AK230483;AK231003;AK231122;AK231148;AK231257;AK231425;AK231444;AK231532;AK231559;AK231696;AK231754;AK232090;AK232146;AK232323;AK232445;AK232994;AK233267;AK233353;AK233501;AK233634;AK233716;AK233866;AK233872;AK233972;AK234158;AK234167;AK234190;AK234277;AK234677;AK234732;AK234737;AK234772;AK234944;AK235141;AK235181;AK235340;AK235424;AK235438;AK235439;AK235557;AK235674;AK235682;AK235707;AK235734;AK235857;AK235932;AK235946;AK236029;AK236249;AK236415;AK236461;AK236544;AK236548;AK236555;AK236609;AK236971;AK236998;AK237184;AK237308;AK237334;AK237368;AK237693;AK238171;AK238331;AK238776;AK238782;AK239076;AK239148;AK239205;AK239288;AK239302;AK239335;AK239655;AK239667;AK239693;AK239734;AK239906;AK239931;AK240222;AK240318;AK240390;AM503091;AU295984;AY266366;AY553928;AY609460;AY609599;AY609637;AY609726;AY609823;BE030555;BE233793;BG384575;BI181463;BI181520;BI182326;BI183690;BI344478;BM484689;BP146353;BP169832;BP433733;BP434419;BP444082;BW956354;BW969834;BW978477;BW979212;BW980894;BW982295;BX665088;BX671907;BX674519;BX674924;BX675006;BX915870;BX915939;BX917211;BX918693;BX921055;BX921639;BX921882;BX922056;BX923065;BX923729;BX924091;BX924789;BX924862;BX925794;CB469356;CF360282;CJ004384;CJ009304;CJ013422;CJ022209;CK450166;CK451535;CK452407;CK453338;CK453456;CK454052;CK454137;CK454516;CK454732;CK454992;CK463582;CK464590;CK467618;CK467979;CN155185;CN156329;CN156590;CN157654;CN160784;CV868752;CV871486;CV873449;CV874987;CV875966;CV876235;CX062029;DB786874;DB787510;DB788903;DB788985;DB792378;DB810328;DB814968;DB819077;DN100829;DN101101;DN101854;DN102466;DN102607;DN108420;DN111532;DN120726;DN124736;DN129019;DN133913;DT321586;DT325217;DT328059;DT333000;DT333887;DT334991;DV226293;DY404914;DY406549;DY410703;DY417860;DY418045;DY418643;DY419294;DY419695;DY420049;DY420986;DY426607;DY426757;DY431264;DY431661;DY437561;EF396957;EF486522;EF601160;EH006329;ES445194;EU561660;EU714326;EU839645;EV887236;EW054330;EW054426;EW075990;EW077617;EW101083;EW147104;EW155747;EW507059;EW508880;EW533784;EW578108;EW660426;EW676303;EX654856;NM_001001264;NM_001001621;NM_001001646;NM_001003662;NM_001005350;NM_001038002;NM_001038636;NM_001038639;NM_001038644;NM_001039745;NM_001039748;NM_001044525;NM_001044526;NM_001044537;NM_001044603;NM_001078685;NM_001083932;NM_001097413;NM_001097449;NM_001097489;NM_001098585;NM_001099929;NM_001105286;NM_001112690;NM_001114271;NM_001123131;NM_001128443;NM_001129963;NM_001130224;NM_001142666;NM_001142669;NM_213736;NM_213755;NM_213769;NM_213808;NM_213839;NM_213844;NM_213855;NM_213879;NM_213882;NM_213921;NM_213931;NM_213968;NM_213986;NM_213993;NM_214008;NM_214009;NM_214020;NM_214086;NM_214107;NM_214128;NM_214194;NM_214234;NM_214269;NM_214271;NM_214272;NM_214319;NM_214328;NM_214372;NM_214379;NM_214387;X60317;XM_001924028;XM_001924249;XM_001924277;XM_001924364;XM_001924386;XM_001924422;XM_001924656;XM_001924754;XM_001924862;XM_001924901;XM_001924937;XM_001925017;XM_001925199;XM_001925295;XM_001925318;XM_001925322;XM_001925558;XM_001925589;XM_001925619;XM_001925693;XM_001925740;XM_001925774;XM_001925781;XM_001925794;XM_001925882;XM_001925996;XM_001926034;XM_001926119;XM_001926128;XM_001926241;XM_001926734;XM_001926828;XM_001926877;XM_001926912;XM_001927002;XM_001927304;XM_001927365;XM_001927453;XM_001927541;XM_001927545;XM_001927546;XM_001927605;XM_001927670;XM_001927698;XM_001927777;XM_001927798;XM_001927874;XM_001927875;XM_001927886;XM_001928076;XM_001928083;XM_001928126;XM_001928136;XM_001928143;XM_001928315;XM_001928360;XM_001928425;XM_001928451;XM_001928459;XM_001929009;XM_001929063;XM_001929190;XM_001929197;XM_001929223;XM_001929269;XM_001929270;XM_001929365</Data></Cell>
   </Row>
   <Row ss:AutoFitHeight="0">
    <Cell><Data ss:Type="String">GO:0043549</Data></Cell>
    <Cell><Data ss:Type="String">regulation of kinase activity</Data></Cell>
    <Cell><Data ss:Type="Number">124</Data></Cell>
    <Cell><Data ss:Type="Number">279</Data></Cell>
    <Cell><Data ss:Type="Number">4.3649841692531999E-2</Data></Cell>
    <Cell><Data ss:Type="Number">0.951891172904057</Data></Cell>
    <Cell><Data ss:Type="String">AB085746;AF339021;AJ585088;AJ964620;AK231760;AK232146;AK232445;AK232477;AK233195;AK233340;AK233947;AK234363;AK234737;AK235141;AK235424;AK235557;AK236555;AK236971;AK237176;AK237508;AK237557;AK237693;AK238555;AK238988;AK239148;AK239172;AK239288;AK239302;AK239624;AK239906;AY266366;AY610099;BP444082;BP446680;BP457791;BP999726;BW969834;BW982295;BX667866;BX915870;BX917211;BX921055;BX924862;BX925964;CF176994;CJ004384;CN158744;CN162456;CR940253;CV874037;CV874987;CV876087;DB791673;DB792378;DB812279;DB815668;DB819077;DN106205;DN108202;DN110552;DN111554;DN115259;DT330779;DY408814;DY419294;EF177492;EF396957;EF486522;EF601160;ES445194;EU113218;EU753190;EW101083;EW301128;EW507059;EW572865;NM_001005350;NM_001025223;NM_001037145;NM_001038008;NM_001038639;NM_001038644;NM_001044525;NM_001044537;NM_001044603;NM_001044624;NM_001105286;NM_001114280;NM_001123204;NM_001128443;NM_001137636;NM_001142669;NM_213851;NM_213882;NM_213959;NM_213971;NM_214020;NM_214194;NM_214269;NM_214271;NM_214316;NM_214319;NM_214332;NM_214438;NM_214445;X60317;XM_001924587;XM_001924870;XM_001925740;XM_001925781;XM_001925939;XM_001926034;XM_001926534;XM_001926877;XM_001926907;XM_001927034;XM_001927424;XM_001927556;XM_001928083;XM_001928136;XM_001928360;XM_001928369;XM_001929059;XM_001929558</Data></Cell>
   </Row>
   <Row ss:AutoFitHeight="0">
    <Cell><Data ss:Type="String">GO:0006022</Data></Cell>
    <Cell><Data ss:Type="String">aminoglycan metabolic process</Data></Cell>
    <Cell><Data ss:Type="Number">27</Data></Cell>
    <Cell><Data ss:Type="Number">52</Data></Cell>
    <Cell><Data ss:Type="Number">4.37349161859069E-2</Data></Cell>
    <Cell><Data ss:Type="Number">0.951891172904057</Data></Cell>
    <Cell><Data ss:Type="String">AF159382;AK233607;AK233894;AK235312;AK235784;AK236461;AK238516;AK239779;BF599308;BP159588;BP162724;BP440539;BW959521;BX672324;BX917211;BX922607;DN101407;DY419294;EH005970;NM_001001537;NM_001003663;NM_213738;NM_213903;NM_213921;NM_213959;NM_214439;XM_001924199</Data></Cell>
   </Row>
   <Row ss:AutoFitHeight="0">
    <Cell><Data ss:Type="String">GO:0048738</Data></Cell>
    <Cell><Data ss:Type="String">cardiac muscle tissue development</Data></Cell>
    <Cell><Data ss:Type="Number">22</Data></Cell>
    <Cell><Data ss:Type="Number">41</Data></Cell>
    <Cell><Data ss:Type="Number">4.3817559329207598E-2</Data></Cell>
    <Cell><Data ss:Type="Number">0.951891172904057</Data></Cell>
    <Cell><Data ss:Type="String">AK232090;AK235682;AK236029;AK237832;BP444082;BX665027;BX675393;CN157450;DN101101;DY426757;EF486522;ES445194;NM_213855;NM_214272;X95847;XM_001924422;XM_001924656;XM_001926828;XM_001926912;XM_001927453;XM_001929365;XM_001929372</Data></Cell>
   </Row>
   <Row ss:AutoFitHeight="0">
    <Cell><Data ss:Type="String">GO:0001932</Data></Cell>
    <Cell><Data ss:Type="String">regulation of protein phosphorylation</Data></Cell>
    <Cell><Data ss:Type="Number">200</Data></Cell>
    <Cell><Data ss:Type="Number">463</Data></Cell>
    <Cell><Data ss:Type="Number">4.4709360732363999E-2</Data></Cell>
    <Cell><Data ss:Type="Number">0.951891172904057</Data></Cell>
    <Cell><Data ss:Type="String">AB085746;AF303657;AF339021;AJ245446;AJ245447;AJ585088;AJ954648;AJ964620;AK230672;AK231425;AK231760;AK231780;AK232057;AK232146;AK232148;AK232194;AK232445;AK232477;AK232825;AK232991;AK233065;AK233195;AK233340;AK233634;AK233947;AK234737;AK234739;AK235096;AK235141;AK235424;AK235563;AK235674;AK235932;AK236555;AK236971;AK236973;AK237176;AK237508;AK237557;AK237693;AK238555;AK238988;AK239148;AK239172;AK239288;AK239302;AK239624;AK239693;AK239906;AK240222;AK240569;AY266366;AY610050;AY610099;BI184309;BM190547;BP168711;BP433733;BP444082;BP446680;BP457791;BP463105;BP999726;BQ604024;BW959521;BW969834;BW982295;BX667866;BX915870;BX917211;BX921055;BX922056;BX923729;BX924091;BX924862;BX925964;CB469356;CF176994;CF722734;CJ004384;CK454516;CK463582;CK464590;CN158744;CN161888;CN162456;CR940253;CV874037;CV874987;CV876087;DB785176;DB788271;DB791673;DB792378;DB812279;DB819077;DN102607;DN106205;DN108202;DN110552;DN111554;DN115259;DN126919;DT324726;DT325217;DT330779;DY408814;DY419294;DY425174;DY426757;EF177492;EF396957;EF486522;EF601160;EU113218;EU714326;EU753190;EV887236;EW054426;EW101083;EW301128;EW507059;EW533784;EW572865;NM_001001908;NM_001005350;NM_001012408;NM_001025223;NM_001037145;NM_001038002;NM_001038008;NM_001038639;NM_001038644;NM_001044525;NM_001044537;NM_001044603;NM_001044624;NM_001105286;NM_001114271;NM_001114280;NM_001123203;NM_001123204;NM_001128443;NM_001137631;NM_001137636;NM_001142669;NM_213851;NM_213882;NM_213908;NM_213959;NM_213971;NM_213993;NM_214009;NM_214020;NM_214031;NM_214087;NM_214104;NM_214194;NM_214269;NM_214271;NM_214316;NM_214319;NM_214332;NM_214438;NM_214445;X60317;XM_001924379;XM_001924394;XM_001924587;XM_001924870;XM_001925052;XM_001925252;XM_001925693;XM_001925740;XM_001925754;XM_001925781;XM_001925794;XM_001925844;XM_001925939;XM_001926034;XM_001926085;XM_001926127;XM_001926128;XM_001926877;XM_001926907;XM_001927034;XM_001927365;XM_001927424;XM_001927545;XM_001927556;XM_001927798;XM_001928083;XM_001928136;XM_001928360;XM_001928369;XM_001928459;XM_001928932;XM_001929059;XM_001929371;XM_001929558</Data></Cell>
   </Row>
   <Row ss:AutoFitHeight="0">
    <Cell><Data ss:Type="String">GO:0048608</Data></Cell>
    <Cell><Data ss:Type="String">reproductive structure development</Data></Cell>
    <Cell><Data ss:Type="Number">42</Data></Cell>
    <Cell><Data ss:Type="Number">86</Data></Cell>
    <Cell><Data ss:Type="Number">4.5289475405679999E-2</Data></Cell>
    <Cell><Data ss:Type="Number">0.951891172904057</Data></Cell>
    <Cell><Data ss:Type="String">AF303657;AJ245446;AK230485;AK231780;AK232671;AK235974;AK238800;AK239148;AK240232;BE030555;BI181277;BW959521;BX915413;BX917211;BX924789;CK454052;DB787510;DN116626;DT325217;ES445194;EU714326;NM_001001264;NM_001003662;NM_001038639;NM_001044525;NM_213755;NM_213959;NM_213970;NM_213988;NM_214230;NM_214269;NM_214328;NM_214387;XM_001924271;XM_001925079;XM_001925774;XM_001927034;XM_001927189;XM_001927191;XM_001927967;XM_001928148;XM_001928360</Data></Cell>
   </Row>
   <Row ss:AutoFitHeight="0">
    <Cell><Data ss:Type="String">GO:0061458</Data></Cell>
    <Cell><Data ss:Type="String">reproductive system development</Data></Cell>
    <Cell><Data ss:Type="Number">42</Data></Cell>
    <Cell><Data ss:Type="Number">86</Data></Cell>
    <Cell><Data ss:Type="Number">4.5289475405679999E-2</Data></Cell>
    <Cell><Data ss:Type="Number">0.951891172904057</Data></Cell>
    <Cell><Data ss:Type="String">AF303657;AJ245446;AK230485;AK231780;AK232671;AK235974;AK238800;AK239148;AK240232;BE030555;BI181277;BW959521;BX915413;BX917211;BX924789;CK454052;DB787510;DN116626;DT325217;ES445194;EU714326;NM_001001264;NM_001003662;NM_001038639;NM_001044525;NM_213755;NM_213959;NM_213970;NM_213988;NM_214230;NM_214269;NM_214328;NM_214387;XM_001924271;XM_001925079;XM_001925774;XM_001927034;XM_001927189;XM_001927191;XM_001927967;XM_001928148;XM_001928360</Data></Cell>
   </Row>
   <Row ss:AutoFitHeight="0">
    <Cell><Data ss:Type="String">GO:0065008</Data></Cell>
    <Cell><Data ss:Type="String">regulation of biological quality</Data></Cell>
    <Cell><Data ss:Type="Number">447</Data></Cell>
    <Cell><Data ss:Type="Number">1071</Data></Cell>
    <Cell><Data ss:Type="Number">4.5514473197893202E-2</Data></Cell>
    <Cell><Data ss:Type="Number">0.951891172904057</Data></Cell>
    <Cell><Data ss:Type="String">AB271958;AF339021;AF348424;AJ005798;AJ245446;AJ585088;AJ658722;AJ947969;AJ952766;AJ954648;AJ958333;AK230485;AK230593;AK230645;AK230672;AK230683;AK230701;AK230711;AK230727;AK230810;AK231079;AK231090;AK231240;AK231257;AK231425;AK231683;AK231696;AK231729;AK231780;AK231900;AK231972;AK232072;AK232136;AK232194;AK232354;AK232397;AK232430;AK232443;AK232445;AK232477;AK232486;AK232599;AK232671;AK232825;AK232944;AK233065;AK233159;AK233216;AK233223;AK233259;AK233308;AK233353;AK233650;AK233817;AK233872;AK234079;AK234211;AK234415;AK234440;AK234462;AK234511;AK234534;AK234633;AK234677;AK234885;AK234908;AK234955;AK235071;AK235151;AK235217;AK235232;AK235292;AK235308;AK235340;AK235433;AK235439;AK235557;AK235682;AK235820;AK235932;AK236029;AK236052;AK236103;AK236182;AK236415;AK236485;AK236534;AK236548;AK236601;AK236647;AK236776;AK236895;AK237068;AK237184;AK237221;AK237308;AK237367;AK237368;AK237557;AK237582;AK237662;AK237736;AK237832;AK237984;AK238072;AK238171;AK238652;AK238730;AK238769;AK238888;AK239008;AK239010;AK239302;AK239624;AK239659;AK239734;AK239751;AK239906;AK240232;AK240379;AK240568;AY266366;AY609460;AY609491;AY609599;AY609726;AY610050;BI182881;BI184481;BI344478;BM190547;BP146353;BP169832;BP173564;BP443292;BP463086;BQ604024;BW956354;BW969834;BW972635;BW979692;BW982295;BX664874;BX665088;BX669579;BX669674;BX673499;BX673999;BX674366;BX915601;BX915870;BX916689;BX917211;BX918808;BX918881;BX921055;BX921238;BX921639;BX922278;BX922607;BX924862;BX926115;BX926413;CB469356;CB482676;CJ009304;CJ022682;CJ024171;CJ026585;CK454052;CK454516;CK454732;CK454992;CK462131;CK463582;CK464590;CK466725;CK467255;CN155185;CN155806;CN158969;CN161830;CN161888;CN162456;CV869290;CV871486;CV873449;CV873634;CV874037;CV874987;CV875115;CV876087;DB787510;DB788259;DB788903;DB788985;DB802014;DB803676;DB811394;DB811950;DB812367;DB819077;DB820538;DN100829;DN101854;DN102235;DN102252;DN102466;DN102662;DN102948;DN106820;DN108202;DN110383;DN110939;DN111725;DN113934;DN116724;DN120008;DN122531;DN122726;DN129019;DN133102;DT321586;DT322625;DT324726;DT326181;DT328950;DT330779;DT335595;DV227613;DY405541;DY412159;DY414220;DY418628;DY419294;DY419695;DY424512;DY424735;DY437561;EF041128;EF486522;EF601160;EU561660;EU714326;EU753190;EU780789;EV942479;EV949314;EW054426;EW077617;EW155747;EW266525;EW301128;EW307515;EW317301;EW386376;EW429511;EW499332;EX655141;NM_001001534;NM_001001618;NM_001001621;NM_001001640;NM_001001908;NM_001004027;NM_001004044;NM_001007103;NM_001012298;NM_001012408;NM_001018032;NM_001033015;NM_001037145;NM_001038002;NM_001038008;NM_001038644;NM_001044526;NM_001044537;NM_001044574;NM_001044577;NM_001044603;NM_001078685;NM_001083941;NM_001097420;NM_001097482;NM_001098585;NM_001098589;NM_001098590;NM_001098600;NM_001099929;NM_001100189;NM_001105286;NM_001112682;NM_001112696;NM_001114269;NM_001123144;NM_001123145;NM_001128433;NM_001128443;NM_001130018;NM_001130974;NM_001134354;NM_001135258;NM_001135964;NM_001137631;NM_001137636;NM_001139470;NM_001141988;NM_213736;NM_213755;NM_213758;NM_213761;NM_213825;NM_213839;NM_213879;NM_213882;NM_213894;NM_213897;NM_213918;NM_213921;NM_213927;NM_213931;NM_213958;NM_213959;NM_213964;NM_213967;NM_213971;NM_213999;NM_214001;NM_214002;NM_214031;NM_214062;NM_214085;NM_214086;NM_214107;NM_214109;NM_214120;NM_214128;NM_214157;NM_214162;NM_214167;NM_214185;NM_214194;NM_214201;NM_214206;NM_214229;NM_214263;NM_214271;NM_214272;NM_214303;NM_214317;NM_214328;NM_214332;NM_214349;NM_214354;NM_214372;NM_214379;NM_214438;NM_214445;S80644;X16951;X95847;XM_001924028;XM_001924244;XM_001924271;XM_001924364;XM_001924387;XM_001924415;XM_001924422;XM_001924565;XM_001924656;XM_001924754;XM_001924780;XM_001924862;XM_001925081;XM_001925252;XM_001925318;XM_001925330;XM_001925357;XM_001925360;XM_001925361;XM_001925372;XM_001925381;XM_001925424;XM_001925518;XM_001925574;XM_001925626;XM_001925640;XM_001925697;XM_001925712;XM_001925844;XM_001926018;XM_001926085;XM_001926092;XM_001926212;XM_001926257;XM_001926685;XM_001926687;XM_001926762;XM_001926849;XM_001926877;XM_001926907;XM_001926912;XM_001927022;XM_001927163;XM_001927228;XM_001927272;XM_001927365;XM_001927424;XM_001927439;XM_001927591;XM_001927630;XM_001927639;XM_001927760;XM_001927766;XM_001927777;XM_001927838;XM_001927869;XM_001927875;XM_001927936;XM_001927969;XM_001928028;XM_001928072;XM_001928076;XM_001928136;XM_001928315;XM_001928355;XM_001928465;XM_001928663;XM_001928670;XM_001928707;XM_001928733;XM_001928799;XM_001928869;XM_001928874;XM_001928979;XM_001929000;XM_001929027;XM_001929031;XM_001929032;XM_001929076;XM_001929115;XM_001929121;XM_001929238;XM_001929269;XM_001929551;XM_001929629;Z19540</Data></Cell>
   </Row>
   <Row ss:AutoFitHeight="0">
    <Cell><Data ss:Type="String">GO:0002312</Data></Cell>
    <Cell><Data ss:Type="String">B cell activation involved in immune response</Data></Cell>
    <Cell><Data ss:Type="Number">6</Data></Cell>
    <Cell><Data ss:Type="Number">8</Data></Cell>
    <Cell><Data ss:Type="Number">4.5694179863268E-2</Data></Cell>
    <Cell><Data ss:Type="Number">0.951891172904057</Data></Cell>
    <Cell><Data ss:Type="String">AK234576;AK236973;AK237480;BI184695;NM_214357;XM_001927618</Data></Cell>
   </Row>
   <Row ss:AutoFitHeight="0">
    <Cell><Data ss:Type="String">GO:0006743</Data></Cell>
    <Cell><Data ss:Type="String">ubiquinone metabolic process</Data></Cell>
    <Cell><Data ss:Type="Number">6</Data></Cell>
    <Cell><Data ss:Type="Number">8</Data></Cell>
    <Cell><Data ss:Type="Number">4.5694179863268E-2</Data></Cell>
    <Cell><Data ss:Type="Number">0.951891172904057</Data></Cell>
    <Cell><Data ss:Type="String">AK233669;AK235529;AK235923;AK236263;DN105920;XM_001928334</Data></Cell>
   </Row>
   <Row ss:AutoFitHeight="0">
    <Cell><Data ss:Type="String">GO:0010869</Data></Cell>
    <Cell><Data ss:Type="String">regulation of receptor biosynthetic process</Data></Cell>
    <Cell><Data ss:Type="Number">6</Data></Cell>
    <Cell><Data ss:Type="Number">8</Data></Cell>
    <Cell><Data ss:Type="Number">4.5694179863268E-2</Data></Cell>
    <Cell><Data ss:Type="Number">0.951891172904057</Data></Cell>
    <Cell><Data ss:Type="String">AK230657;AK230681;AK233329;AK238355;EF601160;NM_001083932</Data></Cell>
   </Row>
   <Row ss:AutoFitHeight="0">
    <Cell><Data ss:Type="String">GO:1901661</Data></Cell>
    <Cell><Data ss:Type="String">quinone metabolic process</Data></Cell>
    <Cell><Data ss:Type="Number">6</Data></Cell>
    <Cell><Data ss:Type="Number">8</Data></Cell>
    <Cell><Data ss:Type="Number">4.5694179863268E-2</Data></Cell>
    <Cell><Data ss:Type="Number">0.951891172904057</Data></Cell>
    <Cell><Data ss:Type="String">AK233669;AK235529;AK235923;AK236263;DN105920;XM_001928334</Data></Cell>
   </Row>
   <Row ss:AutoFitHeight="0">
    <Cell><Data ss:Type="String">GO:0002700</Data></Cell>
    <Cell><Data ss:Type="String">regulation of production of molecular mediator of immune response</Data></Cell>
    <Cell><Data ss:Type="Number">13</Data></Cell>
    <Cell><Data ss:Type="Number">22</Data></Cell>
    <Cell><Data ss:Type="Number">4.7903386812454402E-2</Data></Cell>
    <Cell><Data ss:Type="Number">0.951891172904057</Data></Cell>
    <Cell><Data ss:Type="String">AK232477;AK236971;AK237693;AK239693;NM_001001265;NM_001105286;NM_001112690;NM_213761;NM_213817;NM_213959;NM_214194;NM_214444;XM_001926034</Data></Cell>
   </Row>
   <Row ss:AutoFitHeight="0">
    <Cell><Data ss:Type="String">GO:0006835</Data></Cell>
    <Cell><Data ss:Type="String">dicarboxylic acid transport</Data></Cell>
    <Cell><Data ss:Type="Number">13</Data></Cell>
    <Cell><Data ss:Type="Number">22</Data></Cell>
    <Cell><Data ss:Type="Number">4.7903386812454402E-2</Data></Cell>
    <Cell><Data ss:Type="Number">0.951891172904057</Data></Cell>
    <Cell><Data ss:Type="String">AK231079;AK233256;AK234142;AK234908;AK237569;NM_001001261;NM_001012298;NM_213830;NM_213964;NM_214021;S80644;XM_001924387;XM_001927070</Data></Cell>
   </Row>
   <Row ss:AutoFitHeight="0" ss:StyleID="s62">
    <Cell><Data ss:Type="String">GO:0014896</Data></Cell>
    <Cell><Data ss:Type="String">muscle hypertrophy</Data></Cell>
    <Cell><Data ss:Type="Number">13</Data></Cell>
    <Cell><Data ss:Type="Number">22</Data></Cell>
    <Cell><Data ss:Type="Number">4.7903386812454402E-2</Data></Cell>
    <Cell><Data ss:Type="Number">0.951891172904057</Data></Cell>
    <Cell><Data ss:Type="String">AK232991;AK233450;AK235280;BM190547;BX921096;CN166255;EF486522;NM_213986;NM_214128;NM_214328;X95847;XM_001926912;XM_001927456</Data></Cell>
   </Row>
   <Row ss:AutoFitHeight="0">
    <Cell><Data ss:Type="String">GO:0097192</Data></Cell>
    <Cell><Data ss:Type="String">extrinsic apoptotic signaling pathway in absence of ligand</Data></Cell>
    <Cell><Data ss:Type="Number">13</Data></Cell>
    <Cell><Data ss:Type="Number">22</Data></Cell>
    <Cell><Data ss:Type="Number">4.7903386812454402E-2</Data></Cell>
    <Cell><Data ss:Type="Number">0.951891172904057</Data></Cell>
    <Cell><Data ss:Type="String">AK232320;AK233404;AK234184;AK235308;BX917211;CJ024171;DV936746;NM_001044549;NM_213839;XM_001924249;XM_001927105;XM_001927469;Z34931</Data></Cell>
   </Row>
   <Row ss:AutoFitHeight="0">
    <Cell><Data ss:Type="String">GO:0030154</Data></Cell>
    <Cell><Data ss:Type="String">cell differentiation</Data></Cell>
    <Cell><Data ss:Type="Number">498</Data></Cell>
    <Cell><Data ss:Type="Number">1199</Data></Cell>
    <Cell><Data ss:Type="Number">4.9099608638141001E-2</Data></Cell>
    <Cell><Data ss:Type="Number">0.951891172904057</Data></Cell>
    <Cell><Data ss:Type="String">AB237776;AB271938;AB271958;AB280952;AF093592;AF488734;AJ005798;AJ238156;AJ245446;AJ585088;AJ659348;AJ941096;AJ943712;AJ945191;AJ952766;AJ958333;AJ960780;AK230672;AK230701;AK230926;AK230933;AK230960;AK231003;AK231027;AK231079;AK231148;AK231217;AK231257;AK231425;AK231444;AK231498;AK231754;AK231856;AK232090;AK232146;AK232207;AK232354;AK232381;AK232389;AK232445;AK232477;AK232653;AK232671;AK232695;AK232704;AK232991;AK233065;AK233317;AK233381;AK233450;AK233502;AK233607;AK233872;AK233887;AK233939;AK234167;AK234211;AK234298;AK234462;AK234514;AK234737;AK234955;AK235181;AK235280;AK235312;AK235324;AK235340;AK235424;AK235509;AK235557;AK235621;AK235650;AK235674;AK235682;AK235707;AK235734;AK235820;AK235857;AK235974;AK236029;AK236135;AK236263;AK236330;AK236415;AK236608;AK236971;AK236973;AK237184;AK237368;AK237480;AK237548;AK237557;AK237662;AK237693;AK237736;AK237923;AK237928;AK238027;AK238429;AK238517;AK238674;AK238782;AK239148;AK239172;AK239288;AK239302;AK239398;AK239693;AK239734;AK239751;AK240010;AK240222;AK240232;AK240383;AK240390;AK240568;AU295984;AY550071;AY553922;AY609415;AY609460;AY609726;AY610012;AY610163;AY610166;AY610453;BE030555;BF079723;BG384575;BI181520;BI182326;BI183690;BI184695;BI184879;BI338435;BI338624;BI344478;BI400759;BM190547;BM484689;BP146353;BP162794;BP165711;BP172842;BP440539;BP441597;BP444082;BP446680;BP447577;BP997908;BQ601253;BQ602514;BW972368;BW978825;BW980753;BW980894;BX667432;BX669579;BX672058;BX674007;BX676729;BX915041;BX915413;BX915870;BX916848;BX917207;BX917211;BX917426;BX919022;BX919298;BX921055;BX921639;BX922056;BX923548;BX923729;BX924091;BX924789;BX925794;CB469356;CF363053;CF788713;CF789102;CJ004384;CJ009304;CJ022682;CJ024171;CK449475;CK450166;CK451535;CK452407;CK453456;CK454052;CK454137;CK454516;CK463582;CK464590;CK464608;CK466725;CK467618;CN154010;CN154690;CN155185;CN156329;CN156410;CN157450;CN158427;CN158781;CN162224;CN162676;CN166899;CV868752;CV871486;CV871892;CV873634;CV874037;CV874987;CV875966;CX056329;DB784173;DB784279;DB786874;DB787510;DB788985;DB791673;DB792378;DB797635;DB799422;DB803481;DB807930;DB815913;DB819077;DN101101;DN102252;DN102466;DN102948;DN104608;DN105634;DN106820;DN108202;DN108420;DN112257;DN114621;DN120008;DN121084;DN121268;DN122531;DN123452;DN126851;DN129019;DN132930;DN133913;DQ144455;DQ351713;DT321586;DT322625;DT324183;DT325733;DT325898;DT327646;DT333000;DT333887;DV227388;DY404914;DY405876;DY410703;DY414220;DY415305;DY419294;DY423330;DY426757;DY437671;EF396957;EF486522;EF601160;EH006329;EH008501;ES445194;EU113218;EU561660;EU694100;EU714326;EU753190;EU780789;EU839645;EV887236;EV904289;EW054426;EW075990;EW088403;EW095139;EW101083;EW141393;EW147104;EW155747;EW221081;EW301128;EW475154;EW478478;EW493976;EW507059;EW508880;EW510799;EW578108;EW592258;EW623854;EW676303;EX654856;NM_001001264;NM_001001534;NM_001001908;NM_001005350;NM_001007103;NM_001009578;NM_001012408;NM_001037964;NM_001038002;NM_001038008;NM_001038639;NM_001038694;NM_001039745;NM_001044525;NM_001044537;NM_001044548;NM_001044549;NM_001044553;NM_001044574;NM_001044614;NM_001048188;NM_001078685;NM_001083932;NM_001097420;NM_001097485;NM_001097489;NM_001097505;NM_001098589;NM_001098590;NM_001099923;NM_001099928;NM_001099929;NM_001101823;NM_001105294;NM_001112679;NM_001114271;NM_001123091;NM_001123131;NM_001123144;NM_001123162;NM_001123205;NM_001128433;NM_001128443;NM_001129963;NM_001134354;NM_001137627;NM_001137631;NM_001142666;NM_213769;NM_213823;NM_213839;NM_213855;NM_213879;NM_213882;NM_213908;NM_213921;NM_213959;NM_213964;NM_213968;NM_213971;NM_213986;NM_214001;NM_214006;NM_214021;NM_214031;NM_214039;NM_214086;NM_214094;NM_214104;NM_214107;NM_214128;NM_214201;NM_214229;NM_214230;NM_214239;NM_214271;NM_214272;NM_214328;NM_214354;NM_214372;NM_214379;NM_214438;NM_214445;XM_001924199;XM_001924249;XM_001924271;XM_001924277;XM_001924379;XM_001924386;XM_001924422;XM_001924423;XM_001924425;XM_001924428;XM_001924483;XM_001924494;XM_001924656;XM_001924701;XM_001924754;XM_001924875;XM_001924887;XM_001925052;XM_001925076;XM_001925079;XM_001925199;XM_001925252;XM_001925318;XM_001925330;XM_001925341;XM_001925498;XM_001925583;XM_001925589;XM_001925619;XM_001925624;XM_001925625;XM_001925637;XM_001925693;XM_001925706;XM_001925774;XM_001925794;XM_001925828;XM_001925875;XM_001925996;XM_001926034;XM_001926063;XM_001926127;XM_001926241;XM_001926244;XM_001926262;XM_001926306;XM_001926358;XM_001926443;XM_001926543;XM_001926557;XM_001926734;XM_001926742;XM_001926781;XM_001926828;XM_001926846;XM_001926849;XM_001926884;XM_001926912;XM_001927022;XM_001927034;XM_001927036;XM_001927170;XM_001927202;XM_001927204;XM_001927251;XM_001927424;XM_001927453;XM_001927540;XM_001927547;XM_001927618;XM_001927639;XM_001927641;XM_001927670;XM_001927698;XM_001927798;XM_001927813;XM_001927838;XM_001927886;XM_001927928;XM_001927979;XM_001928076;XM_001928117;XM_001928119;XM_001928136;XM_001928303;XM_001928315;XM_001928355;XM_001928360;XM_001928425;XM_001928451;XM_001928459;XM_001928465;XM_001928502;XM_001928659;XM_001928771;XM_001928805;XM_001928806;XM_001928912;XM_001928932;XM_001928989;XM_001929063;XM_001929068;XM_001929334;XM_001929372;XM_001929431;XM_001929558;Z19540;Z34931</Data></Cell>
   </Row>
   <Row ss:AutoFitHeight="0">
    <Cell><Data ss:Type="String">GO:0006721</Data></Cell>
    <Cell><Data ss:Type="String">terpenoid metabolic process</Data></Cell>
    <Cell><Data ss:Type="Number">12</Data></Cell>
    <Cell><Data ss:Type="Number">20</Data></Cell>
    <Cell><Data ss:Type="Number">4.9502085425599897E-2</Data></Cell>
    <Cell><Data ss:Type="Number">0.951891172904057</Data></Cell>
    <Cell><Data ss:Type="String">AK230810;AK231831;AK232310;AK233817;AK239291;BX926115;CN156329;DB788259;DY419294;NM_213755;XM_001926075;XM_001928119</Data></Cell>
   </Row>
   <Row ss:AutoFitHeight="0">
    <Cell><Data ss:Type="String">GO:0021545</Data></Cell>
    <Cell><Data ss:Type="String">cranial nerve development</Data></Cell>
    <Cell><Data ss:Type="Number">12</Data></Cell>
    <Cell><Data ss:Type="Number">20</Data></Cell>
    <Cell><Data ss:Type="Number">4.9502085425599897E-2</Data></Cell>
    <Cell><Data ss:Type="Number">0.951891172904057</Data></Cell>
    <Cell><Data ss:Type="String">AK231425;AK235991;BE030555;BI344478;BX922056;CK454516;CV868752;DY405876;DY426757;NM_001012408;XM_001924423;XM_001927670</Data></Cell>
   </Row>
   <Row ss:AutoFitHeight="0">
    <Cell><Data ss:Type="String">GO:0006635</Data></Cell>
    <Cell><Data ss:Type="String">fatty acid beta-oxidation</Data></Cell>
    <Cell><Data ss:Type="Number">7</Data></Cell>
    <Cell><Data ss:Type="Number">10</Data></Cell>
    <Cell><Data ss:Type="Number">4.9831581382401201E-2</Data></Cell>
    <Cell><Data ss:Type="Number">0.951891172904057</Data></Cell>
    <Cell><Data ss:Type="String">AK233308;AK237994;BX918556;CK454909;NM_213897;NM_214039;XM_001924765</Data></Cell>
   </Row>
   <Row ss:AutoFitHeight="0">
    <Cell><Data ss:Type="String">GO:0019395</Data></Cell>
    <Cell><Data ss:Type="String">fatty acid oxidation</Data></Cell>
    <Cell><Data ss:Type="Number">7</Data></Cell>
    <Cell><Data ss:Type="Number">10</Data></Cell>
    <Cell><Data ss:Type="Number">4.9831581382401201E-2</Data></Cell>
    <Cell><Data ss:Type="Number">0.951891172904057</Data></Cell>
    <Cell><Data ss:Type="String">AK233308;AK237994;BX918556;CK454909;NM_213897;NM_214039;XM_001924765</Data></Cell>
   </Row>
   <Row ss:AutoFitHeight="0">
    <Cell><Data ss:Type="String">GO:0034440</Data></Cell>
    <Cell><Data ss:Type="String">lipid oxidation</Data></Cell>
    <Cell><Data ss:Type="Number">7</Data></Cell>
    <Cell><Data ss:Type="Number">10</Data></Cell>
    <Cell><Data ss:Type="Number">4.9831581382401201E-2</Data></Cell>
    <Cell><Data ss:Type="Number">0.951891172904057</Data></Cell>
    <Cell><Data ss:Type="String">AK233308;AK237994;BX918556;CK454909;NM_213897;NM_214039;XM_001924765</Data></Cell>
   </Row>
   <Row ss:AutoFitHeight="0">
    <Cell><Data ss:Type="String">GO:0098656</Data></Cell>
    <Cell><Data ss:Type="String">anion transmembrane transport</Data></Cell>
    <Cell><Data ss:Type="Number">7</Data></Cell>
    <Cell><Data ss:Type="Number">10</Data></Cell>
    <Cell><Data ss:Type="Number">4.9831581382401201E-2</Data></Cell>
    <Cell><Data ss:Type="Number">0.951891172904057</Data></Cell>
    <Cell><Data ss:Type="String">AK232826;AK238532;BP143963;DB794667;NM_001012613;XM_001924415;XM_001927070</Data></Cell>
   </Row>
   <Row ss:AutoFitHeight="0">
    <Cell><Data ss:Type="String">GO:1903825</Data></Cell>
    <Cell><Data ss:Type="String">organic acid transmembrane transport</Data></Cell>
    <Cell><Data ss:Type="Number">7</Data></Cell>
    <Cell><Data ss:Type="Number">10</Data></Cell>
    <Cell><Data ss:Type="Number">4.9831581382401201E-2</Data></Cell>
    <Cell><Data ss:Type="Number">0.951891172904057</Data></Cell>
    <Cell><Data ss:Type="String">AK232826;AK238532;BP143963;DB794667;NM_001012613;XM_001924415;XM_001927070</Data></Cell>
   </Row>
   <Row ss:AutoFitHeight="0">
    <Cell><Data ss:Type="String">GO:0070542</Data></Cell>
    <Cell><Data ss:Type="String">response to fatty acid</Data></Cell>
    <Cell><Data ss:Type="Number">11</Data></Cell>
    <Cell><Data ss:Type="Number">18</Data></Cell>
    <Cell><Data ss:Type="Number">5.0861583345262203E-2</Data></Cell>
    <Cell><Data ss:Type="Number">0.951891172904057</Data></Cell>
    <Cell><Data ss:Type="String">AK230712;AK235557;BX917211;CN155185;EW084533;EW266525;NM_214230;NM_214272;NM_214379;XM_001927439;XM_001928689</Data></Cell>
   </Row>
   <Row ss:AutoFitHeight="0">
    <Cell><Data ss:Type="String">GO:0043062</Data></Cell>
    <Cell><Data ss:Type="String">extracellular structure organization</Data></Cell>
    <Cell><Data ss:Type="Number">62</Data></Cell>
    <Cell><Data ss:Type="Number">133</Data></Cell>
    <Cell><Data ss:Type="Number">5.0874752252824403E-2</Data></Cell>
    <Cell><Data ss:Type="Number">0.951891172904057</Data></Cell>
    <Cell><Data ss:Type="String">AB237776;AB271920;AB271958;AF159382;AJ245446;AJ945191;AJ956510;AK232072;AK232445;AK233353;AK234165;AK236447;AK236461;AK237480;AK240161;AK240222;AU296499;BF191498;BI182411;BI183690;BX676327;CB469356;CJ024171;CK452059;CK454137;CK454516;CK462131;CN157654;CV869290;DN105634;DN106667;DN123452;DT321586;DT327646;DT333000;DT335191;DY419294;DY419695;EU113218;EU780789;EW221081;EW383709;L10363;NM_001001264;NM_001037145;NM_001038639;NM_001123204;NM_001137627;NM_214104;NM_214230;NM_214372;XM_001924985;XM_001925252;XM_001925372;XM_001925758;XM_001926262;XM_001927000;XM_001927204;XM_001929027;XM_001929032;XM_001929358;XM_001929372</Data></Cell>
   </Row>
   <Row ss:AutoFitHeight="0">
    <Cell><Data ss:Type="String">GO:0043086</Data></Cell>
    <Cell><Data ss:Type="String">negative regulation of catalytic activity</Data></Cell>
    <Cell><Data ss:Type="Number">56</Data></Cell>
    <Cell><Data ss:Type="Number">119</Data></Cell>
    <Cell><Data ss:Type="Number">5.0995483168509402E-2</Data></Cell>
    <Cell><Data ss:Type="Number">0.951891172904057</Data></Cell>
    <Cell><Data ss:Type="String">AB271958;AK232072;AK232477;AK233947;AK234211;AK234737;AK236052;AK237508;AK237830;AK238516;AK238988;AK239624;AK239906;AY609461;AY610099;BP441597;BP457791;BW969834;BX671397;BX915870;BX917211;CB469356;CR940253;DB795256;DB812279;DN109093;DN111554;DN115259;DT330779;DY408814;DY419294;EW374072;NM_001001537;NM_001001646;NM_001024587;NM_001123135;NM_001128443;NM_001135258;NM_213903;NM_214009;NM_214031;NM_214067;NM_214104;NM_214316;NM_214332;NM_214372;NM_214438;NM_214445;XM_001924425;XM_001924870;XM_001925844;XM_001927545;XM_001929115;XM_001929358;XM_001929468;XM_001929558</Data></Cell>
   </Row>
   <Row ss:AutoFitHeight="0">
    <Cell><Data ss:Type="String">GO:0010631</Data></Cell>
    <Cell><Data ss:Type="String">epithelial cell migration</Data></Cell>
    <Cell><Data ss:Type="Number">19</Data></Cell>
    <Cell><Data ss:Type="Number">35</Data></Cell>
    <Cell><Data ss:Type="Number">5.1725922885376002E-2</Data></Cell>
    <Cell><Data ss:Type="Number">0.951891172904057</Data></Cell>
    <Cell><Data ss:Type="String">AJ245446;AJ954648;AK231425;AK235141;AK240222;BX914905;CJ022209;CN156329;DB819077;DY419952;NM_001038639;NM_001044525;NM_213967;NM_213968;NM_214201;NM_214257;X60317;XM_001927818;XM_001928136</Data></Cell>
   </Row>
   <Row ss:AutoFitHeight="0">
    <Cell><Data ss:Type="String">GO:0090130</Data></Cell>
    <Cell><Data ss:Type="String">tissue migration</Data></Cell>
    <Cell><Data ss:Type="Number">19</Data></Cell>
    <Cell><Data ss:Type="Number">35</Data></Cell>
    <Cell><Data ss:Type="Number">5.1725922885376002E-2</Data></Cell>
    <Cell><Data ss:Type="Number">0.951891172904057</Data></Cell>
    <Cell><Data ss:Type="String">AJ245446;AJ954648;AK231425;AK235141;AK240222;BX914905;CJ022209;CN156329;DB819077;DY419952;NM_001038639;NM_001044525;NM_213967;NM_213968;NM_214201;NM_214257;X60317;XM_001927818;XM_001928136</Data></Cell>
   </Row>
   <Row ss:AutoFitHeight="0">
    <Cell><Data ss:Type="String">GO:0090132</Data></Cell>
    <Cell><Data ss:Type="String">epithelium migration</Data></Cell>
    <Cell><Data ss:Type="Number">19</Data></Cell>
    <Cell><Data ss:Type="Number">35</Data></Cell>
    <Cell><Data ss:Type="Number">5.1725922885376002E-2</Data></Cell>
    <Cell><Data ss:Type="Number">0.951891172904057</Data></Cell>
    <Cell><Data ss:Type="String">AJ245446;AJ954648;AK231425;AK235141;AK240222;BX914905;CJ022209;CN156329;DB819077;DY419952;NM_001038639;NM_001044525;NM_213967;NM_213968;NM_214201;NM_214257;X60317;XM_001927818;XM_001928136</Data></Cell>
   </Row>
   <Row ss:AutoFitHeight="0">
    <Cell><Data ss:Type="String">GO:0017004</Data></Cell>
    <Cell><Data ss:Type="String">cytochrome complex assembly</Data></Cell>
    <Cell><Data ss:Type="Number">8</Data></Cell>
    <Cell><Data ss:Type="Number">12</Data></Cell>
    <Cell><Data ss:Type="Number">5.1737931699221702E-2</Data></Cell>
    <Cell><Data ss:Type="Number">0.951891172904057</Data></Cell>
    <Cell><Data ss:Type="String">AK231436;AK234192;AK236572;BX667094;BX668650;DT328580;DY685080;XM_001929331</Data></Cell>
   </Row>
   <Row ss:AutoFitHeight="0">
    <Cell><Data ss:Type="String">GO:0032925</Data></Cell>
    <Cell><Data ss:Type="String">regulation of activin receptor signaling pathway</Data></Cell>
    <Cell><Data ss:Type="Number">8</Data></Cell>
    <Cell><Data ss:Type="Number">12</Data></Cell>
    <Cell><Data ss:Type="Number">5.1737931699221702E-2</Data></Cell>
    <Cell><Data ss:Type="Number">0.951891172904057</Data></Cell>
    <Cell><Data ss:Type="String">AF303657;BX924789;CK464590;DN108420;DT325217;NM_001003662;NM_001005350;XM_001927798</Data></Cell>
   </Row>
   <Row ss:AutoFitHeight="0">
    <Cell><Data ss:Type="String">GO:0034694</Data></Cell>
    <Cell><Data ss:Type="String">response to prostaglandin</Data></Cell>
    <Cell><Data ss:Type="Number">8</Data></Cell>
    <Cell><Data ss:Type="Number">12</Data></Cell>
    <Cell><Data ss:Type="Number">5.1737931699221702E-2</Data></Cell>
    <Cell><Data ss:Type="Number">0.951891172904057</Data></Cell>
    <Cell><Data ss:Type="String">AK230712;BX917211;CN155185;EW084533;NM_214230;NM_214272;NM_214379;XM_001928689</Data></Cell>
   </Row>
   <Row ss:AutoFitHeight="0">
    <Cell><Data ss:Type="String">GO:0036075</Data></Cell>
    <Cell><Data ss:Type="String">replacement ossification</Data></Cell>
    <Cell><Data ss:Type="Number">8</Data></Cell>
    <Cell><Data ss:Type="Number">12</Data></Cell>
    <Cell><Data ss:Type="Number">5.1737931699221702E-2</Data></Cell>
    <Cell><Data ss:Type="Number">0.951891172904057</Data></Cell>
    <Cell><Data ss:Type="String">AK231003;AK238949;AK240383;CJ024171;CK459106;DY419695;EF486522;NM_214239</Data></Cell>
   </Row>
   <Row ss:AutoFitHeight="0">
    <Cell><Data ss:Type="String">GO:0042180</Data></Cell>
    <Cell><Data ss:Type="String">cellular ketone metabolic process</Data></Cell>
    <Cell><Data ss:Type="Number">8</Data></Cell>
    <Cell><Data ss:Type="Number">12</Data></Cell>
    <Cell><Data ss:Type="Number">5.1737931699221702E-2</Data></Cell>
    <Cell><Data ss:Type="Number">0.951891172904057</Data></Cell>
    <Cell><Data ss:Type="String">AK233669;AK235529;AK235923;AK236263;DN105920;NM_213928;NM_213938;XM_001928334</Data></Cell>
   </Row>
   <Row ss:AutoFitHeight="0">
    <Cell><Data ss:Type="String">GO:0045806</Data></Cell>
    <Cell><Data ss:Type="String">negative regulation of endocytosis</Data></Cell>
    <Cell><Data ss:Type="Number">8</Data></Cell>
    <Cell><Data ss:Type="Number">12</Data></Cell>
    <Cell><Data ss:Type="Number">5.1737931699221702E-2</Data></Cell>
    <Cell><Data ss:Type="Number">0.951891172904057</Data></Cell>
    <Cell><Data ss:Type="String">AK234333;AY609726;CN158744;DT330779;EF601160;NM_214332;NM_214438;XM_001928136</Data></Cell>
   </Row>
   <Row ss:AutoFitHeight="0">
    <Cell><Data ss:Type="String">GO:0014910</Data></Cell>
    <Cell><Data ss:Type="String">regulation of smooth muscle cell migration</Data></Cell>
    <Cell><Data ss:Type="Number">10</Data></Cell>
    <Cell><Data ss:Type="Number">16</Data></Cell>
    <Cell><Data ss:Type="Number">5.1843531648246503E-2</Data></Cell>
    <Cell><Data ss:Type="Number">0.951891172904057</Data></Cell>
    <Cell><Data ss:Type="String">AK232445;AU295984;AY553922;BI182326;CN156329;EF601160;EW301128;NM_001044574;NM_214104;XM_001928952</Data></Cell>
   </Row>
   <Row ss:AutoFitHeight="0">
    <Cell><Data ss:Type="String">GO:0002684</Data></Cell>
    <Cell><Data ss:Type="String">positive regulation of immune system process</Data></Cell>
    <Cell><Data ss:Type="Number">137</Data></Cell>
    <Cell><Data ss:Type="Number">312</Data></Cell>
    <Cell><Data ss:Type="Number">5.2223393125984299E-2</Data></Cell>
    <Cell><Data ss:Type="Number">0.951891172904057</Data></Cell>
    <Cell><Data ss:Type="String">AB085746;AB112778;AB271938;AF319661;AJ680023;AJ947155;AJ954648;AK230672;AK231018;AK231559;AK232477;AK232994;AK233065;AK233102;AK233822;AK233866;AK233872;AK234462;AK234898;AK235040;AK235280;AK235424;AK235439;AK235734;AK236339;AK236415;AK236608;AK236971;AK237176;AK237557;AK237693;AK238782;AK239010;AK239172;AK239283;AK239302;AK239534;AK239693;AY349420;AY553922;AY609436;AY609460;AY609599;AY610106;BF701960;BI183297;BP143486;BP169578;BP171098;BP463105;BX669579;BX671907;BX917211;BX921055;CB469356;CK454052;CN156877;CV876235;DB815675;DN102466;DN102607;DN107192;DN108202;DN111532;DN117946;DN120726;DN125579;EF396957;EF486522;EH008501;ES445194;EU113218;EV887236;EV904289;EW054330;EW054426;EW334411;EW382568;EW493976;EW533784;EW572865;NM_001001265;NM_001001621;NM_001001646;NM_001003924;NM_001030534;NM_001031775;NM_001039748;NM_001044537;NM_001048188;NM_001097434;NM_001097449;NM_001097504;NM_001098585;NM_001099923;NM_001099929;NM_001105286;NM_001112690;NM_001114280;NM_001130018;NM_001130531;NM_001134354;NM_001137636;NM_213738;NM_213761;NM_213804;NM_213817;NM_213879;NM_213958;NM_213993;NM_214003;NM_214078;NM_214087;NM_214128;NM_214194;NM_214257;NM_214281;NM_214438;XM_001924179;XM_001925781;XM_001925939;XM_001926034;XM_001926634;XM_001926907;XM_001927189;XM_001927365;XM_001927618;XM_001927777;XM_001927875;XM_001928136;XM_001928382;XM_001928451;XM_001928559;XM_001928747;XM_001929166;XM_001929223;XM_001929551</Data></Cell>
   </Row>
   <Row ss:AutoFitHeight="0">
    <Cell><Data ss:Type="String">GO:0007584</Data></Cell>
    <Cell><Data ss:Type="String">response to nutrient</Data></Cell>
    <Cell><Data ss:Type="Number">9</Data></Cell>
    <Cell><Data ss:Type="Number">14</Data></Cell>
    <Cell><Data ss:Type="Number">5.22412606855873E-2</Data></Cell>
    <Cell><Data ss:Type="Number">0.951891172904057</Data></Cell>
    <Cell><Data ss:Type="String">AK231217;AK232486;AK235232;BX914539;CB469356;DY419695;ES445194;NM_214230;NM_214379</Data></Cell>
   </Row>
   <Row ss:AutoFitHeight="0">
    <Cell><Data ss:Type="String">GO:0017148</Data></Cell>
    <Cell><Data ss:Type="String">negative regulation of translation</Data></Cell>
    <Cell><Data ss:Type="Number">9</Data></Cell>
    <Cell><Data ss:Type="Number">14</Data></Cell>
    <Cell><Data ss:Type="Number">5.22412606855873E-2</Data></Cell>
    <Cell><Data ss:Type="Number">0.951891172904057</Data></Cell>
    <Cell><Data ss:Type="String">AK235477;AK236090;BP146353;DB790262;DB796584;DN104920;DY437561;XM_001925985;XM_001926029</Data></Cell>
   </Row>
   <Row ss:AutoFitHeight="0">
    <Cell><Data ss:Type="String">GO:0002764</Data></Cell>
    <Cell><Data ss:Type="String">immune response-regulating signaling pathway</Data></Cell>
    <Cell><Data ss:Type="Number">81</Data></Cell>
    <Cell><Data ss:Type="Number">178</Data></Cell>
    <Cell><Data ss:Type="Number">5.25678739493462E-2</Data></Cell>
    <Cell><Data ss:Type="Number">0.951891172904057</Data></Cell>
    <Cell><Data ss:Type="String">AB085746;AF319661;AJ245447;AJ947155;AJ954648;AK230672;AK231018;AK233065;AK233822;AK233872;AK234462;AK234898;AK235040;AK235280;AK235424;AK235477;AK235557;AK236090;AK236339;AK237176;AK239148;AK239302;AK239534;AY609436;AY609460;AY609599;BP169578;BP171098;BP446680;BX669579;BX917211;BX921055;BX924789;CJ004384;CN156877;DB796584;DN102466;DN107192;DN117946;DT322625;EF486522;EW054330;EW334411;EW382568;EW493976;EW572865;NM_001001265;NM_001030534;NM_001031775;NM_001033011;NM_001044525;NM_001044537;NM_001048188;NM_001097434;NM_001099923;NM_001099929;NM_001105286;NM_001114280;NM_001128443;NM_001130018;NM_001134354;NM_001137636;NM_213738;NM_213761;NM_213804;NM_213958;NM_214128;NM_214194;X60317;XM_001924179;XM_001925985;XM_001926029;XM_001926634;XM_001926907;XM_001927189;XM_001928136;XM_001928559;XM_001928747;XM_001929166;XM_001929551;XM_001929558</Data></Cell>
   </Row>
   <Row ss:AutoFitHeight="0">
    <Cell><Data ss:Type="String">GO:0016192</Data></Cell>
    <Cell><Data ss:Type="String">vesicle-mediated transport</Data></Cell>
    <Cell><Data ss:Type="Number">165</Data></Cell>
    <Cell><Data ss:Type="Number">380</Data></Cell>
    <Cell><Data ss:Type="Number">5.34142094605509E-2</Data></Cell>
    <Cell><Data ss:Type="Number">0.951891172904057</Data></Cell>
    <Cell><Data ss:Type="String">AB271938;AJ944478;AJ947155;AJ947969;AJ955928;AJ963791;AK230841;AK230985;AK231018;AK231027;AK231220;AK231293;AK231824;AK232671;AK232695;AK234277;AK234866;AK235424;AK236135;AK236243;AK236708;AK236895;AK236939;AK237028;AK237310;AK237368;AK237714;AK237887;AK238056;AK238086;AK238949;AK239137;AK239283;AK239987;AK240232;AY368183;AY609393;AY609836;AY609871;AY610105;AY610485;BE014701;BI182326;BM190547;BP148508;BP152761;BP154458;BP160642;BP169578;BP171826;BP463359;BQ600957;BW958826;BW969834;BW978477;BX664986;BX666142;BX673999;BX915733;BX917599;BX917608;BX918999;BX921055;CJ022682;CJ026756;CK449842;CK450166;CK456120;CK459598;CN152888;CN160219;CN161888;CN163945;CN167057;CV873634;CV874987;CX063988;CX064086;DB784173;DB788259;DB792378;DB802014;DB803676;DB815924;DB818004;DN101854;DN102252;DN104608;DN104949;DN117853;DN120008;DN124163;DT321586;DT333000;DY406549;DY418628;DY419695;DY437186;EH008501;EH009254;ES445194;EV904289;EV942479;EW054426;EW075990;EW101413;EW258108;EW273917;EW276587;EW317301;EW334411;EX655141;NM_001001621;NM_001033011;NM_001037145;NM_001048188;NM_001083932;NM_001097504;NM_001098585;NM_001098600;NM_001099928;NM_213964;NM_213967;NM_214001;NM_214009;NM_214021;NM_214095;NM_214107;NM_214120;NM_214139;NM_214199;NM_214240;NM_214245;NM_214346;NM_214372;NM_214438;XM_001924240;XM_001924379;XM_001925581;XM_001925618;XM_001925640;XM_001925693;XM_001925754;XM_001925794;XM_001926018;XM_001926239;XM_001926262;XM_001926634;XM_001926650;XM_001926702;XM_001926711;XM_001926955;XM_001927226;XM_001927276;XM_001927470;XM_001927869;XM_001928126;XM_001928707;XM_001928996;XM_001929027;XM_001929032;XM_001929056;XM_001929152;XM_001929197;XM_001929226</Data></Cell>
   </Row>
   <Row ss:AutoFitHeight="0">
    <Cell><Data ss:Type="String">GO:0000079</Data></Cell>
    <Cell><Data ss:Type="String">regulation of cyclin-dependent protein serine/threonine kinase activity</Data></Cell>
    <Cell><Data ss:Type="Number">18</Data></Cell>
    <Cell><Data ss:Type="Number">33</Data></Cell>
    <Cell><Data ss:Type="Number">5.4647446971126099E-2</Data></Cell>
    <Cell><Data ss:Type="Number">0.951891172904057</Data></Cell>
    <Cell><Data ss:Type="String">AF339021;AK233340;AK238555;BP444082;BW982295;BX667866;BX917211;DB819077;DN106205;DN110552;EU113218;NM_001025223;NM_214316;XM_001926907;XM_001928083;XM_001928136;XM_001928360;XM_001929558</Data></Cell>
   </Row>
   <Row ss:AutoFitHeight="0">
    <Cell><Data ss:Type="String">GO:0002705</Data></Cell>
    <Cell><Data ss:Type="String">positive regulation of leukocyte mediated immunity</Data></Cell>
    <Cell><Data ss:Type="Number">18</Data></Cell>
    <Cell><Data ss:Type="Number">33</Data></Cell>
    <Cell><Data ss:Type="Number">5.4647446971126099E-2</Data></Cell>
    <Cell><Data ss:Type="Number">0.951891172904057</Data></Cell>
    <Cell><Data ss:Type="String">AK232477;AK236415;AK236608;AK236971;AK237693;AK239172;BF701960;DB815675;EH008501;EV904289;NM_001001265;NM_001105286;NM_001112690;NM_001114280;NM_213817;NM_213993;NM_214194;XM_001925939</Data></Cell>
   </Row>
   <Row ss:AutoFitHeight="0">
    <Cell><Data ss:Type="String">GO:0034112</Data></Cell>
    <Cell><Data ss:Type="String">positive regulation of homotypic cell-cell adhesion</Data></Cell>
    <Cell><Data ss:Type="Number">18</Data></Cell>
    <Cell><Data ss:Type="Number">33</Data></Cell>
    <Cell><Data ss:Type="Number">5.4647446971126099E-2</Data></Cell>
    <Cell><Data ss:Type="Number">0.951891172904057</Data></Cell>
    <Cell><Data ss:Type="String">AB271938;AK236415;AK236971;AK237693;AK239172;BW959521;EF396957;NM_001001908;NM_001097504;NM_001098585;NM_001114280;NM_213982;NM_213993;NM_214003;NM_214087;XM_001925939;XM_001927875;XM_001929223</Data></Cell>
   </Row>
   <Row ss:AutoFitHeight="0">
    <Cell><Data ss:Type="String">GO:1904029</Data></Cell>
    <Cell><Data ss:Type="String">regulation of cyclin-dependent protein kinase activity</Data></Cell>
    <Cell><Data ss:Type="Number">18</Data></Cell>
    <Cell><Data ss:Type="Number">33</Data></Cell>
    <Cell><Data ss:Type="Number">5.4647446971126099E-2</Data></Cell>
    <Cell><Data ss:Type="Number">0.951891172904057</Data></Cell>
    <Cell><Data ss:Type="String">AF339021;AK233340;AK238555;BP444082;BW982295;BX667866;BX917211;DB819077;DN106205;DN110552;EU113218;NM_001025223;NM_214316;XM_001926907;XM_001928083;XM_001928136;XM_001928360;XM_001929558</Data></Cell>
   </Row>
   <Row ss:AutoFitHeight="0">
    <Cell><Data ss:Type="String">GO:0002224</Data></Cell>
    <Cell><Data ss:Type="String">toll-like receptor signaling pathway</Data></Cell>
    <Cell><Data ss:Type="Number">23</Data></Cell>
    <Cell><Data ss:Type="Number">44</Data></Cell>
    <Cell><Data ss:Type="Number">5.52772896021856E-2</Data></Cell>
    <Cell><Data ss:Type="Number">0.951891172904057</Data></Cell>
    <Cell><Data ss:Type="String">AB085746;AK233872;AK234462;AK235424;AK237176;AY609599;BP171098;DN102466;EF486522;EW054330;EW382568;EW572865;NM_001030534;NM_001031775;NM_001097434;NM_001099923;NM_001099929;NM_001114280;NM_213761;NM_213958;XM_001928559;XM_001929166;XM_001929551</Data></Cell>
   </Row>
   <Row ss:AutoFitHeight="0">
    <Cell><Data ss:Type="String">GO:0048644</Data></Cell>
    <Cell><Data ss:Type="String">muscle organ morphogenesis</Data></Cell>
    <Cell><Data ss:Type="Number">23</Data></Cell>
    <Cell><Data ss:Type="Number">44</Data></Cell>
    <Cell><Data ss:Type="Number">5.52772896021856E-2</Data></Cell>
    <Cell><Data ss:Type="Number">0.951891172904057</Data></Cell>
    <Cell><Data ss:Type="String">AK232090;AK232991;AK236029;AK237832;BM190547;BP444082;BQ601253;BX665027;BX675393;BX922056;CN157450;DN101101;DY426757;NM_213855;NM_213959;NM_214272;NM_214396;X95847;XM_001926912;XM_001927453;XM_001927670;XM_001929365;XM_001929372</Data></Cell>
   </Row>
   <Row ss:AutoFitHeight="0">
    <Cell><Data ss:Type="String">GO:0008284</Data></Cell>
    <Cell><Data ss:Type="String">positive regulation of cell proliferation</Data></Cell>
    <Cell><Data ss:Type="Number">68</Data></Cell>
    <Cell><Data ss:Type="Number">148</Data></Cell>
    <Cell><Data ss:Type="Number">5.81230776985509E-2</Data></Cell>
    <Cell><Data ss:Type="Number">0.951891172904057</Data></Cell>
    <Cell><Data ss:Type="String">AJ245446;AJ245447;AJ949170;AJ960780;AK230485;AK231148;AK231754;AK232090;AK233353;AK233501;AK234190;AK235557;AK236029;AK236415;AK236461;AK236971;AK237693;AK238727;AK238776;AK239693;AK239734;AK240383;AY553922;BI184879;BP444082;BW982295;BX675006;BX915870;BX921055;BX922056;BX924091;BX924789;CJ004384;CJ022682;CK463582;CN157450;CV873634;DT332589;DT333887;DY431264;EF486522;EH006329;EU714326;EU839645;EW054426;NM_001004027;NM_001083932;NM_001099923;NM_213769;NM_213882;NM_213993;NM_214002;NM_214003;NM_214087;NM_214095;NM_214269;NM_214328;X60317;XM_001924028;XM_001924249;XM_001925640;XM_001926912;XM_001927670;XM_001927875;XM_001928143;XM_001929365;XM_001929431;XM_001929558</Data></Cell>
   </Row>
   <Row ss:AutoFitHeight="0">
    <Cell><Data ss:Type="String">GO:0006461</Data></Cell>
    <Cell><Data ss:Type="String">protein complex assembly</Data></Cell>
    <Cell><Data ss:Type="Number">172</Data></Cell>
    <Cell><Data ss:Type="Number">398</Data></Cell>
    <Cell><Data ss:Type="Number">5.8254930672462901E-2</Data></Cell>
    <Cell><Data ss:Type="Number">0.951891172904057</Data></Cell>
    <Cell><Data ss:Type="String">AB237776;AJ659348;AJ940950;AJ942839;AJ944335;AJ945191;AJ947969;AJ955928;AJ961746;AK230602;AK230683;AK230926;AK230955;AK230960;AK231436;AK231532;AK231939;AK232445;AK232477;AK232704;AK232991;AK233089;AK233947;AK234108;AK234119;AK234192;AK234428;AK234739;AK234866;AK235022;AK235071;AK235200;AK235424;AK235506;AK235509;AK235557;AK235857;AK236067;AK236241;AK236572;AK236647;AK236866;AK236939;AK237736;AK238355;AK238517;AK238782;AK238797;AK238908;AK239087;AK239172;AK239205;AK239473;AK240010;AY610069;AY610216;BI182177;BM190547;BP146353;BP167170;BP440816;BP459097;BW972021;BW982295;BX667094;BX668650;BX669134;BX674007;BX914521;BX915041;BX918881;BX921055;BX921660;BX922278;BX923228;BX924862;BX925964;CB097303;CB469356;CJ025237;CJ025949;CK451079;CK454516;CK458759;CK459764;CK464590;CN152888;CN158969;CN161234;CN161888;CN162353;CN164727;CV873113;CV874987;CX057881;DB788985;DB811394;DB812279;DB812367;DB814486;DB815913;DN101854;DN105920;DN106081;DN106093;DN109023;DN109093;DN114405;DN114524;DN116227;DN117717;DN125781;DN129019;DT321586;DT328580;DT328931;DY419294;DY419695;DY685080;EF601160;EW077617;EW121035;EW334411;EW510799;EW533784;NM_001004027;NM_001007103;NM_001012408;NM_001113706;NM_001114269;NM_001114271;NM_001115155;NM_001123091;NM_001137625;NM_213959;NM_213971;NM_213973;NM_214193;NM_214303;NM_214438;S80644;XM_001924527;XM_001924780;XM_001925129;XM_001925381;XM_001925498;XM_001925626;XM_001925640;XM_001925833;XM_001925869;XM_001925939;XM_001926018;XM_001926034;XM_001926711;XM_001926724;XM_001926869;XM_001926907;XM_001927070;XM_001927272;XM_001927424;XM_001927453;XM_001927540;XM_001927766;XM_001927821;XM_001927918;XM_001927969;XM_001928198;XM_001928733;XM_001928799;XM_001928966;XM_001929270;XM_001929331</Data></Cell>
   </Row>
   <Row ss:AutoFitHeight="0">
    <Cell><Data ss:Type="String">GO:0070271</Data></Cell>
    <Cell><Data ss:Type="String">protein complex biogenesis</Data></Cell>
    <Cell><Data ss:Type="Number">172</Data></Cell>
    <Cell><Data ss:Type="Number">398</Data></Cell>
    <Cell><Data ss:Type="Number">5.8254930672462901E-2</Data></Cell>
    <Cell><Data ss:Type="Number">0.951891172904057</Data></Cell>
    <Cell><Data ss:Type="String">AB237776;AJ659348;AJ940950;AJ942839;AJ944335;AJ945191;AJ947969;AJ955928;AJ961746;AK230602;AK230683;AK230926;AK230955;AK230960;AK231436;AK231532;AK231939;AK232445;AK232477;AK232704;AK232991;AK233089;AK233947;AK234108;AK234119;AK234192;AK234428;AK234739;AK234866;AK235022;AK235071;AK235200;AK235424;AK235506;AK235509;AK235557;AK235857;AK236067;AK236241;AK236572;AK236647;AK236866;AK236939;AK237736;AK238355;AK238517;AK238782;AK238797;AK238908;AK239087;AK239172;AK239205;AK239473;AK240010;AY610069;AY610216;BI182177;BM190547;BP146353;BP167170;BP440816;BP459097;BW972021;BW982295;BX667094;BX668650;BX669134;BX674007;BX914521;BX915041;BX918881;BX921055;BX921660;BX922278;BX923228;BX924862;BX925964;CB097303;CB469356;CJ025237;CJ025949;CK451079;CK454516;CK458759;CK459764;CK464590;CN152888;CN158969;CN161234;CN161888;CN162353;CN164727;CV873113;CV874987;CX057881;DB788985;DB811394;DB812279;DB812367;DB814486;DB815913;DN101854;DN105920;DN106081;DN106093;DN109023;DN109093;DN114405;DN114524;DN116227;DN117717;DN125781;DN129019;DT321586;DT328580;DT328931;DY419294;DY419695;DY685080;EF601160;EW077617;EW121035;EW334411;EW510799;EW533784;NM_001004027;NM_001007103;NM_001012408;NM_001113706;NM_001114269;NM_001114271;NM_001115155;NM_001123091;NM_001137625;NM_213959;NM_213971;NM_213973;NM_214193;NM_214303;NM_214438;S80644;XM_001924527;XM_001924780;XM_001925129;XM_001925381;XM_001925498;XM_001925626;XM_001925640;XM_001925833;XM_001925869;XM_001925939;XM_001926018;XM_001926034;XM_001926711;XM_001926724;XM_001926869;XM_001926907;XM_001927070;XM_001927272;XM_001927424;XM_001927453;XM_001927540;XM_001927766;XM_001927821;XM_001927918;XM_001927969;XM_001928198;XM_001928733;XM_001928799;XM_001928966;XM_001929270;XM_001929331</Data></Cell>
   </Row>
   <Row ss:AutoFitHeight="0">
    <Cell><Data ss:Type="String">GO:0022409</Data></Cell>
    <Cell><Data ss:Type="String">positive regulation of cell-cell adhesion</Data></Cell>
    <Cell><Data ss:Type="Number">22</Data></Cell>
    <Cell><Data ss:Type="Number">42</Data></Cell>
    <Cell><Data ss:Type="Number">5.8646603486780698E-2</Data></Cell>
    <Cell><Data ss:Type="Number">0.951891172904057</Data></Cell>
    <Cell><Data ss:Type="String">AB271938;AK236415;AK236971;AK237693;AK239172;BP172842;BW959521;DN110939;EF396957;NM_001001908;NM_001097504;NM_001098585;NM_001114280;NM_213982;NM_213993;NM_214003;NM_214087;XM_001924862;XM_001925939;XM_001927760;XM_001927875;XM_001929223</Data></Cell>
   </Row>
   <Row ss:AutoFitHeight="0">
    <Cell><Data ss:Type="String">GO:0072507</Data></Cell>
    <Cell><Data ss:Type="String">divalent inorganic cation homeostasis</Data></Cell>
    <Cell><Data ss:Type="Number">34</Data></Cell>
    <Cell><Data ss:Type="Number">69</Data></Cell>
    <Cell><Data ss:Type="Number">5.8780526259234002E-2</Data></Cell>
    <Cell><Data ss:Type="Number">0.951891172904057</Data></Cell>
    <Cell><Data ss:Type="String">AK231972;AK232397;AK232443;AK232944;AK233216;AK235151;AK235439;AK238730;AK240568;BX922278;BX926413;CN161830;CV875115;DB812367;DN129019;NM_001001534;NM_001001618;NM_001001621;NM_001038002;NM_001044574;NM_001044603;NM_001123145;NM_001139470;NM_213882;NM_214354;NM_214372;X16951;XM_001924244;XM_001924565;XM_001925360;XM_001925640;XM_001925697;XM_001928663;XM_001928670</Data></Cell>
   </Row>
   <Row ss:AutoFitHeight="0">
    <Cell><Data ss:Type="String">GO:0051716</Data></Cell>
    <Cell><Data ss:Type="String">cellular response to stimulus</Data></Cell>
    <Cell><Data ss:Type="Number">808</Data></Cell>
    <Cell><Data ss:Type="Number">1978</Data></Cell>
    <Cell><Data ss:Type="Number">6.0043317459919102E-2</Data></Cell>
    <Cell><Data ss:Type="Number">0.951891172904057</Data></Cell>
    <Cell><Data ss:Type="String">AB085746;AB112778;AB271920;AB271938;AF210153;AF303657;AF319661;AF339021;AF348424;AF488734;AJ005798;AJ238156;AJ245446;AJ245447;AJ585088;AJ659348;AJ943712;AJ945191;AJ947155;AJ953665;AJ954648;AJ954656;AJ960780;AJ961407;AJ961877;AK230485;AK230522;AK230654;AK230672;AK230683;AK230711;AK230712;AK230926;AK230928;AK231018;AK231148;AK231217;AK231240;AK231281;AK231319;AK231346;AK231425;AK231460;AK231681;AK231754;AK231755;AK231780;AK231781;AK231786;AK231856;AK232057;AK232090;AK232146;AK232194;AK232202;AK232207;AK232285;AK232320;AK232323;AK232354;AK232389;AK232443;AK232477;AK232486;AK232534;AK232598;AK232635;AK232671;AK232672;AK232704;AK232799;AK232807;AK232825;AK232846;AK232892;AK232994;AK233004;AK233020;AK233065;AK233094;AK233176;AK233195;AK233223;AK233267;AK233317;AK233404;AK233457;AK233501;AK233516;AK233618;AK233634;AK233659;AK233673;AK233822;AK233853;AK233872;AK233960;AK234119;AK234184;AK234190;AK234202;AK234367;AK234415;AK234440;AK234462;AK234511;AK234514;AK234576;AK234737;AK234739;AK234817;AK234866;AK234867;AK234898;AK234908;AK234912;AK235040;AK235071;AK235087;AK235116;AK235171;AK235227;AK235232;AK235261;AK235280;AK235308;AK235354;AK235424;AK235439;AK235477;AK235540;AK235557;AK235569;AK235571;AK235674;AK235707;AK235932;AK235949;AK235974;AK236029;AK236090;AK236103;AK236339;AK236415;AK236419;AK236461;AK236465;AK236640;AK236647;AK236806;AK236971;AK236973;AK237008;AK237169;AK237176;AK237184;AK237308;AK237368;AK237480;AK237508;AK237509;AK237536;AK237582;AK237662;AK237693;AK237736;AK237738;AK237750;AK237984;AK238056;AK238072;AK238124;AK238171;AK238331;AK238342;AK238379;AK238384;AK238536;AK238549;AK238776;AK238782;AK238814;AK238890;AK239010;AK239076;AK239148;AK239264;AK239283;AK239288;AK239292;AK239302;AK239426;AK239534;AK239551;AK239597;AK239624;AK239659;AK239734;AK239906;AK240010;AK240042;AK240125;AK240222;AK240232;AK240262;AK240376;AK240383;AK240568;AK240580;AK240593;AY550071;AY553922;AY609393;AY609398;AY609436;AY609460;AY609461;AY609491;AY609553;AY609599;AY609666;AY609692;AY609732;AY609784;AY609823;AY609871;AY609952;AY610090;AY610105;BE014034;BF079723;BF191498;BF701960;BG733467;BI181277;BI182326;BI182926;BI183297;BI183690;BI184695;BI184879;BI185513;BI344478;BM190355;BM484689;BP146353;BP158001;BP164880;BP165711;BP169578;BP169832;BP171098;BP173113;BP173216;BP173564;BP433722;BP437568;BP441597;BP445629;BP446680;BP458995;BP459097;BP462987;BP997908;BP999726;BQ604024;BW959521;BW963988;BW978477;BW978825;BW980894;BW982295;BW983456;BX665088;BX667866;BX669579;BX672058;BX673499;BX673719;BX674332;BX674519;BX914539;BX915253;BX915359;BX915413;BX915601;BX915939;BX916589;BX916864;BX916975;BX917211;BX918487;BX918693;BX918905;BX919078;BX921055;BX921238;BX921386;BX921660;BX922056;BX923253;BX923729;BX924091;BX924197;BX924789;BX924862;CB097303;CB288239;CB469356;CB472237;CB480775;CF176295;CF176767;CF176929;CF179501;CF794609;CJ004384;CJ013936;CJ016812;CJ024171;CJ025949;CJ026585;CK452019;CK452112;CK452407;CK453338;CK453456;CK454052;CK454137;CK454672;CK458382;CK458714;CK458744;CK462131;CK463582;CK464608;CK464888;CK465604;CK465810;CK466444;CK467132;CK468010;CN155185;CN155827;CN156329;CN156590;CN156870;CN156877;CN157450;CN158512;CN158744;CN161083;CN161830;CN162224;CN162261;CN162343;CN162456;CN162765;CN162797;CN162943;CN163945;CN164525;CV868752;CV870149;CV871610;CV871892;CV874987;CV875966;CV876087;CX061985;CX062029;CX062846;CX063488;CX063988;DB785176;DB785654;DB786336;DB786409;DB786710;DB786718;DB787510;DB788259;DB788271;DB788339;DB788701;DB788903;DB788985;DB789579;DB789826;DB790262;DB791673;DB791674;DB792378;DB793691;DB794254;DB796322;DB796584;DB799422;DB800469;DB802555;DB805656;DB808390;DB808425;DB814223;DB817174;DB818004;DB819077;DN101101;DN102252;DN102466;DN102607;DN103320;DN106187;DN107146;DN107192;DN107796;DN108323;DN108420;DN108521;DN110552;DN111532;DN111671;DN111724;DN111725;DN112636;DN116724;DN117946;DN120205;DN120726;DN121268;DN122726;DN124036;DN126662;DN128552;DN129970;DT322625;DT325217;DT325898;DT328931;DT330779;DT333000;DV226293;DV936746;DY405529;DY406185;DY408532;DY411583;DY412159;DY416890;DY417860;DY418643;DY419294;DY419695;DY419952;DY420049;DY424735;DY425174;DY426757;DY428201;DY428570;DY431264;DY437561;DY437778;EF177492;EF396957;EF486522;EF601160;EH006329;EH008501;EH009254;ES445194;EU113218;EU714326;EU753190;EU839645;EV904289;EV949314;EV973372;EV986145;EV997079;EW042239;EW054330;EW054426;EW080382;EW082459;EW084533;EW095139;EW101083;EW140294;EW150727;EW195854;EW266525;EW279136;EW301128;EW334411;EW363322;EW381469;EW382568;EW423102;EW493976;EW506245;EW507059;EW510526;EW533784;EW572865;EW578058;EW608664;EX654856;L10363;NM_001001264;NM_001001265;NM_001001618;NM_001001621;NM_001001622;NM_001008481;NM_001012298;NM_001018032;NM_001018033;NM_001024587;NM_001025223;NM_001030534;NM_001031775;NM_001033011;NM_001037145;NM_001037964;NM_001038002;NM_001038008;NM_001038639;NM_001039745;NM_001039748;NM_001044525;NM_001044526;NM_001044536;NM_001044537;NM_001044549;NM_001044553;NM_001044574;NM_001044598;NM_001044603;NM_001044608;NM_001044614;NM_001044624;NM_001048188;NM_001078685;NM_001083932;NM_001097413;NM_001097420;NM_001097423;NM_001097434;NM_001097438;NM_001097505;NM_001097506;NM_001097511;NM_001098600;NM_001099923;NM_001099929;NM_001100191;NM_001105286;NM_001105291;NM_001109947;NM_001112690;NM_001112691;NM_001113288;NM_001114271;NM_001114280;NM_001123131;NM_001123144;NM_001123145;NM_001123147;NM_001123159;NM_001123182;NM_001123183;NM_001123203;NM_001128443;NM_001129952;NM_001129963;NM_001130018;NM_001130531;NM_001134354;NM_001137627;NM_001137631;NM_001137636;NM_001142666;NM_001142669;NM_213736;NM_213738;NM_213755;NM_213761;NM_213762;NM_213769;NM_213777;NM_213786;NM_213804;NM_213808;NM_213817;NM_213823;NM_213825;NM_213839;NM_213846;NM_213851;NM_213855;NM_213882;NM_213884;NM_213908;NM_213925;NM_213931;NM_213958;NM_213959;NM_213964;NM_213967;NM_213968;NM_213986;NM_213993;NM_213999;NM_214002;NM_214021;NM_214036;NM_214052;NM_214085;NM_214095;NM_214105;NM_214128;NM_214157;NM_214173;NM_214194;NM_214199;NM_214201;NM_214229;NM_214230;NM_214234;NM_214269;NM_214271;NM_214272;NM_214292;NM_214303;NM_214317;NM_214328;NM_214332;NM_214341;NM_214346;NM_214354;NM_214372;NM_214379;NM_214387;NM_214410;NM_214438;NM_214445;X16951;X60317;X95847;XM_001924028;XM_001924179;XM_001924199;XM_001924249;XM_001924277;XM_001924314;XM_001924386;XM_001924399;XM_001924481;XM_001924505;XM_001924512;XM_001924543;XM_001924565;XM_001924586;XM_001924587;XM_001924647;XM_001924676;XM_001924730;XM_001924780;XM_001924862;XM_001924915;XM_001924967;XM_001924972;XM_001925017;XM_001925076;XM_001925079;XM_001925199;XM_001925231;XM_001925252;XM_001925262;XM_001925291;XM_001925295;XM_001925318;XM_001925322;XM_001925330;XM_001925341;XM_001925360;XM_001925465;XM_001925518;XM_001925555;XM_001925632;XM_001925637;XM_001925640;XM_001925693;XM_001925714;XM_001925740;XM_001925754;XM_001925774;XM_001925781;XM_001925794;XM_001925985;XM_001926029;XM_001926034;XM_001926063;XM_001926085;XM_001926119;XM_001926141;XM_001926207;XM_001926212;XM_001926262;XM_001926275;XM_001926358;XM_001926390;XM_001926399;XM_001926410;XM_001926494;XM_001926529;XM_001926634;XM_001926667;XM_001926777;XM_001926828;XM_001926858;XM_001926859;XM_001926886;XM_001926907;XM_001926955;XM_001927002;XM_001927057;XM_001927105;XM_001927170;XM_001927189;XM_001927195;XM_001927199;XM_001927204;XM_001927228;XM_001927295;XM_001927304;XM_001927424;XM_001927435;XM_001927439;XM_001927453;XM_001927456;XM_001927469;XM_001927539;XM_001927541;XM_001927546;XM_001927556;XM_001927605;XM_001927641;XM_001927646;XM_001927751;XM_001927766;XM_001927798;XM_001927866;XM_001927869;XM_001927874;XM_001927909;XM_001927967;XM_001927983;XM_001928028;XM_001928076;XM_001928117;XM_001928119;XM_001928136;XM_001928206;XM_001928235;XM_001928281;XM_001928315;XM_001928360;XM_001928369;XM_001928382;XM_001928425;XM_001928435;XM_001928441;XM_001928451;XM_001928459;XM_001928465;XM_001928559;XM_001928584;XM_001928689;XM_001928733;XM_001928747;XM_001928806;XM_001928863;XM_001928912;XM_001928960;XM_001928963;XM_001928965;XM_001928989;XM_001928996;XM_001929000;XM_001929027;XM_001929031;XM_001929032;XM_001929110;XM_001929121;XM_001929140;XM_001929166;XM_001929180;XM_001929334;XM_001929339;XM_001929365;XM_001929482;XM_001929551;XM_001929558;XM_001929629;XM_001929662;Z34931</Data></Cell>
   </Row>
   <Row ss:AutoFitHeight="0">
    <Cell><Data ss:Type="String">GO:0002696</Data></Cell>
    <Cell><Data ss:Type="String">positive regulation of leukocyte activation</Data></Cell>
    <Cell><Data ss:Type="Number">26</Data></Cell>
    <Cell><Data ss:Type="Number">51</Data></Cell>
    <Cell><Data ss:Type="Number">6.0044596942937997E-2</Data></Cell>
    <Cell><Data ss:Type="Number">0.951891172904057</Data></Cell>
    <Cell><Data ss:Type="String">AB271938;AJ954648;AK233822;AK236415;AK236608;AK236971;AK237693;AK239283;BX917211;CV876235;EF396957;EH008501;EV887236;EV904289;NM_001097504;NM_001098585;NM_001112690;NM_213993;NM_214003;NM_214087;NM_214194;NM_214257;NM_214438;XM_001927618;XM_001927875;XM_001929223</Data></Cell>
   </Row>
   <Row ss:AutoFitHeight="0">
    <Cell><Data ss:Type="String">GO:0050867</Data></Cell>
    <Cell><Data ss:Type="String">positive regulation of cell activation</Data></Cell>
    <Cell><Data ss:Type="Number">26</Data></Cell>
    <Cell><Data ss:Type="Number">51</Data></Cell>
    <Cell><Data ss:Type="Number">6.0044596942937997E-2</Data></Cell>
    <Cell><Data ss:Type="Number">0.951891172904057</Data></Cell>
    <Cell><Data ss:Type="String">AB271938;AJ954648;AK233822;AK236415;AK236608;AK236971;AK237693;AK239283;BX917211;CV876235;EF396957;EH008501;EV887236;EV904289;NM_001097504;NM_001098585;NM_001112690;NM_213993;NM_214003;NM_214087;NM_214194;NM_214257;NM_214438;XM_001927618;XM_001927875;XM_001929223</Data></Cell>
   </Row>
   <Row ss:AutoFitHeight="0">
    <Cell><Data ss:Type="String">GO:0051174</Data></Cell>
    <Cell><Data ss:Type="String">regulation of phosphorus metabolic process</Data></Cell>
    <Cell><Data ss:Type="Number">278</Data></Cell>
    <Cell><Data ss:Type="Number">658</Data></Cell>
    <Cell><Data ss:Type="Number">6.0266848731689901E-2</Data></Cell>
    <Cell><Data ss:Type="Number">0.951891172904057</Data></Cell>
    <Cell><Data ss:Type="String">AB085746;AB271958;AF303657;AF339021;AJ245446;AJ245447;AJ585088;AJ941096;AJ954648;AJ964620;AK230539;AK230672;AK231281;AK231341;AK231346;AK231425;AK231760;AK231780;AK232057;AK232146;AK232148;AK232194;AK232243;AK232445;AK232477;AK232486;AK232825;AK232991;AK233065;AK233195;AK233223;AK233340;AK233353;AK233634;AK233650;AK233947;AK234363;AK234462;AK234576;AK234737;AK234739;AK234799;AK234908;AK235096;AK235141;AK235424;AK235557;AK235563;AK235674;AK235932;AK236555;AK236895;AK236971;AK236973;AK237176;AK237194;AK237221;AK237308;AK237368;AK237508;AK237557;AK237693;AK238056;AK238555;AK238988;AK239148;AK239172;AK239288;AK239302;AK239624;AK239693;AK239734;AK239906;AK240222;AK240568;AK240569;AU295984;AY266366;AY553922;AY610050;AY610099;BI184309;BM190547;BP164880;BP168711;BP433733;BP444082;BP446680;BP457791;BP463105;BP999726;BQ601253;BQ604024;BW958826;BW959521;BW969834;BW982295;BX665079;BX667866;BX915506;BX915870;BX917211;BX921055;BX922056;BX923729;BX924091;BX924789;BX924862;BX925964;CB469356;CF176994;CF722734;CJ004384;CK454516;CK463582;CK464590;CN157654;CN158744;CN161888;CN162456;CR940253;CV873449;CV874037;CV874987;CV876087;DB785176;DB788271;DB789579;DB791198;DB791673;DB792378;DB796322;DB812279;DB815668;DB819077;DN102607;DN105634;DN106205;DN107201;DN108202;DN108420;DN110552;DN111554;DN115140;DN115259;DN126919;DT324726;DT325217;DT330779;DT333408;DY408814;DY419294;DY421386;DY425174;DY426757;EF177492;EF396957;EF486522;EF601160;ES445194;EU113218;EU714326;EU753190;EV883892;EV887236;EW054426;EW101083;EW266525;EW301128;EW375804;EW507059;EW533784;EW572865;NM_001001621;NM_001001908;NM_001005350;NM_001012408;NM_001018033;NM_001025223;NM_001037145;NM_001038002;NM_001038008;NM_001038636;NM_001038639;NM_001038644;NM_001044525;NM_001044526;NM_001044537;NM_001044603;NM_001044624;NM_001099923;NM_001105286;NM_001114271;NM_001114280;NM_001123203;NM_001123204;NM_001128443;NM_001137631;NM_001137636;NM_001142669;NM_213851;NM_213882;NM_213908;NM_213931;NM_213959;NM_213964;NM_213971;NM_213986;NM_213993;NM_214009;NM_214020;NM_214031;NM_214062;NM_214087;NM_214095;NM_214103;NM_214104;NM_214107;NM_214173;NM_214194;NM_214199;NM_214229;NM_214269;NM_214271;NM_214316;NM_214319;NM_214332;NM_214354;NM_214438;NM_214445;X60317;XM_001924028;XM_001924379;XM_001924394;XM_001924586;XM_001924587;XM_001924862;XM_001924870;XM_001925052;XM_001925252;XM_001925637;XM_001925693;XM_001925740;XM_001925754;XM_001925781;XM_001925794;XM_001925844;XM_001925939;XM_001926034;XM_001926085;XM_001926127;XM_001926128;XM_001926398;XM_001926455;XM_001926534;XM_001926798;XM_001926877;XM_001926886;XM_001926907;XM_001927034;XM_001927365;XM_001927424;XM_001927439;XM_001927545;XM_001927556;XM_001927798;XM_001928083;XM_001928136;XM_001928360;XM_001928369;XM_001928459;XM_001928502;XM_001928932;XM_001929059;XM_001929140;XM_001929371;XM_001929558;Z73607</Data></Cell>
   </Row>
   <Row ss:AutoFitHeight="0">
    <Cell><Data ss:Type="String">GO:0000101</Data></Cell>
    <Cell><Data ss:Type="String">sulfur amino acid transport</Data></Cell>
    <Cell><Data ss:Type="Number">3</Data></Cell>
    <Cell><Data ss:Type="Number">3</Data></Cell>
    <Cell><Data ss:Type="Number">6.07942979555176E-2</Data></Cell>
    <Cell><Data ss:Type="Number">0.951891172904057</Data></Cell>
    <Cell><Data ss:Type="String">BP143963;DN118673;XM_001927070</Data></Cell>
   </Row>
   <Row ss:AutoFitHeight="0">
    <Cell><Data ss:Type="String">GO:0002063</Data></Cell>
    <Cell><Data ss:Type="String">chondrocyte development</Data></Cell>
    <Cell><Data ss:Type="Number">3</Data></Cell>
    <Cell><Data ss:Type="Number">3</Data></Cell>
    <Cell><Data ss:Type="Number">6.07942979555176E-2</Data></Cell>
    <Cell><Data ss:Type="Number">0.951891172904057</Data></Cell>
    <Cell><Data ss:Type="String">DN123452;EF396957;XM_001924386</Data></Cell>
   </Row>
   <Row ss:AutoFitHeight="0">
    <Cell><Data ss:Type="String">GO:0002720</Data></Cell>
    <Cell><Data ss:Type="String">positive regulation of cytokine production involved in immune response</Data></Cell>
    <Cell><Data ss:Type="Number">3</Data></Cell>
    <Cell><Data ss:Type="Number">3</Data></Cell>
    <Cell><Data ss:Type="Number">6.07942979555176E-2</Data></Cell>
    <Cell><Data ss:Type="Number">0.951891172904057</Data></Cell>
    <Cell><Data ss:Type="String">AK232477;NM_213817;XM_001926034</Data></Cell>
   </Row>
   <Row ss:AutoFitHeight="0">
    <Cell><Data ss:Type="String">GO:0006266</Data></Cell>
    <Cell><Data ss:Type="String">DNA ligation</Data></Cell>
    <Cell><Data ss:Type="Number">3</Data></Cell>
    <Cell><Data ss:Type="Number">3</Data></Cell>
    <Cell><Data ss:Type="Number">6.07942979555176E-2</Data></Cell>
    <Cell><Data ss:Type="Number">0.951891172904057</Data></Cell>
    <Cell><Data ss:Type="String">AK231148;AK235571;DN103320</Data></Cell>
   </Row>
   <Row ss:AutoFitHeight="0">
    <Cell><Data ss:Type="String">GO:0006379</Data></Cell>
    <Cell><Data ss:Type="String">mRNA cleavage</Data></Cell>
    <Cell><Data ss:Type="Number">3</Data></Cell>
    <Cell><Data ss:Type="Number">3</Data></Cell>
    <Cell><Data ss:Type="Number">6.07942979555176E-2</Data></Cell>
    <Cell><Data ss:Type="Number">0.951891172904057</Data></Cell>
    <Cell><Data ss:Type="String">DB796584;XM_001925985;XM_001926029</Data></Cell>
   </Row>
   <Row ss:AutoFitHeight="0">
    <Cell><Data ss:Type="String">GO:0006531</Data></Cell>
    <Cell><Data ss:Type="String">aspartate metabolic process</Data></Cell>
    <Cell><Data ss:Type="Number">3</Data></Cell>
    <Cell><Data ss:Type="Number">3</Data></Cell>
    <Cell><Data ss:Type="Number">6.07942979555176E-2</Data></Cell>
    <Cell><Data ss:Type="Number">0.951891172904057</Data></Cell>
    <Cell><Data ss:Type="String">NM_001097426;NM_213927;NM_213928</Data></Cell>
   </Row>
   <Row ss:AutoFitHeight="0">
    <Cell><Data ss:Type="String">GO:0006553</Data></Cell>
    <Cell><Data ss:Type="String">lysine metabolic process</Data></Cell>
    <Cell><Data ss:Type="Number">3</Data></Cell>
    <Cell><Data ss:Type="Number">3</Data></Cell>
    <Cell><Data ss:Type="Number">6.07942979555176E-2</Data></Cell>
    <Cell><Data ss:Type="Number">0.951891172904057</Data></Cell>
    <Cell><Data ss:Type="String">DB808990;NM_214062;NM_214397</Data></Cell>
   </Row>
   <Row ss:AutoFitHeight="0">
    <Cell><Data ss:Type="String">GO:0007249</Data></Cell>
    <Cell><Data ss:Type="String">I-kappaB kinase/NF-kappaB signaling</Data></Cell>
    <Cell><Data ss:Type="Number">3</Data></Cell>
    <Cell><Data ss:Type="Number">3</Data></Cell>
    <Cell><Data ss:Type="Number">6.07942979555176E-2</Data></Cell>
    <Cell><Data ss:Type="Number">0.951891172904057</Data></Cell>
    <Cell><Data ss:Type="String">AK232799;AK239906;NM_213959</Data></Cell>
   </Row>
   <Row ss:AutoFitHeight="0">
    <Cell><Data ss:Type="String">GO:0014041</Data></Cell>
    <Cell><Data ss:Type="String">regulation of neuron maturation</Data></Cell>
    <Cell><Data ss:Type="Number">3</Data></Cell>
    <Cell><Data ss:Type="Number">3</Data></Cell>
    <Cell><Data ss:Type="Number">6.07942979555176E-2</Data></Cell>
    <Cell><Data ss:Type="Number">0.951891172904057</Data></Cell>
    <Cell><Data ss:Type="String">EW676303;NM_001038002;NM_001128443</Data></Cell>
   </Row>
   <Row ss:AutoFitHeight="0">
    <Cell><Data ss:Type="String">GO:0016045</Data></Cell>
    <Cell><Data ss:Type="String">detection of bacterium</Data></Cell>
    <Cell><Data ss:Type="Number">3</Data></Cell>
    <Cell><Data ss:Type="Number">3</Data></Cell>
    <Cell><Data ss:Type="Number">6.07942979555176E-2</Data></Cell>
    <Cell><Data ss:Type="Number">0.951891172904057</Data></Cell>
    <Cell><Data ss:Type="String">AB085746;NM_001031775;NM_213761</Data></Cell>
   </Row>
   <Row ss:AutoFitHeight="0">
    <Cell><Data ss:Type="String">GO:0017062</Data></Cell>
    <Cell><Data ss:Type="String">respiratory chain complex III assembly</Data></Cell>
    <Cell><Data ss:Type="Number">3</Data></Cell>
    <Cell><Data ss:Type="Number">3</Data></Cell>
    <Cell><Data ss:Type="Number">6.07942979555176E-2</Data></Cell>
    <Cell><Data ss:Type="Number">0.951891172904057</Data></Cell>
    <Cell><Data ss:Type="String">AK234192;AK236572;DT328580</Data></Cell>
   </Row>
   <Row ss:AutoFitHeight="0">
    <Cell><Data ss:Type="String">GO:0031579</Data></Cell>
    <Cell><Data ss:Type="String">membrane raft organization</Data></Cell>
    <Cell><Data ss:Type="Number">3</Data></Cell>
    <Cell><Data ss:Type="Number">3</Data></Cell>
    <Cell><Data ss:Type="Number">6.07942979555176E-2</Data></Cell>
    <Cell><Data ss:Type="Number">0.951891172904057</Data></Cell>
    <Cell><Data ss:Type="String">DB784173;NM_001123091;NM_214438</Data></Cell>
   </Row>
   <Row ss:AutoFitHeight="0">
    <Cell><Data ss:Type="String">GO:0032735</Data></Cell>
    <Cell><Data ss:Type="String">positive regulation of interleukin-12 production</Data></Cell>
    <Cell><Data ss:Type="Number">3</Data></Cell>
    <Cell><Data ss:Type="Number">3</Data></Cell>
    <Cell><Data ss:Type="Number">6.07942979555176E-2</Data></Cell>
    <Cell><Data ss:Type="Number">0.951891172904057</Data></Cell>
    <Cell><Data ss:Type="String">NM_001097413;NM_001105286;XM_001929092</Data></Cell>
   </Row>
   <Row ss:AutoFitHeight="0">
    <Cell><Data ss:Type="String">GO:0035927</Data></Cell>
    <Cell><Data ss:Type="String">RNA import into mitochondrion</Data></Cell>
    <Cell><Data ss:Type="Number">3</Data></Cell>
    <Cell><Data ss:Type="Number">3</Data></Cell>
    <Cell><Data ss:Type="Number">6.07942979555176E-2</Data></Cell>
    <Cell><Data ss:Type="Number">0.951891172904057</Data></Cell>
    <Cell><Data ss:Type="String">AJ961746;AK232653;DB807930</Data></Cell>
   </Row>
   <Row ss:AutoFitHeight="0">
    <Cell><Data ss:Type="String">GO:0036037</Data></Cell>
    <Cell><Data ss:Type="String">CD8-positive, alpha-beta T cell activation</Data></Cell>
    <Cell><Data ss:Type="Number">3</Data></Cell>
    <Cell><Data ss:Type="Number">3</Data></Cell>
    <Cell><Data ss:Type="Number">6.07942979555176E-2</Data></Cell>
    <Cell><Data ss:Type="Number">0.951891172904057</Data></Cell>
    <Cell><Data ss:Type="String">BF701960;NM_001097413;XM_001926421</Data></Cell>
   </Row>
   <Row ss:AutoFitHeight="0">
    <Cell><Data ss:Type="String">GO:0036294</Data></Cell>
    <Cell><Data ss:Type="String">cellular response to decreased oxygen levels</Data></Cell>
    <Cell><Data ss:Type="Number">3</Data></Cell>
    <Cell><Data ss:Type="Number">3</Data></Cell>
    <Cell><Data ss:Type="Number">6.07942979555176E-2</Data></Cell>
    <Cell><Data ss:Type="Number">0.951891172904057</Data></Cell>
    <Cell><Data ss:Type="String">NM_001114271;XM_001924277;XM_001925774</Data></Cell>
   </Row>
   <Row ss:AutoFitHeight="0">
    <Cell><Data ss:Type="String">GO:0042494</Data></Cell>
    <Cell><Data ss:Type="String">detection of bacterial lipoprotein</Data></Cell>
    <Cell><Data ss:Type="Number">3</Data></Cell>
    <Cell><Data ss:Type="Number">3</Data></Cell>
    <Cell><Data ss:Type="Number">6.07942979555176E-2</Data></Cell>
    <Cell><Data ss:Type="Number">0.951891172904057</Data></Cell>
    <Cell><Data ss:Type="String">AB085746;NM_001031775;NM_213761</Data></Cell>
   </Row>
   <Row ss:AutoFitHeight="0">
    <Cell><Data ss:Type="String">GO:0042635</Data></Cell>
    <Cell><Data ss:Type="String">positive regulation of hair cycle</Data></Cell>
    <Cell><Data ss:Type="Number">3</Data></Cell>
    <Cell><Data ss:Type="Number">3</Data></Cell>
    <Cell><Data ss:Type="Number">6.07942979555176E-2</Data></Cell>
    <Cell><Data ss:Type="Number">0.951891172904057</Data></Cell>
    <Cell><Data ss:Type="String">AK234119;NM_001003662;NM_214234</Data></Cell>
   </Row>
   <Row ss:AutoFitHeight="0">
    <Cell><Data ss:Type="String">GO:0045898</Data></Cell>
    <Cell><Data ss:Type="String">regulation of RNA polymerase II transcriptional preinitiation complex assembly</Data></Cell>
    <Cell><Data ss:Type="Number">3</Data></Cell>
    <Cell><Data ss:Type="Number">3</Data></Cell>
    <Cell><Data ss:Type="Number">6.07942979555176E-2</Data></Cell>
    <Cell><Data ss:Type="Number">0.951891172904057</Data></Cell>
    <Cell><Data ss:Type="String">AK233872;NM_001099929;XM_001927821</Data></Cell>
   </Row>
   <Row ss:AutoFitHeight="0">
    <Cell><Data ss:Type="String">GO:0046622</Data></Cell>
    <Cell><Data ss:Type="String">positive regulation of organ growth</Data></Cell>
    <Cell><Data ss:Type="Number">3</Data></Cell>
    <Cell><Data ss:Type="Number">3</Data></Cell>
    <Cell><Data ss:Type="Number">6.07942979555176E-2</Data></Cell>
    <Cell><Data ss:Type="Number">0.951891172904057</Data></Cell>
    <Cell><Data ss:Type="String">BP444082;NM_001001264;XM_001929270</Data></Cell>
   </Row>
   <Row ss:AutoFitHeight="0">
    <Cell><Data ss:Type="String">GO:0060920</Data></Cell>
    <Cell><Data ss:Type="String">cardiac pacemaker cell differentiation</Data></Cell>
    <Cell><Data ss:Type="Number">3</Data></Cell>
    <Cell><Data ss:Type="Number">3</Data></Cell>
    <Cell><Data ss:Type="Number">6.07942979555176E-2</Data></Cell>
    <Cell><Data ss:Type="Number">0.951891172904057</Data></Cell>
    <Cell><Data ss:Type="String">AK235682;XM_001924422;XM_001924656</Data></Cell>
   </Row>
   <Row ss:AutoFitHeight="0">
    <Cell><Data ss:Type="String">GO:0060926</Data></Cell>
    <Cell><Data ss:Type="String">cardiac pacemaker cell development</Data></Cell>
    <Cell><Data ss:Type="Number">3</Data></Cell>
    <Cell><Data ss:Type="Number">3</Data></Cell>
    <Cell><Data ss:Type="Number">6.07942979555176E-2</Data></Cell>
    <Cell><Data ss:Type="Number">0.951891172904057</Data></Cell>
    <Cell><Data ss:Type="String">AK235682;XM_001924422;XM_001924656</Data></Cell>
   </Row>
   <Row ss:AutoFitHeight="0">
    <Cell><Data ss:Type="String">GO:0061418</Data></Cell>
    <Cell><Data ss:Type="String">regulation of transcription from RNA polymerase II promoter in response to hypoxia</Data></Cell>
    <Cell><Data ss:Type="Number">3</Data></Cell>
    <Cell><Data ss:Type="Number">3</Data></Cell>
    <Cell><Data ss:Type="Number">6.07942979555176E-2</Data></Cell>
    <Cell><Data ss:Type="Number">0.951891172904057</Data></Cell>
    <Cell><Data ss:Type="String">NM_001114271;XM_001924277;XM_001925774</Data></Cell>
   </Row>
   <Row ss:AutoFitHeight="0">
    <Cell><Data ss:Type="String">GO:0070340</Data></Cell>
    <Cell><Data ss:Type="String">detection of bacterial lipopeptide</Data></Cell>
    <Cell><Data ss:Type="Number">3</Data></Cell>
    <Cell><Data ss:Type="Number">3</Data></Cell>
    <Cell><Data ss:Type="Number">6.07942979555176E-2</Data></Cell>
    <Cell><Data ss:Type="Number">0.951891172904057</Data></Cell>
    <Cell><Data ss:Type="String">AB085746;NM_001031775;NM_213761</Data></Cell>
   </Row>
   <Row ss:AutoFitHeight="0">
    <Cell><Data ss:Type="String">GO:0071219</Data></Cell>
    <Cell><Data ss:Type="String">cellular response to molecule of bacterial origin</Data></Cell>
    <Cell><Data ss:Type="Number">3</Data></Cell>
    <Cell><Data ss:Type="Number">3</Data></Cell>
    <Cell><Data ss:Type="Number">6.07942979555176E-2</Data></Cell>
    <Cell><Data ss:Type="Number">0.951891172904057</Data></Cell>
    <Cell><Data ss:Type="String">AB085746;NM_001031775;NM_213761</Data></Cell>
   </Row>
   <Row ss:AutoFitHeight="0">
    <Cell><Data ss:Type="String">GO:0071220</Data></Cell>
    <Cell><Data ss:Type="String">cellular response to bacterial lipoprotein</Data></Cell>
    <Cell><Data ss:Type="Number">3</Data></Cell>
    <Cell><Data ss:Type="Number">3</Data></Cell>
    <Cell><Data ss:Type="Number">6.07942979555176E-2</Data></Cell>
    <Cell><Data ss:Type="Number">0.951891172904057</Data></Cell>
    <Cell><Data ss:Type="String">AB085746;NM_001031775;NM_213761</Data></Cell>
   </Row>
   <Row ss:AutoFitHeight="0">
    <Cell><Data ss:Type="String">GO:0071221</Data></Cell>
    <Cell><Data ss:Type="String">cellular response to bacterial lipopeptide</Data></Cell>
    <Cell><Data ss:Type="Number">3</Data></Cell>
    <Cell><Data ss:Type="Number">3</Data></Cell>
    <Cell><Data ss:Type="Number">6.07942979555176E-2</Data></Cell>
    <Cell><Data ss:Type="Number">0.951891172904057</Data></Cell>
    <Cell><Data ss:Type="String">AB085746;NM_001031775;NM_213761</Data></Cell>
   </Row>
   <Row ss:AutoFitHeight="0">
    <Cell><Data ss:Type="String">GO:0071453</Data></Cell>
    <Cell><Data ss:Type="String">cellular response to oxygen levels</Data></Cell>
    <Cell><Data ss:Type="Number">3</Data></Cell>
    <Cell><Data ss:Type="Number">3</Data></Cell>
    <Cell><Data ss:Type="Number">6.07942979555176E-2</Data></Cell>
    <Cell><Data ss:Type="Number">0.951891172904057</Data></Cell>
    <Cell><Data ss:Type="String">NM_001114271;XM_001924277;XM_001925774</Data></Cell>
   </Row>
   <Row ss:AutoFitHeight="0">
    <Cell><Data ss:Type="String">GO:0071456</Data></Cell>
    <Cell><Data ss:Type="String">cellular response to hypoxia</Data></Cell>
    <Cell><Data ss:Type="Number">3</Data></Cell>
    <Cell><Data ss:Type="Number">3</Data></Cell>
    <Cell><Data ss:Type="Number">6.07942979555176E-2</Data></Cell>
    <Cell><Data ss:Type="Number">0.951891172904057</Data></Cell>
    <Cell><Data ss:Type="String">NM_001114271;XM_001924277;XM_001925774</Data></Cell>
   </Row>
   <Row ss:AutoFitHeight="0">
    <Cell><Data ss:Type="String">GO:0072148</Data></Cell>
    <Cell><Data ss:Type="String">epithelial cell fate commitment</Data></Cell>
    <Cell><Data ss:Type="Number">3</Data></Cell>
    <Cell><Data ss:Type="Number">3</Data></Cell>
    <Cell><Data ss:Type="Number">6.07942979555176E-2</Data></Cell>
    <Cell><Data ss:Type="Number">0.951891172904057</Data></Cell>
    <Cell><Data ss:Type="String">AK232090;XM_001927798;XM_001928315</Data></Cell>
   </Row>
   <Row ss:AutoFitHeight="0">
    <Cell><Data ss:Type="String">GO:0090136</Data></Cell>
    <Cell><Data ss:Type="String">epithelial cell-cell adhesion</Data></Cell>
    <Cell><Data ss:Type="Number">3</Data></Cell>
    <Cell><Data ss:Type="Number">3</Data></Cell>
    <Cell><Data ss:Type="Number">6.07942979555176E-2</Data></Cell>
    <Cell><Data ss:Type="Number">0.951891172904057</Data></Cell>
    <Cell><Data ss:Type="String">DN102607;EW533784;NM_001044525</Data></Cell>
   </Row>
   <Row ss:AutoFitHeight="0">
    <Cell><Data ss:Type="String">GO:0098543</Data></Cell>
    <Cell><Data ss:Type="String">detection of other organism</Data></Cell>
    <Cell><Data ss:Type="Number">3</Data></Cell>
    <Cell><Data ss:Type="Number">3</Data></Cell>
    <Cell><Data ss:Type="Number">6.07942979555176E-2</Data></Cell>
    <Cell><Data ss:Type="Number">0.951891172904057</Data></Cell>
    <Cell><Data ss:Type="String">AB085746;NM_001031775;NM_213761</Data></Cell>
   </Row>
   <Row ss:AutoFitHeight="0">
    <Cell><Data ss:Type="String">GO:1900101</Data></Cell>
    <Cell><Data ss:Type="String">regulation of endoplasmic reticulum unfolded protein response</Data></Cell>
    <Cell><Data ss:Type="Number">3</Data></Cell>
    <Cell><Data ss:Type="Number">3</Data></Cell>
    <Cell><Data ss:Type="Number">6.07942979555176E-2</Data></Cell>
    <Cell><Data ss:Type="Number">0.951891172904057</Data></Cell>
    <Cell><Data ss:Type="String">AK230672;AK233065;AK235308</Data></Cell>
   </Row>
   <Row ss:AutoFitHeight="0">
    <Cell><Data ss:Type="String">GO:1903429</Data></Cell>
    <Cell><Data ss:Type="String">regulation of cell maturation</Data></Cell>
    <Cell><Data ss:Type="Number">3</Data></Cell>
    <Cell><Data ss:Type="Number">3</Data></Cell>
    <Cell><Data ss:Type="Number">6.07942979555176E-2</Data></Cell>
    <Cell><Data ss:Type="Number">0.951891172904057</Data></Cell>
    <Cell><Data ss:Type="String">EW676303;NM_001038002;NM_001128443</Data></Cell>
   </Row>
   <Row ss:AutoFitHeight="0">
    <Cell><Data ss:Type="String">GO:1904063</Data></Cell>
    <Cell><Data ss:Type="String">negative regulation of cation transmembrane transport</Data></Cell>
    <Cell><Data ss:Type="Number">3</Data></Cell>
    <Cell><Data ss:Type="Number">3</Data></Cell>
    <Cell><Data ss:Type="Number">6.07942979555176E-2</Data></Cell>
    <Cell><Data ss:Type="Number">0.951891172904057</Data></Cell>
    <Cell><Data ss:Type="String">DY419294;XM_001924730;XM_001929031</Data></Cell>
   </Row>
   <Row ss:AutoFitHeight="0">
    <Cell><Data ss:Type="String">GO:0009725</Data></Cell>
    <Cell><Data ss:Type="String">response to hormone</Data></Cell>
    <Cell><Data ss:Type="Number">121</Data></Cell>
    <Cell><Data ss:Type="Number">275</Data></Cell>
    <Cell><Data ss:Type="Number">6.1219074586812597E-2</Data></Cell>
    <Cell><Data ss:Type="Number">0.951891172904057</Data></Cell>
    <Cell><Data ss:Type="String">AJ005798;AJ238156;AJ680023;AJ947969;AJ954648;AK230712;AK231027;AK231217;AK231319;AK231780;AK232389;AK232477;AK232704;AK233353;AK233872;AK234524;AK235424;AK235433;AK235557;AK235932;AK236029;AK237008;AK238782;AK238800;AK238949;AK239076;AK239659;AK239712;AK239734;AY553922;AY609784;BI181277;BM190355;BM484689;BP999726;BQ601253;BQ604024;BX674519;BX917211;BX921055;BX921238;BX924091;BX924862;CB469356;CF176929;CJ004384;CK453338;CK458382;CK467132;CN155185;CN156329;CN156590;CN162489;CN162765;CV874987;DB786336;DB788985;DB808390;DN101533;DN104920;DN105634;DN110552;DN129019;DT332589;DY416890;DY419695;DY419952;DY426757;EF177492;EF486522;EF601160;ES445194;EU839645;EW052571;EW077617;EW084533;EW317301;EW363322;NM_001001264;NM_001001864;NM_001004029;NM_001008481;NM_001037964;NM_001039748;NM_001044525;NM_001044526;NM_001044614;NM_001099929;NM_001128433;NM_001135964;NM_213755;NM_213769;NM_213825;NM_213839;NM_213927;NM_214003;NM_214173;NM_214201;NM_214230;NM_214234;NM_214271;NM_214272;NM_214328;NM_214331;NM_214379;NM_214387;NM_214410;NM_214438;XM_001924386;XM_001925065;XM_001925774;XM_001926828;XM_001927453;XM_001927556;XM_001928136;XM_001928360;XM_001928465;XM_001928689;XM_001928965;XM_001929031;XM_001929558</Data></Cell>
   </Row>
   <Row ss:AutoFitHeight="0">
    <Cell><Data ss:Type="String">GO:0009653</Data></Cell>
    <Cell><Data ss:Type="String">anatomical structure morphogenesis</Data></Cell>
    <Cell><Data ss:Type="Number">419</Data></Cell>
    <Cell><Data ss:Type="Number">1007</Data></Cell>
    <Cell><Data ss:Type="Number">6.1577491752402298E-2</Data></Cell>
    <Cell><Data ss:Type="Number">0.951891172904057</Data></Cell>
    <Cell><Data ss:Type="String">AB237776;AB271958;AF303657;AF488734;AJ005798;AJ245446;AJ245447;AJ309014;AJ585088;AJ940950;AJ941096;AJ943712;AJ945191;AJ952766;AJ954648;AJ954656;AK230485;AK230645;AK230672;AK230960;AK231027;AK231079;AK231257;AK231285;AK231425;AK231498;AK231780;AK231831;AK232090;AK232146;AK232148;AK232163;AK232204;AK232320;AK232323;AK232381;AK232445;AK232671;AK232765;AK232991;AK233065;AK233317;AK233353;AK233381;AK233489;AK233501;AK233505;AK233607;AK233872;AK233939;AK234167;AK234190;AK234202;AK234298;AK234415;AK234737;AK234844;AK235141;AK235181;AK235312;AK235324;AK235424;AK235472;AK235554;AK235621;AK235674;AK235682;AK235707;AK235820;AK235857;AK235974;AK236029;AK236135;AK236263;AK236447;AK236461;AK236608;AK237047;AK237068;AK237184;AK237548;AK237662;AK237736;AK237832;AK237928;AK238027;AK238056;AK238342;AK238549;AK238674;AK238776;AK238988;AK239148;AK239302;AK239398;AK240219;AK240222;AK240232;AK240383;AM503091;AU295984;AY550071;AY553922;AY609460;AY609461;AY609726;AY609735;AY609823;AY610012;AY610166;BE030555;BF079723;BF191498;BF702964;BI181277;BI181520;BI182326;BI185814;BI338435;BI338624;BI344478;BM190192;BM190547;BP143486;BP146353;BP160145;BP169742;BP172842;BP434676;BP440539;BP444082;BP445629;BP448255;BP463086;BQ601253;BQ602514;BW959521;BW972368;BW975515;BW978477;BW978825;BW979692;BX665027;BX667432;BX667493;BX667866;BX670766;BX672058;BX673499;BX674310;BX675393;BX915041;BX915413;BX915870;BX916044;BX916689;BX916838;BX916848;BX919298;BX921055;BX921639;BX922056;BX922607;BX923548;BX924789;BX924862;BX925964;CF363053;CF788713;CF789102;CJ004384;CJ009304;CJ011338;CJ013422;CJ020802;CJ022682;CJ024171;CK451535;CK453456;CK454137;CK454516;CK454992;CK459106;CK460174;CK461477;CK463582;CK464590;CK464608;CK466725;CK467618;CK467979;CK468010;CN152888;CN155827;CN157450;CN157654;CN158781;CV868752;CV869675;CV871486;CV871892;CV872830;CV873113;CV873634;CV874037;DB784279;DB787510;DB788985;DB797635;DB817808;DB819077;DN101101;DN101407;DN102252;DN102948;DN104608;DN105634;DN108420;DN111702;DN113041;DN120008;DN121084;DN121268;DN123452;DN124736;DN129019;DT321586;DT322625;DT324183;DT325217;DT325991;DT326181;DT327646;DT330779;DT333000;DT333887;DV224853;DY405876;DY408532;DY415305;DY417860;DY419294;DY419695;DY426757;DY431264;DY437778;EF396957;EF486522;EH005970;EH006329;ES445194;EU113218;EU714326;EU753190;EU780789;EW054426;EW101083;EW102318;EW147474;EW195854;EW221081;EW238443;EW301128;EW309452;EW533784;EW578108;EW592258;EW623854;EW633023;EW676303;EX654856;NM_001001264;NM_001001534;NM_001003662;NM_001005350;NM_001008481;NM_001012408;NM_001038008;NM_001038639;NM_001039745;NM_001044526;NM_001044537;NM_001044548;NM_001044549;NM_001044561;NM_001078685;NM_001083932;NM_001097420;NM_001097489;NM_001097506;NM_001097511;NM_001098600;NM_001099928;NM_001099929;NM_001105286;NM_001114280;NM_001123144;NM_001128443;NM_001129952;NM_001129963;NM_001134354;NM_001137631;NM_001142666;NM_001142669;NM_213823;NM_213855;NM_213879;NM_213882;NM_213959;NM_213964;NM_213968;NM_213971;NM_213999;NM_214002;NM_214020;NM_214021;NM_214031;NM_214037;NM_214062;NM_214086;NM_214095;NM_214107;NM_214116;NM_214121;NM_214199;NM_214201;NM_214230;NM_214239;NM_214272;NM_214277;NM_214328;NM_214332;NM_214372;NM_214396;NM_214438;X60317;X95847;XM_001924240;XM_001924249;XM_001924277;XM_001924314;XM_001924386;XM_001924422;XM_001924423;XM_001924519;XM_001924535;XM_001924656;XM_001924672;XM_001924680;XM_001924754;XM_001924875;XM_001924887;XM_001924915;XM_001924967;XM_001925017;XM_001925052;XM_001925076;XM_001925079;XM_001925252;XM_001925318;XM_001925322;XM_001925498;XM_001925583;XM_001925637;XM_001925640;XM_001925706;XM_001925774;XM_001925781;XM_001925959;XM_001925996;XM_001926034;XM_001926092;XM_001926147;XM_001926186;XM_001926244;XM_001926399;XM_001926421;XM_001926561;XM_001926650;XM_001926685;XM_001926828;XM_001926846;XM_001926867;XM_001926903;XM_001926912;XM_001927022;XM_001927034;XM_001927170;XM_001927177;XM_001927189;XM_001927191;XM_001927365;XM_001927453;XM_001927466;XM_001927540;XM_001927545;XM_001927605;XM_001927641;XM_001927670;XM_001927798;XM_001927828;XM_001927868;XM_001927886;XM_001928136;XM_001928148;XM_001928315;XM_001928465;XM_001928502;XM_001928656;XM_001928771;XM_001928794;XM_001928806;XM_001928912;XM_001928932;XM_001929063;XM_001929365;XM_001929372;XM_001929431;Z19540</Data></Cell>
   </Row>
   <Row ss:AutoFitHeight="0">
    <Cell><Data ss:Type="String">GO:1902105</Data></Cell>
    <Cell><Data ss:Type="String">regulation of leukocyte differentiation</Data></Cell>
    <Cell><Data ss:Type="Number">40</Data></Cell>
    <Cell><Data ss:Type="Number">83</Data></Cell>
    <Cell><Data ss:Type="Number">6.1776056112469703E-2</Data></Cell>
    <Cell><Data ss:Type="Number">0.951891172904057</Data></Cell>
    <Cell><Data ss:Type="String">AB271938;AK230483;AK232994;AK233872;AK234677;AK235557;AK236415;AK236971;AK237693;AK239205;AK239693;AY609637;BX674519;CJ004384;CK452407;CK454052;DN100829;DN111532;DN120726;DY418045;EF396957;EF601160;ES445194;NM_001001621;NM_001039748;NM_001097413;NM_001098585;NM_001099929;NM_001105286;NM_001130224;NM_213879;NM_213993;NM_214269;XM_001924028;XM_001925781;XM_001927365;XM_001928083;XM_001928451;XM_001929063;XM_001929223</Data></Cell>
   </Row>
   <Row ss:AutoFitHeight="0">
    <Cell><Data ss:Type="String">GO:0043583</Data></Cell>
    <Cell><Data ss:Type="String">ear development</Data></Cell>
    <Cell><Data ss:Type="Number">21</Data></Cell>
    <Cell><Data ss:Type="Number">40</Data></Cell>
    <Cell><Data ss:Type="Number">6.2237905185774399E-2</Data></Cell>
    <Cell><Data ss:Type="Number">0.951891172904057</Data></Cell>
    <Cell><Data ss:Type="String">AK231559;AK232090;AK235181;AY349420;BP444082;BX921882;BX922056;CF363053;CJ024171;CX062029;EU753190;NM_001099928;NM_213999;NM_214021;NM_214316;XM_001924249;XM_001924314;XM_001924875;XM_001927670;XM_001927828;XM_001928315</Data></Cell>
   </Row>
   <Row ss:AutoFitHeight="0">
    <Cell><Data ss:Type="String">GO:0060415</Data></Cell>
    <Cell><Data ss:Type="String">muscle tissue morphogenesis</Data></Cell>
    <Cell><Data ss:Type="Number">21</Data></Cell>
    <Cell><Data ss:Type="Number">40</Data></Cell>
    <Cell><Data ss:Type="Number">6.2237905185774399E-2</Data></Cell>
    <Cell><Data ss:Type="Number">0.951891172904057</Data></Cell>
    <Cell><Data ss:Type="String">AK232090;AK232991;AK236029;AK237832;BM190547;BP444082;BQ601253;BX665027;BX675393;CN157450;DN101101;DY426757;NM_213855;NM_213959;NM_214272;NM_214396;X95847;XM_001926912;XM_001927453;XM_001929365;XM_001929372</Data></Cell>
   </Row>
   <Row ss:AutoFitHeight="0">
    <Cell><Data ss:Type="String">GO:0072503</Data></Cell>
    <Cell><Data ss:Type="String">cellular divalent inorganic cation homeostasis</Data></Cell>
    <Cell><Data ss:Type="Number">33</Data></Cell>
    <Cell><Data ss:Type="Number">67</Data></Cell>
    <Cell><Data ss:Type="Number">6.2377181881073197E-2</Data></Cell>
    <Cell><Data ss:Type="Number">0.951891172904057</Data></Cell>
    <Cell><Data ss:Type="String">AK231972;AK232397;AK232443;AK232944;AK233216;AK235151;AK235439;AK238730;AK240568;BX922278;BX926413;CN161830;CV875115;DB812367;DN129019;NM_001001534;NM_001001618;NM_001001621;NM_001038002;NM_001044574;NM_001123145;NM_001139470;NM_213882;NM_214354;NM_214372;X16951;XM_001924244;XM_001924565;XM_001925360;XM_001925640;XM_001925697;XM_001928663;XM_001928670</Data></Cell>
   </Row>
   <Row ss:AutoFitHeight="0">
    <Cell><Data ss:Type="String">GO:0002376</Data></Cell>
    <Cell><Data ss:Type="String">immune system process</Data></Cell>
    <Cell><Data ss:Type="Number">309</Data></Cell>
    <Cell><Data ss:Type="Number">735</Data></Cell>
    <Cell><Data ss:Type="Number">6.2622286662291596E-2</Data></Cell>
    <Cell><Data ss:Type="Number">0.951891172904057</Data></Cell>
    <Cell><Data ss:Type="String">AB085746;AB271938;AB271958;AF319661;AJ005798;AJ238156;AJ245446;AJ680023;AJ947155;AJ947969;AJ954648;AJ961029;AK230483;AK230631;AK230672;AK230683;AK231018;AK231148;AK231190;AK231444;AK231754;AK232090;AK232354;AK232671;AK232826;AK233065;AK233291;AK233730;AK233822;AK233872;AK233887;AK233966;AK234333;AK234462;AK234514;AK234576;AK234624;AK234660;AK234731;AK234898;AK235040;AK235280;AK235324;AK235424;AK235682;AK235769;AK235974;AK236029;AK236052;AK236135;AK236339;AK236415;AK236461;AK236895;AK236971;AK236973;AK237176;AK237240;AK237480;AK237693;AK237944;AK238342;AK238355;AK238658;AK238769;AK238782;AK238957;AK239172;AK239283;AK239302;AK239534;AK239693;AK239751;AK239976;AK240066;AK240232;AK240379;AK240568;AY349420;AY368183;AY550051;AY609436;AY609460;AY609599;AY609692;BE030555;BF079723;BF192433;BF701960;BI181277;BI182881;BI184695;BI184808;BI338435;BI341638;BI400759;BM484689;BP152761;BP162794;BP169578;BP171098;BP172842;BP173564;BP463105;BW978477;BW980894;BW982295;BX669579;BX914608;BX915253;BX915413;BX917211;BX917386;BX917599;BX921013;BX921055;BX922056;BX923253;BX923729;CJ021801;CJ024364;CJ024401;CJ025949;CK449475;CK451535;CK454052;CK458759;CK462484;CK463582;CK464590;CK466725;CK467618;CN156877;CN157450;CN160784;CV869280;CV874987;CV876087;CV876235;CV878246;DB784173;DB815675;DB815913;DN100829;DN102466;DN102948;DN107192;DN108323;DN111532;DN113934;DN117946;DN120726;DN122224;DT319757;DT321586;DT325898;DV227388;DV230301;DY419695;EF396957;EF486522;EH008501;EU113218;EU714326;EU753190;EU780789;EV887236;EV951690;EW054330;EW080382;EW080482;EW277811;EW317301;EW334411;EW382568;EW423102;EW429511;EW472347;EW493976;EW507059;EW572865;EX655141;NM_001001265;NM_001001618;NM_001001646;NM_001001908;NM_001003662;NM_001003924;NM_001004027;NM_001006592;NM_001012298;NM_001030534;NM_001031775;NM_001031796;NM_001033011;NM_001033015;NM_001037145;NM_001038002;NM_001038639;NM_001044525;NM_001044537;NM_001044553;NM_001044561;NM_001044608;NM_001048188;NM_001078685;NM_001083941;NM_001097413;NM_001097420;NM_001097428;NM_001097434;NM_001098585;NM_001099923;NM_001099929;NM_001105286;NM_001105291;NM_001112691;NM_001113706;NM_001114280;NM_001128469;NM_001130018;NM_001130224;NM_001130531;NM_001134354;NM_001137636;NM_213738;NM_213751;NM_213755;NM_213761;NM_213762;NM_213804;NM_213817;NM_213839;NM_213884;NM_213908;NM_213958;NM_213959;NM_213971;NM_213982;NM_214001;NM_214061;NM_214086;NM_214087;NM_214104;NM_214128;NM_214257;NM_214272;NM_214281;NM_214303;NM_214354;NM_214357;NM_214379;NM_214438;XM_001924179;XM_001924386;XM_001924415;XM_001924422;XM_001924481;XM_001924546;XM_001924656;XM_001925052;XM_001925144;XM_001925252;XM_001925583;XM_001925619;XM_001925637;XM_001925669;XM_001925714;XM_001925740;XM_001925774;XM_001925781;XM_001925875;XM_001925939;XM_001925996;XM_001926034;XM_001926063;XM_001926127;XM_001926128;XM_001926239;XM_001926262;XM_001926358;XM_001926399;XM_001926421;XM_001926634;XM_001926849;XM_001926907;XM_001927022;XM_001927148;XM_001927189;XM_001927365;XM_001927424;XM_001927591;XM_001927618;XM_001927670;XM_001927760;XM_001927838;XM_001927875;XM_001927886;XM_001928136;XM_001928559;XM_001928724;XM_001928747;XM_001928786;XM_001928870;XM_001929063;XM_001929092;XM_001929166;XM_001929269;XM_001929551</Data></Cell>
   </Row>
   <Row ss:AutoFitHeight="0">
    <Cell><Data ss:Type="String">GO:0006066</Data></Cell>
    <Cell><Data ss:Type="String">alcohol metabolic process</Data></Cell>
    <Cell><Data ss:Type="Number">58</Data></Cell>
    <Cell><Data ss:Type="Number">125</Data></Cell>
    <Cell><Data ss:Type="Number">6.28370434353996E-2</Data></Cell>
    <Cell><Data ss:Type="Number">0.951891172904057</Data></Cell>
    <Cell><Data ss:Type="String">AK231378;AK232072;AK233151;AK235529;AK237051;AK238708;AK239256;AY493571;AY609612;BI182326;BP443292;BW969834;BW975069;BX665374;BX670922;BX672549;BX672811;BX915870;BX924091;BX925794;BX926115;CK454992;CN159658;CV869675;CV876087;DB786365;DB788259;DN106820;DN120079;EF177492;NM_001024587;NM_001097438;NM_213755;NM_213927;NM_213967;NM_214157;NM_214206;NM_214315;NM_214372;NM_214427;NM_214432;XM_001924330;XM_001924769;XM_001925140;XM_001925361;XM_001925555;XM_001925693;XM_001925944;XM_001926590;XM_001927131;XM_001927199;XM_001927452;XM_001927453;XM_001928442;XM_001928620;XM_001929062;XM_001929266;XM_001929356</Data></Cell>
   </Row>
   <Row ss:AutoFitHeight="0">
    <Cell><Data ss:Type="String">GO:0001933</Data></Cell>
    <Cell><Data ss:Type="String">negative regulation of protein phosphorylation</Data></Cell>
    <Cell><Data ss:Type="Number">46</Data></Cell>
    <Cell><Data ss:Type="Number">97</Data></Cell>
    <Cell><Data ss:Type="Number">6.3117598610780701E-2</Data></Cell>
    <Cell><Data ss:Type="Number">0.951891172904057</Data></Cell>
    <Cell><Data ss:Type="String">AK230672;AK231760;AK232445;AK232477;AK232825;AK233065;AK233947;AK234737;AK236971;AK237508;AK237693;AK238988;AK239624;AK239906;AY610099;BP457791;BQ604024;BW969834;BX915870;BX917211;CK454516;CN161888;CR940253;CV876087;DB812279;DN111554;DN115259;DT330779;DY408814;EF601160;NM_001012408;NM_001114271;NM_001123203;NM_001137631;NM_214031;NM_214316;NM_214332;NM_214438;NM_214445;XM_001924870;XM_001926085;XM_001926127;XM_001926128;XM_001928459;XM_001928932;XM_001929558</Data></Cell>
   </Row>
   <Row ss:AutoFitHeight="0">
    <Cell><Data ss:Type="String">GO:0048729</Data></Cell>
    <Cell><Data ss:Type="String">tissue morphogenesis</Data></Cell>
    <Cell><Data ss:Type="Number">85</Data></Cell>
    <Cell><Data ss:Type="Number">189</Data></Cell>
    <Cell><Data ss:Type="Number">6.3533602593076305E-2</Data></Cell>
    <Cell><Data ss:Type="Number">0.951891172904057</Data></Cell>
    <Cell><Data ss:Type="String">AJ245447;AJ940950;AJ943712;AK231425;AK231780;AK232090;AK232445;AK232991;AK233505;AK234737;AK236029;AK236263;AK237832;AK239148;AU295984;BF702964;BI181277;BI338435;BM190547;BP444082;BP448255;BQ601253;BW959521;BX665027;BX667866;BX673499;BX675393;BX915870;BX921055;BX922056;CF789102;CK454137;CK460174;CK464590;CK467979;CN152888;CN157450;CN157654;CV869675;DB787510;DB788985;DN101101;DN105634;DN129019;DT326181;DT327646;DY426757;DY431264;EF486522;EU113218;EU780789;EW054426;EW578108;NM_001001264;NM_001008481;NM_001044537;NM_001044548;NM_001114280;NM_213855;NM_213959;NM_213964;NM_214031;NM_214230;NM_214272;NM_214396;X60317;X95847;XM_001924249;XM_001924386;XM_001924875;XM_001925252;XM_001925640;XM_001925706;XM_001925774;XM_001926147;XM_001926846;XM_001926912;XM_001927365;XM_001927453;XM_001927670;XM_001927886;XM_001928912;XM_001929365;XM_001929372;Z19540</Data></Cell>
   </Row>
   <Row ss:AutoFitHeight="0">
    <Cell><Data ss:Type="String">GO:0044092</Data></Cell>
    <Cell><Data ss:Type="String">negative regulation of molecular function</Data></Cell>
    <Cell><Data ss:Type="Number">95</Data></Cell>
    <Cell><Data ss:Type="Number">213</Data></Cell>
    <Cell><Data ss:Type="Number">6.4364099041424802E-2</Data></Cell>
    <Cell><Data ss:Type="Number">0.951891172904057</Data></Cell>
    <Cell><Data ss:Type="String">AB112778;AB271958;AJ005798;AK230933;AK232072;AK232477;AK232758;AK233947;AK233994;AK234211;AK234737;AK235907;AK236044;AK236052;AK236330;AK237508;AK237830;AK238038;AK238171;AK238516;AK238988;AK239624;AK239906;AY609461;AY609599;AY610099;BF079723;BI183297;BP441597;BP444082;BP457791;BW969834;BW979387;BW982295;BX671397;BX915870;BX917211;BX918873;CB469356;CN158512;CN158969;CN162261;CR940253;CV870149;DB795256;DB812279;DN109093;DN111554;DN115259;DN122531;DQ351713;DT330779;DY408814;DY419294;DY426757;EF601160;EW374072;NM_001001537;NM_001001646;NM_001024587;NM_001044526;NM_001123135;NM_001128443;NM_001135258;NM_213903;NM_214009;NM_214031;NM_214067;NM_214104;NM_214316;NM_214332;NM_214372;NM_214387;NM_214438;NM_214445;XM_001924425;XM_001924730;XM_001924870;XM_001925318;XM_001925844;XM_001926164;XM_001926907;XM_001926912;XM_001927034;XM_001927272;XM_001927545;XM_001927886;XM_001927918;XM_001928869;XM_001928912;XM_001929031;XM_001929115;XM_001929358;XM_001929468;XM_001929558</Data></Cell>
   </Row>
   <Row ss:AutoFitHeight="0">
    <Cell><Data ss:Type="String">GO:0009896</Data></Cell>
    <Cell><Data ss:Type="String">positive regulation of catabolic process</Data></Cell>
    <Cell><Data ss:Type="Number">51</Data></Cell>
    <Cell><Data ss:Type="Number">109</Data></Cell>
    <Cell><Data ss:Type="Number">6.6894609868566393E-2</Data></Cell>
    <Cell><Data ss:Type="Number">0.951891172904057</Data></Cell>
    <Cell><Data ss:Type="String">AF339021;AF348424;AJ961746;AK232194;AK232617;AK232799;AK233094;AK233102;AK234909;AK240580;AU296347;AY609827;BI184391;BW969834;BW981874;BW982295;BW983968;BW999921;BX665088;BX915413;BX917211;BX925964;CK452407;CN163945;DB792378;DB819077;DN108420;DN126662;DN129019;DT330779;DY437561;EW101413;EW586868;NM_001044526;NM_001044603;NM_001114271;NM_001123135;NM_001123205;NM_001128443;NM_213971;NM_214316;NM_214332;XM_001925781;XM_001925985;XM_001926029;XM_001926907;XM_001927698;XM_001928136;XM_001928298;XM_001929076;XM_001929226</Data></Cell>
   </Row>
   <Row ss:AutoFitHeight="0">
    <Cell><Data ss:Type="String">GO:0046395</Data></Cell>
    <Cell><Data ss:Type="String">carboxylic acid catabolic process</Data></Cell>
    <Cell><Data ss:Type="Number">28</Data></Cell>
    <Cell><Data ss:Type="Number">56</Data></Cell>
    <Cell><Data ss:Type="Number">6.7569576064649098E-2</Data></Cell>
    <Cell><Data ss:Type="Number">0.951891172904057</Data></Cell>
    <Cell><Data ss:Type="String">AK230955;AK232541;AK232571;AK232779;AK233308;AK233866;AK237994;AK239600;AK239646;AY609410;AY610147;AY692367;BP172850;BX918556;CK454909;CN156329;DB808990;EF601160;NM_001007191;NM_001123083;NM_213897;NM_214039;NM_214062;NM_214263;NM_214331;NM_214397;XM_001924765;XM_001925361</Data></Cell>
   </Row>
   <Row ss:AutoFitHeight="0">
    <Cell><Data ss:Type="String">GO:0006629</Data></Cell>
    <Cell><Data ss:Type="String">lipid metabolic process</Data></Cell>
    <Cell><Data ss:Type="Number">206</Data></Cell>
    <Cell><Data ss:Type="Number">483</Data></Cell>
    <Cell><Data ss:Type="Number">6.8390293640204602E-2</Data></Cell>
    <Cell><Data ss:Type="Number">0.951891172904057</Data></Cell>
    <Cell><Data ss:Type="String">AJ941096;AJ947155;AJ954648;AK230602;AK230645;AK230810;AK230955;AK231027;AK231217;AK231317;AK231359;AK231810;AK231831;AK231943;AK232072;AK232310;AK232320;AK232354;AK232541;AK232571;AK232993;AK233020;AK233151;AK233246;AK233308;AK233817;AK234165;AK234202;AK234278;AK234739;AK234750;AK234885;AK235136;AK235433;AK235492;AK235529;AK235668;AK236029;AK236103;AK236493;AK236643;AK236895;AK236973;AK237312;AK237994;AK238335;AK238564;AK238708;AK238866;AK238949;AK239076;AK239256;AK239291;AK239600;AK239646;AK239680;AK239693;AK240565;AU296347;AY493571;AY609410;AY610106;AY610161;AY610166;AY692367;BI182326;BI185814;BP162724;BP169578;BP172850;BP443292;BQ601253;BQ603835;BW955623;BW969834;BW975069;BW975262;BW976486;BX665374;BX669839;BX670922;BX672811;BX673731;BX674310;BX915413;BX915870;BX918126;BX918556;BX921047;BX924091;BX926115;CB480775;CF176767;CJ008335;CJ013936;CK453338;CK454381;CK454732;CK454909;CK454992;CK468010;CN153338;CN156329;CN162456;CN164525;CV873449;CV876087;CV878187;DB786365;DB788259;DB805013;DB817174;DB819077;DN105920;DN106820;DN114524;DN120079;DN123934;DQ144455;DT329418;DY419294;EF041128;EF177492;EF601160;EU753190;EW042239;EW052571;EW192070;EW266525;EW507059;NM_001007191;NM_001024587;NM_001038631;NM_001038694;NM_001044525;NM_001044534;NM_001097438;NM_001099930;NM_001105302;NM_001114269;NM_001114271;NM_001114278;NM_001123204;NM_001130534;NM_213755;NM_213781;NM_213882;NM_213897;NM_213921;NM_213931;NM_213967;NM_213988;NM_214039;NM_214046;NM_214052;NM_214077;NM_214157;NM_214185;NM_214201;NM_214206;NM_214315;NM_214317;NM_214331;NM_214372;NM_214387;NM_214427;NM_214432;NM_214438;XM_001924403;XM_001924561;XM_001924565;XM_001924634;XM_001924765;XM_001924769;XM_001924887;XM_001925065;XM_001925140;XM_001925361;XM_001925555;XM_001925583;XM_001925693;XM_001926075;XM_001926275;XM_001926519;XM_001926590;XM_001926658;XM_001926686;XM_001927189;XM_001927199;XM_001927453;XM_001927456;XM_001927477;XM_001927781;XM_001927875;XM_001927886;XM_001927936;XM_001928076;XM_001928119;XM_001928136;XM_001928442;XM_001928620;XM_001929062;XM_001929074;XM_001929107;XM_001929266;XM_001929356</Data></Cell>
   </Row>
   <Row ss:AutoFitHeight="0">
    <Cell><Data ss:Type="String">GO:0042127</Data></Cell>
    <Cell><Data ss:Type="String">regulation of cell proliferation</Data></Cell>
    <Cell><Data ss:Type="Number">223</Data></Cell>
    <Cell><Data ss:Type="Number">525</Data></Cell>
    <Cell><Data ss:Type="Number">7.00383756814935E-2</Data></Cell>
    <Cell><Data ss:Type="Number">0.951891172904057</Data></Cell>
    <Cell><Data ss:Type="String">AF488734;AJ245446;AJ245447;AJ943510;AJ949170;AJ960498;AJ960780;AK230485;AK230672;AK230727;AK230960;AK231148;AK231341;AK231754;AK231780;AK231886;AK232090;AK232445;AK232477;AK232482;AK232807;AK233065;AK233094;AK233353;AK233501;AK233634;AK233866;AK234190;AK234327;AK234367;AK234462;AK234576;AK234731;AK234737;AK235096;AK235181;AK235557;AK235674;AK235932;AK236029;AK236415;AK236461;AK236546;AK236971;AK237693;AK238072;AK238517;AK238727;AK238776;AK239010;AK239148;AK239335;AK239693;AK239734;AK240222;AK240383;AU295984;AY266366;AY550057;AY553922;AY609666;BI181277;BI183297;BI184879;BI338624;BP143486;BP169832;BP433733;BP444082;BP463086;BW982295;BX675006;BX915041;BX915870;BX917211;BX921055;BX922056;BX923228;BX923729;BX924091;BX924789;BX924862;CB469356;CB482676;CF722734;CJ004384;CJ022682;CK452407;CK454052;CK462131;CK462981;CK463307;CK463582;CK464590;CK467132;CN154532;CN156329;CN157450;CV873634;CV876235;DB815624;DB819077;DN101533;DN102607;DN106820;DN121084;DN129019;DT332589;DT333887;DY415305;DY418355;DY419952;DY424735;DY426757;DY431264;EF396957;EF486522;EF601160;EH006329;ES445194;EU113218;EU714326;EU780789;EU839645;EV887236;EW054426;EW088403;EW277811;EW507059;EW533784;EW578108;EW623854;NM_001001264;NM_001004027;NM_001025223;NM_001038002;NM_001038639;NM_001039745;NM_001044525;NM_001044537;NM_001044548;NM_001044553;NM_001044608;NM_001083932;NM_001097505;NM_001099923;NM_001105286;NM_001112690;NM_001123091;NM_001123145;NM_001130531;NM_001137631;NM_213769;NM_213879;NM_213882;NM_213931;NM_213959;NM_213968;NM_213982;NM_213993;NM_214002;NM_214003;NM_214020;NM_214031;NM_214087;NM_214095;NM_214107;NM_214194;NM_214201;NM_214230;NM_214234;NM_214257;NM_214269;NM_214271;NM_214272;NM_214316;NM_214319;NM_214328;NM_214379;NM_214438;X60317;XM_001924028;XM_001924249;XM_001924386;XM_001924862;XM_001925144;XM_001925231;XM_001925318;XM_001925322;XM_001925361;XM_001925372;XM_001925640;XM_001925740;XM_001925875;XM_001925882;XM_001926063;XM_001926241;XM_001926561;XM_001926828;XM_001926912;XM_001927105;XM_001927170;XM_001927365;XM_001927424;XM_001927545;XM_001927670;XM_001927875;XM_001927886;XM_001928136;XM_001928143;XM_001928360;XM_001928382;XM_001928584;XM_001928805;XM_001928806;XM_001928932;XM_001928965;XM_001929223;XM_001929269;XM_001929365;XM_001929431;XM_001929558;XM_001929645</Data></Cell>
   </Row>
   <Row ss:AutoFitHeight="0">
    <Cell><Data ss:Type="String">GO:0035051</Data></Cell>
    <Cell><Data ss:Type="String">cardiocyte differentiation</Data></Cell>
    <Cell><Data ss:Type="Number">19</Data></Cell>
    <Cell><Data ss:Type="Number">36</Data></Cell>
    <Cell><Data ss:Type="Number">7.0152856700290506E-2</Data></Cell>
    <Cell><Data ss:Type="Number">0.951891172904057</Data></Cell>
    <Cell><Data ss:Type="String">AK235682;BP444082;CN157450;CN162224;CV874037;DY426757;EF486522;ES445194;EW301128;NM_001007103;NM_213968;NM_214039;NM_214328;XM_001924422;XM_001924656;XM_001926828;XM_001926912;XM_001927453;XM_001927798</Data></Cell>
   </Row>
   <Row ss:AutoFitHeight="0">
    <Cell><Data ss:Type="String">GO:0022603</Data></Cell>
    <Cell><Data ss:Type="String">regulation of anatomical structure morphogenesis</Data></Cell>
    <Cell><Data ss:Type="Number">160</Data></Cell>
    <Cell><Data ss:Type="Number">371</Data></Cell>
    <Cell><Data ss:Type="Number">7.0276145799641795E-2</Data></Cell>
    <Cell><Data ss:Type="Number">0.951891172904057</Data></Cell>
    <Cell><Data ss:Type="String">AJ245446;AJ659903;AJ960780;AK231122;AK231425;AK231532;AK231696;AK232146;AK232323;AK232445;AK233353;AK233634;AK233972;AK234732;AK234737;AK234772;AK234944;AK235181;AK235424;AK235438;AK235439;AK235674;AK235682;AK235707;AK235857;AK235946;AK236249;AK236461;AK236544;AK236555;AK237184;AK237334;AK238171;AK239148;AK239288;AK239335;AK239655;AK239667;AK239906;AK239931;AK240222;AY553928;AY609460;AY609823;BG384575;BI183690;BI344478;BP434419;BW978477;BW979212;BW982295;BX674924;BX915939;BX918693;BX922056;BX923065;BX924091;CB469356;CJ004384;CJ009304;CK450166;CK453456;CK454052;CK463582;CK464590;CV868752;CV874987;CV876235;DB792378;DB819077;DN102607;DN108420;DT321586;DT333000;DT334991;DY406549;DY410703;DY417860;DY418643;DY419294;DY419695;DY420049;DY420986;DY426607;DY426757;DY431661;EF396957;EF486522;EU561660;EU714326;EW054330;EW054426;EW075990;EW077617;EW101083;EW147104;EW155747;EW507059;EW533784;EW578108;EW676303;EX654856;NM_001001264;NM_001001646;NM_001038636;NM_001038639;NM_001038644;NM_001044525;NM_001044603;NM_001097449;NM_001112690;NM_001128443;NM_001129963;NM_213769;NM_213808;NM_213879;NM_213921;NM_213931;NM_213986;NM_214008;NM_214009;NM_214086;NM_214107;NM_214128;NM_214271;NM_214272;NM_214328;X60317;XM_001924249;XM_001924364;XM_001924422;XM_001924656;XM_001924754;XM_001924862;XM_001924901;XM_001925295;XM_001925318;XM_001925558;XM_001925589;XM_001925740;XM_001925774;XM_001925882;XM_001925996;XM_001926034;XM_001926241;XM_001927365;XM_001927453;XM_001927541;XM_001927546;XM_001927670;XM_001927698;XM_001927874;XM_001928076;XM_001928126;XM_001928136;XM_001928143;XM_001928459;XM_001929009;XM_001929197;XM_001929269</Data></Cell>
   </Row>
   <Row ss:AutoFitHeight="0">
    <Cell><Data ss:Type="String">GO:0009259</Data></Cell>
    <Cell><Data ss:Type="String">ribonucleotide metabolic process</Data></Cell>
    <Cell><Data ss:Type="Number">47</Data></Cell>
    <Cell><Data ss:Type="Number">100</Data></Cell>
    <Cell><Data ss:Type="Number">7.07533734050831E-2</Data></Cell>
    <Cell><Data ss:Type="Number">0.951891172904057</Data></Cell>
    <Cell><Data ss:Type="String">AB271958;AK233223;AK234142;AK235557;AK236182;AK236263;AK238294;AK239593;AK239734;AY266366;AY609594;AY610127;AY610405;BP144107;BP999726;BW982089;BX923729;CN155185;CN155806;CN162489;CN163280;DB795256;DN111724;DN118673;DQ499444;DY405541;EF109892;EW077617;NM_001004042;NM_001018032;NM_001018033;NM_001037145;NM_001114269;NM_001130018;NM_213736;NM_213846;NM_214095;NM_214105;NM_214107;XM_001924679;XM_001925607;XM_001926336;XM_001927095;XM_001927556;XM_001928014;XM_001929270;XM_001929468</Data></Cell>
   </Row>
   <Row ss:AutoFitHeight="0">
    <Cell><Data ss:Type="String">GO:0006690</Data></Cell>
    <Cell><Data ss:Type="String">icosanoid metabolic process</Data></Cell>
    <Cell><Data ss:Type="Number">13</Data></Cell>
    <Cell><Data ss:Type="Number">23</Data></Cell>
    <Cell><Data ss:Type="Number">7.1381291284810397E-2</Data></Cell>
    <Cell><Data ss:Type="Number">0.951891172904057</Data></Cell>
    <Cell><Data ss:Type="String">AK231217;AK231810;AK232993;AK234739;AK239693;BX674310;BX921047;BX924091;NM_001038631;NM_213882;NM_214046;XM_001927936;XM_001929074</Data></Cell>
   </Row>
   <Row ss:AutoFitHeight="0">
    <Cell><Data ss:Type="String">GO:0060840</Data></Cell>
    <Cell><Data ss:Type="String">artery development</Data></Cell>
    <Cell><Data ss:Type="Number">13</Data></Cell>
    <Cell><Data ss:Type="Number">23</Data></Cell>
    <Cell><Data ss:Type="Number">7.1381291284810397E-2</Data></Cell>
    <Cell><Data ss:Type="Number">0.951891172904057</Data></Cell>
    <Cell><Data ss:Type="String">AK231425;AK231780;AK232090;BI182326;BX916838;BX922056;EU780789;XM_001924249;XM_001925774;XM_001926912;XM_001927670;XM_001928148;XM_001929365</Data></Cell>
   </Row>
   <Row ss:AutoFitHeight="0">
    <Cell><Data ss:Type="String">GO:1901568</Data></Cell>
    <Cell><Data ss:Type="String">fatty acid derivative metabolic process</Data></Cell>
    <Cell><Data ss:Type="Number">13</Data></Cell>
    <Cell><Data ss:Type="Number">23</Data></Cell>
    <Cell><Data ss:Type="Number">7.1381291284810397E-2</Data></Cell>
    <Cell><Data ss:Type="Number">0.951891172904057</Data></Cell>
    <Cell><Data ss:Type="String">AK231217;AK231810;AK232993;AK234739;AK239693;BX674310;BX921047;BX924091;NM_001038631;NM_213882;NM_214046;XM_001927936;XM_001929074</Data></Cell>
   </Row>
   <Row ss:AutoFitHeight="0">
    <Cell><Data ss:Type="String">GO:0030522</Data></Cell>
    <Cell><Data ss:Type="String">intracellular receptor signaling pathway</Data></Cell>
    <Cell><Data ss:Type="Number">34</Data></Cell>
    <Cell><Data ss:Type="Number">70</Data></Cell>
    <Cell><Data ss:Type="Number">7.2236865892339797E-2</Data></Cell>
    <Cell><Data ss:Type="Number">0.951891172904057</Data></Cell>
    <Cell><Data ss:Type="String">AF319661;AK231319;AK231780;AK232846;AK233020;AK234817;AK235932;AK237176;AY609599;BP458995;BX921238;BX922056;DB785654;DB793691;DN111532;DN120726;DY425174;ES445194;EW140294;EW382568;EW572865;NM_001008481;NM_001044614;NM_001114280;NM_001123203;NM_213804;NM_214379;XM_001924386;XM_001926828;XM_001927439;XM_001927453;XM_001928076;XM_001928119;XM_001928996</Data></Cell>
   </Row>
   <Row ss:AutoFitHeight="0">
    <Cell><Data ss:Type="String">GO:0051338</Data></Cell>
    <Cell><Data ss:Type="String">regulation of transferase activity</Data></Cell>
    <Cell><Data ss:Type="Number">140</Data></Cell>
    <Cell><Data ss:Type="Number">323</Data></Cell>
    <Cell><Data ss:Type="Number">7.4274347097341098E-2</Data></Cell>
    <Cell><Data ss:Type="Number">0.951891172904057</Data></Cell>
    <Cell><Data ss:Type="String">AB085746;AF339021;AJ585088;AJ964620;AK231760;AK232146;AK232445;AK232477;AK233094;AK233195;AK233340;AK233777;AK233947;AK234363;AK234737;AK234898;AK235040;AK235141;AK235424;AK235557;AK236339;AK236555;AK236971;AK237176;AK237508;AK237557;AK237693;AK238555;AK238988;AK239148;AK239172;AK239288;AK239302;AK239534;AK239624;AK239906;AY266366;AY609436;AY609849;AY610099;BM659483;BP444082;BP446680;BP457791;BP999726;BW969834;BW982295;BX667866;BX915870;BX917211;BX921055;BX924862;BX925964;CF176994;CJ004384;CN156877;CN158744;CN162456;CR940253;CV874037;CV874987;CV876087;DB791673;DB792378;DB795256;DB812279;DB815668;DB819077;DN106205;DN108202;DN109093;DN110552;DN111554;DN115259;DT330779;DY408814;DY419294;EF177492;EF396957;EF486522;EF601160;ES445194;EU113218;EU753190;EW101083;EW301128;EW507059;EW572865;NM_001005350;NM_001025223;NM_001037145;NM_001038008;NM_001038639;NM_001038644;NM_001044525;NM_001044537;NM_001044603;NM_001044624;NM_001105286;NM_001114280;NM_001123204;NM_001128443;NM_001137636;NM_001142669;NM_213851;NM_213882;NM_213959;NM_213971;NM_214020;NM_214194;NM_214269;NM_214271;NM_214316;NM_214319;NM_214332;NM_214438;NM_214445;X60317;XM_001924587;XM_001924870;XM_001925740;XM_001925781;XM_001925939;XM_001926034;XM_001926534;XM_001926877;XM_001926907;XM_001927034;XM_001927424;XM_001927556;XM_001928028;XM_001928083;XM_001928136;XM_001928360;XM_001928369;XM_001928559;XM_001928747;XM_001929059;XM_001929468;XM_001929558</Data></Cell>
   </Row>
   <Row ss:AutoFitHeight="0">
    <Cell><Data ss:Type="String">GO:0050896</Data></Cell>
    <Cell><Data ss:Type="String">response to stimulus</Data></Cell>
    <Cell><Data ss:Type="Number">1173</Data></Cell>
    <Cell><Data ss:Type="Number">2903</Data></Cell>
    <Cell><Data ss:Type="Number">7.4493941976046599E-2</Data></Cell>
    <Cell><Data ss:Type="Number">0.951891172904057</Data></Cell>
    <Cell><Data ss:Type="String">AB085746;AB112778;AB237776;AB271920;AB271938;AB271958;AF210153;AF303657;AF319661;AF339021;AF348424;AF488734;AJ005798;AJ238156;AJ245446;AJ245447;AJ585088;AJ659348;AJ660063;AJ680023;AJ943712;AJ943764;AJ945191;AJ947103;AJ947155;AJ947838;AJ947969;AJ953665;AJ954648;AJ954656;AJ955928;AJ960780;AJ961029;AJ961407;AJ961746;AJ961877;AK230483;AK230485;AK230522;AK230582;AK230618;AK230645;AK230654;AK230672;AK230683;AK230711;AK230712;AK230836;AK230857;AK230926;AK230928;AK231018;AK231027;AK231033;AK231079;AK231090;AK231148;AK231190;AK231217;AK231240;AK231281;AK231319;AK231341;AK231346;AK231359;AK231425;AK231450;AK231460;AK231681;AK231754;AK231755;AK231780;AK231781;AK231786;AK231853;AK231856;AK232057;AK232090;AK232146;AK232194;AK232202;AK232204;AK232207;AK232285;AK232320;AK232323;AK232354;AK232389;AK232397;AK232443;AK232445;AK232477;AK232486;AK232534;AK232546;AK232567;AK232598;AK232635;AK232671;AK232672;AK232704;AK232758;AK232783;AK232799;AK232807;AK232825;AK232826;AK232846;AK232858;AK232892;AK232978;AK232991;AK232993;AK232994;AK233004;AK233020;AK233065;AK233094;AK233102;AK233176;AK233195;AK233223;AK233267;AK233317;AK233353;AK233404;AK233450;AK233457;AK233501;AK233516;AK233607;AK233611;AK233618;AK233634;AK233650;AK233659;AK233673;AK233712;AK233730;AK233777;AK233822;AK233853;AK233866;AK233872;AK233939;AK233947;AK233960;AK234079;AK234108;AK234119;AK234142;AK234184;AK234190;AK234202;AK234298;AK234333;AK234367;AK234415;AK234440;AK234462;AK234511;AK234514;AK234524;AK234533;AK234534;AK234576;AK234624;AK234737;AK234739;AK234817;AK234844;AK234866;AK234867;AK234898;AK234908;AK234909;AK234912;AK235040;AK235071;AK235087;AK235096;AK235116;AK235171;AK235181;AK235208;AK235227;AK235232;AK235261;AK235280;AK235308;AK235312;AK235340;AK235354;AK235404;AK235417;AK235424;AK235433;AK235439;AK235477;AK235509;AK235540;AK235557;AK235569;AK235571;AK235604;AK235668;AK235674;AK235707;AK235734;AK235932;AK235949;AK235974;AK236029;AK236052;AK236056;AK236090;AK236103;AK236135;AK236263;AK236339;AK236389;AK236415;AK236419;AK236461;AK236465;AK236546;AK236548;AK236555;AK236640;AK236647;AK236776;AK236806;AK236971;AK236973;AK237008;AK237068;AK237169;AK237176;AK237184;AK237194;AK237221;AK237308;AK237314;AK237334;AK237367;AK237368;AK237439;AK237480;AK237508;AK237509;AK237536;AK237548;AK237582;AK237662;AK237693;AK237736;AK237738;AK237750;AK237984;AK238056;AK238072;AK238124;AK238171;AK238178;AK238331;AK238342;AK238379;AK238384;AK238536;AK238549;AK238674;AK238727;AK238730;AK238751;AK238769;AK238776;AK238782;AK238784;AK238797;AK238800;AK238814;AK238888;AK238890;AK238949;AK238957;AK239010;AK239076;AK239137;AK239148;AK239172;AK239264;AK239283;AK239288;AK239292;AK239302;AK239398;AK239426;AK239534;AK239551;AK239597;AK239624;AK239659;AK239693;AK239712;AK239734;AK239906;AK240010;AK240042;AK240066;AK240125;AK240159;AK240222;AK240232;AK240262;AK240376;AK240379;AK240383;AK240568;AK240580;AK240593;AY214329;AY349420;AY368183;AY493571;AY550051;AY550057;AY550071;AY553922;AY609393;AY609398;AY609413;AY609436;AY609460;AY609461;AY609491;AY609553;AY609599;AY609660;AY609666;AY609692;AY609732;AY609784;AY609798;AY609823;AY609843;AY609871;AY609952;AY610090;AY610105;BE014034;BE030555;BF079723;BF191498;BF192433;BF701960;BF703309;BG384575;BG733467;BI181277;BI182326;BI182926;BI183297;BI183690;BI184391;BI184695;BI184808;BI184879;BI185513;BI338435;BI338624;BI341638;BI344478;BI360835;BM190192;BM190355;BM190547;BM484689;BM659483;BP141380;BP146353;BP158001;BP162724;BP164880;BP165711;BP169578;BP169832;BP171098;BP173113;BP173216;BP173564;BP433722;BP433733;BP437568;BP441597;BP444082;BP445629;BP446680;BP458995;BP459097;BP462987;BP463086;BP463105;BP997908;BP999726;BQ601253;BQ602514;BQ604024;BQ604542;BW959521;BW963988;BW974223;BW978477;BW978825;BW979387;BW980894;BW981874;BW982089;BW982295;BW983456;BW983968;BX665088;BX665188;BX667866;BX669579;BX671397;BX671907;BX672058;BX672959;BX673499;BX673719;BX673999;BX674007;BX674310;BX674332;BX674344;BX674366;BX674519;BX914539;BX914608;BX915253;BX915359;BX915413;BX915601;BX915939;BX916589;BX916864;BX916975;BX917211;BX918487;BX918556;BX918693;BX918808;BX918905;BX919078;BX919298;BX921055;BX921096;BX921238;BX921386;BX921660;BX922056;BX922278;BX923253;BX923729;BX923736;BX924091;BX924197;BX924789;BX924862;BX926115;CA778625;CB097303;CB288239;CB469356;CB472237;CB480775;CF176295;CF176767;CF176929;CF179501;CF360282;CF794609;CJ004384;CJ009304;CJ013936;CJ016812;CJ021499;CJ022004;CJ022209;CJ024171;CJ024865;CJ025949;CJ026585;CK450483;CK451297;CK452019;CK452112;CK452407;CK453338;CK453456;CK453968;CK454052;CK454137;CK454516;CK454672;CK454992;CK458382;CK458714;CK458744;CK459598;CK460174;CK462131;CK463582;CK464590;CK464608;CK464888;CK465604;CK465810;CK466444;CK467132;CK468010;CN027175;CN154010;CN155185;CN155827;CN156329;CN156410;CN156590;CN156870;CN156877;CN157450;CN157654;CN158512;CN158744;CN158969;CN161083;CN161830;CN161888;CN162224;CN162261;CN162343;CN162456;CN162489;CN162676;CN162765;CN162797;CN162943;CN163280;CN163945;CN164525;CN166255;CV868752;CV869280;CV870149;CV871610;CV871892;CV874987;CV875966;CV876087;CX061985;CX062029;CX062846;CX063488;CX063988;DB784024;DB784173;DB785176;DB785654;DB786336;DB786409;DB786710;DB786718;DB786874;DB787510;DB788259;DB788271;DB788339;DB788701;DB788903;DB788985;DB789579;DB789826;DB790262;DB791673;DB791674;DB792378;DB793691;DB794254;DB796322;DB796584;DB796979;DB797635;DB799422;DB800469;DB802555;DB803481;DB805656;DB808390;DB808425;DB811913;DB812279;DB812367;DB814223;DB814968;DB815624;DB815913;DB817174;DB818004;DB819077;DB820538;DN100829;DN101101;DN101533;DN102252;DN102466;DN102607;DN102662;DN102948;DN103320;DN104920;DN105634;DN106187;DN106820;DN107146;DN107192;DN107796;DN108323;DN108420;DN108521;DN110383;DN110552;DN110939;DN111532;DN111671;DN111724;DN111725;DN112636;DN116724;DN117337;DN117946;DN118673;DN119718;DN120205;DN120726;DN121268;DN122224;DN122726;DN124036;DN124866;DN125579;DN126662;DN128552;DN129019;DN129970;DT321586;DT322625;DT325217;DT325898;DT325991;DT327646;DT328931;DT330779;DT331843;DT332589;DT333000;DV226293;DV936746;DY405529;DY405876;DY406185;DY408532;DY410703;DY410887;DY411583;DY412159;DY414220;DY416890;DY417860;DY418643;DY419294;DY419695;DY419952;DY420049;DY421386;DY424512;DY424735;DY425174;DY426757;DY428201;DY428570;DY431264;DY437561;DY437778;EF041128;EF177492;EF396957;EF486522;EF601160;EH006329;EH008501;EH009254;ES445194;EU113218;EU617320;EU714326;EU753190;EU839645;EV904289;EV949314;EV951690;EV973372;EV986145;EV996026;EV997079;EW042239;EW052571;EW054330;EW054426;EW077617;EW080382;EW080482;EW082459;EW084533;EW095139;EW101083;EW140294;EW150727;EW195854;EW266525;EW276587;EW279136;EW301128;EW317301;EW334411;EW363322;EW381469;EW382568;EW423102;EW493976;EW506245;EW507059;EW510526;EW510799;EW533784;EW572865;EW578058;EW586868;EW608664;EW671387;EX654856;EX655141;L10363;NM_001001264;NM_001001265;NM_001001534;NM_001001537;NM_001001546;NM_001001618;NM_001001621;NM_001001622;NM_001001646;NM_001001864;NM_001001908;NM_001003663;NM_001003924;NM_001004027;NM_001004029;NM_001005350;NM_001007103;NM_001008481;NM_001012298;NM_001018032;NM_001018033;NM_001024587;NM_001025223;NM_001030534;NM_001031775;NM_001031796;NM_001032355;NM_001033011;NM_001037145;NM_001037964;NM_001038002;NM_001038008;NM_001038636;NM_001038639;NM_001038644;NM_001039745;NM_001039748;NM_001044525;NM_001044526;NM_001044536;NM_001044537;NM_001044548;NM_001044549;NM_001044553;NM_001044574;NM_001044598;NM_001044603;NM_001044608;NM_001044614;NM_001044624;NM_001048188;NM_001078685;NM_001083932;NM_001097413;NM_001097420;NM_001097423;NM_001097428;NM_001097434;NM_001097438;NM_001097485;NM_001097504;NM_001097505;NM_001097506;NM_001097511;NM_001098600;NM_001099923;NM_001099929;NM_001099930;NM_001100191;NM_001100194;NM_001105286;NM_001105291;NM_001109947;NM_001112690;NM_001112691;NM_001112696;NM_001113288;NM_001114271;NM_001114280;NM_001115155;NM_001123131;NM_001123144;NM_001123145;NM_001123147;NM_001123159;NM_001123182;NM_001123183;NM_001123203;NM_001128433;NM_001128443;NM_001128469;NM_001129952;NM_001129963;NM_001130018;NM_001130224;NM_001130531;NM_001130974;NM_001134354;NM_001135964;NM_001137627;NM_001137631;NM_001137636;NM_001142666;NM_001142669;NM_213736;NM_213738;NM_213755;NM_213761;NM_213762;NM_213769;NM_213777;NM_213786;NM_213804;NM_213808;NM_213817;NM_213823;NM_213825;NM_213839;NM_213844;NM_213846;NM_213851;NM_213854;NM_213855;NM_213882;NM_213884;NM_213908;NM_213925;NM_213927;NM_213928;NM_213931;NM_213941;NM_213958;NM_213959;NM_213964;NM_213967;NM_213968;NM_213971;NM_213973;NM_213982;NM_213986;NM_213993;NM_213999;NM_214000;NM_214002;NM_214003;NM_214006;NM_214021;NM_214031;NM_214036;NM_214039;NM_214049;NM_214052;NM_214061;NM_214062;NM_214078;NM_214085;NM_214086;NM_214095;NM_214103;NM_214105;NM_214128;NM_214136;NM_214157;NM_214162;NM_214167;NM_214173;NM_214194;NM_214199;NM_214201;NM_214206;NM_214229;NM_214230;NM_214234;NM_214257;NM_214269;NM_214271;NM_214272;NM_214281;NM_214292;NM_214303;NM_214316;NM_214317;NM_214319;NM_214328;NM_214331;NM_214332;NM_214341;NM_214346;NM_214354;NM_214357;NM_214372;NM_214379;NM_214387;NM_214410;NM_214438;NM_214439;NM_214444;NM_214445;X16951;X60317;X95847;XM_001924028;XM_001924062;XM_001924179;XM_001924199;XM_001924249;XM_001924263;XM_001924271;XM_001924277;XM_001924314;XM_001924359;XM_001924386;XM_001924399;XM_001924415;XM_001924423;XM_001924481;XM_001924505;XM_001924512;XM_001924543;XM_001924565;XM_001924586;XM_001924587;XM_001924597;XM_001924634;XM_001924647;XM_001924676;XM_001924730;XM_001924754;XM_001924780;XM_001924862;XM_001924875;XM_001924887;XM_001924915;XM_001924967;XM_001924972;XM_001925017;XM_001925032;XM_001925065;XM_001925076;XM_001925079;XM_001925199;XM_001925231;XM_001925252;XM_001925262;XM_001925291;XM_001925295;XM_001925318;XM_001925322;XM_001925330;XM_001925341;XM_001925360;XM_001925464;XM_001925465;XM_001925475;XM_001925518;XM_001925555;XM_001925583;XM_001925632;XM_001925637;XM_001925640;XM_001925669;XM_001925693;XM_001925714;XM_001925740;XM_001925754;XM_001925774;XM_001925781;XM_001925794;XM_001925828;XM_001925844;XM_001925939;XM_001925985;XM_001925996;XM_001926018;XM_001926029;XM_001926034;XM_001926063;XM_001926085;XM_001926119;XM_001926127;XM_001926141;XM_001926207;XM_001926212;XM_001926239;XM_001926241;XM_001926244;XM_001926262;XM_001926275;XM_001926358;XM_001926380;XM_001926390;XM_001926399;XM_001926410;XM_001926494;XM_001926529;XM_001926543;XM_001926634;XM_001926635;XM_001926667;XM_001926693;XM_001926742;XM_001926777;XM_001926785;XM_001926828;XM_001926858;XM_001926859;XM_001926877;XM_001926886;XM_001926907;XM_001926912;XM_001926955;XM_001927002;XM_001927022;XM_001927057;XM_001927105;XM_001927148;XM_001927170;XM_001927189;XM_001927195;XM_001927199;XM_001927204;XM_001927228;XM_001927288;XM_001927295;XM_001927304;XM_001927365;XM_001927394;XM_001927399;XM_001927424;XM_001927435;XM_001927439;XM_001927453;XM_001927456;XM_001927469;XM_001927539;XM_001927540;XM_001927541;XM_001927546;XM_001927556;XM_001927571;XM_001927591;XM_001927605;XM_001927618;XM_001927641;XM_001927646;XM_001927751;XM_001927766;XM_001927798;XM_001927838;XM_001927866;XM_001927869;XM_001927874;XM_001927875;XM_001927880;XM_001927909;XM_001927918;XM_001927967;XM_001927979;XM_001927983;XM_001928028;XM_001928076;XM_001928117;XM_001928119;XM_001928126;XM_001928136;XM_001928148;XM_001928206;XM_001928235;XM_001928281;XM_001928309;XM_001928315;XM_001928360;XM_001928369;XM_001928382;XM_001928425;XM_001928435;XM_001928441;XM_001928451;XM_001928459;XM_001928465;XM_001928502;XM_001928559;XM_001928584;XM_001928689;XM_001928724;XM_001928733;XM_001928747;XM_001928806;XM_001928863;XM_001928870;XM_001928912;XM_001928924;XM_001928960;XM_001928963;XM_001928965;XM_001928966;XM_001928989;XM_001928996;XM_001929000;XM_001929027;XM_001929031;XM_001929032;XM_001929110;XM_001929121;XM_001929140;XM_001929166;XM_001929180;XM_001929181;XM_001929223;XM_001929270;XM_001929334;XM_001929339;XM_001929356;XM_001929365;XM_001929482;XM_001929551;XM_001929558;XM_001929629;XM_001929662;Z19540;Z34931</Data></Cell>
   </Row>
   <Row ss:AutoFitHeight="0">
    <Cell><Data ss:Type="String">GO:0032502</Data></Cell>
    <Cell><Data ss:Type="String">developmental process</Data></Cell>
    <Cell><Data ss:Type="Number">947</Data></Cell>
    <Cell><Data ss:Type="Number">2333</Data></Cell>
    <Cell><Data ss:Type="Number">7.4662900534445104E-2</Data></Cell>
    <Cell><Data ss:Type="Number">0.951891172904057</Data></Cell>
    <Cell><Data ss:Type="String">AB237776;AB271938;AB271958;AB280952;AF093592;AF303657;AF488734;AJ005798;AJ238156;AJ245446;AJ245447;AJ309014;AJ585088;AJ659348;AJ660063;AJ680023;AJ940950;AJ941096;AJ943712;AJ943764;AJ945191;AJ947969;AJ952766;AJ954648;AJ954656;AJ958333;AJ960780;AJ960909;AJ961407;AK230485;AK230515;AK230593;AK230645;AK230672;AK230701;AK230712;AK230727;AK230886;AK230926;AK230933;AK230960;AK231003;AK231027;AK231079;AK231148;AK231217;AK231257;AK231285;AK231425;AK231444;AK231498;AK231559;AK231754;AK231760;AK231780;AK231781;AK231783;AK231831;AK231856;AK231886;AK232072;AK232090;AK232146;AK232148;AK232163;AK232204;AK232207;AK232320;AK232323;AK232354;AK232381;AK232389;AK232445;AK232477;AK232605;AK232653;AK232671;AK232672;AK232695;AK232704;AK232765;AK232783;AK232892;AK232991;AK232994;AK233011;AK233065;AK233094;AK233267;AK233317;AK233353;AK233381;AK233450;AK233457;AK233489;AK233501;AK233502;AK233505;AK233607;AK233650;AK233716;AK233872;AK233887;AK233939;AK234167;AK234179;AK234190;AK234202;AK234211;AK234278;AK234298;AK234333;AK234367;AK234415;AK234421;AK234462;AK234514;AK234534;AK234731;AK234737;AK234844;AK234912;AK234955;AK235087;AK235141;AK235181;AK235280;AK235299;AK235312;AK235324;AK235340;AK235347;AK235424;AK235472;AK235509;AK235554;AK235557;AK235621;AK235650;AK235674;AK235682;AK235707;AK235734;AK235769;AK235820;AK235857;AK235932;AK235974;AK235991;AK236029;AK236135;AK236241;AK236263;AK236330;AK236415;AK236433;AK236447;AK236461;AK236548;AK236608;AK236760;AK236895;AK236971;AK236973;AK237047;AK237068;AK237184;AK237280;AK237334;AK237368;AK237384;AK237480;AK237548;AK237557;AK237662;AK237693;AK237736;AK237832;AK237923;AK237928;AK237944;AK238027;AK238056;AK238171;AK238331;AK238342;AK238379;AK238429;AK238517;AK238549;AK238658;AK238674;AK238708;AK238776;AK238782;AK238800;AK238957;AK238988;AK239148;AK239172;AK239288;AK239302;AK239398;AK239624;AK239693;AK239734;AK239751;AK240010;AK240066;AK240171;AK240219;AK240222;AK240232;AK240262;AK240379;AK240383;AK240390;AK240568;AK240597;AM503091;AU295984;AU296347;AY349420;AY550057;AY550071;AY550076;AY553922;AY609410;AY609415;AY609460;AY609461;AY609594;AY609637;AY609641;AY609726;AY609735;AY609823;AY610012;AY610163;AY610165;AY610166;AY610453;AY610478;BE030555;BE031068;BE233793;BF079723;BF191498;BF702964;BG384575;BG834243;BI181277;BI181463;BI181520;BI182326;BI183690;BI184481;BI184695;BI184879;BI185814;BI233982;BI338435;BI338624;BI344478;BI400759;BM190192;BM190547;BM484689;BP143486;BP144107;BP146353;BP160145;BP162794;BP165711;BP167512;BP169742;BP169832;BP172842;BP173216;BP433722;BP434676;BP438382;BP440539;BP441597;BP444082;BP445629;BP446680;BP447577;BP448255;BP463086;BP464134;BP997908;BQ601253;BQ602514;BQ604024;BW956354;BW959521;BW972368;BW974223;BW975515;BW978477;BW978825;BW979692;BW980753;BW980894;BW982295;BW983456;BW983968;BX664874;BX665027;BX665100;BX667359;BX667432;BX667493;BX667866;BX669579;BX670766;BX671907;BX672058;BX672987;BX673394;BX673499;BX674007;BX674310;BX674924;BX675393;BX676729;BX914608;BX915041;BX915413;BX915870;BX916044;BX916689;BX916838;BX916848;BX917207;BX917211;BX917386;BX917426;BX919022;BX919298;BX919338;BX920378;BX921055;BX921639;BX921882;BX922056;BX922607;BX923548;BX923729;BX924091;BX924789;BX924862;BX925794;BX925964;CB288239;CB469356;CF176295;CF360282;CF362753;CF363053;CF788713;CF789102;CJ004384;CJ009304;CJ011338;CJ013422;CJ015034;CJ020802;CJ022682;CJ024171;CK449475;CK450166;CK451535;CK452407;CK453338;CK453456;CK454052;CK454137;CK454516;CK454992;CK458759;CK459106;CK460174;CK461477;CK462484;CK463457;CK463582;CK464590;CK464608;CK466725;CK467132;CK467618;CK467979;CK468010;CN152888;CN154010;CN154532;CN154690;CN155185;CN155827;CN156329;CN156410;CN156590;CN156877;CN157450;CN157654;CN158342;CN158427;CN158781;CN160719;CN160784;CN162224;CN162233;CN162364;CN162489;CN162676;CN166899;CR940253;CV868752;CV869675;CV871486;CV871610;CV871892;CV872830;CV873113;CV873634;CV874037;CV874987;CV875966;CV876087;CV877572;CX056329;CX057037;CX062029;CX063988;DB784024;DB784173;DB784279;DB786874;DB787510;DB788985;DB791673;DB792378;DB793691;DB796322;DB797635;DB799422;DB802555;DB803481;DB807930;DB812024;DB815913;DB817808;DB819077;DN101101;DN101407;DN102252;DN102466;DN102948;DN104608;DN105634;DN105992;DN106205;DN106237;DN106820;DN108202;DN108420;DN109093;DN110819;DN111702;DN112257;DN113041;DN114621;DN116626;DN116724;DN117717;DN118673;DN120008;DN121084;DN121268;DN122531;DN123452;DN124163;DN124736;DN125579;DN126851;DN128552;DN129019;DN129970;DN132930;DN133861;DN133913;DQ144455;DQ351713;DQ402993;DT321586;DT322625;DT324183;DT325217;DT325733;DT325898;DT325991;DT326181;DT327646;DT330779;DT332589;DT333000;DT333408;DT333887;DV224853;DV227388;DV230301;DY404914;DY405876;DY408532;DY410703;DY414220;DY415305;DY417860;DY419021;DY419294;DY419695;DY419952;DY423330;DY424512;DY425367;DY426757;DY428570;DY429424;DY431147;DY431264;DY437671;DY437778;DY437801;EF041128;EF396957;EF486522;EF601160;EH005970;EH006329;EH008501;ES445194;EU113218;EU561660;EU694100;EU714326;EU753190;EU780789;EU839645;EV887236;EV904289;EV984232;EW042239;EW052571;EW054330;EW054426;EW075990;EW080382;EW084533;EW088403;EW090992;EW095139;EW095754;EW101083;EW101683;EW102318;EW141393;EW144617;EW147104;EW147474;EW155747;EW195854;EW221081;EW238443;EW277811;EW301128;EW307545;EW309452;EW317301;EW375469;EW429511;EW472347;EW475154;EW478478;EW493976;EW507059;EW508880;EW510799;EW533784;EW569714;EW578108;EW592258;EW623854;EW633023;EW676303;EX654856;EX655141;L10363;NM_001001264;NM_001001534;NM_001001546;NM_001001637;NM_001001864;NM_001001908;NM_001003662;NM_001003663;NM_001004044;NM_001005350;NM_001006592;NM_001007103;NM_001008481;NM_001009578;NM_001012408;NM_001033015;NM_001037145;NM_001037964;NM_001038002;NM_001038008;NM_001038636;NM_001038639;NM_001038644;NM_001038694;NM_001039745;NM_001044525;NM_001044526;NM_001044527;NM_001044537;NM_001044548;NM_001044549;NM_001044553;NM_001044561;NM_001044574;NM_001044603;NM_001044614;NM_001048187;NM_001048188;NM_001078685;NM_001083932;NM_001083941;NM_001097420;NM_001097449;NM_001097485;NM_001097489;NM_001097505;NM_001097506;NM_001097511;NM_001098589;NM_001098590;NM_001098600;NM_001099923;NM_001099928;NM_001099929;NM_001100191;NM_001101823;NM_001105286;NM_001105294;NM_001112679;NM_001112682;NM_001113442;NM_001114271;NM_001114280;NM_001123091;NM_001123131;NM_001123144;NM_001123147;NM_001123162;NM_001123205;NM_001128433;NM_001128443;NM_001129952;NM_001129963;NM_001130531;NM_001130534;NM_001134354;NM_001135964;NM_001137625;NM_001137627;NM_001137631;NM_001139470;NM_001139472;NM_001142666;NM_001142669;NM_213736;NM_213755;NM_213769;NM_213808;NM_213823;NM_213839;NM_213854;NM_213855;NM_213879;NM_213882;NM_213884;NM_213908;NM_213921;NM_213931;NM_213941;NM_213959;NM_213964;NM_213968;NM_213970;NM_213971;NM_213986;NM_213988;NM_213999;NM_214001;NM_214002;NM_214003;NM_214006;NM_214020;NM_214021;NM_214031;NM_214037;NM_214039;NM_214062;NM_214086;NM_214094;NM_214095;NM_214104;NM_214107;NM_214116;NM_214121;NM_214128;NM_214199;NM_214201;NM_214229;NM_214230;NM_214239;NM_214269;NM_214271;NM_214272;NM_214277;NM_214292;NM_214316;NM_214327;NM_214328;NM_214332;NM_214354;NM_214372;NM_214379;NM_214387;NM_214396;NM_214438;NM_214439;NM_214445;X16951;X60317;X95847;XM_001924197;XM_001924199;XM_001924240;XM_001924249;XM_001924271;XM_001924277;XM_001924314;XM_001924379;XM_001924386;XM_001924413;XM_001924422;XM_001924423;XM_001924425;XM_001924428;XM_001924471;XM_001924483;XM_001924494;XM_001924519;XM_001924535;XM_001924546;XM_001924656;XM_001924672;XM_001924680;XM_001924701;XM_001924754;XM_001924875;XM_001924887;XM_001924915;XM_001924967;XM_001924985;XM_001925017;XM_001925052;XM_001925076;XM_001925079;XM_001925144;XM_001925180;XM_001925199;XM_001925252;XM_001925318;XM_001925322;XM_001925330;XM_001925341;XM_001925357;XM_001925361;XM_001925381;XM_001925415;XM_001925424;XM_001925498;XM_001925503;XM_001925518;XM_001925583;XM_001925589;XM_001925619;XM_001925624;XM_001925625;XM_001925637;XM_001925640;XM_001925693;XM_001925706;XM_001925740;XM_001925774;XM_001925781;XM_001925794;XM_001925803;XM_001925828;XM_001925875;XM_001925959;XM_001925985;XM_001925996;XM_001926029;XM_001926034;XM_001926063;XM_001926092;XM_001926127;XM_001926128;XM_001926147;XM_001926186;XM_001926196;XM_001926241;XM_001926244;XM_001926262;XM_001926306;XM_001926358;XM_001926399;XM_001926421;XM_001926443;XM_001926494;XM_001926543;XM_001926557;XM_001926561;XM_001926635;XM_001926640;XM_001926650;XM_001926685;XM_001926725;XM_001926734;XM_001926742;XM_001926781;XM_001926828;XM_001926846;XM_001926849;XM_001926867;XM_001926877;XM_001926879;XM_001926884;XM_001926886;XM_001926903;XM_001926912;XM_001926974;XM_001927022;XM_001927034;XM_001927036;XM_001927041;XM_001927064;XM_001927148;XM_001927170;XM_001927177;XM_001927189;XM_001927191;XM_001927202;XM_001927204;XM_001927251;XM_001927295;XM_001927365;XM_001927392;XM_001927424;XM_001927453;XM_001927466;XM_001927540;XM_001927545;XM_001927547;XM_001927605;XM_001927618;XM_001927639;XM_001927641;XM_001927670;XM_001927698;XM_001927781;XM_001927798;XM_001927813;XM_001927821;XM_001927828;XM_001927838;XM_001927868;XM_001927886;XM_001927905;XM_001927928;XM_001927967;XM_001927979;XM_001928073;XM_001928076;XM_001928117;XM_001928119;XM_001928136;XM_001928148;XM_001928303;XM_001928315;XM_001928316;XM_001928355;XM_001928360;XM_001928425;XM_001928451;XM_001928459;XM_001928465;XM_001928489;XM_001928502;XM_001928533;XM_001928566;XM_001928656;XM_001928659;XM_001928679;XM_001928771;XM_001928794;XM_001928805;XM_001928806;XM_001928912;XM_001928932;XM_001928952;XM_001928966;XM_001928989;XM_001929000;XM_001929063;XM_001929068;XM_001929076;XM_001929092;XM_001929163;XM_001929166;XM_001929269;XM_001929334;XM_001929358;XM_001929365;XM_001929372;XM_001929402;XM_001929431;XM_001929558;XM_001929668;Z19540;Z34931</Data></Cell>
   </Row>
   <Row ss:AutoFitHeight="0">
    <Cell><Data ss:Type="String">GO:0032233</Data></Cell>
    <Cell><Data ss:Type="String">positive regulation of actin filament bundle assembly</Data></Cell>
    <Cell><Data ss:Type="Number">12</Data></Cell>
    <Cell><Data ss:Type="Number">21</Data></Cell>
    <Cell><Data ss:Type="Number">7.5066152663025507E-2</Data></Cell>
    <Cell><Data ss:Type="Number">0.951891172904057</Data></Cell>
    <Cell><Data ss:Type="String">AK235913;AK237736;BG384575;CK464590;CN161830;CV874987;EW301128;NM_001044624;NM_213986;XM_001924364;XM_001925844;XM_001928932</Data></Cell>
   </Row>
   <Row ss:AutoFitHeight="0">
    <Cell><Data ss:Type="String">GO:0051348</Data></Cell>
    <Cell><Data ss:Type="String">negative regulation of transferase activity</Data></Cell>
    <Cell><Data ss:Type="Number">26</Data></Cell>
    <Cell><Data ss:Type="Number">52</Data></Cell>
    <Cell><Data ss:Type="Number">7.6354277699968803E-2</Data></Cell>
    <Cell><Data ss:Type="Number">0.951891172904057</Data></Cell>
    <Cell><Data ss:Type="String">AK233947;AK234737;AK237508;AK238988;AK239624;AK239906;AY610099;BP457791;BW969834;BX915870;CR940253;DB795256;DB812279;DN109093;DN111554;DN115259;DT330779;DY408814;NM_001128443;NM_214316;NM_214332;NM_214438;NM_214445;XM_001924870;XM_001929468;XM_001929558</Data></Cell>
   </Row>
   <Row ss:AutoFitHeight="0">
    <Cell><Data ss:Type="String">GO:0030100</Data></Cell>
    <Cell><Data ss:Type="String">regulation of endocytosis</Data></Cell>
    <Cell><Data ss:Type="Number">33</Data></Cell>
    <Cell><Data ss:Type="Number">68</Data></Cell>
    <Cell><Data ss:Type="Number">7.6663960170810994E-2</Data></Cell>
    <Cell><Data ss:Type="Number">0.951891172904057</Data></Cell>
    <Cell><Data ss:Type="String">AK230657;AK230681;AK231729;AK232671;AK234333;AK235634;AK235734;AK236052;AK240390;AY609726;BW978477;CN158744;CX063988;DB784173;DB792378;DN114524;DN120008;DT330779;EF601160;NM_001001265;NM_001033011;NM_001037145;NM_213879;NM_213931;NM_213959;NM_213982;NM_214009;NM_214104;NM_214332;NM_214438;XM_001926955;XM_001928136;XM_001929226</Data></Cell>
   </Row>
   <Row ss:AutoFitHeight="0">
    <Cell><Data ss:Type="String">GO:0001678</Data></Cell>
    <Cell><Data ss:Type="String">cellular glucose homeostasis</Data></Cell>
    <Cell><Data ss:Type="Number">11</Data></Cell>
    <Cell><Data ss:Type="Number">19</Data></Cell>
    <Cell><Data ss:Type="Number">7.8780786981821602E-2</Data></Cell>
    <Cell><Data ss:Type="Number">0.951891172904057</Data></Cell>
    <Cell><Data ss:Type="String">AK235932;CV874037;DB820538;DT330779;DV227613;EW301128;NM_213755;NM_214128;NM_214332;XM_001927439;XM_001928315</Data></Cell>
   </Row>
   <Row ss:AutoFitHeight="0">
    <Cell><Data ss:Type="String">GO:0006692</Data></Cell>
    <Cell><Data ss:Type="String">prostanoid metabolic process</Data></Cell>
    <Cell><Data ss:Type="Number">11</Data></Cell>
    <Cell><Data ss:Type="Number">19</Data></Cell>
    <Cell><Data ss:Type="Number">7.8780786981821602E-2</Data></Cell>
    <Cell><Data ss:Type="Number">0.951891172904057</Data></Cell>
    <Cell><Data ss:Type="String">AK231810;AK232993;AK234739;AK239693;BX674310;BX921047;NM_001038631;NM_213882;NM_214046;XM_001927936;XM_001929074</Data></Cell>
   </Row>
   <Row ss:AutoFitHeight="0">
    <Cell><Data ss:Type="String">GO:0042391</Data></Cell>
    <Cell><Data ss:Type="String">regulation of membrane potential</Data></Cell>
    <Cell><Data ss:Type="Number">42</Data></Cell>
    <Cell><Data ss:Type="Number">89</Data></Cell>
    <Cell><Data ss:Type="Number">7.9056682033918704E-2</Data></Cell>
    <Cell><Data ss:Type="Number">0.951891172904057</Data></Cell>
    <Cell><Data ss:Type="String">AK230711;AK230810;AK231240;AK232477;AK233259;AK233650;AK234415;AK234511;AK234908;AK235557;AK235932;AK236182;AK239624;BX664874;BX674366;CK454516;DB819077;DB820538;DN106820;DN111725;DN129019;DN133102;DY419294;DY424512;EF486522;EW155747;EW307515;NM_001012408;NM_001037145;NM_213964;NM_214128;NM_214162;NM_214438;X95847;XM_001924244;XM_001924780;XM_001926212;XM_001927869;XM_001928076;XM_001928136;XM_001928874;XM_001929031</Data></Cell>
   </Row>
   <Row ss:AutoFitHeight="0">
    <Cell><Data ss:Type="String">GO:0019751</Data></Cell>
    <Cell><Data ss:Type="String">polyol metabolic process</Data></Cell>
    <Cell><Data ss:Type="Number">17</Data></Cell>
    <Cell><Data ss:Type="Number">32</Data></Cell>
    <Cell><Data ss:Type="Number">7.9168112686636496E-2</Data></Cell>
    <Cell><Data ss:Type="Number">0.951891172904057</Data></Cell>
    <Cell><Data ss:Type="String">AK231378;AK235529;AK237051;AY609612;BX670922;BX672549;BX924091;BX925794;CN159658;CV869675;DN106820;NM_213927;XM_001924330;XM_001925555;XM_001926590;XM_001927131;XM_001927452</Data></Cell>
   </Row>
   <Row ss:AutoFitHeight="0">
    <Cell><Data ss:Type="String">GO:0050818</Data></Cell>
    <Cell><Data ss:Type="String">regulation of coagulation</Data></Cell>
    <Cell><Data ss:Type="Number">17</Data></Cell>
    <Cell><Data ss:Type="Number">32</Data></Cell>
    <Cell><Data ss:Type="Number">7.9168112686636496E-2</Data></Cell>
    <Cell><Data ss:Type="Number">0.951891172904057</Data></Cell>
    <Cell><Data ss:Type="String">AK230593;AK230933;AK236198;AK236330;AK236895;AK237557;CV876087;DN108202;DN113934;NM_001001265;NM_001044574;NM_213918;NM_213931;NM_213945;NM_214078;NM_214086;XM_001925424</Data></Cell>
   </Row>
   <Row ss:AutoFitHeight="0">
    <Cell><Data ss:Type="String">GO:0051650</Data></Cell>
    <Cell><Data ss:Type="String">establishment of vesicle localization</Data></Cell>
    <Cell><Data ss:Type="Number">17</Data></Cell>
    <Cell><Data ss:Type="Number">32</Data></Cell>
    <Cell><Data ss:Type="Number">7.9168112686636496E-2</Data></Cell>
    <Cell><Data ss:Type="Number">0.951891172904057</Data></Cell>
    <Cell><Data ss:Type="String">AB271938;AJ947155;AY609836;AY610105;BP169578;BX673999;CN152888;CV874987;DB788985;DB818004;DY406549;EV942479;NM_001098585;NM_001098600;NM_001128477;XM_001926711;XM_001927760</Data></Cell>
   </Row>
   <Row ss:AutoFitHeight="0">
    <Cell><Data ss:Type="String">GO:0006874</Data></Cell>
    <Cell><Data ss:Type="String">cellular calcium ion homeostasis</Data></Cell>
    <Cell><Data ss:Type="Number">29</Data></Cell>
    <Cell><Data ss:Type="Number">59</Data></Cell>
    <Cell><Data ss:Type="Number">7.9354460157661497E-2</Data></Cell>
    <Cell><Data ss:Type="Number">0.951891172904057</Data></Cell>
    <Cell><Data ss:Type="String">AK231972;AK232397;AK232443;AK232944;AK233216;AK235151;AK235439;AK240568;BX922278;BX926413;CN161830;CV875115;DB812367;DN129019;NM_001001534;NM_001001618;NM_001001621;NM_001038002;NM_001044574;NM_001123145;NM_213882;NM_214354;NM_214372;X16951;XM_001924244;XM_001924565;XM_001925640;XM_001928663;XM_001928670</Data></Cell>
   </Row>
   <Row ss:AutoFitHeight="0">
    <Cell><Data ss:Type="String">GO:0016125</Data></Cell>
    <Cell><Data ss:Type="String">sterol metabolic process</Data></Cell>
    <Cell><Data ss:Type="Number">29</Data></Cell>
    <Cell><Data ss:Type="Number">59</Data></Cell>
    <Cell><Data ss:Type="Number">7.9354460157661497E-2</Data></Cell>
    <Cell><Data ss:Type="Number">0.951891172904057</Data></Cell>
    <Cell><Data ss:Type="String">AK232072;AK233151;AK239256;AY493571;BI182326;BP443292;BW969834;BW975069;BX672811;BX915870;CK454992;DB788259;NM_001024587;NM_213755;NM_213967;NM_214157;NM_214206;NM_214315;NM_214372;NM_214427;NM_214432;XM_001924769;XM_001925361;XM_001925693;XM_001927453;XM_001928442;XM_001928620;XM_001929266;XM_001929356</Data></Cell>
   </Row>
   <Row ss:AutoFitHeight="0">
    <Cell><Data ss:Type="String">GO:0055074</Data></Cell>
    <Cell><Data ss:Type="String">calcium ion homeostasis</Data></Cell>
    <Cell><Data ss:Type="Number">29</Data></Cell>
    <Cell><Data ss:Type="Number">59</Data></Cell>
    <Cell><Data ss:Type="Number">7.9354460157661497E-2</Data></Cell>
    <Cell><Data ss:Type="Number">0.951891172904057</Data></Cell>
    <Cell><Data ss:Type="String">AK231972;AK232397;AK232443;AK232944;AK233216;AK235151;AK235439;AK240568;BX922278;BX926413;CN161830;CV875115;DB812367;DN129019;NM_001001534;NM_001001618;NM_001001621;NM_001038002;NM_001044574;NM_001123145;NM_213882;NM_214354;NM_214372;X16951;XM_001924244;XM_001924565;XM_001925640;XM_001928663;XM_001928670</Data></Cell>
   </Row>
   <Row ss:AutoFitHeight="0">
    <Cell><Data ss:Type="String">GO:0031329</Data></Cell>
    <Cell><Data ss:Type="String">regulation of cellular catabolic process</Data></Cell>
    <Cell><Data ss:Type="Number">90</Data></Cell>
    <Cell><Data ss:Type="Number">203</Data></Cell>
    <Cell><Data ss:Type="Number">8.0547807639385197E-2</Data></Cell>
    <Cell><Data ss:Type="Number">0.951891172904057</Data></Cell>
    <Cell><Data ss:Type="String">AF339021;AF348424;AJ945191;AJ954648;AJ961746;AK230960;AK231079;AK231346;AK231450;AK232194;AK232617;AK232799;AK233102;AK233712;AK234195;AK234559;AK234866;AK234898;AK234909;AK235227;AK235424;AK235557;AK236976;AK237928;AK239734;AK239753;AK240580;AU296347;AY609461;AY609827;AY609836;BI184391;BI184481;BW978990;BW981874;BW982295;BW999921;BX665088;BX671397;BX915041;BX917211;BX924862;BX925964;CN156590;CN158427;CN163945;CV866979;DB792378;DB807768;DB819077;DN102662;DN109093;DN126662;DT330779;DY425367;DY437561;EW101413;EW279136;EW586868;NM_001044526;NM_001044574;NM_001044603;NM_001114271;NM_001123135;NM_001123205;NM_001128443;NM_213971;NM_214162;NM_214201;NM_214329;NM_214332;XM_001924199;XM_001924271;XM_001925781;XM_001925884;XM_001925985;XM_001926029;XM_001926119;XM_001926438;XM_001926543;XM_001926907;XM_001927148;XM_001927251;XM_001927866;XM_001928136;XM_001928298;XM_001928355;XM_001929076;XM_001929140;XM_001929226</Data></Cell>
   </Row>
   <Row ss:AutoFitHeight="0">
    <Cell><Data ss:Type="String">GO:0044282</Data></Cell>
    <Cell><Data ss:Type="String">small molecule catabolic process</Data></Cell>
    <Cell><Data ss:Type="Number">32</Data></Cell>
    <Cell><Data ss:Type="Number">66</Data></Cell>
    <Cell><Data ss:Type="Number">8.1386645468245394E-2</Data></Cell>
    <Cell><Data ss:Type="Number">0.951891172904057</Data></Cell>
    <Cell><Data ss:Type="String">AK230955;AK232541;AK232571;AK232779;AK233308;AK233866;AK237994;AK239600;AK239646;AY609410;AY610147;AY692367;BP172850;BX918556;BX926115;CK454909;CN156329;CV876087;DB808990;EF601160;NM_001007191;NM_001123083;NM_213897;NM_214039;NM_214060;NM_214062;NM_214263;NM_214331;NM_214397;XM_001924765;XM_001925361;XM_001927452</Data></Cell>
   </Row>
   <Row ss:AutoFitHeight="0">
    <Cell><Data ss:Type="String">GO:0003264</Data></Cell>
    <Cell><Data ss:Type="String">regulation of cardioblast proliferation</Data></Cell>
    <Cell><Data ss:Type="Number">4</Data></Cell>
    <Cell><Data ss:Type="Number">5</Data></Cell>
    <Cell><Data ss:Type="Number">8.1916339269324401E-2</Data></Cell>
    <Cell><Data ss:Type="Number">0.951891172904057</Data></Cell>
    <Cell><Data ss:Type="String">BX922056;DY426757;XM_001924249;XM_001927670</Data></Cell>
   </Row>
   <Row ss:AutoFitHeight="0">
    <Cell><Data ss:Type="String">GO:0006655</Data></Cell>
    <Cell><Data ss:Type="String">phosphatidylglycerol biosynthetic process</Data></Cell>
    <Cell><Data ss:Type="Number">4</Data></Cell>
    <Cell><Data ss:Type="Number">5</Data></Cell>
    <Cell><Data ss:Type="Number">8.1916339269324401E-2</Data></Cell>
    <Cell><Data ss:Type="Number">0.951891172904057</Data></Cell>
    <Cell><Data ss:Type="String">AK234750;AK236493;EF177492;XM_001924565</Data></Cell>
   </Row>
   <Row ss:AutoFitHeight="0">
    <Cell><Data ss:Type="String">GO:0034123</Data></Cell>
    <Cell><Data ss:Type="String">positive regulation of toll-like receptor signaling pathway</Data></Cell>
    <Cell><Data ss:Type="Number">4</Data></Cell>
    <Cell><Data ss:Type="Number">5</Data></Cell>
    <Cell><Data ss:Type="Number">8.1916339269324401E-2</Data></Cell>
    <Cell><Data ss:Type="Number">0.951891172904057</Data></Cell>
    <Cell><Data ss:Type="String">AK234462;BI183297;DN125579;NM_213817</Data></Cell>
   </Row>
   <Row ss:AutoFitHeight="0">
    <Cell><Data ss:Type="String">GO:0046341</Data></Cell>
    <Cell><Data ss:Type="String">CDP-diacylglycerol metabolic process</Data></Cell>
    <Cell><Data ss:Type="Number">4</Data></Cell>
    <Cell><Data ss:Type="Number">5</Data></Cell>
    <Cell><Data ss:Type="Number">8.1916339269324401E-2</Data></Cell>
    <Cell><Data ss:Type="Number">0.951891172904057</Data></Cell>
    <Cell><Data ss:Type="String">AK236493;NM_001044534;NM_001130534;XM_001927875</Data></Cell>
   </Row>
   <Row ss:AutoFitHeight="0">
    <Cell><Data ss:Type="String">GO:0060746</Data></Cell>
    <Cell><Data ss:Type="String">parental behavior</Data></Cell>
    <Cell><Data ss:Type="Number">4</Data></Cell>
    <Cell><Data ss:Type="Number">5</Data></Cell>
    <Cell><Data ss:Type="Number">8.1916339269324401E-2</Data></Cell>
    <Cell><Data ss:Type="Number">0.951891172904057</Data></Cell>
    <Cell><Data ss:Type="String">DB819077;NM_001008481;XM_001926693;XM_001928136</Data></Cell>
   </Row>
   <Row ss:AutoFitHeight="0">
    <Cell><Data ss:Type="String">GO:1901381</Data></Cell>
    <Cell><Data ss:Type="String">positive regulation of potassium ion transmembrane transport</Data></Cell>
    <Cell><Data ss:Type="Number">4</Data></Cell>
    <Cell><Data ss:Type="Number">5</Data></Cell>
    <Cell><Data ss:Type="Number">8.1916339269324401E-2</Data></Cell>
    <Cell><Data ss:Type="Number">0.951891172904057</Data></Cell>
    <Cell><Data ss:Type="String">AY609491;NM_001044574;NM_214234;XM_001925424</Data></Cell>
   </Row>
   <Row ss:AutoFitHeight="0">
    <Cell><Data ss:Type="String">GO:0048878</Data></Cell>
    <Cell><Data ss:Type="String">chemical homeostasis</Data></Cell>
    <Cell><Data ss:Type="Number">142</Data></Cell>
    <Cell><Data ss:Type="Number">329</Data></Cell>
    <Cell><Data ss:Type="Number">8.2101348200494306E-2</Data></Cell>
    <Cell><Data ss:Type="Number">0.951891172904057</Data></Cell>
    <Cell><Data ss:Type="String">AB271958;AJ245446;AK230683;AK231900;AK231972;AK232072;AK232136;AK232354;AK232397;AK232443;AK232486;AK232944;AK233159;AK233216;AK233353;AK234677;AK234955;AK235151;AK235217;AK235232;AK235292;AK235439;AK235557;AK235932;AK236485;AK236548;AK237068;AK237221;AK237308;AK238730;AK239008;AK239302;AK239659;AK239734;AK240379;AK240568;AY609491;BI184481;BP169832;BP443292;BW979692;BX673499;BX915601;BX915870;BX917211;BX921238;BX922278;BX924862;BX926413;CJ022682;CK454992;CK463582;CN161830;CN162456;CV869290;CV873449;CV873634;CV874037;CV875115;DB788259;DB788903;DB812367;DB820538;DN101854;DN110383;DN129019;DT326181;DT330779;DV227613;EF601160;EU714326;EU753190;EV949314;EW266525;EW301128;NM_001001534;NM_001001618;NM_001001621;NM_001004027;NM_001007103;NM_001012298;NM_001018032;NM_001038002;NM_001038008;NM_001038644;NM_001044574;NM_001044577;NM_001044603;NM_001097420;NM_001100189;NM_001112682;NM_001114269;NM_001123145;NM_001128433;NM_001139470;NM_213755;NM_213758;NM_213882;NM_213921;NM_213927;NM_213931;NM_213964;NM_213967;NM_214001;NM_214109;NM_214128;NM_214185;NM_214194;NM_214206;NM_214303;NM_214332;NM_214354;NM_214372;NM_214379;NM_214438;X16951;XM_001924028;XM_001924244;XM_001924415;XM_001924565;XM_001925081;XM_001925360;XM_001925361;XM_001925640;XM_001925697;XM_001925712;XM_001926018;XM_001926092;XM_001926212;XM_001926762;XM_001926849;XM_001927439;XM_001927875;XM_001928072;XM_001928315;XM_001928663;XM_001928670;XM_001928979;XM_001929076;XM_001929121;XM_001929238;XM_001929551</Data></Cell>
   </Row>
   <Row ss:AutoFitHeight="0">
    <Cell><Data ss:Type="String">GO:0048024</Data></Cell>
    <Cell><Data ss:Type="String">regulation of mRNA splicing, via spliceosome</Data></Cell>
    <Cell><Data ss:Type="Number">10</Data></Cell>
    <Cell><Data ss:Type="Number">17</Data></Cell>
    <Cell><Data ss:Type="Number">8.2440838305671907E-2</Data></Cell>
    <Cell><Data ss:Type="Number">0.951891172904057</Data></Cell>
    <Cell><Data ss:Type="String">AK236292;AK239758;AY610165;BX664874;BX667432;BX675006;CN161924;DN110819;XM_001928383;XM_001928500</Data></Cell>
   </Row>
   <Row ss:AutoFitHeight="0">
    <Cell><Data ss:Type="String">GO:0019693</Data></Cell>
    <Cell><Data ss:Type="String">ribose phosphate metabolic process</Data></Cell>
    <Cell><Data ss:Type="Number">47</Data></Cell>
    <Cell><Data ss:Type="Number">101</Data></Cell>
    <Cell><Data ss:Type="Number">8.3211850078324906E-2</Data></Cell>
    <Cell><Data ss:Type="Number">0.951891172904057</Data></Cell>
    <Cell><Data ss:Type="String">AB271958;AK233223;AK234142;AK235557;AK236182;AK236263;AK238294;AK239593;AK239734;AY266366;AY609594;AY610127;AY610405;BP144107;BP999726;BW982089;BX923729;CN155185;CN155806;CN162489;CN163280;DB795256;DN111724;DN118673;DQ499444;DY405541;EF109892;EW077617;NM_001004042;NM_001018032;NM_001018033;NM_001037145;NM_001114269;NM_001130018;NM_213736;NM_213846;NM_214095;NM_214105;NM_214107;XM_001924679;XM_001925607;XM_001926336;XM_001927095;XM_001927556;XM_001928014;XM_001929270;XM_001929468</Data></Cell>
   </Row>
   <Row ss:AutoFitHeight="0">
    <Cell><Data ss:Type="String">GO:0097191</Data></Cell>
    <Cell><Data ss:Type="String">extrinsic apoptotic signaling pathway</Data></Cell>
    <Cell><Data ss:Type="Number">38</Data></Cell>
    <Cell><Data ss:Type="Number">80</Data></Cell>
    <Cell><Data ss:Type="Number">8.3394989192491706E-2</Data></Cell>
    <Cell><Data ss:Type="Number">0.951891172904057</Data></Cell>
    <Cell><Data ss:Type="String">AK231425;AK232320;AK232825;AK233404;AK233960;AK234184;AK234739;AK234898;AK235308;AK235557;AK235932;AK236971;AK237693;AY609823;BP158001;BX917211;CJ024171;DB792378;DV936746;NM_001038639;NM_001044549;NM_001083932;NM_001097438;NM_001112690;NM_001112691;NM_001123131;NM_213839;NM_213964;NM_214346;NM_214438;XM_001924249;XM_001925637;XM_001926085;XM_001927105;XM_001927469;XM_001927798;XM_001929000;Z34931</Data></Cell>
   </Row>
   <Row ss:AutoFitHeight="0">
    <Cell><Data ss:Type="String">GO:0043405</Data></Cell>
    <Cell><Data ss:Type="String">regulation of MAP kinase activity</Data></Cell>
    <Cell><Data ss:Type="Number">41</Data></Cell>
    <Cell><Data ss:Type="Number">87</Data></Cell>
    <Cell><Data ss:Type="Number">8.3663284141353406E-2</Data></Cell>
    <Cell><Data ss:Type="Number">0.951891172904057</Data></Cell>
    <Cell><Data ss:Type="String">AB085746;AJ585088;AK232445;AK235141;AK237557;AK239288;AY266366;BW969834;BX921055;CF176994;CJ004384;CN162456;CR940253;CV874037;CV876087;DB792378;DN108202;DN111554;DN115259;DY408814;EF486522;EF601160;EW301128;EW572865;NM_001044525;NM_001105286;NM_001114280;NM_001123204;NM_001128443;NM_001137636;NM_213851;NM_213882;NM_214020;NM_214194;NM_214269;NM_214438;X60317;XM_001924587;XM_001925740;XM_001925781;XM_001927034</Data></Cell>
   </Row>
   <Row ss:AutoFitHeight="0">
    <Cell><Data ss:Type="String">GO:0009605</Data></Cell>
    <Cell><Data ss:Type="String">response to external stimulus</Data></Cell>
    <Cell><Data ss:Type="Number">252</Data></Cell>
    <Cell><Data ss:Type="Number">599</Data></Cell>
    <Cell><Data ss:Type="Number">8.3849559994537207E-2</Data></Cell>
    <Cell><Data ss:Type="Number">0.951891172904057</Data></Cell>
    <Cell><Data ss:Type="String">AB085746;AB237776;AB271938;AF319661;AF488734;AJ005798;AJ245447;AJ585088;AJ943764;AJ945191;AK230582;AK230672;AK230683;AK231079;AK231090;AK231217;AK231425;AK231754;AK231755;AK231853;AK232090;AK232194;AK232202;AK232354;AK232486;AK232758;AK232858;AK232991;AK233065;AK233102;AK233353;AK233607;AK233730;AK233866;AK233872;AK233939;AK234298;AK234333;AK234462;AK234514;AK234739;AK235181;AK235232;AK235312;AK235340;AK235404;AK235424;AK235433;AK235557;AK235707;AK236052;AK236135;AK236415;AK236548;AK237221;AK237480;AK237548;AK237736;AK238178;AK238674;AK238797;AK239172;AK239264;AK239302;AK239398;AK239906;AK240383;AY368183;AY550057;AY553922;AY609460;AY609599;AY609692;BF701960;BI183297;BI184808;BI184879;BI338435;BI338624;BI344478;BM190547;BP146353;BP444082;BQ601253;BQ602514;BW974223;BW978825;BW982295;BX671907;BX672058;BX914539;BX917211;BX919298;BX921055;BX923253;BX926115;CB469356;CF360282;CJ004384;CJ009304;CK453456;CK454137;CK454516;CK454992;CK458714;CK459598;CN157654;CV871892;CV876087;CX063488;DB786874;DB788259;DB788985;DB796979;DB797635;DB814968;DB815624;DN102466;DN105634;DN106820;DN110383;DN110939;DN117946;DN121268;DN122224;DN129019;DT322625;DT331843;DT332589;DT333000;DY405876;DY410887;DY414220;DY419294;DY419695;DY426757;EF486522;EH008501;ES445194;EU113218;EV904289;EV951690;EV996026;EW052571;EW077617;EW080482;EW276587;EW382568;EW423102;EW510526;EX654856;NM_001001265;NM_001001618;NM_001001864;NM_001001908;NM_001003663;NM_001018033;NM_001031775;NM_001031796;NM_001033011;NM_001037145;NM_001037964;NM_001038002;NM_001038008;NM_001039745;NM_001039748;NM_001044525;NM_001044537;NM_001044548;NM_001044549;NM_001044603;NM_001044614;NM_001048188;NM_001083932;NM_001097413;NM_001097434;NM_001099923;NM_001099929;NM_001100194;NM_001105286;NM_001114271;NM_001128443;NM_001128469;NM_001130018;NM_001134354;NM_001137631;NM_213738;NM_213755;NM_213761;NM_213769;NM_213777;NM_213804;NM_213817;NM_213825;NM_213839;NM_213908;NM_213958;NM_213959;NM_213967;NM_213971;NM_213982;NM_213993;NM_213999;NM_214000;NM_214003;NM_214031;NM_214061;NM_214162;NM_214194;NM_214201;NM_214206;NM_214230;NM_214303;NM_214319;NM_214357;NM_214372;NM_214379;NM_214439;NM_214444;X60317;X95847;XM_001924263;XM_001924271;XM_001924423;XM_001924730;XM_001924875;XM_001924887;XM_001925076;XM_001925252;XM_001925360;XM_001925714;XM_001925740;XM_001925774;XM_001925781;XM_001925828;XM_001925939;XM_001925996;XM_001926634;XM_001926635;XM_001926693;XM_001927022;XM_001927641;XM_001927646;XM_001928126;XM_001928136;XM_001928148;XM_001928502;XM_001928689;XM_001929000;XM_001929031;XM_001929166;XM_001929551</Data></Cell>
   </Row>
   <Row ss:AutoFitHeight="0">
    <Cell><Data ss:Type="String">GO:0045807</Data></Cell>
    <Cell><Data ss:Type="String">positive regulation of endocytosis</Data></Cell>
    <Cell><Data ss:Type="Number">16</Data></Cell>
    <Cell><Data ss:Type="Number">30</Data></Cell>
    <Cell><Data ss:Type="Number">8.4139920508371199E-2</Data></Cell>
    <Cell><Data ss:Type="Number">0.951891172904057</Data></Cell>
    <Cell><Data ss:Type="String">AK230657;AK230681;AK232671;AK235734;AK236052;BW978477;CX063988;DB784173;DB792378;DN114524;NM_001001265;NM_001033011;NM_213879;NM_213982;NM_214009;NM_214104</Data></Cell>
   </Row>
   <Row ss:AutoFitHeight="0">
    <Cell><Data ss:Type="String">GO:0032269</Data></Cell>
    <Cell><Data ss:Type="String">negative regulation of cellular protein metabolic process</Data></Cell>
    <Cell><Data ss:Type="Number">84</Data></Cell>
    <Cell><Data ss:Type="Number">189</Data></Cell>
    <Cell><Data ss:Type="Number">8.42502799111296E-2</Data></Cell>
    <Cell><Data ss:Type="Number">0.951891172904057</Data></Cell>
    <Cell><Data ss:Type="String">AK230672;AK231760;AK232072;AK232445;AK232477;AK232825;AK233065;AK233457;AK233947;AK234211;AK234737;AK235477;AK236090;AK236971;AK237508;AK237693;AK237830;AK238516;AK238988;AK239624;AK239906;AY609461;AY610099;BP146353;BP457791;BQ604024;BW969834;BX671397;BX915870;BX917211;BX923729;CB469356;CK454516;CN161888;CR940253;CV876087;DB790262;DB793691;DB796584;DB812279;DN104920;DN106820;DN109093;DN111554;DN115259;DT330779;DY408814;DY437561;EF601160;EW374072;NM_001001537;NM_001001646;NM_001012408;NM_001032355;NM_001037145;NM_001114271;NM_001123203;NM_001135258;NM_001137631;NM_213903;NM_214009;NM_214031;NM_214067;NM_214104;NM_214316;NM_214332;NM_214372;NM_214438;NM_214445;XM_001924425;XM_001924870;XM_001925985;XM_001926029;XM_001926085;XM_001926127;XM_001926128;XM_001927545;XM_001928459;XM_001928874;XM_001928932;XM_001929115;XM_001929358;XM_001929558;XM_001929571</Data></Cell>
   </Row>
   <Row ss:AutoFitHeight="0">
    <Cell><Data ss:Type="String">GO:0016054</Data></Cell>
    <Cell><Data ss:Type="String">organic acid catabolic process</Data></Cell>
    <Cell><Data ss:Type="Number">28</Data></Cell>
    <Cell><Data ss:Type="Number">57</Data></Cell>
    <Cell><Data ss:Type="Number">8.4352518195568299E-2</Data></Cell>
    <Cell><Data ss:Type="Number">0.951891172904057</Data></Cell>
    <Cell><Data ss:Type="String">AK230955;AK232541;AK232571;AK232779;AK233308;AK233866;AK237994;AK239600;AK239646;AY609410;AY610147;AY692367;BP172850;BX918556;CK454909;CN156329;DB808990;EF601160;NM_001007191;NM_001123083;NM_213897;NM_214039;NM_214062;NM_214263;NM_214331;NM_214397;XM_001924765;XM_001925361</Data></Cell>
   </Row>
   <Row ss:AutoFitHeight="0">
    <Cell><Data ss:Type="String">GO:0031214</Data></Cell>
    <Cell><Data ss:Type="String">biomineral tissue development</Data></Cell>
    <Cell><Data ss:Type="Number">28</Data></Cell>
    <Cell><Data ss:Type="Number">57</Data></Cell>
    <Cell><Data ss:Type="Number">8.4352518195568299E-2</Data></Cell>
    <Cell><Data ss:Type="Number">0.951891172904057</Data></Cell>
    <Cell><Data ss:Type="String">AF303657;AF488734;AK230593;AK230886;AK234367;AK237368;AK238658;AK240262;AM503091;AY610166;BP146353;BW979692;BX922056;CK464590;DB787510;DT325217;DY419695;DY431147;EF486522;NM_001005350;NM_001039745;NM_001044526;NM_213931;NM_213999;XM_001925424;XM_001927670;XM_001927798;XM_001928451</Data></Cell>
   </Row>
   <Row ss:AutoFitHeight="0">
    <Cell><Data ss:Type="String">GO:0065007</Data></Cell>
    <Cell><Data ss:Type="String">biological regulation</Data></Cell>
    <Cell><Data ss:Type="Number">1998</Data></Cell>
    <Cell><Data ss:Type="Number">5002</Data></Cell>
    <Cell><Data ss:Type="Number">8.5226109736726396E-2</Data></Cell>
    <Cell><Data ss:Type="Number">0.951891172904057</Data></Cell>
    <Cell><Data ss:Type="String">AB085746;AB112778;AB271920;AB271938;AB271958;AB280952;AF093592;AF210153;AF303657;AF319661;AF339021;AF348424;AF488734;AJ005798;AJ238156;AJ245446;AJ245447;AJ585088;AJ658722;AJ659348;AJ659903;AJ680023;AJ680808;AJ939818;AJ941096;AJ942128;AJ942839;AJ943083;AJ943510;AJ943712;AJ943764;AJ943848;AJ944335;AJ945191;AJ945463;AJ947103;AJ947155;AJ947969;AJ948510;AJ948763;AJ949170;AJ952766;AJ953665;AJ954648;AJ954656;AJ955704;AJ955928;AJ956510;AJ956699;AJ958333;AJ959711;AJ960012;AJ960498;AJ960780;AJ960986;AJ961407;AJ961523;AJ961746;AJ961877;AJ962179;AJ963791;AJ964620;AK230483;AK230485;AK230522;AK230539;AK230593;AK230631;AK230645;AK230657;AK230672;AK230681;AK230683;AK230701;AK230711;AK230712;AK230727;AK230787;AK230810;AK230813;AK230834;AK230836;AK230841;AK230886;AK230908;AK230926;AK230928;AK230933;AK230958;AK230960;AK230971;AK230985;AK231003;AK231018;AK231027;AK231033;AK231079;AK231090;AK231122;AK231146;AK231148;AK231149;AK231190;AK231217;AK231220;AK231240;AK231257;AK231265;AK231281;AK231319;AK231341;AK231346;AK231377;AK231405;AK231425;AK231444;AK231450;AK231460;AK231532;AK231559;AK231681;AK231683;AK231696;AK231729;AK231754;AK231755;AK231760;AK231780;AK231781;AK231824;AK231831;AK231856;AK231871;AK231886;AK231900;AK231939;AK231968;AK231972;AK232051;AK232057;AK232072;AK232090;AK232136;AK232146;AK232148;AK232194;AK232199;AK232202;AK232204;AK232207;AK232233;AK232243;AK232285;AK232320;AK232323;AK232354;AK232367;AK232381;AK232389;AK232397;AK232427;AK232430;AK232443;AK232445;AK232477;AK232482;AK232486;AK232495;AK232499;AK232598;AK232599;AK232617;AK232671;AK232704;AK232731;AK232758;AK232779;AK232783;AK232799;AK232807;AK232822;AK232825;AK232826;AK232828;AK232846;AK232865;AK232892;AK232944;AK232991;AK232994;AK233004;AK233020;AK233035;AK233065;AK233094;AK233102;AK233115;AK233159;AK233176;AK233195;AK233216;AK233217;AK233223;AK233259;AK233267;AK233308;AK233317;AK233329;AK233340;AK233353;AK233381;AK233389;AK233402;AK233404;AK233419;AK233450;AK233457;AK233466;AK233489;AK233501;AK233502;AK233505;AK233607;AK233611;AK233618;AK233634;AK233648;AK233650;AK233673;AK233712;AK233716;AK233767;AK233777;AK233817;AK233822;AK233853;AK233866;AK233872;AK233939;AK233947;AK233960;AK233972;AK233994;AK233996;AK234050;AK234079;AK234108;AK234119;AK234158;AK234167;AK234184;AK234190;AK234195;AK234202;AK234211;AK234277;AK234327;AK234333;AK234361;AK234363;AK234367;AK234415;AK234421;AK234440;AK234462;AK234511;AK234514;AK234524;AK234534;AK234559;AK234576;AK234588;AK234633;AK234660;AK234677;AK234713;AK234731;AK234732;AK234737;AK234739;AK234772;AK234799;AK234817;AK234844;AK234866;AK234867;AK234885;AK234898;AK234908;AK234909;AK234944;AK234955;AK235040;AK235043;AK235052;AK235071;AK235087;AK235096;AK235116;AK235141;AK235149;AK235151;AK235171;AK235181;AK235208;AK235212;AK235217;AK235227;AK235232;AK235260;AK235261;AK235280;AK235292;AK235308;AK235324;AK235340;AK235347;AK235354;AK235403;AK235404;AK235417;AK235418;AK235424;AK235430;AK235433;AK235438;AK235439;AK235455;AK235472;AK235477;AK235506;AK235540;AK235557;AK235563;AK235569;AK235571;AK235604;AK235634;AK235649;AK235668;AK235674;AK235682;AK235695;AK235707;AK235734;AK235807;AK235820;AK235849;AK235857;AK235895;AK235907;AK235911;AK235913;AK235932;AK235946;AK235949;AK235974;AK236029;AK236044;AK236052;AK236090;AK236103;AK236106;AK236135;AK236147;AK236182;AK236198;AK236241;AK236249;AK236269;AK236292;AK236330;AK236339;AK236353;AK236415;AK236419;AK236423;AK236461;AK236465;AK236485;AK236492;AK236499;AK236534;AK236544;AK236546;AK236548;AK236555;AK236572;AK236601;AK236608;AK236609;AK236647;AK236654;AK236680;AK236688;AK236692;AK236760;AK236776;AK236782;AK236806;AK236831;AK236895;AK236966;AK236967;AK236971;AK236973;AK236976;AK236998;AK237008;AK237047;AK237051;AK237068;AK237136;AK237169;AK237176;AK237184;AK237194;AK237221;AK237226;AK237240;AK237308;AK237312;AK237314;AK237334;AK237367;AK237368;AK237384;AK237413;AK237480;AK237508;AK237509;AK237536;AK237548;AK237557;AK237582;AK237631;AK237662;AK237693;AK237704;AK237736;AK237738;AK237750;AK237777;AK237829;AK237830;AK237832;AK237876;AK237928;AK237942;AK237984;AK237996;AK238032;AK238038;AK238056;AK238072;AK238124;AK238171;AK238178;AK238330;AK238331;AK238342;AK238355;AK238379;AK238384;AK238391;AK238429;AK238516;AK238517;AK238536;AK238549;AK238555;AK238619;AK238652;AK238674;AK238727;AK238730;AK238751;AK238769;AK238776;AK238782;AK238784;AK238814;AK238839;AK238888;AK238890;AK238949;AK238988;AK239008;AK239010;AK239051;AK239076;AK239087;AK239120;AK239137;AK239138;AK239148;AK239172;AK239205;AK239264;AK239283;AK239288;AK239291;AK239292;AK239298;AK239302;AK239335;AK239398;AK239491;AK239534;AK239551;AK239610;AK239611;AK239624;AK239655;AK239659;AK239667;AK239680;AK239693;AK239712;AK239728;AK239734;AK239751;AK239753;AK239758;AK239906;AK239931;AK239935;AK240000;AK240010;AK240042;AK240066;AK240106;AK240125;AK240139;AK240219;AK240222;AK240232;AK240234;AK240262;AK240275;AK240289;AK240313;AK240318;AK240376;AK240379;AK240383;AK240390;AK240416;AK240511;AK240568;AK240569;AK240580;AK240593;AK240597;AM503091;AU295984;AU296347;AU296499;AW657407;AY266366;AY349420;AY368183;AY493571;AY550051;AY550057;AY550071;AY553922;AY553928;AY609393;AY609398;AY609399;AY609413;AY609436;AY609460;AY609461;AY609491;AY609553;AY609599;AY609637;AY609660;AY609666;AY609671;AY609726;AY609732;AY609735;AY609755;AY609768;AY609823;AY609827;AY609836;AY609843;AY609849;AY609871;AY609952;AY610012;AY610050;AY610090;AY610099;AY610105;AY610106;AY610165;AY610166;AY610216;AY610383;AY610478;AY610485;AY820766;BE014034;BE030555;BE031068;BE233793;BF079723;BF191498;BF701960;BF702964;BF703309;BG384575;BG834243;BI181277;BI181463;BI181520;BI182326;BI182411;BI182881;BI182926;BI183297;BI183690;BI183776;BI184309;BI184391;BI184481;BI184658;BI184695;BI184808;BI184879;BI185814;BI338624;BI344478;BI360835;BI400759;BM190192;BM190547;BM484689;BM659483;BP141380;BP142609;BP143486;BP144107;BP146353;BP152761;BP154458;BP158001;BP159356;BP159456;BP159588;BP160027;BP164880;BP165711;BP167170;BP168711;BP169578;BP169832;BP170169;BP171098;BP172842;BP173113;BP173216;BP173564;BP433722;BP433733;BP434419;BP434676;BP434906;BP441285;BP441582;BP441597;BP443292;BP444082;BP445629;BP446680;BP448255;BP457791;BP458995;BP459097;BP462987;BP463086;BP463105;BP463359;BP463400;BP464815;BP997867;BP997908;BP999726;BQ598251;BQ599718;BQ601253;BQ604024;BW956354;BW958826;BW958904;BW959521;BW960889;BW967942;BW968428;BW969834;BW972368;BW972635;BW973218;BW974223;BW978477;BW978825;BW978990;BW979212;BW979387;BW979692;BW980894;BW981079;BW981299;BW981874;BW982126;BW982295;BW983456;BW983968;BW984626;BW999921;BX664871;BX664874;BX665027;BX665079;BX665088;BX665188;BX665424;BX666603;BX667432;BX667493;BX667741;BX667866;BX668270;BX668548;BX669332;BX669579;BX669674;BX670922;BX671397;BX671907;BX672058;BX672801;BX673499;BX673719;BX673999;BX674310;BX674332;BX674344;BX674366;BX674519;BX674924;BX675006;BX675393;BX676327;BX676729;BX914521;BX914539;BX914608;BX914905;BX915041;BX915142;BX915253;BX915359;BX915413;BX915449;BX915506;BX915601;BX915870;BX915939;BX916589;BX916689;BX916848;BX916864;BX916975;BX917211;BX917608;BX917997;BX918062;BX918487;BX918693;BX918808;BX918873;BX918881;BX918905;BX918999;BX919078;BX919298;BX919338;BX919483;BX921013;BX921055;BX921096;BX921238;BX921386;BX921639;BX921660;BX921771;BX921882;BX921980;BX922056;BX922278;BX922329;BX922607;BX923065;BX923126;BX923228;BX923253;BX923548;BX923729;BX924091;BX924197;BX924789;BX924862;BX925530;BX925794;BX925964;BX926115;BX926408;BX926413;BX926439;BX926444;BX926773;CA778625;CB097303;CB288239;CB469356;CB472237;CB480775;CB482676;CF176295;CF176767;CF176929;CF176994;CF181008;CF360282;CF362753;CF366003;CF367677;CF722734;CF787204;CF787486;CF788577;CF794609;CJ004384;CJ008335;CJ009304;CJ013422;CJ013936;CJ016812;CJ020233;CJ020802;CJ021499;CJ022004;CJ022209;CJ022682;CJ023456;CJ024171;CJ024401;CJ025949;CJ026585;CK449842;CK450166;CK450483;CK451297;CK451535;CK451664;CK452019;CK452059;CK452112;CK452407;CK452760;CK453061;CK453338;CK453456;CK454052;CK454137;CK454516;CK454672;CK454732;CK454861;CK454992;CK458196;CK458382;CK458714;CK458744;CK459828;CK460174;CK461477;CK462131;CK462484;CK462981;CK463307;CK463457;CK463582;CK463770;CK464498;CK464590;CK464608;CK464888;CK465604;CK465810;CK466444;CK466725;CK467132;CK467255;CK467618;CK467979;CK468010;CN152888;CN153338;CN154010;CN154128;CN154401;CN154532;CN154690;CN155185;CN155806;CN155827;CN156204;CN156329;CN156397;CN156410;CN156590;CN156631;CN156870;CN156877;CN157450;CN157654;CN157775;CN157851;CN158144;CN158342;CN158343;CN158427;CN158512;CN158533;CN158712;CN158744;CN158969;CN159629;CN159901;CN160719;CN160784;CN160890;CN161083;CN161760;CN161830;CN161888;CN161924;CN162187;CN162224;CN162233;CN162261;CN162343;CN162364;CN162456;CN162493;CN162765;CN162797;CN163870;CN163945;CN164525;CN166255;CR940253;CV866979;CV868318;CV868752;CV869280;CV869290;CV870149;CV870152;CV871486;CV871610;CV871892;CV873449;CV873634;CV874037;CV874514;CV874987;CV875115;CV875565;CV875966;CV876087;CV876235;CV876698;CV877639;CX057037;CX057881;CX061725;CX061985;CX062029;CX062846;CX063488;CX063988;DB784024;DB784173;DB784279;DB785176;DB785654;DB786336;DB786409;DB786874;DB787510;DB788259;DB788271;DB788339;DB788701;DB788903;DB788985;DB789579;DB789826;DB790262;DB790708;DB791198;DB791673;DB791674;DB792378;DB793691;DB793884;DB794254;DB795256;DB796322;DB796584;DB797433;DB799422;DB801884;DB802014;DB802555;DB802927;DB803676;DB805656;DB807768;DB807789;DB807889;DB808390;DB808425;DB810328;DB811394;DB811950;DB811962;DB812090;DB812279;DB812367;DB814968;DB815624;DB815668;DB815675;DB817174;DB818004;DB819077;DB820538;DN100829;DN101101;DN101533;DN101854;DN102235;DN102252;DN102466;DN102607;DN102662;DN102948;DN104608;DN104920;DN104949;DN105634;DN106187;DN106205;DN106667;DN106820;DN107123;DN107146;DN107192;DN107201;DN107796;DN108202;DN108323;DN108420;DN108521;DN109023;DN109093;DN110383;DN110470;DN110552;DN110819;DN110939;DN111532;DN111554;DN111671;DN111702;DN111724;DN111725;DN112636;DN113934;DN114524;DN114621;DN115140;DN115259;DN115406;DN116458;DN116724;DN117337;DN117946;DN119718;DN120008;DN120205;DN120726;DN121084;DN121268;DN122531;DN122726;DN123452;DN123899;DN124036;DN124163;DN124736;DN124866;DN125579;DN126060;DN126662;DN126919;DN128552;DN129019;DN129970;DN132839;DN132930;DN133102;DN133913;DN134643;DQ144455;DQ351713;DQ845178;DT319757;DT320053;DT321586;DT322625;DT323358;DT324398;DT324680;DT324726;DT325217;DT325898;DT325991;DT326092;DT326181;DT326444;DT326486;DT328059;DT328614;DT328931;DT328950;DT329050;DT329764;DT330779;DT331358;DT331423;DT332589;DT333000;DT333408;DT333887;DT334991;DT335595;DV226293;DV227388;DV227519;DV227613;DV229656;DV229802;DV229900;DV230301;DV936746;DY404914;DY405382;DY405529;DY405541;DY406549;DY408532;DY408814;DY410407;DY410703;DY411583;DY412159;DY414220;DY415305;DY416890;DY417860;DY418045;DY418355;DY418628;DY418643;DY419294;DY419617;DY419695;DY419952;DY420049;DY420986;DY421386;DY424512;DY424735;DY425174;DY425367;DY426607;DY426757;DY428201;DY428570;DY431147;DY431264;DY431661;DY437561;DY437778;DY437801;DY684977;EF041128;EF109892;EF133513;EF177492;EF396957;EF486522;EF601160;EH006329;EH007891;EH008501;EH008711;EH009254;ES445194;EU113218;EU561660;EU617320;EU694100;EU714326;EU753190;EU780789;EU839645;EV883892;EV887236;EV904289;EV942479;EV949314;EV973372;EV986145;EV997079;EW042239;EW052571;EW054330;EW054426;EW074595;EW075990;EW077617;EW079530;EW080382;EW080482;EW082459;EW084533;EW088403;EW090992;EW095139;EW095754;EW101083;EW101413;EW101683;EW112465;EW121035;EW138611;EW140294;EW141393;EW147104;EW150727;EW155747;EW192070;EW195854;EW221081;EW244173;EW266525;EW276587;EW277811;EW279136;EW301128;EW307515;EW307545;EW314286;EW317301;EW334411;EW363322;EW374072;EW375469;EW375804;EW381469;EW382568;EW386376;EW422073;EW423102;EW429511;EW493976;EW499332;EW506245;EW507059;EW508880;EW508918;EW510526;EW533784;EW572865;EW578058;EW578108;EW586868;EW592258;EW608664;EW623854;EW631187;EW660426;EW676303;EX654856;EX655141;FL593097;NM_001001264;NM_001001265;NM_001001534;NM_001001535;NM_001001537;NM_001001618;NM_001001621;NM_001001622;NM_001001640;NM_001001646;NM_001001864;NM_001001908;NM_001003662;NM_001003924;NM_001004027;NM_001004044;NM_001005152;NM_001005350;NM_001007103;NM_001008481;NM_001009578;NM_001012298;NM_001012408;NM_001018032;NM_001018033;NM_001024587;NM_001025223;NM_001030534;NM_001031775;NM_001032355;NM_001032359;NM_001033011;NM_001033015;NM_001037145;NM_001037964;NM_001038002;NM_001038008;NM_001038636;NM_001038639;NM_001038644;NM_001038694;NM_001039745;NM_001039748;NM_001044525;NM_001044526;NM_001044536;NM_001044537;NM_001044548;NM_001044549;NM_001044553;NM_001044574;NM_001044577;NM_001044598;NM_001044603;NM_001044608;NM_001044614;NM_001044615;NM_001044624;NM_001048187;NM_001048188;NM_001078685;NM_001083930;NM_001083932;NM_001083941;NM_001097413;NM_001097420;NM_001097423;NM_001097428;NM_001097434;NM_001097438;NM_001097449;NM_001097482;NM_001097485;NM_001097489;NM_001097504;NM_001097505;NM_001097506;NM_001097511;NM_001098585;NM_001098589;NM_001098590;NM_001098600;NM_001099923;NM_001099929;NM_001100189;NM_001100191;NM_001101823;NM_001105053;NM_001105286;NM_001105291;NM_001105294;NM_001105302;NM_001109947;NM_001112679;NM_001112682;NM_001112690;NM_001112691;NM_001112696;NM_001113288;NM_001114269;NM_001114271;NM_001114280;NM_001114674;NM_001123071;NM_001123091;NM_001123131;NM_001123135;NM_001123144;NM_001123145;NM_001123147;NM_001123159;NM_001123203;NM_001123204;NM_001123205;NM_001123216;NM_001123217;NM_001128433;NM_001128443;NM_001128464;NM_001128469;NM_001129947;NM_001129952;NM_001129963;NM_001130018;NM_001130224;NM_001130531;NM_001130534;NM_001130974;NM_001134354;NM_001135258;NM_001135960;NM_001135964;NM_001137625;NM_001137627;NM_001137631;NM_001137636;NM_001139470;NM_001139472;NM_001139474;NM_001141988;NM_001142666;NM_001142669;NM_213736;NM_213738;NM_213751;NM_213755;NM_213758;NM_213761;NM_213762;NM_213769;NM_213786;NM_213804;NM_213808;NM_213817;NM_213823;NM_213825;NM_213839;NM_213844;NM_213846;NM_213851;NM_213855;NM_213879;NM_213882;NM_213884;NM_213889;NM_213894;NM_213897;NM_213903;NM_213908;NM_213918;NM_213921;NM_213925;NM_213927;NM_213931;NM_213945;NM_213958;NM_213959;NM_213964;NM_213967;NM_213968;NM_213971;NM_213973;NM_213982;NM_213986;NM_213993;NM_213999;NM_214001;NM_214002;NM_214003;NM_214008;NM_214009;NM_214020;NM_214021;NM_214025;NM_214030;NM_214031;NM_214036;NM_214039;NM_214052;NM_214061;NM_214062;NM_214067;NM_214078;NM_214085;NM_214086;NM_214087;NM_214095;NM_214103;NM_214104;NM_214105;NM_214107;NM_214109;NM_214116;NM_214120;NM_214121;NM_214128;NM_214132;NM_214139;NM_214142;NM_214157;NM_214162;NM_214167;NM_214173;NM_214185;NM_214186;NM_214193;NM_214194;NM_214199;NM_214201;NM_214206;NM_214229;NM_214230;NM_214234;NM_214239;NM_214257;NM_214263;NM_214269;NM_214271;NM_214272;NM_214281;NM_214292;NM_214303;NM_214316;NM_214317;NM_214319;NM_214328;NM_214329;NM_214331;NM_214332;NM_214341;NM_214346;NM_214349;NM_214354;NM_214357;NM_214372;NM_214379;NM_214387;NM_214438;NM_214444;NM_214445;S80644;X16951;X60317;X95847;XM_001924028;XM_001924062;XM_001924179;XM_001924197;XM_001924199;XM_001924240;XM_001924244;XM_001924249;XM_001924271;XM_001924277;XM_001924278;XM_001924300;XM_001924314;XM_001924359;XM_001924364;XM_001924368;XM_001924379;XM_001924386;XM_001924387;XM_001924390;XM_001924394;XM_001924399;XM_001924415;XM_001924422;XM_001924425;XM_001924436;XM_001924441;XM_001924481;XM_001924505;XM_001924512;XM_001924519;XM_001924535;XM_001924543;XM_001924558;XM_001924565;XM_001924576;XM_001924579;XM_001924582;XM_001924586;XM_001924587;XM_001924639;XM_001924656;XM_001924676;XM_001924680;XM_001924714;XM_001924730;XM_001924744;XM_001924748;XM_001924754;XM_001924780;XM_001924836;XM_001924862;XM_001924870;XM_001924901;XM_001924915;XM_001924937;XM_001924967;XM_001924972;XM_001924985;XM_001925017;XM_001925022;XM_001925052;XM_001925054;XM_001925076;XM_001925079;XM_001925081;XM_001925110;XM_001925144;XM_001925180;XM_001925199;XM_001925217;XM_001925231;XM_001925252;XM_001925257;XM_001925262;XM_001925277;XM_001925291;XM_001925295;XM_001925318;XM_001925322;XM_001925330;XM_001925341;XM_001925344;XM_001925357;XM_001925360;XM_001925361;XM_001925372;XM_001925381;XM_001925424;XM_001925464;XM_001925465;XM_001925502;XM_001925507;XM_001925518;XM_001925544;XM_001925555;XM_001925557;XM_001925558;XM_001925569;XM_001925574;XM_001925578;XM_001925589;XM_001925619;XM_001925624;XM_001925625;XM_001925626;XM_001925632;XM_001925637;XM_001925640;XM_001925669;XM_001925693;XM_001925697;XM_001925706;XM_001925712;XM_001925714;XM_001925731;XM_001925740;XM_001925754;XM_001925757;XM_001925774;XM_001925781;XM_001925787;XM_001925794;XM_001925844;XM_001925874;XM_001925875;XM_001925878;XM_001925882;XM_001925884;XM_001925939;XM_001925959;XM_001925966;XM_001925985;XM_001925996;XM_001926010;XM_001926018;XM_001926029;XM_001926034;XM_001926063;XM_001926085;XM_001926090;XM_001926092;XM_001926119;XM_001926127;XM_001926128;XM_001926164;XM_001926186;XM_001926203;XM_001926207;XM_001926212;XM_001926241;XM_001926257;XM_001926262;XM_001926275;XM_001926292;XM_001926306;XM_001926311;XM_001926340;XM_001926358;XM_001926380;XM_001926398;XM_001926399;XM_001926410;XM_001926421;XM_001926438;XM_001926443;XM_001926447;XM_001926455;XM_001926494;XM_001926529;XM_001926534;XM_001926543;XM_001926561;XM_001926578;XM_001926585;XM_001926594;XM_001926634;XM_001926635;XM_001926640;XM_001926650;XM_001926651;XM_001926685;XM_001926686;XM_001926687;XM_001926693;XM_001926711;XM_001926734;XM_001926739;XM_001926742;XM_001926762;XM_001926777;XM_001926796;XM_001926798;XM_001926828;XM_001926834;XM_001926849;XM_001926877;XM_001926879;XM_001926886;XM_001926903;XM_001926907;XM_001926912;XM_001926955;XM_001927000;XM_001927002;XM_001927022;XM_001927034;XM_001927041;XM_001927057;XM_001927072;XM_001927095;XM_001927105;XM_001927148;XM_001927163;XM_001927170;XM_001927177;XM_001927183;XM_001927189;XM_001927191;XM_001927199;XM_001927202;XM_001927204;XM_001927228;XM_001927251;XM_001927272;XM_001927295;XM_001927304;XM_001927365;XM_001927399;XM_001927416;XM_001927424;XM_001927435;XM_001927439;XM_001927453;XM_001927456;XM_001927469;XM_001927474;XM_001927481;XM_001927539;XM_001927540;XM_001927541;XM_001927545;XM_001927546;XM_001927547;XM_001927556;XM_001927571;XM_001927591;XM_001927605;XM_001927607;XM_001927618;XM_001927630;XM_001927639;XM_001927641;XM_001927646;XM_001927670;XM_001927676;XM_001927687;XM_001927698;XM_001927745;XM_001927751;XM_001927760;XM_001927766;XM_001927777;XM_001927798;XM_001927813;XM_001927821;XM_001927838;XM_001927844;XM_001927866;XM_001927868;XM_001927869;XM_001927874;XM_001927875;XM_001927880;XM_001927886;XM_001927909;XM_001927918;XM_001927927;XM_001927928;XM_001927936;XM_001927951;XM_001927967;XM_001927969;XM_001928028;XM_001928072;XM_001928076;XM_001928083;XM_001928119;XM_001928126;XM_001928136;XM_001928143;XM_001928148;XM_001928182;XM_001928206;XM_001928224;XM_001928233;XM_001928235;XM_001928239;XM_001928272;XM_001928277;XM_001928281;XM_001928298;XM_001928303;XM_001928309;XM_001928315;XM_001928316;XM_001928355;XM_001928360;XM_001928369;XM_001928382;XM_001928383;XM_001928425;XM_001928435;XM_001928441;XM_001928451;XM_001928459;XM_001928465;XM_001928474;XM_001928479;XM_001928500;XM_001928502;XM_001928510;XM_001928559;XM_001928584;XM_001928628;XM_001928633;XM_001928663;XM_001928670;XM_001928689;XM_001928707;XM_001928724;XM_001928733;XM_001928747;XM_001928771;XM_001928786;XM_001928799;XM_001928805;XM_001928806;XM_001928863;XM_001928869;XM_001928870;XM_001928874;XM_001928887;XM_001928893;XM_001928912;XM_001928918;XM_001928932;XM_001928940;XM_001928949;XM_001928952;XM_001928960;XM_001928963;XM_001928965;XM_001928966;XM_001928979;XM_001928981;XM_001928989;XM_001928996;XM_001929000;XM_001929009;XM_001929019;XM_001929026;XM_001929027;XM_001929031;XM_001929032;XM_001929056;XM_001929059;XM_001929062;XM_001929063;XM_001929068;XM_001929076;XM_001929092;XM_001929105;XM_001929110;XM_001929115;XM_001929121;XM_001929123;XM_001929140;XM_001929159;XM_001929163;XM_001929166;XM_001929180;XM_001929190;XM_001929197;XM_001929223;XM_001929226;XM_001929238;XM_001929266;XM_001929269;XM_001929270;XM_001929334;XM_001929335;XM_001929339;XM_001929358;XM_001929365;XM_001929371;XM_001929395;XM_001929402;XM_001929424;XM_001929431;XM_001929465;XM_001929468;XM_001929541;XM_001929551;XM_001929558;XM_001929571;XM_001929572;XM_001929573;XM_001929576;XM_001929592;XM_001929629;XM_001929645;XM_001929662;XM_001929664;Z19540;Z34931;Z73607</Data></Cell>
   </Row>
   <Row ss:AutoFitHeight="0">
    <Cell><Data ss:Type="String">GO:0002009</Data></Cell>
    <Cell><Data ss:Type="String">morphogenesis of an epithelium</Data></Cell>
    <Cell><Data ss:Type="Number">63</Data></Cell>
    <Cell><Data ss:Type="Number">139</Data></Cell>
    <Cell><Data ss:Type="Number">8.5786413986738905E-2</Data></Cell>
    <Cell><Data ss:Type="Number">0.951891172904057</Data></Cell>
    <Cell><Data ss:Type="String">AJ245447;AJ940950;AJ943712;AK231425;AK231780;AK232090;AK232445;AK233505;AK234737;AK236263;AK239148;AU295984;BF702964;BI181277;BI338435;BP448255;BW959521;BX667866;BX673499;BX915870;BX921055;BX922056;CF789102;CK454137;CK460174;CK464590;CK467979;CN152888;CN157654;CV869675;DB787510;DB788985;DN105634;DN129019;DT326181;DT327646;DY431264;EF486522;EU113218;EU780789;EW054426;EW578108;NM_001001264;NM_001008481;NM_001044537;NM_001044548;NM_001114280;NM_213959;NM_214031;NM_214230;X60317;XM_001924249;XM_001924386;XM_001925252;XM_001925640;XM_001925706;XM_001925774;XM_001926846;XM_001927365;XM_001927670;XM_001927886;XM_001928912;XM_001929365</Data></Cell>
   </Row>
   <Row ss:AutoFitHeight="0">
    <Cell><Data ss:Type="String">GO:0003299</Data></Cell>
    <Cell><Data ss:Type="String">muscle hypertrophy in response to stress</Data></Cell>
    <Cell><Data ss:Type="Number">9</Data></Cell>
    <Cell><Data ss:Type="Number">15</Data></Cell>
    <Cell><Data ss:Type="Number">8.5909023696486397E-2</Data></Cell>
    <Cell><Data ss:Type="Number">0.951891172904057</Data></Cell>
    <Cell><Data ss:Type="String">AK233450;AK235280;BX921096;CN166255;EF486522;NM_214128;NM_214328;XM_001926912;XM_001927456</Data></Cell>
   </Row>
   <Row ss:AutoFitHeight="0">
    <Cell><Data ss:Type="String">GO:0009187</Data></Cell>
    <Cell><Data ss:Type="String">cyclic nucleotide metabolic process</Data></Cell>
[truncated: 9,266,168 more chars]
