# Supplementary material for: An integrated analysis revealed different microRNA-mRNA profiles during skeletal muscle development between Landrace and Lantang pigs
Source: Sci Rep. 2017 May 31;7:2516. doi: 10.1038/s41598-017-02558-7 (PMC5451474; doi:10.1038/s41598-017-02558-7)
Supplement: Supplementary file 7 — Table S7 [file 41598_2017_2558_MOESM7_ESM.xml]

<?xml version="1.0" encoding="UTF-8"?>
<?mso-application progid="Excel.Sheet"?><Workbook xmlns:o="urn:schemas-microsoft-com:office:office" xmlns:x="urn:schemas-microsoft-com:office:excel" xmlns:html="http://www.w3.org/TR/REC-html40" xmlns:ss="urn:schemas-microsoft-com:office:spreadsheet" xmlns:dt="uuid:C2F41010-65B3-11d1-A29F-00AA00C14882">
 <DocumentProperties xmlns="urn:schemas-microsoft-com:office:office">
  <Author>Zhang Xumeng</Author>
  <LastAuthor>ZXM</LastAuthor>
  <Created>2012-06-06T01:30:27Z</Created>
  <LastSaved>2016-07-28T07:23:59Z</LastSaved>
  <Version>16.00</Version>
 </DocumentProperties>
 <CustomDocumentProperties xmlns="urn:schemas-microsoft-com:office:office">
  <KSOProductBuildVer dt:dt="string">2052-8.1.0.2424</KSOProductBuildVer>
 </CustomDocumentProperties>
 <OfficeDocumentSettings xmlns="urn:schemas-microsoft-com:office:office">
  <AllowPNG/>
 </OfficeDocumentSettings>
 <ExcelWorkbook xmlns="urn:schemas-microsoft-com:office:excel">
  <WindowHeight>6780</WindowHeight>
  <WindowWidth>15360</WindowWidth>
  <WindowTopX>0</WindowTopX>
  <WindowTopY>0</WindowTopY>
  <ProtectStructure>False</ProtectStructure>
  <ProtectWindows>False</ProtectWindows>
 </ExcelWorkbook>
 <Styles>
  <Style ss:ID="Default" ss:Name="Normal">
   <Alignment ss:Vertical="Center"/>
   <Borders/>
   <Font ss:FontName="宋体" x:CharSet="134" ss:Size="12"/>
   <Interior/>
   <NumberFormat/>
   <Protection/>
  </Style>
  <Style ss:ID="s63">
   <Alignment ss:Vertical="Center" ss:WrapText="1"/>
   <Font ss:FontName="宋体" x:CharSet="134" ss:Size="12" ss:Bold="1"/>
  </Style>
 </Styles>
 <Worksheet ss:Name="G1（LR）">
  <Table ss:ExpandedColumnCount="7" ss:ExpandedRowCount="124" x:FullColumns="1" x:FullRows="1" ss:DefaultColumnWidth="54" ss:DefaultRowHeight="14.25">
   <Row ss:AutoFitHeight="0">
    <Cell ss:StyleID="s63"><Data ss:Type="String">Table S8.Summary of gene profiles after STEM analysis of LR and LT in both groups. （Title: An integrated analysis revealed different microRNA-mRNA profiles during skeletal muscle development between Landrace and Lantang pigs&#10;Authors: Shuihua Xie, Luxi Chen, Xumeng Zhang, Xiaohong Liu, Yaosheng Chen, Delin Mo）&#10;</Data></Cell>
   </Row>
   <Row ss:AutoFitHeight="0">
    <Cell><Data ss:Type="String">geneID</Data></Cell>
    <Cell><Data ss:Type="String">SPOT</Data></Cell>
    <Cell><Data ss:Type="String">Profile</Data></Cell>
    <Cell><Data ss:Type="String">LR35E</Data></Cell>
    <Cell><Data ss:Type="String">LR49E</Data></Cell>
    <Cell><Data ss:Type="String">LR63E</Data></Cell>
    <Cell><Data ss:Type="String">LR77E</Data></Cell>
   </Row>
   <Row ss:AutoFitHeight="0">
    <Cell><Data ss:Type="String">NM_001139472</Data></Cell>
    <Cell><Data ss:Type="String">ID_0</Data></Cell>
    <Cell><Data ss:Type="Number">6</Data></Cell>
    <Cell><Data ss:Type="Number">0</Data></Cell>
    <Cell><Data ss:Type="Number">-0.28000000000000003</Data></Cell>
    <Cell><Data ss:Type="Number">0.53</Data></Cell>
    <Cell><Data ss:Type="Number">-0.91</Data></Cell>
   </Row>
   <Row ss:AutoFitHeight="0">
    <Cell><Data ss:Type="String">AK235820</Data></Cell>
    <Cell><Data ss:Type="String">ID_2</Data></Cell>
    <Cell><Data ss:Type="Number">0</Data></Cell>
    <Cell><Data ss:Type="Number">0</Data></Cell>
    <Cell><Data ss:Type="Number">-0.33</Data></Cell>
    <Cell><Data ss:Type="Number">-1.49</Data></Cell>
    <Cell><Data ss:Type="Number">-2.23</Data></Cell>
   </Row>
   <Row ss:AutoFitHeight="0">
    <Cell><Data ss:Type="String">NM_001038002</Data></Cell>
    <Cell><Data ss:Type="String">ID_3</Data></Cell>
    <Cell><Data ss:Type="Number">1</Data></Cell>
    <Cell><Data ss:Type="Number">0</Data></Cell>
    <Cell><Data ss:Type="Number">-1.47</Data></Cell>
    <Cell><Data ss:Type="Number">-2.54</Data></Cell>
    <Cell><Data ss:Type="Number">-2.61</Data></Cell>
   </Row>
   <Row ss:AutoFitHeight="0">
    <Cell><Data ss:Type="String">BX926893</Data></Cell>
    <Cell><Data ss:Type="String">ID_4</Data></Cell>
    <Cell><Data ss:Type="Number">8</Data></Cell>
    <Cell><Data ss:Type="Number">0</Data></Cell>
    <Cell><Data ss:Type="Number">-1.62</Data></Cell>
    <Cell><Data ss:Type="Number">0.56000000000000005</Data></Cell>
    <Cell><Data ss:Type="Number">1.63</Data></Cell>
   </Row>
   <Row ss:AutoFitHeight="0">
    <Cell><Data ss:Type="String">XM_001927798</Data></Cell>
    <Cell><Data ss:Type="String">ID_5</Data></Cell>
    <Cell><Data ss:Type="Number">4</Data></Cell>
    <Cell><Data ss:Type="Number">0</Data></Cell>
    <Cell><Data ss:Type="Number">-1.06</Data></Cell>
    <Cell><Data ss:Type="Number">-1.04</Data></Cell>
    <Cell><Data ss:Type="Number">-1.44</Data></Cell>
   </Row>
   <Row ss:AutoFitHeight="0">
    <Cell><Data ss:Type="String">AK236029</Data></Cell>
    <Cell><Data ss:Type="String">ID_6</Data></Cell>
    <Cell><Data ss:Type="Number">18</Data></Cell>
    <Cell><Data ss:Type="Number">0</Data></Cell>
    <Cell><Data ss:Type="Number">2.85</Data></Cell>
    <Cell><Data ss:Type="Number">-2.1</Data></Cell>
    <Cell><Data ss:Type="Number">-1.56</Data></Cell>
   </Row>
   <Row ss:AutoFitHeight="0">
    <Cell><Data ss:Type="String">XM_001928937</Data></Cell>
    <Cell><Data ss:Type="String">ID_7</Data></Cell>
    <Cell><Data ss:Type="Number">7</Data></Cell>
    <Cell><Data ss:Type="Number">0</Data></Cell>
    <Cell><Data ss:Type="Number">-1.05</Data></Cell>
    <Cell><Data ss:Type="Number">-0.48</Data></Cell>
    <Cell><Data ss:Type="Number">-0.22</Data></Cell>
   </Row>
   <Row ss:AutoFitHeight="0">
    <Cell><Data ss:Type="String">NM_001123091</Data></Cell>
    <Cell><Data ss:Type="String">ID_9</Data></Cell>
    <Cell><Data ss:Type="Number">21</Data></Cell>
    <Cell><Data ss:Type="Number">0</Data></Cell>
    <Cell><Data ss:Type="Number">1.21</Data></Cell>
    <Cell><Data ss:Type="Number">1.1200000000000001</Data></Cell>
    <Cell><Data ss:Type="Number">1.1599999999999999</Data></Cell>
   </Row>
   <Row ss:AutoFitHeight="0">
    <Cell><Data ss:Type="String">CV875164</Data></Cell>
    <Cell><Data ss:Type="String">ID_10</Data></Cell>
    <Cell><Data ss:Type="Number">5</Data></Cell>
    <Cell><Data ss:Type="Number">0</Data></Cell>
    <Cell><Data ss:Type="Number">-1.83</Data></Cell>
    <Cell><Data ss:Type="Number">-1.55</Data></Cell>
    <Cell><Data ss:Type="Number">-0.56000000000000005</Data></Cell>
   </Row>
   <Row ss:AutoFitHeight="0">
    <Cell><Data ss:Type="String">NM_001032359</Data></Cell>
    <Cell><Data ss:Type="String">ID_11</Data></Cell>
    <Cell><Data ss:Type="Number">16</Data></Cell>
    <Cell><Data ss:Type="Number">0</Data></Cell>
    <Cell><Data ss:Type="Number">0.19</Data></Cell>
    <Cell><Data ss:Type="Number">1.68</Data></Cell>
    <Cell><Data ss:Type="Number">2.54</Data></Cell>
   </Row>
   <Row ss:AutoFitHeight="0">
    <Cell><Data ss:Type="String">BX921055</Data></Cell>
    <Cell><Data ss:Type="String">ID_12</Data></Cell>
    <Cell><Data ss:Type="Number">21</Data></Cell>
    <Cell><Data ss:Type="Number">0</Data></Cell>
    <Cell><Data ss:Type="Number">1.71</Data></Cell>
    <Cell><Data ss:Type="Number">1.21</Data></Cell>
    <Cell><Data ss:Type="Number">1.71</Data></Cell>
   </Row>
   <Row ss:AutoFitHeight="0">
    <Cell><Data ss:Type="String">EW363322</Data></Cell>
    <Cell><Data ss:Type="String">ID_14</Data></Cell>
    <Cell><Data ss:Type="Number">5</Data></Cell>
    <Cell><Data ss:Type="Number">0</Data></Cell>
    <Cell><Data ss:Type="Number">-1.33</Data></Cell>
    <Cell><Data ss:Type="Number">-1.08</Data></Cell>
    <Cell><Data ss:Type="Number">-0.24</Data></Cell>
   </Row>
   <Row ss:AutoFitHeight="0">
    <Cell><Data ss:Type="String">NM_001105294</Data></Cell>
    <Cell><Data ss:Type="String">ID_15</Data></Cell>
    <Cell><Data ss:Type="Number">18</Data></Cell>
    <Cell><Data ss:Type="Number">0</Data></Cell>
    <Cell><Data ss:Type="Number">1.6</Data></Cell>
    <Cell><Data ss:Type="Number">0.11</Data></Cell>
    <Cell><Data ss:Type="Number">-0.52</Data></Cell>
   </Row>
   <Row ss:AutoFitHeight="0">
    <Cell><Data ss:Type="String">AK235280</Data></Cell>
    <Cell><Data ss:Type="String">ID_16</Data></Cell>
    <Cell><Data ss:Type="Number">22</Data></Cell>
    <Cell><Data ss:Type="Number">0</Data></Cell>
    <Cell><Data ss:Type="Number">0.51</Data></Cell>
    <Cell><Data ss:Type="Number">0.66</Data></Cell>
    <Cell><Data ss:Type="Number">1.21</Data></Cell>
   </Row>
   <Row ss:AutoFitHeight="0">
    <Cell><Data ss:Type="String">NM_001001535</Data></Cell>
    <Cell><Data ss:Type="String">ID_17</Data></Cell>
    <Cell><Data ss:Type="Number">24</Data></Cell>
    <Cell><Data ss:Type="Number">0</Data></Cell>
    <Cell><Data ss:Type="Number">1.72</Data></Cell>
    <Cell><Data ss:Type="Number">2.44</Data></Cell>
    <Cell><Data ss:Type="Number">2.93</Data></Cell>
   </Row>
   <Row ss:AutoFitHeight="0">
    <Cell><Data ss:Type="String">NM_214374</Data></Cell>
    <Cell><Data ss:Type="String">ID_18</Data></Cell>
    <Cell><Data ss:Type="Number">19</Data></Cell>
    <Cell><Data ss:Type="Number">0</Data></Cell>
    <Cell><Data ss:Type="Number">2.35</Data></Cell>
    <Cell><Data ss:Type="Number">0.72</Data></Cell>
    <Cell><Data ss:Type="Number">1.87</Data></Cell>
   </Row>
   <Row ss:AutoFitHeight="0">
    <Cell><Data ss:Type="String">AK233450</Data></Cell>
    <Cell><Data ss:Type="String">ID_19</Data></Cell>
    <Cell><Data ss:Type="Number">24</Data></Cell>
    <Cell><Data ss:Type="Number">0</Data></Cell>
    <Cell><Data ss:Type="Number">0.56999999999999995</Data></Cell>
    <Cell><Data ss:Type="Number">1.31</Data></Cell>
    <Cell><Data ss:Type="Number">1.48</Data></Cell>
   </Row>
   <Row ss:AutoFitHeight="0">
    <Cell><Data ss:Type="String">DT329775</Data></Cell>
    <Cell><Data ss:Type="String">ID_22</Data></Cell>
    <Cell><Data ss:Type="Number">4</Data></Cell>
    <Cell><Data ss:Type="Number">0</Data></Cell>
    <Cell><Data ss:Type="Number">-2.88</Data></Cell>
    <Cell><Data ss:Type="Number">-2.6</Data></Cell>
    <Cell><Data ss:Type="Number">-3.42</Data></Cell>
   </Row>
   <Row ss:AutoFitHeight="0">
    <Cell><Data ss:Type="String">AK237923</Data></Cell>
    <Cell><Data ss:Type="String">ID_25</Data></Cell>
    <Cell><Data ss:Type="Number">4</Data></Cell>
    <Cell><Data ss:Type="Number">0</Data></Cell>
    <Cell><Data ss:Type="Number">-2.38</Data></Cell>
    <Cell><Data ss:Type="Number">-2.04</Data></Cell>
    <Cell><Data ss:Type="Number">-1.94</Data></Cell>
   </Row>
   <Row ss:AutoFitHeight="0">
    <Cell><Data ss:Type="String">XM_001929365</Data></Cell>
    <Cell><Data ss:Type="String">ID_26</Data></Cell>
    <Cell><Data ss:Type="Number">22</Data></Cell>
    <Cell><Data ss:Type="Number">0</Data></Cell>
    <Cell><Data ss:Type="Number">0.88</Data></Cell>
    <Cell><Data ss:Type="Number">0.46</Data></Cell>
    <Cell><Data ss:Type="Number">1.69</Data></Cell>
   </Row>
   <Row ss:AutoFitHeight="0">
    <Cell><Data ss:Type="String">DT334976</Data></Cell>
    <Cell><Data ss:Type="String">ID_27</Data></Cell>
    <Cell><Data ss:Type="Number">7</Data></Cell>
    <Cell><Data ss:Type="Number">0</Data></Cell>
    <Cell><Data ss:Type="Number">-0.99</Data></Cell>
    <Cell><Data ss:Type="Number">0.37</Data></Cell>
    <Cell><Data ss:Type="Number">0.55000000000000004</Data></Cell>
   </Row>
   <Row ss:AutoFitHeight="0">
    <Cell><Data ss:Type="String">X15073</Data></Cell>
    <Cell><Data ss:Type="String">ID_30</Data></Cell>
    <Cell><Data ss:Type="Number">4</Data></Cell>
    <Cell><Data ss:Type="Number">0</Data></Cell>
    <Cell><Data ss:Type="Number">-3</Data></Cell>
    <Cell><Data ss:Type="Number">-2.5099999999999998</Data></Cell>
    <Cell><Data ss:Type="Number">-3.42</Data></Cell>
   </Row>
   <Row ss:AutoFitHeight="0">
    <Cell><Data ss:Type="String">NM_214249</Data></Cell>
    <Cell><Data ss:Type="String">ID_31</Data></Cell>
    <Cell><Data ss:Type="Number">3</Data></Cell>
    <Cell><Data ss:Type="Number">0</Data></Cell>
    <Cell><Data ss:Type="Number">-0.55000000000000004</Data></Cell>
    <Cell><Data ss:Type="Number">-0.7</Data></Cell>
    <Cell><Data ss:Type="Number">-1.75</Data></Cell>
   </Row>
   <Row ss:AutoFitHeight="0">
    <Cell><Data ss:Type="String">DN111105</Data></Cell>
    <Cell><Data ss:Type="String">ID_32</Data></Cell>
    <Cell><Data ss:Type="Number">21</Data></Cell>
    <Cell><Data ss:Type="Number">0</Data></Cell>
    <Cell><Data ss:Type="Number">1.52</Data></Cell>
    <Cell><Data ss:Type="Number">1.62</Data></Cell>
    <Cell><Data ss:Type="Number">1.71</Data></Cell>
   </Row>
   <Row ss:AutoFitHeight="0">
    <Cell><Data ss:Type="String">AK232994</Data></Cell>
    <Cell><Data ss:Type="String">ID_36</Data></Cell>
    <Cell><Data ss:Type="Number">7</Data></Cell>
    <Cell><Data ss:Type="Number">0</Data></Cell>
    <Cell><Data ss:Type="Number">-1.58</Data></Cell>
    <Cell><Data ss:Type="Number">1.01</Data></Cell>
    <Cell><Data ss:Type="Number">0.26</Data></Cell>
   </Row>
   <Row ss:AutoFitHeight="0">
    <Cell><Data ss:Type="String">XM_001928679</Data></Cell>
    <Cell><Data ss:Type="String">ID_37</Data></Cell>
    <Cell><Data ss:Type="Number">3</Data></Cell>
    <Cell><Data ss:Type="Number">0</Data></Cell>
    <Cell><Data ss:Type="Number">-1.73</Data></Cell>
    <Cell><Data ss:Type="Number">-1.65</Data></Cell>
    <Cell><Data ss:Type="Number">-3.36</Data></Cell>
   </Row>
   <Row ss:AutoFitHeight="0">
    <Cell><Data ss:Type="String">NM_001097506</Data></Cell>
    <Cell><Data ss:Type="String">ID_38</Data></Cell>
    <Cell><Data ss:Type="Number">4</Data></Cell>
    <Cell><Data ss:Type="Number">0</Data></Cell>
    <Cell><Data ss:Type="Number">-2.92</Data></Cell>
    <Cell><Data ss:Type="Number">-1.99</Data></Cell>
    <Cell><Data ss:Type="Number">-1.54</Data></Cell>
   </Row>
   <Row ss:AutoFitHeight="0">
    <Cell><Data ss:Type="String">X95846</Data></Cell>
    <Cell><Data ss:Type="String">ID_39</Data></Cell>
    <Cell><Data ss:Type="Number">16</Data></Cell>
    <Cell><Data ss:Type="Number">0</Data></Cell>
    <Cell><Data ss:Type="Number">-0.08</Data></Cell>
    <Cell><Data ss:Type="Number">1.51</Data></Cell>
    <Cell><Data ss:Type="Number">2.66</Data></Cell>
   </Row>
   <Row ss:AutoFitHeight="0">
    <Cell><Data ss:Type="String">NM_214396</Data></Cell>
    <Cell><Data ss:Type="String">ID_42</Data></Cell>
    <Cell><Data ss:Type="Number">25</Data></Cell>
    <Cell><Data ss:Type="Number">0</Data></Cell>
    <Cell><Data ss:Type="Number">0.88</Data></Cell>
    <Cell><Data ss:Type="Number">1.44</Data></Cell>
    <Cell><Data ss:Type="Number">1.91</Data></Cell>
   </Row>
   <Row ss:AutoFitHeight="0">
    <Cell><Data ss:Type="String">BX915413</Data></Cell>
    <Cell><Data ss:Type="String">ID_43</Data></Cell>
    <Cell><Data ss:Type="Number">3</Data></Cell>
    <Cell><Data ss:Type="Number">0</Data></Cell>
    <Cell><Data ss:Type="Number">-2.2000000000000002</Data></Cell>
    <Cell><Data ss:Type="Number">-1.27</Data></Cell>
    <Cell><Data ss:Type="Number">-2.5099999999999998</Data></Cell>
   </Row>
   <Row ss:AutoFitHeight="0">
    <Cell><Data ss:Type="String">AY610163</Data></Cell>
    <Cell><Data ss:Type="String">ID_44</Data></Cell>
    <Cell><Data ss:Type="Number">18</Data></Cell>
    <Cell><Data ss:Type="Number">0</Data></Cell>
    <Cell><Data ss:Type="Number">4.8600000000000003</Data></Cell>
    <Cell><Data ss:Type="Number">2.36</Data></Cell>
    <Cell><Data ss:Type="Number">1.45</Data></Cell>
   </Row>
   <Row ss:AutoFitHeight="0">
    <Cell><Data ss:Type="String">NM_001044537</Data></Cell>
    <Cell><Data ss:Type="String">ID_46</Data></Cell>
    <Cell><Data ss:Type="Number">22</Data></Cell>
    <Cell><Data ss:Type="Number">0</Data></Cell>
    <Cell><Data ss:Type="Number">0.78</Data></Cell>
    <Cell><Data ss:Type="Number">0.63</Data></Cell>
    <Cell><Data ss:Type="Number">1.05</Data></Cell>
   </Row>
   <Row ss:AutoFitHeight="0">
    <Cell><Data ss:Type="String">XM_001924280</Data></Cell>
    <Cell><Data ss:Type="String">ID_48</Data></Cell>
    <Cell><Data ss:Type="Number">8</Data></Cell>
    <Cell><Data ss:Type="Number">0</Data></Cell>
    <Cell><Data ss:Type="Number">-0.53</Data></Cell>
    <Cell><Data ss:Type="Number">0.38</Data></Cell>
    <Cell><Data ss:Type="Number">0.65</Data></Cell>
   </Row>
   <Row ss:AutoFitHeight="0">
    <Cell><Data ss:Type="String">NM_001129947</Data></Cell>
    <Cell><Data ss:Type="String">ID_50</Data></Cell>
    <Cell><Data ss:Type="Number">22</Data></Cell>
    <Cell><Data ss:Type="Number">0</Data></Cell>
    <Cell><Data ss:Type="Number">3.52</Data></Cell>
    <Cell><Data ss:Type="Number">3.83</Data></Cell>
    <Cell><Data ss:Type="Number">7.76</Data></Cell>
   </Row>
   <Row ss:AutoFitHeight="0">
    <Cell><Data ss:Type="String">NM_001001534</Data></Cell>
    <Cell><Data ss:Type="String">ID_51</Data></Cell>
    <Cell><Data ss:Type="Number">21</Data></Cell>
    <Cell><Data ss:Type="Number">0</Data></Cell>
    <Cell><Data ss:Type="Number">2.35</Data></Cell>
    <Cell><Data ss:Type="Number">2.1800000000000002</Data></Cell>
    <Cell><Data ss:Type="Number">2.61</Data></Cell>
   </Row>
   <Row ss:AutoFitHeight="0">
    <Cell><Data ss:Type="String">AK237184</Data></Cell>
    <Cell><Data ss:Type="String">ID_52</Data></Cell>
    <Cell><Data ss:Type="Number">10</Data></Cell>
    <Cell><Data ss:Type="Number">0</Data></Cell>
    <Cell><Data ss:Type="Number">-0.23</Data></Cell>
    <Cell><Data ss:Type="Number">-1.31</Data></Cell>
    <Cell><Data ss:Type="Number">-1.1200000000000001</Data></Cell>
   </Row>
   <Row ss:AutoFitHeight="0">
    <Cell><Data ss:Type="String">EW238443</Data></Cell>
    <Cell><Data ss:Type="String">ID_53</Data></Cell>
    <Cell><Data ss:Type="Number">25</Data></Cell>
    <Cell><Data ss:Type="Number">0</Data></Cell>
    <Cell><Data ss:Type="Number">0.45</Data></Cell>
    <Cell><Data ss:Type="Number">1.25</Data></Cell>
    <Cell><Data ss:Type="Number">1.48</Data></Cell>
   </Row>
   <Row ss:AutoFitHeight="0">
    <Cell><Data ss:Type="String">AK233211</Data></Cell>
    <Cell><Data ss:Type="String">ID_54</Data></Cell>
    <Cell><Data ss:Type="Number">4</Data></Cell>
    <Cell><Data ss:Type="Number">0</Data></Cell>
    <Cell><Data ss:Type="Number">-2.62</Data></Cell>
    <Cell><Data ss:Type="Number">-2.98</Data></Cell>
    <Cell><Data ss:Type="Number">-2.34</Data></Cell>
   </Row>
   <Row ss:AutoFitHeight="0">
    <Cell><Data ss:Type="String">NM_214128</Data></Cell>
    <Cell><Data ss:Type="String">ID_55</Data></Cell>
    <Cell><Data ss:Type="Number">4</Data></Cell>
    <Cell><Data ss:Type="Number">0</Data></Cell>
    <Cell><Data ss:Type="Number">-2.46</Data></Cell>
    <Cell><Data ss:Type="Number">-2.54</Data></Cell>
    <Cell><Data ss:Type="Number">-2.2000000000000002</Data></Cell>
   </Row>
   <Row ss:AutoFitHeight="0">
    <Cell><Data ss:Type="String">AK233317</Data></Cell>
    <Cell><Data ss:Type="String">ID_56</Data></Cell>
    <Cell><Data ss:Type="Number">21</Data></Cell>
    <Cell><Data ss:Type="Number">0</Data></Cell>
    <Cell><Data ss:Type="Number">1.34</Data></Cell>
    <Cell><Data ss:Type="Number">0.66</Data></Cell>
    <Cell><Data ss:Type="Number">0.93</Data></Cell>
   </Row>
   <Row ss:AutoFitHeight="0">
    <Cell><Data ss:Type="String">XM_001927918</Data></Cell>
    <Cell><Data ss:Type="String">ID_57</Data></Cell>
    <Cell><Data ss:Type="Number">14</Data></Cell>
    <Cell><Data ss:Type="Number">0</Data></Cell>
    <Cell><Data ss:Type="Number">-0.02</Data></Cell>
    <Cell><Data ss:Type="Number">3.39</Data></Cell>
    <Cell><Data ss:Type="Number">0.34</Data></Cell>
   </Row>
   <Row ss:AutoFitHeight="0">
    <Cell><Data ss:Type="String">AJ309014</Data></Cell>
    <Cell><Data ss:Type="String">ID_61</Data></Cell>
    <Cell><Data ss:Type="Number">8</Data></Cell>
    <Cell><Data ss:Type="Number">0</Data></Cell>
    <Cell><Data ss:Type="Number">-0.9</Data></Cell>
    <Cell><Data ss:Type="Number">-0.25</Data></Cell>
    <Cell><Data ss:Type="Number">0.24</Data></Cell>
   </Row>
   <Row ss:AutoFitHeight="0">
    <Cell><Data ss:Type="String">NM_001078687</Data></Cell>
    <Cell><Data ss:Type="String">ID_63</Data></Cell>
    <Cell><Data ss:Type="Number">21</Data></Cell>
    <Cell><Data ss:Type="Number">0</Data></Cell>
    <Cell><Data ss:Type="Number">3.25</Data></Cell>
    <Cell><Data ss:Type="Number">3.81</Data></Cell>
    <Cell><Data ss:Type="Number">4.3</Data></Cell>
   </Row>
   <Row ss:AutoFitHeight="0">
    <Cell><Data ss:Type="String">EW472347</Data></Cell>
    <Cell><Data ss:Type="String">ID_64</Data></Cell>
    <Cell><Data ss:Type="Number">21</Data></Cell>
    <Cell><Data ss:Type="Number">0</Data></Cell>
    <Cell><Data ss:Type="Number">1.89</Data></Cell>
    <Cell><Data ss:Type="Number">2.2000000000000002</Data></Cell>
    <Cell><Data ss:Type="Number">2.8</Data></Cell>
   </Row>
   <Row ss:AutoFitHeight="0">
    <Cell><Data ss:Type="String">NM_001097421</Data></Cell>
    <Cell><Data ss:Type="String">ID_65</Data></Cell>
    <Cell><Data ss:Type="Number">4</Data></Cell>
    <Cell><Data ss:Type="Number">0</Data></Cell>
    <Cell><Data ss:Type="Number">-1.5</Data></Cell>
    <Cell><Data ss:Type="Number">-1.37</Data></Cell>
    <Cell><Data ss:Type="Number">-1.1499999999999999</Data></Cell>
   </Row>
   <Row ss:AutoFitHeight="0">
    <Cell><Data ss:Type="String">AK232704</Data></Cell>
    <Cell><Data ss:Type="String">ID_66</Data></Cell>
    <Cell><Data ss:Type="Number">23</Data></Cell>
    <Cell><Data ss:Type="Number">0</Data></Cell>
    <Cell><Data ss:Type="Number">2.44</Data></Cell>
    <Cell><Data ss:Type="Number">6.06</Data></Cell>
    <Cell><Data ss:Type="Number">3.02</Data></Cell>
   </Row>
   <Row ss:AutoFitHeight="0">
    <Cell><Data ss:Type="String">XM_001924656</Data></Cell>
    <Cell><Data ss:Type="String">ID_67</Data></Cell>
    <Cell><Data ss:Type="Number">21</Data></Cell>
    <Cell><Data ss:Type="Number">0</Data></Cell>
    <Cell><Data ss:Type="Number">6.97</Data></Cell>
    <Cell><Data ss:Type="Number">4.21</Data></Cell>
    <Cell><Data ss:Type="Number">4.91</Data></Cell>
   </Row>
   <Row ss:AutoFitHeight="0">
    <Cell><Data ss:Type="String">XM_001928136</Data></Cell>
    <Cell><Data ss:Type="String">ID_68</Data></Cell>
    <Cell><Data ss:Type="Number">4</Data></Cell>
    <Cell><Data ss:Type="Number">0</Data></Cell>
    <Cell><Data ss:Type="Number">-1</Data></Cell>
    <Cell><Data ss:Type="Number">-1.23</Data></Cell>
    <Cell><Data ss:Type="Number">-1.27</Data></Cell>
   </Row>
   <Row ss:AutoFitHeight="0">
    <Cell><Data ss:Type="String">XM_001925318</Data></Cell>
    <Cell><Data ss:Type="String">ID_73</Data></Cell>
    <Cell><Data ss:Type="Number">1</Data></Cell>
    <Cell><Data ss:Type="Number">0</Data></Cell>
    <Cell><Data ss:Type="Number">-0.82</Data></Cell>
    <Cell><Data ss:Type="Number">-0.99</Data></Cell>
    <Cell><Data ss:Type="Number">-1.21</Data></Cell>
   </Row>
   <Row ss:AutoFitHeight="0">
    <Cell><Data ss:Type="String">NM_214213</Data></Cell>
    <Cell><Data ss:Type="String">ID_74</Data></Cell>
    <Cell><Data ss:Type="Number">25</Data></Cell>
    <Cell><Data ss:Type="Number">0</Data></Cell>
    <Cell><Data ss:Type="Number">2.1</Data></Cell>
    <Cell><Data ss:Type="Number">3.55</Data></Cell>
    <Cell><Data ss:Type="Number">5.01</Data></Cell>
   </Row>
   <Row ss:AutoFitHeight="0">
    <Cell><Data ss:Type="String">DY420212</Data></Cell>
    <Cell><Data ss:Type="String">ID_76</Data></Cell>
    <Cell><Data ss:Type="Number">2</Data></Cell>
    <Cell><Data ss:Type="Number">0</Data></Cell>
    <Cell><Data ss:Type="Number">-2.5</Data></Cell>
    <Cell><Data ss:Type="Number">-3.17</Data></Cell>
    <Cell><Data ss:Type="Number">-1.49</Data></Cell>
   </Row>
   <Row ss:AutoFitHeight="0">
    <Cell><Data ss:Type="String">DY407962</Data></Cell>
    <Cell><Data ss:Type="String">ID_77</Data></Cell>
    <Cell><Data ss:Type="Number">24</Data></Cell>
    <Cell><Data ss:Type="Number">0</Data></Cell>
    <Cell><Data ss:Type="Number">2.25</Data></Cell>
    <Cell><Data ss:Type="Number">2.85</Data></Cell>
    <Cell><Data ss:Type="Number">3.6</Data></Cell>
   </Row>
   <Row ss:AutoFitHeight="0">
    <Cell><Data ss:Type="String">EW137538</Data></Cell>
    <Cell><Data ss:Type="String">ID_78</Data></Cell>
    <Cell><Data ss:Type="Number">21</Data></Cell>
    <Cell><Data ss:Type="Number">0</Data></Cell>
    <Cell><Data ss:Type="Number">2.3199999999999998</Data></Cell>
    <Cell><Data ss:Type="Number">2.2000000000000002</Data></Cell>
    <Cell><Data ss:Type="Number">1.9</Data></Cell>
   </Row>
   <Row ss:AutoFitHeight="0">
    <Cell><Data ss:Type="String">NM_001097485</Data></Cell>
    <Cell><Data ss:Type="String">ID_79</Data></Cell>
    <Cell><Data ss:Type="Number">4</Data></Cell>
    <Cell><Data ss:Type="Number">0</Data></Cell>
    <Cell><Data ss:Type="Number">-1.66</Data></Cell>
    <Cell><Data ss:Type="Number">-1.82</Data></Cell>
    <Cell><Data ss:Type="Number">-1.73</Data></Cell>
   </Row>
   <Row ss:AutoFitHeight="0">
    <Cell><Data ss:Type="String">EF486522</Data></Cell>
    <Cell><Data ss:Type="String">ID_80</Data></Cell>
    <Cell><Data ss:Type="Number">25</Data></Cell>
    <Cell><Data ss:Type="Number">0</Data></Cell>
    <Cell><Data ss:Type="Number">0.97</Data></Cell>
    <Cell><Data ss:Type="Number">1.44</Data></Cell>
    <Cell><Data ss:Type="Number">2.02</Data></Cell>
   </Row>
   <Row ss:AutoFitHeight="0">
    <Cell><Data ss:Type="String">XM_001925341</Data></Cell>
    <Cell><Data ss:Type="String">ID_82</Data></Cell>
    <Cell><Data ss:Type="Number">25</Data></Cell>
    <Cell><Data ss:Type="Number">0</Data></Cell>
    <Cell><Data ss:Type="Number">0.42</Data></Cell>
    <Cell><Data ss:Type="Number">1.18</Data></Cell>
    <Cell><Data ss:Type="Number">2.17</Data></Cell>
   </Row>
   <Row ss:AutoFitHeight="0">
    <Cell><Data ss:Type="String">BX675393</Data></Cell>
    <Cell><Data ss:Type="String">ID_83</Data></Cell>
    <Cell><Data ss:Type="Number">12</Data></Cell>
    <Cell><Data ss:Type="Number">0</Data></Cell>
    <Cell><Data ss:Type="Number">-1.23</Data></Cell>
    <Cell><Data ss:Type="Number">-0.57999999999999996</Data></Cell>
    <Cell><Data ss:Type="Number">-3.84</Data></Cell>
   </Row>
   <Row ss:AutoFitHeight="0">
    <Cell><Data ss:Type="String">XM_001927456</Data></Cell>
    <Cell><Data ss:Type="String">ID_84</Data></Cell>
    <Cell><Data ss:Type="Number">14</Data></Cell>
    <Cell><Data ss:Type="Number">0</Data></Cell>
    <Cell><Data ss:Type="Number">-1.1200000000000001</Data></Cell>
    <Cell><Data ss:Type="Number">2.5299999999999998</Data></Cell>
    <Cell><Data ss:Type="Number">-0.5</Data></Cell>
   </Row>
   <Row ss:AutoFitHeight="0">
    <Cell><Data ss:Type="String">AK238652</Data></Cell>
    <Cell><Data ss:Type="String">ID_87</Data></Cell>
    <Cell><Data ss:Type="Number">5</Data></Cell>
    <Cell><Data ss:Type="Number">0</Data></Cell>
    <Cell><Data ss:Type="Number">-2.0699999999999998</Data></Cell>
    <Cell><Data ss:Type="Number">-1.56</Data></Cell>
    <Cell><Data ss:Type="Number">-0.81</Data></Cell>
   </Row>
   <Row ss:AutoFitHeight="0">
    <Cell><Data ss:Type="String">CJ004384</Data></Cell>
    <Cell><Data ss:Type="String">ID_88</Data></Cell>
    <Cell><Data ss:Type="Number">7</Data></Cell>
    <Cell><Data ss:Type="Number">0</Data></Cell>
    <Cell><Data ss:Type="Number">-2.4</Data></Cell>
    <Cell><Data ss:Type="Number">-0.36</Data></Cell>
    <Cell><Data ss:Type="Number">-1.1299999999999999</Data></Cell>
   </Row>
   <Row ss:AutoFitHeight="0">
    <Cell><Data ss:Type="String">CN160225</Data></Cell>
    <Cell><Data ss:Type="String">ID_89</Data></Cell>
    <Cell><Data ss:Type="Number">5</Data></Cell>
    <Cell><Data ss:Type="Number">0</Data></Cell>
    <Cell><Data ss:Type="Number">-1.8</Data></Cell>
    <Cell><Data ss:Type="Number">-1.26</Data></Cell>
    <Cell><Data ss:Type="Number">-0.37</Data></Cell>
   </Row>
   <Row ss:AutoFitHeight="0">
    <Cell><Data ss:Type="String">BX917211</Data></Cell>
    <Cell><Data ss:Type="String">ID_90</Data></Cell>
    <Cell><Data ss:Type="Number">20</Data></Cell>
    <Cell><Data ss:Type="Number">0</Data></Cell>
    <Cell><Data ss:Type="Number">3.01</Data></Cell>
    <Cell><Data ss:Type="Number">1.71</Data></Cell>
    <Cell><Data ss:Type="Number">1.01</Data></Cell>
   </Row>
   <Row ss:AutoFitHeight="0">
    <Cell><Data ss:Type="String">CK449448</Data></Cell>
    <Cell><Data ss:Type="String">ID_92</Data></Cell>
    <Cell><Data ss:Type="Number">19</Data></Cell>
    <Cell><Data ss:Type="Number">0</Data></Cell>
    <Cell><Data ss:Type="Number">1.66</Data></Cell>
    <Cell><Data ss:Type="Number">0.57999999999999996</Data></Cell>
    <Cell><Data ss:Type="Number">1.19</Data></Cell>
   </Row>
   <Row ss:AutoFitHeight="0">
    <Cell><Data ss:Type="String">NM_213968</Data></Cell>
    <Cell><Data ss:Type="String">ID_94</Data></Cell>
    <Cell><Data ss:Type="Number">1</Data></Cell>
    <Cell><Data ss:Type="Number">0</Data></Cell>
    <Cell><Data ss:Type="Number">-1.31</Data></Cell>
    <Cell><Data ss:Type="Number">-1.81</Data></Cell>
    <Cell><Data ss:Type="Number">-2.11</Data></Cell>
   </Row>
   <Row ss:AutoFitHeight="0">
    <Cell><Data ss:Type="String">XM_001924428</Data></Cell>
    <Cell><Data ss:Type="String">ID_95</Data></Cell>
    <Cell><Data ss:Type="Number">17</Data></Cell>
    <Cell><Data ss:Type="Number">0</Data></Cell>
    <Cell><Data ss:Type="Number">1.1000000000000001</Data></Cell>
    <Cell><Data ss:Type="Number">0.17</Data></Cell>
    <Cell><Data ss:Type="Number">-0.8</Data></Cell>
   </Row>
   <Row ss:AutoFitHeight="0">
    <Cell><Data ss:Type="String">XM_001926828</Data></Cell>
    <Cell><Data ss:Type="String">ID_96</Data></Cell>
    <Cell><Data ss:Type="Number">3</Data></Cell>
    <Cell><Data ss:Type="Number">0</Data></Cell>
    <Cell><Data ss:Type="Number">-1.85</Data></Cell>
    <Cell><Data ss:Type="Number">-1.42</Data></Cell>
    <Cell><Data ss:Type="Number">-3.39</Data></Cell>
   </Row>
   <Row ss:AutoFitHeight="0">
    <Cell><Data ss:Type="String">DB789090</Data></Cell>
    <Cell><Data ss:Type="String">ID_100</Data></Cell>
    <Cell><Data ss:Type="Number">4</Data></Cell>
    <Cell><Data ss:Type="Number">0</Data></Cell>
    <Cell><Data ss:Type="Number">-2.65</Data></Cell>
    <Cell><Data ss:Type="Number">-1.42</Data></Cell>
    <Cell><Data ss:Type="Number">-2.39</Data></Cell>
   </Row>
   <Row ss:AutoFitHeight="0">
    <Cell><Data ss:Type="String">NM_214236</Data></Cell>
    <Cell><Data ss:Type="String">ID_101</Data></Cell>
    <Cell><Data ss:Type="Number">13</Data></Cell>
    <Cell><Data ss:Type="Number">0</Data></Cell>
    <Cell><Data ss:Type="Number">-0.36</Data></Cell>
    <Cell><Data ss:Type="Number">0.84</Data></Cell>
    <Cell><Data ss:Type="Number">5.39</Data></Cell>
   </Row>
   <Row ss:AutoFitHeight="0">
    <Cell><Data ss:Type="String">AK230515</Data></Cell>
    <Cell><Data ss:Type="String">ID_106</Data></Cell>
    <Cell><Data ss:Type="Number">5</Data></Cell>
    <Cell><Data ss:Type="Number">0</Data></Cell>
    <Cell><Data ss:Type="Number">-2.77</Data></Cell>
    <Cell><Data ss:Type="Number">-2.87</Data></Cell>
    <Cell><Data ss:Type="Number">-0.33</Data></Cell>
   </Row>
   <Row ss:AutoFitHeight="0">
    <Cell><Data ss:Type="String">AK232277</Data></Cell>
    <Cell><Data ss:Type="String">ID_109</Data></Cell>
    <Cell><Data ss:Type="Number">18</Data></Cell>
    <Cell><Data ss:Type="Number">0</Data></Cell>
    <Cell><Data ss:Type="Number">5.53</Data></Cell>
    <Cell><Data ss:Type="Number">2.39</Data></Cell>
    <Cell><Data ss:Type="Number">2.3199999999999998</Data></Cell>
   </Row>
   <Row ss:AutoFitHeight="0">
    <Cell><Data ss:Type="String">AY609491</Data></Cell>
    <Cell><Data ss:Type="String">ID_110</Data></Cell>
    <Cell><Data ss:Type="Number">18</Data></Cell>
    <Cell><Data ss:Type="Number">0</Data></Cell>
    <Cell><Data ss:Type="Number">2.98</Data></Cell>
    <Cell><Data ss:Type="Number">1.26</Data></Cell>
    <Cell><Data ss:Type="Number">1.61</Data></Cell>
   </Row>
   <Row ss:AutoFitHeight="0">
    <Cell><Data ss:Type="String">BX665027</Data></Cell>
    <Cell><Data ss:Type="String">ID_114</Data></Cell>
    <Cell><Data ss:Type="Number">3</Data></Cell>
    <Cell><Data ss:Type="Number">0</Data></Cell>
    <Cell><Data ss:Type="Number">-1.66</Data></Cell>
    <Cell><Data ss:Type="Number">-1.48</Data></Cell>
    <Cell><Data ss:Type="Number">-2.71</Data></Cell>
   </Row>
   <Row ss:AutoFitHeight="0">
    <Cell><Data ss:Type="String">BP143486</Data></Cell>
    <Cell><Data ss:Type="String">ID_115</Data></Cell>
    <Cell><Data ss:Type="Number">19</Data></Cell>
    <Cell><Data ss:Type="Number">0</Data></Cell>
    <Cell><Data ss:Type="Number">1.86</Data></Cell>
    <Cell><Data ss:Type="Number">0.65</Data></Cell>
    <Cell><Data ss:Type="Number">1.1000000000000001</Data></Cell>
   </Row>
   <Row ss:AutoFitHeight="0">
    <Cell><Data ss:Type="String">XM_001926257</Data></Cell>
    <Cell><Data ss:Type="String">ID_123</Data></Cell>
    <Cell><Data ss:Type="Number">25</Data></Cell>
    <Cell><Data ss:Type="Number">0</Data></Cell>
    <Cell><Data ss:Type="Number">0.32</Data></Cell>
    <Cell><Data ss:Type="Number">0.81</Data></Cell>
    <Cell><Data ss:Type="Number">1.44</Data></Cell>
   </Row>
   <Row ss:AutoFitHeight="0">
    <Cell><Data ss:Type="String">DY414220</Data></Cell>
    <Cell><Data ss:Type="String">ID_124</Data></Cell>
    <Cell><Data ss:Type="Number">4</Data></Cell>
    <Cell><Data ss:Type="Number">0</Data></Cell>
    <Cell><Data ss:Type="Number">-1.87</Data></Cell>
    <Cell><Data ss:Type="Number">-1.37</Data></Cell>
    <Cell><Data ss:Type="Number">-1.03</Data></Cell>
   </Row>
   <Row ss:AutoFitHeight="0">
    <Cell><Data ss:Type="String">DY424512</Data></Cell>
    <Cell><Data ss:Type="String">ID_125</Data></Cell>
    <Cell><Data ss:Type="Number">25</Data></Cell>
    <Cell><Data ss:Type="Number">0</Data></Cell>
    <Cell><Data ss:Type="Number">0.66</Data></Cell>
    <Cell><Data ss:Type="Number">2.06</Data></Cell>
    <Cell><Data ss:Type="Number">2.7</Data></Cell>
   </Row>
   <Row ss:AutoFitHeight="0">
    <Cell><Data ss:Type="String">EW475154</Data></Cell>
    <Cell><Data ss:Type="String">ID_126</Data></Cell>
    <Cell><Data ss:Type="Number">2</Data></Cell>
    <Cell><Data ss:Type="Number">0</Data></Cell>
    <Cell><Data ss:Type="Number">-0.49</Data></Cell>
    <Cell><Data ss:Type="Number">-1.1499999999999999</Data></Cell>
    <Cell><Data ss:Type="Number">-0.66</Data></Cell>
   </Row>
   <Row ss:AutoFitHeight="0">
    <Cell><Data ss:Type="String">NM_001001863</Data></Cell>
    <Cell><Data ss:Type="String">ID_128</Data></Cell>
    <Cell><Data ss:Type="Number">22</Data></Cell>
    <Cell><Data ss:Type="Number">0</Data></Cell>
    <Cell><Data ss:Type="Number">3.56</Data></Cell>
    <Cell><Data ss:Type="Number">4.24</Data></Cell>
    <Cell><Data ss:Type="Number">5.51</Data></Cell>
   </Row>
   <Row ss:AutoFitHeight="0">
    <Cell><Data ss:Type="String">DQ629176</Data></Cell>
    <Cell><Data ss:Type="String">ID_129</Data></Cell>
    <Cell><Data ss:Type="Number">21</Data></Cell>
    <Cell><Data ss:Type="Number">0</Data></Cell>
    <Cell><Data ss:Type="Number">4.22</Data></Cell>
    <Cell><Data ss:Type="Number">4.67</Data></Cell>
    <Cell><Data ss:Type="Number">4.21</Data></Cell>
   </Row>
   <Row ss:AutoFitHeight="0">
    <Cell><Data ss:Type="String">CK454516</Data></Cell>
    <Cell><Data ss:Type="String">ID_130</Data></Cell>
    <Cell><Data ss:Type="Number">21</Data></Cell>
    <Cell><Data ss:Type="Number">0</Data></Cell>
    <Cell><Data ss:Type="Number">1.73</Data></Cell>
    <Cell><Data ss:Type="Number">0.85</Data></Cell>
    <Cell><Data ss:Type="Number">1.37</Data></Cell>
   </Row>
   <Row ss:AutoFitHeight="0">
    <Cell><Data ss:Type="String">NM_213959</Data></Cell>
    <Cell><Data ss:Type="String">ID_132</Data></Cell>
    <Cell><Data ss:Type="Number">1</Data></Cell>
    <Cell><Data ss:Type="Number">0</Data></Cell>
    <Cell><Data ss:Type="Number">-2.3199999999999998</Data></Cell>
    <Cell><Data ss:Type="Number">-2.99</Data></Cell>
    <Cell><Data ss:Type="Number">-3.32</Data></Cell>
   </Row>
   <Row ss:AutoFitHeight="0">
    <Cell><Data ss:Type="String">DT333408</Data></Cell>
    <Cell><Data ss:Type="String">ID_133</Data></Cell>
    <Cell><Data ss:Type="Number">4</Data></Cell>
    <Cell><Data ss:Type="Number">0</Data></Cell>
    <Cell><Data ss:Type="Number">-2.71</Data></Cell>
    <Cell><Data ss:Type="Number">-1.94</Data></Cell>
    <Cell><Data ss:Type="Number">-2.1800000000000002</Data></Cell>
   </Row>
   <Row ss:AutoFitHeight="0">
    <Cell><Data ss:Type="String">DY419952</Data></Cell>
    <Cell><Data ss:Type="String">ID_134</Data></Cell>
    <Cell><Data ss:Type="Number">7</Data></Cell>
    <Cell><Data ss:Type="Number">0</Data></Cell>
    <Cell><Data ss:Type="Number">-1.08</Data></Cell>
    <Cell><Data ss:Type="Number">0.48</Data></Cell>
    <Cell><Data ss:Type="Number">0.03</Data></Cell>
   </Row>
   <Row ss:AutoFitHeight="0">
    <Cell><Data ss:Type="String">CF364721</Data></Cell>
    <Cell><Data ss:Type="String">ID_135</Data></Cell>
    <Cell><Data ss:Type="Number">7</Data></Cell>
    <Cell><Data ss:Type="Number">0</Data></Cell>
    <Cell><Data ss:Type="Number">-1.5</Data></Cell>
    <Cell><Data ss:Type="Number">-0.42</Data></Cell>
    <Cell><Data ss:Type="Number">-0.44</Data></Cell>
   </Row>
   <Row ss:AutoFitHeight="0">
    <Cell><Data ss:Type="String">NM_213882</Data></Cell>
    <Cell><Data ss:Type="String">ID_138</Data></Cell>
    <Cell><Data ss:Type="Number">7</Data></Cell>
    <Cell><Data ss:Type="Number">0</Data></Cell>
    <Cell><Data ss:Type="Number">-3.16</Data></Cell>
    <Cell><Data ss:Type="Number">2.08</Data></Cell>
    <Cell><Data ss:Type="Number">-0.43</Data></Cell>
   </Row>
   <Row ss:AutoFitHeight="0">
    <Cell><Data ss:Type="String">AK238379</Data></Cell>
    <Cell><Data ss:Type="String">ID_141</Data></Cell>
    <Cell><Data ss:Type="Number">18</Data></Cell>
    <Cell><Data ss:Type="Number">0</Data></Cell>
    <Cell><Data ss:Type="Number">2.5099999999999998</Data></Cell>
    <Cell><Data ss:Type="Number">0.42</Data></Cell>
    <Cell><Data ss:Type="Number">0.28000000000000003</Data></Cell>
   </Row>
   <Row ss:AutoFitHeight="0">
    <Cell><Data ss:Type="String">XM_001928360</Data></Cell>
    <Cell><Data ss:Type="String">ID_142</Data></Cell>
    <Cell><Data ss:Type="Number">9</Data></Cell>
    <Cell><Data ss:Type="Number">0</Data></Cell>
    <Cell><Data ss:Type="Number">-0.75</Data></Cell>
    <Cell><Data ss:Type="Number">-2.27</Data></Cell>
    <Cell><Data ss:Type="Number">-5.09</Data></Cell>
   </Row>
   <Row ss:AutoFitHeight="0">
    <Cell><Data ss:Type="String">DN122830</Data></Cell>
    <Cell><Data ss:Type="String">ID_144</Data></Cell>
    <Cell><Data ss:Type="Number">21</Data></Cell>
    <Cell><Data ss:Type="Number">0</Data></Cell>
    <Cell><Data ss:Type="Number">1.54</Data></Cell>
    <Cell><Data ss:Type="Number">1.43</Data></Cell>
    <Cell><Data ss:Type="Number">1.1100000000000001</Data></Cell>
   </Row>
   <Row ss:AutoFitHeight="0">
    <Cell><Data ss:Type="String">DT329597</Data></Cell>
    <Cell><Data ss:Type="String">ID_147</Data></Cell>
    <Cell><Data ss:Type="Number">24</Data></Cell>
    <Cell><Data ss:Type="Number">0</Data></Cell>
    <Cell><Data ss:Type="Number">1.24</Data></Cell>
    <Cell><Data ss:Type="Number">2.41</Data></Cell>
    <Cell><Data ss:Type="Number">2.56</Data></Cell>
   </Row>
   <Row ss:AutoFitHeight="0">
    <Cell><Data ss:Type="String">NM_001097489</Data></Cell>
    <Cell><Data ss:Type="String">ID_148</Data></Cell>
    <Cell><Data ss:Type="Number">8</Data></Cell>
    <Cell><Data ss:Type="Number">0</Data></Cell>
    <Cell><Data ss:Type="Number">-2.0699999999999998</Data></Cell>
    <Cell><Data ss:Type="Number">0.17</Data></Cell>
    <Cell><Data ss:Type="Number">4.21</Data></Cell>
   </Row>
   <Row ss:AutoFitHeight="0">
    <Cell><Data ss:Type="String">AJ964171</Data></Cell>
    <Cell><Data ss:Type="String">ID_150</Data></Cell>
    <Cell><Data ss:Type="Number">21</Data></Cell>
    <Cell><Data ss:Type="Number">0</Data></Cell>
    <Cell><Data ss:Type="Number">1.93</Data></Cell>
    <Cell><Data ss:Type="Number">1.43</Data></Cell>
    <Cell><Data ss:Type="Number">1.52</Data></Cell>
   </Row>
   <Row ss:AutoFitHeight="0">
    <Cell><Data ss:Type="String">AK239436</Data></Cell>
    <Cell><Data ss:Type="String">ID_151</Data></Cell>
    <Cell><Data ss:Type="Number">22</Data></Cell>
    <Cell><Data ss:Type="Number">0</Data></Cell>
    <Cell><Data ss:Type="Number">1.59</Data></Cell>
    <Cell><Data ss:Type="Number">1.73</Data></Cell>
    <Cell><Data ss:Type="Number">4.9400000000000004</Data></Cell>
   </Row>
   <Row ss:AutoFitHeight="0">
    <Cell><Data ss:Type="String">AY610166</Data></Cell>
    <Cell><Data ss:Type="String">ID_153</Data></Cell>
    <Cell><Data ss:Type="Number">21</Data></Cell>
    <Cell><Data ss:Type="Number">0</Data></Cell>
    <Cell><Data ss:Type="Number">2.52</Data></Cell>
    <Cell><Data ss:Type="Number">2.78</Data></Cell>
    <Cell><Data ss:Type="Number">3.29</Data></Cell>
   </Row>
   <Row ss:AutoFitHeight="0">
    <Cell><Data ss:Type="String">NM_214328</Data></Cell>
    <Cell><Data ss:Type="String">ID_154</Data></Cell>
    <Cell><Data ss:Type="Number">4</Data></Cell>
    <Cell><Data ss:Type="Number">0</Data></Cell>
    <Cell><Data ss:Type="Number">-3.16</Data></Cell>
    <Cell><Data ss:Type="Number">-1.92</Data></Cell>
    <Cell><Data ss:Type="Number">-2.31</Data></Cell>
   </Row>
   <Row ss:AutoFitHeight="0">
    <Cell><Data ss:Type="String">DB788985</Data></Cell>
    <Cell><Data ss:Type="String">ID_155</Data></Cell>
    <Cell><Data ss:Type="Number">21</Data></Cell>
    <Cell><Data ss:Type="Number">0</Data></Cell>
    <Cell><Data ss:Type="Number">1.33</Data></Cell>
    <Cell><Data ss:Type="Number">1.43</Data></Cell>
    <Cell><Data ss:Type="Number">1.61</Data></Cell>
   </Row>
   <Row ss:AutoFitHeight="0">
    <Cell><Data ss:Type="String">NM_214031</Data></Cell>
    <Cell><Data ss:Type="String">ID_156</Data></Cell>
    <Cell><Data ss:Type="Number">0</Data></Cell>
    <Cell><Data ss:Type="Number">0</Data></Cell>
    <Cell><Data ss:Type="Number">-0.92</Data></Cell>
    <Cell><Data ss:Type="Number">-1.7</Data></Cell>
    <Cell><Data ss:Type="Number">-2.14</Data></Cell>
   </Row>
   <Row ss:AutoFitHeight="0">
    <Cell><Data ss:Type="String">AK236730</Data></Cell>
    <Cell><Data ss:Type="String">ID_157</Data></Cell>
    <Cell><Data ss:Type="Number">18</Data></Cell>
    <Cell><Data ss:Type="Number">0</Data></Cell>
    <Cell><Data ss:Type="Number">5.35</Data></Cell>
    <Cell><Data ss:Type="Number">1.1499999999999999</Data></Cell>
    <Cell><Data ss:Type="Number">-1.17</Data></Cell>
   </Row>
   <Row ss:AutoFitHeight="0">
    <Cell><Data ss:Type="String">NM_001097505</Data></Cell>
    <Cell><Data ss:Type="String">ID_159</Data></Cell>
    <Cell><Data ss:Type="Number">23</Data></Cell>
    <Cell><Data ss:Type="Number">0</Data></Cell>
    <Cell><Data ss:Type="Number">0.51</Data></Cell>
    <Cell><Data ss:Type="Number">2.17</Data></Cell>
    <Cell><Data ss:Type="Number">1.37</Data></Cell>
   </Row>
   <Row ss:AutoFitHeight="0">
    <Cell><Data ss:Type="String">XM_001928425</Data></Cell>
    <Cell><Data ss:Type="String">ID_160</Data></Cell>
    <Cell><Data ss:Type="Number">4</Data></Cell>
    <Cell><Data ss:Type="Number">0</Data></Cell>
    <Cell><Data ss:Type="Number">-3.41</Data></Cell>
    <Cell><Data ss:Type="Number">-3.99</Data></Cell>
    <Cell><Data ss:Type="Number">-4.6900000000000004</Data></Cell>
   </Row>
   <Row ss:AutoFitHeight="0">
    <Cell><Data ss:Type="String">XM_001927204</Data></Cell>
    <Cell><Data ss:Type="String">ID_162</Data></Cell>
    <Cell><Data ss:Type="Number">4</Data></Cell>
    <Cell><Data ss:Type="Number">0</Data></Cell>
    <Cell><Data ss:Type="Number">-2.79</Data></Cell>
    <Cell><Data ss:Type="Number">-1.69</Data></Cell>
    <Cell><Data ss:Type="Number">-2.29</Data></Cell>
   </Row>
   <Row ss:AutoFitHeight="0">
    <Cell><Data ss:Type="String">XM_001927272</Data></Cell>
    <Cell><Data ss:Type="String">ID_164</Data></Cell>
    <Cell><Data ss:Type="Number">25</Data></Cell>
    <Cell><Data ss:Type="Number">0</Data></Cell>
    <Cell><Data ss:Type="Number">1.1399999999999999</Data></Cell>
    <Cell><Data ss:Type="Number">1.63</Data></Cell>
    <Cell><Data ss:Type="Number">2.1</Data></Cell>
   </Row>
   <Row ss:AutoFitHeight="0">
    <Cell><Data ss:Type="String">NM_001006592</Data></Cell>
    <Cell><Data ss:Type="String">ID_165</Data></Cell>
    <Cell><Data ss:Type="Number">21</Data></Cell>
    <Cell><Data ss:Type="Number">0</Data></Cell>
    <Cell><Data ss:Type="Number">1.96</Data></Cell>
    <Cell><Data ss:Type="Number">2.27</Data></Cell>
    <Cell><Data ss:Type="Number">2.85</Data></Cell>
   </Row>
   <Row ss:AutoFitHeight="0">
    <Cell><Data ss:Type="String">NM_214201</Data></Cell>
    <Cell><Data ss:Type="String">ID_166</Data></Cell>
    <Cell><Data ss:Type="Number">13</Data></Cell>
    <Cell><Data ss:Type="Number">0</Data></Cell>
    <Cell><Data ss:Type="Number">0.08</Data></Cell>
    <Cell><Data ss:Type="Number">-0.24</Data></Cell>
    <Cell><Data ss:Type="Number">1.84</Data></Cell>
   </Row>
   <Row ss:AutoFitHeight="0">
    <Cell><Data ss:Type="String">BI185477</Data></Cell>
    <Cell><Data ss:Type="String">ID_167</Data></Cell>
    <Cell><Data ss:Type="Number">21</Data></Cell>
    <Cell><Data ss:Type="Number">0</Data></Cell>
    <Cell><Data ss:Type="Number">2.86</Data></Cell>
    <Cell><Data ss:Type="Number">2.17</Data></Cell>
    <Cell><Data ss:Type="Number">3</Data></Cell>
   </Row>
   <Row ss:AutoFitHeight="0">
    <Cell><Data ss:Type="String">XM_001926912</Data></Cell>
    <Cell><Data ss:Type="String">ID_168</Data></Cell>
    <Cell><Data ss:Type="Number">7</Data></Cell>
    <Cell><Data ss:Type="Number">0</Data></Cell>
    <Cell><Data ss:Type="Number">-3.86</Data></Cell>
    <Cell><Data ss:Type="Number">-1.8</Data></Cell>
    <Cell><Data ss:Type="Number">-1.67</Data></Cell>
   </Row>
   <Row ss:AutoFitHeight="0">
    <Cell><Data ss:Type="String">NM_213912</Data></Cell>
    <Cell><Data ss:Type="String">ID_170</Data></Cell>
    <Cell><Data ss:Type="Number">21</Data></Cell>
    <Cell><Data ss:Type="Number">0</Data></Cell>
    <Cell><Data ss:Type="Number">1.91</Data></Cell>
    <Cell><Data ss:Type="Number">1.82</Data></Cell>
    <Cell><Data ss:Type="Number">1.02</Data></Cell>
   </Row>
   <Row ss:AutoFitHeight="0">
    <Cell><Data ss:Type="String">EW077617</Data></Cell>
    <Cell><Data ss:Type="String">ID_171</Data></Cell>
    <Cell><Data ss:Type="Number">25</Data></Cell>
    <Cell><Data ss:Type="Number">0</Data></Cell>
    <Cell><Data ss:Type="Number">0.53</Data></Cell>
    <Cell><Data ss:Type="Number">1.33</Data></Cell>
    <Cell><Data ss:Type="Number">1.62</Data></Cell>
   </Row>
   <Row ss:AutoFitHeight="0">
    <Cell><Data ss:Type="String">DN101101</Data></Cell>
    <Cell><Data ss:Type="String">ID_173</Data></Cell>
    <Cell><Data ss:Type="Number">25</Data></Cell>
    <Cell><Data ss:Type="Number">0</Data></Cell>
    <Cell><Data ss:Type="Number">0.21</Data></Cell>
    <Cell><Data ss:Type="Number">1</Data></Cell>
    <Cell><Data ss:Type="Number">1.34</Data></Cell>
   </Row>
   <Row ss:AutoFitHeight="0">
    <Cell><Data ss:Type="String">BX915760</Data></Cell>
    <Cell><Data ss:Type="String">ID_174</Data></Cell>
    <Cell><Data ss:Type="Number">7</Data></Cell>
    <Cell><Data ss:Type="Number">0</Data></Cell>
    <Cell><Data ss:Type="Number">-1.39</Data></Cell>
    <Cell><Data ss:Type="Number">0.11</Data></Cell>
    <Cell><Data ss:Type="Number">0.46</Data></Cell>
   </Row>
   <Row ss:AutoFitHeight="0">
    <Cell><Data ss:Type="String">XM_001925774</Data></Cell>
    <Cell><Data ss:Type="String">ID_176</Data></Cell>
    <Cell><Data ss:Type="Number">4</Data></Cell>
    <Cell><Data ss:Type="Number">0</Data></Cell>
    <Cell><Data ss:Type="Number">-3.05</Data></Cell>
    <Cell><Data ss:Type="Number">-2.6</Data></Cell>
    <Cell><Data ss:Type="Number">-3.11</Data></Cell>
   </Row>
   <Row ss:AutoFitHeight="0">
    <Cell><Data ss:Type="String">XM_001927698</Data></Cell>
    <Cell><Data ss:Type="String">ID_184</Data></Cell>
    <Cell><Data ss:Type="Number">6</Data></Cell>
    <Cell><Data ss:Type="Number">0</Data></Cell>
    <Cell><Data ss:Type="Number">-3.07</Data></Cell>
    <Cell><Data ss:Type="Number">2.17</Data></Cell>
    <Cell><Data ss:Type="Number">-1.49</Data></Cell>
   </Row>
   <Row ss:AutoFitHeight="0">
    <Cell><Data ss:Type="String">NM_214438</Data></Cell>
    <Cell><Data ss:Type="String">ID_187</Data></Cell>
    <Cell><Data ss:Type="Number">21</Data></Cell>
    <Cell><Data ss:Type="Number">0</Data></Cell>
    <Cell><Data ss:Type="Number">1.42</Data></Cell>
    <Cell><Data ss:Type="Number">1.21</Data></Cell>
    <Cell><Data ss:Type="Number">1.42</Data></Cell>
   </Row>
   <Row ss:AutoFitHeight="0">
    <Cell><Data ss:Type="String">EU780789</Data></Cell>
    <Cell><Data ss:Type="String">ID_188</Data></Cell>
    <Cell><Data ss:Type="Number">14</Data></Cell>
    <Cell><Data ss:Type="Number">0</Data></Cell>
    <Cell><Data ss:Type="Number">0.05</Data></Cell>
    <Cell><Data ss:Type="Number">2.71</Data></Cell>
    <Cell><Data ss:Type="Number">-1.27</Data></Cell>
   </Row>
   <Row ss:AutoFitHeight="0">
    <Cell><Data ss:Type="String">EF041128</Data></Cell>
    <Cell><Data ss:Type="String">ID_189</Data></Cell>
    <Cell><Data ss:Type="Number">10</Data></Cell>
    <Cell><Data ss:Type="Number">0</Data></Cell>
    <Cell><Data ss:Type="Number">1.5</Data></Cell>
    <Cell><Data ss:Type="Number">-3</Data></Cell>
    <Cell><Data ss:Type="Number">-1.39</Data></Cell>
   </Row>
   <Row ss:AutoFitHeight="0">
    <Cell><Data ss:Type="String">DY411595</Data></Cell>
    <Cell><Data ss:Type="String">ID_192</Data></Cell>
    <Cell><Data ss:Type="Number">21</Data></Cell>
    <Cell><Data ss:Type="Number">0</Data></Cell>
    <Cell><Data ss:Type="Number">3.27</Data></Cell>
    <Cell><Data ss:Type="Number">2.5299999999999998</Data></Cell>
    <Cell><Data ss:Type="Number">3.58</Data></Cell>
   </Row>
   <Row ss:AutoFitHeight="0">
    <Cell><Data ss:Type="String">XM_001928966</Data></Cell>
    <Cell><Data ss:Type="String">ID_193</Data></Cell>
    <Cell><Data ss:Type="Number">13</Data></Cell>
    <Cell><Data ss:Type="Number">0</Data></Cell>
    <Cell><Data ss:Type="Number">0.16</Data></Cell>
    <Cell><Data ss:Type="Number">0.42</Data></Cell>
    <Cell><Data ss:Type="Number">2.37</Data></Cell>
   </Row>
   <Row ss:AutoFitHeight="0">
    <Cell><Data ss:Type="String">NM_214082</Data></Cell>
    <Cell><Data ss:Type="String">ID_196</Data></Cell>
    <Cell><Data ss:Type="Number">24</Data></Cell>
    <Cell><Data ss:Type="Number">0</Data></Cell>
    <Cell><Data ss:Type="Number">1.0900000000000001</Data></Cell>
    <Cell><Data ss:Type="Number">1.71</Data></Cell>
    <Cell><Data ss:Type="Number">1.61</Data></Cell>
   </Row>
   <Row ss:AutoFitHeight="0">
    <Cell><Data ss:Type="String">XM_001927670</Data></Cell>
    <Cell><Data ss:Type="String">ID_199</Data></Cell>
    <Cell><Data ss:Type="Number">4</Data></Cell>
    <Cell><Data ss:Type="Number">0</Data></Cell>
    <Cell><Data ss:Type="Number">-2.0699999999999998</Data></Cell>
    <Cell><Data ss:Type="Number">-1.83</Data></Cell>
    <Cell><Data ss:Type="Number">-1.22</Data></Cell>
   </Row>
   <Row ss:AutoFitHeight="0">
    <Cell><Data ss:Type="String">EW623854</Data></Cell>
    <Cell><Data ss:Type="String">ID_200</Data></Cell>
    <Cell><Data ss:Type="Number">16</Data></Cell>
    <Cell><Data ss:Type="Number">0</Data></Cell>
    <Cell><Data ss:Type="Number">-0.28000000000000003</Data></Cell>
    <Cell><Data ss:Type="Number">1.06</Data></Cell>
    <Cell><Data ss:Type="Number">1.82</Data></Cell>
   </Row>
   <Row ss:AutoFitHeight="0">
    <Cell><Data ss:Type="String">NM_213855</Data></Cell>
    <Cell><Data ss:Type="String">ID_201</Data></Cell>
    <Cell><Data ss:Type="Number">6</Data></Cell>
    <Cell><Data ss:Type="Number">0</Data></Cell>
    <Cell><Data ss:Type="Number">-1.1499999999999999</Data></Cell>
    <Cell><Data ss:Type="Number">-0.48</Data></Cell>
    <Cell><Data ss:Type="Number">-0.89</Data></Cell>
   </Row>
   <Row ss:AutoFitHeight="0">
    <Cell><Data ss:Type="String">AK232549</Data></Cell>
    <Cell><Data ss:Type="String">ID_202</Data></Cell>
    <Cell><Data ss:Type="Number">7</Data></Cell>
    <Cell><Data ss:Type="Number">0</Data></Cell>
    <Cell><Data ss:Type="Number">-1.08</Data></Cell>
    <Cell><Data ss:Type="Number">-0.2</Data></Cell>
    <Cell><Data ss:Type="Number">0.04</Data></Cell>
   </Row>
   <Row ss:AutoFitHeight="0">
    <Cell><Data ss:Type="String">XM_001929372</Data></Cell>
    <Cell><Data ss:Type="String">ID_203</Data></Cell>
    <Cell><Data ss:Type="Number">3</Data></Cell>
    <Cell><Data ss:Type="Number">0</Data></Cell>
    <Cell><Data ss:Type="Number">-0.88</Data></Cell>
    <Cell><Data ss:Type="Number">-1.02</Data></Cell>
    <Cell><Data ss:Type="Number">-2.61</Data></Cell>
   </Row>
  </Table>
  <WorksheetOptions xmlns="urn:schemas-microsoft-com:office:excel">
   <PageSetup>
    <Header x:Margin="0.51180555555555551"/>
    <Footer x:Margin="0.51180555555555551"/>
   </PageSetup>
   <Unsynced/>
   <Print>
    <ValidPrinterInfo/>
    <PaperSizeIndex>9</PaperSizeIndex>
    <VerticalResolution>0</VerticalResolution>
   </Print>
   <PageBreakZoom>100</PageBreakZoom>
   <Selected/>
   <ProtectObjects>False</ProtectObjects>
   <ProtectScenarios>False</ProtectScenarios>
  </WorksheetOptions>
 </Worksheet>
 <Worksheet ss:Name="G1（LT）">
  <Table ss:ExpandedColumnCount="7" ss:ExpandedRowCount="110" x:FullColumns="1" x:FullRows="1" ss:DefaultColumnWidth="54" ss:DefaultRowHeight="14.25">
   <Row ss:AutoFitHeight="0">
    <Cell><Data ss:Type="String">geneID</Data></Cell>
    <Cell><Data ss:Type="String">SPOT</Data></Cell>
    <Cell><Data ss:Type="String">Profile</Data></Cell>
    <Cell><Data ss:Type="String">LT35E</Data></Cell>
    <Cell><Data ss:Type="String">LT49E</Data></Cell>
    <Cell><Data ss:Type="String">LT63E</Data></Cell>
    <Cell><Data ss:Type="String">LT77E</Data></Cell>
   </Row>
   <Row ss:AutoFitHeight="0">
    <Cell><Data ss:Type="String">NM_001139472</Data></Cell>
    <Cell><Data ss:Type="String">ID_0</Data></Cell>
    <Cell><Data ss:Type="Number">15</Data></Cell>
    <Cell><Data ss:Type="Number">0</Data></Cell>
    <Cell><Data ss:Type="Number">0.22</Data></Cell>
    <Cell><Data ss:Type="Number">1.97</Data></Cell>
    <Cell><Data ss:Type="Number">1.58</Data></Cell>
   </Row>
   <Row ss:AutoFitHeight="0">
    <Cell><Data ss:Type="String">AK235820</Data></Cell>
    <Cell><Data ss:Type="String">ID_2</Data></Cell>
    <Cell><Data ss:Type="Number">12</Data></Cell>
    <Cell><Data ss:Type="Number">0</Data></Cell>
    <Cell><Data ss:Type="Number">-0.25</Data></Cell>
    <Cell><Data ss:Type="Number">0.49</Data></Cell>
    <Cell><Data ss:Type="Number">-1.06</Data></Cell>
   </Row>
   <Row ss:AutoFitHeight="0">
    <Cell><Data ss:Type="String">NM_001038002</Data></Cell>
    <Cell><Data ss:Type="String">ID_3</Data></Cell>
    <Cell><Data ss:Type="Number">4</Data></Cell>
    <Cell><Data ss:Type="Number">0</Data></Cell>
    <Cell><Data ss:Type="Number">-4.04</Data></Cell>
    <Cell><Data ss:Type="Number">-2.48</Data></Cell>
    <Cell><Data ss:Type="Number">-2.1</Data></Cell>
   </Row>
   <Row ss:AutoFitHeight="0">
    <Cell><Data ss:Type="String">BX926893</Data></Cell>
    <Cell><Data ss:Type="String">ID_4</Data></Cell>
    <Cell><Data ss:Type="Number">21</Data></Cell>
    <Cell><Data ss:Type="Number">0</Data></Cell>
    <Cell><Data ss:Type="Number">3.58</Data></Cell>
    <Cell><Data ss:Type="Number">3.93</Data></Cell>
    <Cell><Data ss:Type="Number">4.87</Data></Cell>
   </Row>
   <Row ss:AutoFitHeight="0">
    <Cell><Data ss:Type="String">XM_001927798</Data></Cell>
    <Cell><Data ss:Type="String">ID_5</Data></Cell>
    <Cell><Data ss:Type="Number">4</Data></Cell>
    <Cell><Data ss:Type="Number">0</Data></Cell>
    <Cell><Data ss:Type="Number">-2.89</Data></Cell>
    <Cell><Data ss:Type="Number">-3.51</Data></Cell>
    <Cell><Data ss:Type="Number">-3.62</Data></Cell>
   </Row>
   <Row ss:AutoFitHeight="0">
    <Cell><Data ss:Type="String">AK236029</Data></Cell>
    <Cell><Data ss:Type="String">ID_6</Data></Cell>
    <Cell><Data ss:Type="Number">12</Data></Cell>
    <Cell><Data ss:Type="Number">0</Data></Cell>
    <Cell><Data ss:Type="Number">0.44</Data></Cell>
    <Cell><Data ss:Type="Number">0.59</Data></Cell>
    <Cell><Data ss:Type="Number">-0.76</Data></Cell>
   </Row>
   <Row ss:AutoFitHeight="0">
    <Cell><Data ss:Type="String">NM_001123091</Data></Cell>
    <Cell><Data ss:Type="String">ID_9</Data></Cell>
    <Cell><Data ss:Type="Number">24</Data></Cell>
    <Cell><Data ss:Type="Number">0</Data></Cell>
    <Cell><Data ss:Type="Number">0.86</Data></Cell>
    <Cell><Data ss:Type="Number">1.78</Data></Cell>
    <Cell><Data ss:Type="Number">1.77</Data></Cell>
   </Row>
   <Row ss:AutoFitHeight="0">
    <Cell><Data ss:Type="String">BX921055</Data></Cell>
    <Cell><Data ss:Type="String">ID_12</Data></Cell>
    <Cell><Data ss:Type="Number">4</Data></Cell>
    <Cell><Data ss:Type="Number">0</Data></Cell>
    <Cell><Data ss:Type="Number">-2.78</Data></Cell>
    <Cell><Data ss:Type="Number">-1.82</Data></Cell>
    <Cell><Data ss:Type="Number">-1.67</Data></Cell>
   </Row>
   <Row ss:AutoFitHeight="0">
    <Cell><Data ss:Type="String">NM_001044621</Data></Cell>
    <Cell><Data ss:Type="String">ID_13</Data></Cell>
    <Cell><Data ss:Type="Number">2</Data></Cell>
    <Cell><Data ss:Type="Number">0</Data></Cell>
    <Cell><Data ss:Type="Number">-1.87</Data></Cell>
    <Cell><Data ss:Type="Number">-3.12</Data></Cell>
    <Cell><Data ss:Type="Number">-1.58</Data></Cell>
   </Row>
   <Row ss:AutoFitHeight="0">
    <Cell><Data ss:Type="String">EW363322</Data></Cell>
    <Cell><Data ss:Type="String">ID_14</Data></Cell>
    <Cell><Data ss:Type="Number">15</Data></Cell>
    <Cell><Data ss:Type="Number">0</Data></Cell>
    <Cell><Data ss:Type="Number">0.42</Data></Cell>
    <Cell><Data ss:Type="Number">1.71</Data></Cell>
    <Cell><Data ss:Type="Number">1.99</Data></Cell>
   </Row>
   <Row ss:AutoFitHeight="0">
    <Cell><Data ss:Type="String">NM_001105294</Data></Cell>
    <Cell><Data ss:Type="String">ID_15</Data></Cell>
    <Cell><Data ss:Type="Number">1</Data></Cell>
    <Cell><Data ss:Type="Number">0</Data></Cell>
    <Cell><Data ss:Type="Number">-1.37</Data></Cell>
    <Cell><Data ss:Type="Number">-2.42</Data></Cell>
    <Cell><Data ss:Type="Number">-2.89</Data></Cell>
   </Row>
   <Row ss:AutoFitHeight="0">
    <Cell><Data ss:Type="String">NM_001001535</Data></Cell>
    <Cell><Data ss:Type="String">ID_17</Data></Cell>
    <Cell><Data ss:Type="Number">21</Data></Cell>
    <Cell><Data ss:Type="Number">0</Data></Cell>
    <Cell><Data ss:Type="Number">2.2000000000000002</Data></Cell>
    <Cell><Data ss:Type="Number">2.68</Data></Cell>
    <Cell><Data ss:Type="Number">3.1</Data></Cell>
   </Row>
   <Row ss:AutoFitHeight="0">
    <Cell><Data ss:Type="String">NM_214374</Data></Cell>
    <Cell><Data ss:Type="String">ID_18</Data></Cell>
    <Cell><Data ss:Type="Number">15</Data></Cell>
    <Cell><Data ss:Type="Number">0</Data></Cell>
    <Cell><Data ss:Type="Number">-0.37</Data></Cell>
    <Cell><Data ss:Type="Number">1.07</Data></Cell>
    <Cell><Data ss:Type="Number">1.3</Data></Cell>
   </Row>
   <Row ss:AutoFitHeight="0">
    <Cell><Data ss:Type="String">AK233450</Data></Cell>
    <Cell><Data ss:Type="String">ID_19</Data></Cell>
    <Cell><Data ss:Type="Number">8</Data></Cell>
    <Cell><Data ss:Type="Number">0</Data></Cell>
    <Cell><Data ss:Type="Number">-1.02</Data></Cell>
    <Cell><Data ss:Type="Number">-0.52</Data></Cell>
    <Cell><Data ss:Type="Number">0.45</Data></Cell>
   </Row>
   <Row ss:AutoFitHeight="0">
    <Cell><Data ss:Type="String">DT329775</Data></Cell>
    <Cell><Data ss:Type="String">ID_22</Data></Cell>
    <Cell><Data ss:Type="Number">2</Data></Cell>
    <Cell><Data ss:Type="Number">0</Data></Cell>
    <Cell><Data ss:Type="Number">-2.0099999999999998</Data></Cell>
    <Cell><Data ss:Type="Number">-3.14</Data></Cell>
    <Cell><Data ss:Type="Number">-2.1800000000000002</Data></Cell>
   </Row>
   <Row ss:AutoFitHeight="0">
    <Cell><Data ss:Type="String">NM_001038008</Data></Cell>
    <Cell><Data ss:Type="String">ID_23</Data></Cell>
    <Cell><Data ss:Type="Number">21</Data></Cell>
    <Cell><Data ss:Type="Number">0</Data></Cell>
    <Cell><Data ss:Type="Number">3.02</Data></Cell>
    <Cell><Data ss:Type="Number">1.98</Data></Cell>
    <Cell><Data ss:Type="Number">2.98</Data></Cell>
   </Row>
   <Row ss:AutoFitHeight="0">
    <Cell><Data ss:Type="String">AJ667442</Data></Cell>
    <Cell><Data ss:Type="String">ID_24</Data></Cell>
    <Cell><Data ss:Type="Number">6</Data></Cell>
    <Cell><Data ss:Type="Number">0</Data></Cell>
    <Cell><Data ss:Type="Number">-1.39</Data></Cell>
    <Cell><Data ss:Type="Number">0.17</Data></Cell>
    <Cell><Data ss:Type="Number">-1.25</Data></Cell>
   </Row>
   <Row ss:AutoFitHeight="0">
    <Cell><Data ss:Type="String">AK237923</Data></Cell>
    <Cell><Data ss:Type="String">ID_25</Data></Cell>
    <Cell><Data ss:Type="Number">24</Data></Cell>
    <Cell><Data ss:Type="Number">0</Data></Cell>
    <Cell><Data ss:Type="Number">0.59</Data></Cell>
    <Cell><Data ss:Type="Number">1.1599999999999999</Data></Cell>
    <Cell><Data ss:Type="Number">0.87</Data></Cell>
   </Row>
   <Row ss:AutoFitHeight="0">
    <Cell><Data ss:Type="String">XM_001929365</Data></Cell>
    <Cell><Data ss:Type="String">ID_26</Data></Cell>
    <Cell><Data ss:Type="Number">11</Data></Cell>
    <Cell><Data ss:Type="Number">0</Data></Cell>
    <Cell><Data ss:Type="Number">-0.2</Data></Cell>
    <Cell><Data ss:Type="Number">-1.83</Data></Cell>
    <Cell><Data ss:Type="Number">0.42</Data></Cell>
   </Row>
   <Row ss:AutoFitHeight="0">
    <Cell><Data ss:Type="String">DT334976</Data></Cell>
    <Cell><Data ss:Type="String">ID_27</Data></Cell>
    <Cell><Data ss:Type="Number">21</Data></Cell>
    <Cell><Data ss:Type="Number">0</Data></Cell>
    <Cell><Data ss:Type="Number">3.12</Data></Cell>
    <Cell><Data ss:Type="Number">3.28</Data></Cell>
    <Cell><Data ss:Type="Number">3.4</Data></Cell>
   </Row>
   <Row ss:AutoFitHeight="0">
    <Cell><Data ss:Type="String">EW101683</Data></Cell>
    <Cell><Data ss:Type="String">ID_29</Data></Cell>
    <Cell><Data ss:Type="Number">21</Data></Cell>
    <Cell><Data ss:Type="Number">0</Data></Cell>
    <Cell><Data ss:Type="Number">2.02</Data></Cell>
    <Cell><Data ss:Type="Number">1.49</Data></Cell>
    <Cell><Data ss:Type="Number">2.42</Data></Cell>
   </Row>
   <Row ss:AutoFitHeight="0">
    <Cell><Data ss:Type="String">XM_001929031</Data></Cell>
    <Cell><Data ss:Type="String">ID_34</Data></Cell>
    <Cell><Data ss:Type="Number">2</Data></Cell>
    <Cell><Data ss:Type="Number">0</Data></Cell>
    <Cell><Data ss:Type="Number">-3.12</Data></Cell>
    <Cell><Data ss:Type="Number">-4.25</Data></Cell>
    <Cell><Data ss:Type="Number">-2.2799999999999998</Data></Cell>
   </Row>
   <Row ss:AutoFitHeight="0">
    <Cell><Data ss:Type="String">BX669501</Data></Cell>
    <Cell><Data ss:Type="String">ID_35</Data></Cell>
    <Cell><Data ss:Type="Number">6</Data></Cell>
    <Cell><Data ss:Type="Number">0</Data></Cell>
    <Cell><Data ss:Type="Number">-1.47</Data></Cell>
    <Cell><Data ss:Type="Number">-0.5</Data></Cell>
    <Cell><Data ss:Type="Number">-1.34</Data></Cell>
   </Row>
   <Row ss:AutoFitHeight="0">
    <Cell><Data ss:Type="String">AK232994</Data></Cell>
    <Cell><Data ss:Type="String">ID_36</Data></Cell>
    <Cell><Data ss:Type="Number">14</Data></Cell>
    <Cell><Data ss:Type="Number">0</Data></Cell>
    <Cell><Data ss:Type="Number">-0.47</Data></Cell>
    <Cell><Data ss:Type="Number">0.91</Data></Cell>
    <Cell><Data ss:Type="Number">-0.46</Data></Cell>
   </Row>
   <Row ss:AutoFitHeight="0">
    <Cell><Data ss:Type="String">XM_001928679</Data></Cell>
    <Cell><Data ss:Type="String">ID_37</Data></Cell>
    <Cell><Data ss:Type="Number">4</Data></Cell>
    <Cell><Data ss:Type="Number">0</Data></Cell>
    <Cell><Data ss:Type="Number">-2.95</Data></Cell>
    <Cell><Data ss:Type="Number">-1.87</Data></Cell>
    <Cell><Data ss:Type="Number">-2.12</Data></Cell>
   </Row>
   <Row ss:AutoFitHeight="0">
    <Cell><Data ss:Type="String">NM_001097506</Data></Cell>
    <Cell><Data ss:Type="String">ID_38</Data></Cell>
    <Cell><Data ss:Type="Number">4</Data></Cell>
    <Cell><Data ss:Type="Number">0</Data></Cell>
    <Cell><Data ss:Type="Number">-3.22</Data></Cell>
    <Cell><Data ss:Type="Number">-3.23</Data></Cell>
    <Cell><Data ss:Type="Number">-3.15</Data></Cell>
   </Row>
   <Row ss:AutoFitHeight="0">
    <Cell><Data ss:Type="String">X95846</Data></Cell>
    <Cell><Data ss:Type="String">ID_39</Data></Cell>
    <Cell><Data ss:Type="Number">24</Data></Cell>
    <Cell><Data ss:Type="Number">0</Data></Cell>
    <Cell><Data ss:Type="Number">0.99</Data></Cell>
    <Cell><Data ss:Type="Number">3.47</Data></Cell>
    <Cell><Data ss:Type="Number">3.69</Data></Cell>
   </Row>
   <Row ss:AutoFitHeight="0">
    <Cell><Data ss:Type="String">XM_001924565</Data></Cell>
    <Cell><Data ss:Type="String">ID_41</Data></Cell>
    <Cell><Data ss:Type="Number">14</Data></Cell>
    <Cell><Data ss:Type="Number">0</Data></Cell>
    <Cell><Data ss:Type="Number">-1.1299999999999999</Data></Cell>
    <Cell><Data ss:Type="Number">1.61</Data></Cell>
    <Cell><Data ss:Type="Number">-1.56</Data></Cell>
   </Row>
   <Row ss:AutoFitHeight="0">
    <Cell><Data ss:Type="String">NM_214396</Data></Cell>
    <Cell><Data ss:Type="String">ID_42</Data></Cell>
    <Cell><Data ss:Type="Number">24</Data></Cell>
    <Cell><Data ss:Type="Number">0</Data></Cell>
    <Cell><Data ss:Type="Number">1.68</Data></Cell>
    <Cell><Data ss:Type="Number">2.91</Data></Cell>
    <Cell><Data ss:Type="Number">2.85</Data></Cell>
   </Row>
   <Row ss:AutoFitHeight="0">
    <Cell><Data ss:Type="String">BX915413</Data></Cell>
    <Cell><Data ss:Type="String">ID_43</Data></Cell>
    <Cell><Data ss:Type="Number">21</Data></Cell>
    <Cell><Data ss:Type="Number">0</Data></Cell>
    <Cell><Data ss:Type="Number">1.94</Data></Cell>
    <Cell><Data ss:Type="Number">1.94</Data></Cell>
    <Cell><Data ss:Type="Number">1.41</Data></Cell>
   </Row>
   <Row ss:AutoFitHeight="0">
    <Cell><Data ss:Type="String">AY610163</Data></Cell>
    <Cell><Data ss:Type="String">ID_44</Data></Cell>
    <Cell><Data ss:Type="Number">24</Data></Cell>
    <Cell><Data ss:Type="Number">0</Data></Cell>
    <Cell><Data ss:Type="Number">1.65</Data></Cell>
    <Cell><Data ss:Type="Number">3.1</Data></Cell>
    <Cell><Data ss:Type="Number">2.8</Data></Cell>
   </Row>
   <Row ss:AutoFitHeight="0">
    <Cell><Data ss:Type="String">NM_001044537</Data></Cell>
    <Cell><Data ss:Type="String">ID_46</Data></Cell>
    <Cell><Data ss:Type="Number">21</Data></Cell>
    <Cell><Data ss:Type="Number">0</Data></Cell>
    <Cell><Data ss:Type="Number">1.5</Data></Cell>
    <Cell><Data ss:Type="Number">1.3</Data></Cell>
    <Cell><Data ss:Type="Number">1.34</Data></Cell>
   </Row>
   <Row ss:AutoFitHeight="0">
    <Cell><Data ss:Type="String">XM_001924280</Data></Cell>
    <Cell><Data ss:Type="String">ID_48</Data></Cell>
    <Cell><Data ss:Type="Number">22</Data></Cell>
    <Cell><Data ss:Type="Number">0</Data></Cell>
    <Cell><Data ss:Type="Number">1.18</Data></Cell>
    <Cell><Data ss:Type="Number">0.77</Data></Cell>
    <Cell><Data ss:Type="Number">1.43</Data></Cell>
   </Row>
   <Row ss:AutoFitHeight="0">
    <Cell><Data ss:Type="String">NM_001129947</Data></Cell>
    <Cell><Data ss:Type="String">ID_50</Data></Cell>
    <Cell><Data ss:Type="Number">24</Data></Cell>
    <Cell><Data ss:Type="Number">0</Data></Cell>
    <Cell><Data ss:Type="Number">1.05</Data></Cell>
    <Cell><Data ss:Type="Number">2.2400000000000002</Data></Cell>
    <Cell><Data ss:Type="Number">2.2599999999999998</Data></Cell>
   </Row>
   <Row ss:AutoFitHeight="0">
    <Cell><Data ss:Type="String">NM_001001534</Data></Cell>
    <Cell><Data ss:Type="String">ID_51</Data></Cell>
    <Cell><Data ss:Type="Number">24</Data></Cell>
    <Cell><Data ss:Type="Number">0</Data></Cell>
    <Cell><Data ss:Type="Number">2.14</Data></Cell>
    <Cell><Data ss:Type="Number">3.16</Data></Cell>
    <Cell><Data ss:Type="Number">3.34</Data></Cell>
   </Row>
   <Row ss:AutoFitHeight="0">
    <Cell><Data ss:Type="String">AK237184</Data></Cell>
    <Cell><Data ss:Type="String">ID_52</Data></Cell>
    <Cell><Data ss:Type="Number">4</Data></Cell>
    <Cell><Data ss:Type="Number">0</Data></Cell>
    <Cell><Data ss:Type="Number">-1.27</Data></Cell>
    <Cell><Data ss:Type="Number">-1.64</Data></Cell>
    <Cell><Data ss:Type="Number">-1.1499999999999999</Data></Cell>
   </Row>
   <Row ss:AutoFitHeight="0">
    <Cell><Data ss:Type="String">EW238443</Data></Cell>
    <Cell><Data ss:Type="String">ID_53</Data></Cell>
    <Cell><Data ss:Type="Number">7</Data></Cell>
    <Cell><Data ss:Type="Number">0</Data></Cell>
    <Cell><Data ss:Type="Number">-1.24</Data></Cell>
    <Cell><Data ss:Type="Number">0.28000000000000003</Data></Cell>
    <Cell><Data ss:Type="Number">0.01</Data></Cell>
   </Row>
   <Row ss:AutoFitHeight="0">
    <Cell><Data ss:Type="String">AK233211</Data></Cell>
    <Cell><Data ss:Type="String">ID_54</Data></Cell>
    <Cell><Data ss:Type="Number">20</Data></Cell>
    <Cell><Data ss:Type="Number">0</Data></Cell>
    <Cell><Data ss:Type="Number">1.75</Data></Cell>
    <Cell><Data ss:Type="Number">1.85</Data></Cell>
    <Cell><Data ss:Type="Number">0.92</Data></Cell>
   </Row>
   <Row ss:AutoFitHeight="0">
    <Cell><Data ss:Type="String">NM_214128</Data></Cell>
    <Cell><Data ss:Type="String">ID_55</Data></Cell>
    <Cell><Data ss:Type="Number">13</Data></Cell>
    <Cell><Data ss:Type="Number">0</Data></Cell>
    <Cell><Data ss:Type="Number">0.04</Data></Cell>
    <Cell><Data ss:Type="Number">0.06</Data></Cell>
    <Cell><Data ss:Type="Number">1.06</Data></Cell>
   </Row>
   <Row ss:AutoFitHeight="0">
    <Cell><Data ss:Type="String">XM_001927918</Data></Cell>
    <Cell><Data ss:Type="String">ID_57</Data></Cell>
    <Cell><Data ss:Type="Number">21</Data></Cell>
    <Cell><Data ss:Type="Number">0</Data></Cell>
    <Cell><Data ss:Type="Number">2.72</Data></Cell>
    <Cell><Data ss:Type="Number">2.85</Data></Cell>
    <Cell><Data ss:Type="Number">3.04</Data></Cell>
   </Row>
   <Row ss:AutoFitHeight="0">
    <Cell><Data ss:Type="String">NM_001012408</Data></Cell>
    <Cell><Data ss:Type="String">ID_58</Data></Cell>
    <Cell><Data ss:Type="Number">21</Data></Cell>
    <Cell><Data ss:Type="Number">0</Data></Cell>
    <Cell><Data ss:Type="Number">3.02</Data></Cell>
    <Cell><Data ss:Type="Number">3.26</Data></Cell>
    <Cell><Data ss:Type="Number">4</Data></Cell>
   </Row>
   <Row ss:AutoFitHeight="0">
    <Cell><Data ss:Type="String">AJ309014</Data></Cell>
    <Cell><Data ss:Type="String">ID_61</Data></Cell>
    <Cell><Data ss:Type="Number">18</Data></Cell>
    <Cell><Data ss:Type="Number">0</Data></Cell>
    <Cell><Data ss:Type="Number">6.89</Data></Cell>
    <Cell><Data ss:Type="Number">3.18</Data></Cell>
    <Cell><Data ss:Type="Number">3.16</Data></Cell>
   </Row>
   <Row ss:AutoFitHeight="0">
    <Cell><Data ss:Type="String">CN157450</Data></Cell>
    <Cell><Data ss:Type="String">ID_62</Data></Cell>
    <Cell><Data ss:Type="Number">16</Data></Cell>
    <Cell><Data ss:Type="Number">0</Data></Cell>
    <Cell><Data ss:Type="Number">-0.25</Data></Cell>
    <Cell><Data ss:Type="Number">0.38</Data></Cell>
    <Cell><Data ss:Type="Number">0.8</Data></Cell>
   </Row>
   <Row ss:AutoFitHeight="0">
    <Cell><Data ss:Type="String">NM_001078687</Data></Cell>
    <Cell><Data ss:Type="String">ID_63</Data></Cell>
    <Cell><Data ss:Type="Number">24</Data></Cell>
    <Cell><Data ss:Type="Number">0</Data></Cell>
    <Cell><Data ss:Type="Number">1.0900000000000001</Data></Cell>
    <Cell><Data ss:Type="Number">1.96</Data></Cell>
    <Cell><Data ss:Type="Number">2.2799999999999998</Data></Cell>
   </Row>
   <Row ss:AutoFitHeight="0">
    <Cell><Data ss:Type="String">EW472347</Data></Cell>
    <Cell><Data ss:Type="String">ID_64</Data></Cell>
    <Cell><Data ss:Type="Number">24</Data></Cell>
    <Cell><Data ss:Type="Number">0</Data></Cell>
    <Cell><Data ss:Type="Number">1.87</Data></Cell>
    <Cell><Data ss:Type="Number">2.99</Data></Cell>
    <Cell><Data ss:Type="Number">2.99</Data></Cell>
   </Row>
   <Row ss:AutoFitHeight="0">
    <Cell><Data ss:Type="String">AK232704</Data></Cell>
    <Cell><Data ss:Type="String">ID_66</Data></Cell>
    <Cell><Data ss:Type="Number">24</Data></Cell>
    <Cell><Data ss:Type="Number">0</Data></Cell>
    <Cell><Data ss:Type="Number">1.42</Data></Cell>
    <Cell><Data ss:Type="Number">2.31</Data></Cell>
    <Cell><Data ss:Type="Number">1.93</Data></Cell>
   </Row>
   <Row ss:AutoFitHeight="0">
    <Cell><Data ss:Type="String">XM_001924656</Data></Cell>
    <Cell><Data ss:Type="String">ID_67</Data></Cell>
    <Cell><Data ss:Type="Number">24</Data></Cell>
    <Cell><Data ss:Type="Number">0</Data></Cell>
    <Cell><Data ss:Type="Number">2.0099999999999998</Data></Cell>
    <Cell><Data ss:Type="Number">2.62</Data></Cell>
    <Cell><Data ss:Type="Number">2.79</Data></Cell>
   </Row>
   <Row ss:AutoFitHeight="0">
    <Cell><Data ss:Type="String">XM_001928136</Data></Cell>
    <Cell><Data ss:Type="String">ID_68</Data></Cell>
    <Cell><Data ss:Type="Number">2</Data></Cell>
    <Cell><Data ss:Type="Number">0</Data></Cell>
    <Cell><Data ss:Type="Number">-0.66</Data></Cell>
    <Cell><Data ss:Type="Number">-1.1399999999999999</Data></Cell>
    <Cell><Data ss:Type="Number">-0.78</Data></Cell>
   </Row>
   <Row ss:AutoFitHeight="0">
    <Cell><Data ss:Type="String">XM_001925318</Data></Cell>
    <Cell><Data ss:Type="String">ID_73</Data></Cell>
    <Cell><Data ss:Type="Number">14</Data></Cell>
    <Cell><Data ss:Type="Number">0</Data></Cell>
    <Cell><Data ss:Type="Number">-0.53</Data></Cell>
    <Cell><Data ss:Type="Number">2.64</Data></Cell>
    <Cell><Data ss:Type="Number">-1.2</Data></Cell>
   </Row>
   <Row ss:AutoFitHeight="0">
    <Cell><Data ss:Type="String">NM_214213</Data></Cell>
    <Cell><Data ss:Type="String">ID_74</Data></Cell>
    <Cell><Data ss:Type="Number">24</Data></Cell>
    <Cell><Data ss:Type="Number">0</Data></Cell>
    <Cell><Data ss:Type="Number">1.53</Data></Cell>
    <Cell><Data ss:Type="Number">3.56</Data></Cell>
    <Cell><Data ss:Type="Number">3.89</Data></Cell>
   </Row>
   <Row ss:AutoFitHeight="0">
    <Cell><Data ss:Type="String">DY420212</Data></Cell>
    <Cell><Data ss:Type="String">ID_76</Data></Cell>
    <Cell><Data ss:Type="Number">5</Data></Cell>
    <Cell><Data ss:Type="Number">0</Data></Cell>
    <Cell><Data ss:Type="Number">-0.59</Data></Cell>
    <Cell><Data ss:Type="Number">-1.04</Data></Cell>
    <Cell><Data ss:Type="Number">-0.15</Data></Cell>
   </Row>
   <Row ss:AutoFitHeight="0">
    <Cell><Data ss:Type="String">EW137538</Data></Cell>
    <Cell><Data ss:Type="String">ID_78</Data></Cell>
    <Cell><Data ss:Type="Number">23</Data></Cell>
    <Cell><Data ss:Type="Number">0</Data></Cell>
    <Cell><Data ss:Type="Number">1.1499999999999999</Data></Cell>
    <Cell><Data ss:Type="Number">2.36</Data></Cell>
    <Cell><Data ss:Type="Number">1.36</Data></Cell>
   </Row>
   <Row ss:AutoFitHeight="0">
    <Cell><Data ss:Type="String">EF486522</Data></Cell>
    <Cell><Data ss:Type="String">ID_80</Data></Cell>
    <Cell><Data ss:Type="Number">24</Data></Cell>
    <Cell><Data ss:Type="Number">0</Data></Cell>
    <Cell><Data ss:Type="Number">0.53</Data></Cell>
    <Cell><Data ss:Type="Number">1.49</Data></Cell>
    <Cell><Data ss:Type="Number">1.52</Data></Cell>
   </Row>
   <Row ss:AutoFitHeight="0">
    <Cell><Data ss:Type="String">XM_001925341</Data></Cell>
    <Cell><Data ss:Type="String">ID_82</Data></Cell>
    <Cell><Data ss:Type="Number">16</Data></Cell>
    <Cell><Data ss:Type="Number">0</Data></Cell>
    <Cell><Data ss:Type="Number">-0.02</Data></Cell>
    <Cell><Data ss:Type="Number">0.94</Data></Cell>
    <Cell><Data ss:Type="Number">2.11</Data></Cell>
   </Row>
   <Row ss:AutoFitHeight="0">
    <Cell><Data ss:Type="String">BX675393</Data></Cell>
    <Cell><Data ss:Type="String">ID_83</Data></Cell>
    <Cell><Data ss:Type="Number">18</Data></Cell>
    <Cell><Data ss:Type="Number">0</Data></Cell>
    <Cell><Data ss:Type="Number">2.88</Data></Cell>
    <Cell><Data ss:Type="Number">0.52</Data></Cell>
    <Cell><Data ss:Type="Number">0.73</Data></Cell>
   </Row>
   <Row ss:AutoFitHeight="0">
    <Cell><Data ss:Type="String">XM_001927456</Data></Cell>
    <Cell><Data ss:Type="String">ID_84</Data></Cell>
    <Cell><Data ss:Type="Number">4</Data></Cell>
    <Cell><Data ss:Type="Number">0</Data></Cell>
    <Cell><Data ss:Type="Number">-1.45</Data></Cell>
    <Cell><Data ss:Type="Number">-1.87</Data></Cell>
    <Cell><Data ss:Type="Number">-1.4</Data></Cell>
   </Row>
   <Row ss:AutoFitHeight="0">
    <Cell><Data ss:Type="String">CJ004384</Data></Cell>
    <Cell><Data ss:Type="String">ID_88</Data></Cell>
    <Cell><Data ss:Type="Number">21</Data></Cell>
    <Cell><Data ss:Type="Number">0</Data></Cell>
    <Cell><Data ss:Type="Number">2</Data></Cell>
    <Cell><Data ss:Type="Number">2.34</Data></Cell>
    <Cell><Data ss:Type="Number">2.19</Data></Cell>
   </Row>
   <Row ss:AutoFitHeight="0">
    <Cell><Data ss:Type="String">BX917211</Data></Cell>
    <Cell><Data ss:Type="String">ID_90</Data></Cell>
    <Cell><Data ss:Type="Number">14</Data></Cell>
    <Cell><Data ss:Type="Number">0</Data></Cell>
    <Cell><Data ss:Type="Number">-0.02</Data></Cell>
    <Cell><Data ss:Type="Number">1.58</Data></Cell>
    <Cell><Data ss:Type="Number">0.61</Data></Cell>
   </Row>
   <Row ss:AutoFitHeight="0">
    <Cell><Data ss:Type="String">BM190547</Data></Cell>
    <Cell><Data ss:Type="String">ID_93</Data></Cell>
    <Cell><Data ss:Type="Number">21</Data></Cell>
    <Cell><Data ss:Type="Number">0</Data></Cell>
    <Cell><Data ss:Type="Number">1.92</Data></Cell>
    <Cell><Data ss:Type="Number">2.4300000000000002</Data></Cell>
    <Cell><Data ss:Type="Number">2.23</Data></Cell>
   </Row>
   <Row ss:AutoFitHeight="0">
    <Cell><Data ss:Type="String">NM_213968</Data></Cell>
    <Cell><Data ss:Type="String">ID_94</Data></Cell>
    <Cell><Data ss:Type="Number">18</Data></Cell>
    <Cell><Data ss:Type="Number">0</Data></Cell>
    <Cell><Data ss:Type="Number">4</Data></Cell>
    <Cell><Data ss:Type="Number">0.51</Data></Cell>
    <Cell><Data ss:Type="Number">0</Data></Cell>
   </Row>
   <Row ss:AutoFitHeight="0">
    <Cell><Data ss:Type="String">DB789090</Data></Cell>
    <Cell><Data ss:Type="String">ID_100</Data></Cell>
    <Cell><Data ss:Type="Number">4</Data></Cell>
    <Cell><Data ss:Type="Number">0</Data></Cell>
    <Cell><Data ss:Type="Number">-2.2000000000000002</Data></Cell>
    <Cell><Data ss:Type="Number">-1.83</Data></Cell>
    <Cell><Data ss:Type="Number">-2.08</Data></Cell>
   </Row>
   <Row ss:AutoFitHeight="0">
    <Cell><Data ss:Type="String">NM_214236</Data></Cell>
    <Cell><Data ss:Type="String">ID_101</Data></Cell>
    <Cell><Data ss:Type="Number">16</Data></Cell>
    <Cell><Data ss:Type="Number">0</Data></Cell>
    <Cell><Data ss:Type="Number">0.22</Data></Cell>
    <Cell><Data ss:Type="Number">0.65</Data></Cell>
    <Cell><Data ss:Type="Number">1.59</Data></Cell>
   </Row>
   <Row ss:AutoFitHeight="0">
    <Cell><Data ss:Type="String">AK232277</Data></Cell>
    <Cell><Data ss:Type="String">ID_109</Data></Cell>
    <Cell><Data ss:Type="Number">21</Data></Cell>
    <Cell><Data ss:Type="Number">0</Data></Cell>
    <Cell><Data ss:Type="Number">1.07</Data></Cell>
    <Cell><Data ss:Type="Number">0.8</Data></Cell>
    <Cell><Data ss:Type="Number">0.78</Data></Cell>
   </Row>
   <Row ss:AutoFitHeight="0">
    <Cell><Data ss:Type="String">AY609491</Data></Cell>
    <Cell><Data ss:Type="String">ID_110</Data></Cell>
    <Cell><Data ss:Type="Number">6</Data></Cell>
    <Cell><Data ss:Type="Number">0</Data></Cell>
    <Cell><Data ss:Type="Number">-2.2000000000000002</Data></Cell>
    <Cell><Data ss:Type="Number">-0.82</Data></Cell>
    <Cell><Data ss:Type="Number">-1.49</Data></Cell>
   </Row>
   <Row ss:AutoFitHeight="0">
    <Cell><Data ss:Type="String">BX665027</Data></Cell>
    <Cell><Data ss:Type="String">ID_114</Data></Cell>
    <Cell><Data ss:Type="Number">9</Data></Cell>
    <Cell><Data ss:Type="Number">0</Data></Cell>
    <Cell><Data ss:Type="Number">0.56999999999999995</Data></Cell>
    <Cell><Data ss:Type="Number">-0.68</Data></Cell>
    <Cell><Data ss:Type="Number">-1.51</Data></Cell>
   </Row>
   <Row ss:AutoFitHeight="0">
    <Cell><Data ss:Type="String">NM_214229</Data></Cell>
    <Cell><Data ss:Type="String">ID_121</Data></Cell>
    <Cell><Data ss:Type="Number">17</Data></Cell>
    <Cell><Data ss:Type="Number">0</Data></Cell>
    <Cell><Data ss:Type="Number">0.86</Data></Cell>
    <Cell><Data ss:Type="Number">-0.59</Data></Cell>
    <Cell><Data ss:Type="Number">-0.94</Data></Cell>
   </Row>
   <Row ss:AutoFitHeight="0">
    <Cell><Data ss:Type="String">NM_001128443</Data></Cell>
    <Cell><Data ss:Type="String">ID_122</Data></Cell>
    <Cell><Data ss:Type="Number">13</Data></Cell>
    <Cell><Data ss:Type="Number">0</Data></Cell>
    <Cell><Data ss:Type="Number">0.8</Data></Cell>
    <Cell><Data ss:Type="Number">1.29</Data></Cell>
    <Cell><Data ss:Type="Number">4.5599999999999996</Data></Cell>
   </Row>
   <Row ss:AutoFitHeight="0">
    <Cell><Data ss:Type="String">DY414220</Data></Cell>
    <Cell><Data ss:Type="String">ID_124</Data></Cell>
    <Cell><Data ss:Type="Number">23</Data></Cell>
    <Cell><Data ss:Type="Number">0</Data></Cell>
    <Cell><Data ss:Type="Number">1.44</Data></Cell>
    <Cell><Data ss:Type="Number">2.58</Data></Cell>
    <Cell><Data ss:Type="Number">1.45</Data></Cell>
   </Row>
   <Row ss:AutoFitHeight="0">
    <Cell><Data ss:Type="String">EW475154</Data></Cell>
    <Cell><Data ss:Type="String">ID_126</Data></Cell>
    <Cell><Data ss:Type="Number">21</Data></Cell>
    <Cell><Data ss:Type="Number">0</Data></Cell>
    <Cell><Data ss:Type="Number">1.56</Data></Cell>
    <Cell><Data ss:Type="Number">1.8</Data></Cell>
    <Cell><Data ss:Type="Number">1.7</Data></Cell>
   </Row>
   <Row ss:AutoFitHeight="0">
    <Cell><Data ss:Type="String">NM_001001863</Data></Cell>
    <Cell><Data ss:Type="String">ID_128</Data></Cell>
    <Cell><Data ss:Type="Number">24</Data></Cell>
    <Cell><Data ss:Type="Number">0</Data></Cell>
    <Cell><Data ss:Type="Number">1.8</Data></Cell>
    <Cell><Data ss:Type="Number">3.18</Data></Cell>
    <Cell><Data ss:Type="Number">3.38</Data></Cell>
   </Row>
   <Row ss:AutoFitHeight="0">
    <Cell><Data ss:Type="String">DQ629176</Data></Cell>
    <Cell><Data ss:Type="String">ID_129</Data></Cell>
    <Cell><Data ss:Type="Number">4</Data></Cell>
    <Cell><Data ss:Type="Number">0</Data></Cell>
    <Cell><Data ss:Type="Number">-1.77</Data></Cell>
    <Cell><Data ss:Type="Number">-1.98</Data></Cell>
    <Cell><Data ss:Type="Number">-1.71</Data></Cell>
   </Row>
   <Row ss:AutoFitHeight="0">
    <Cell><Data ss:Type="String">CK454516</Data></Cell>
    <Cell><Data ss:Type="String">ID_130</Data></Cell>
    <Cell><Data ss:Type="Number">24</Data></Cell>
    <Cell><Data ss:Type="Number">0</Data></Cell>
    <Cell><Data ss:Type="Number">2.27</Data></Cell>
    <Cell><Data ss:Type="Number">4.04</Data></Cell>
    <Cell><Data ss:Type="Number">3.36</Data></Cell>
   </Row>
   <Row ss:AutoFitHeight="0">
    <Cell><Data ss:Type="String">NM_213959</Data></Cell>
    <Cell><Data ss:Type="String">ID_132</Data></Cell>
    <Cell><Data ss:Type="Number">18</Data></Cell>
    <Cell><Data ss:Type="Number">0</Data></Cell>
    <Cell><Data ss:Type="Number">4.46</Data></Cell>
    <Cell><Data ss:Type="Number">0.27</Data></Cell>
    <Cell><Data ss:Type="Number">-0.87</Data></Cell>
   </Row>
   <Row ss:AutoFitHeight="0">
    <Cell><Data ss:Type="String">DT333408</Data></Cell>
    <Cell><Data ss:Type="String">ID_133</Data></Cell>
    <Cell><Data ss:Type="Number">21</Data></Cell>
    <Cell><Data ss:Type="Number">0</Data></Cell>
    <Cell><Data ss:Type="Number">1.22</Data></Cell>
    <Cell><Data ss:Type="Number">1.32</Data></Cell>
    <Cell><Data ss:Type="Number">1.54</Data></Cell>
   </Row>
   <Row ss:AutoFitHeight="0">
    <Cell><Data ss:Type="String">X16951</Data></Cell>
    <Cell><Data ss:Type="String">ID_137</Data></Cell>
    <Cell><Data ss:Type="Number">23</Data></Cell>
    <Cell><Data ss:Type="Number">0</Data></Cell>
    <Cell><Data ss:Type="Number">1.54</Data></Cell>
    <Cell><Data ss:Type="Number">2.73</Data></Cell>
    <Cell><Data ss:Type="Number">1.76</Data></Cell>
   </Row>
   <Row ss:AutoFitHeight="0">
    <Cell><Data ss:Type="String">NM_213882</Data></Cell>
    <Cell><Data ss:Type="String">ID_138</Data></Cell>
    <Cell><Data ss:Type="Number">6</Data></Cell>
    <Cell><Data ss:Type="Number">0</Data></Cell>
    <Cell><Data ss:Type="Number">-3.24</Data></Cell>
    <Cell><Data ss:Type="Number">1.96</Data></Cell>
    <Cell><Data ss:Type="Number">-1.21</Data></Cell>
   </Row>
   <Row ss:AutoFitHeight="0">
    <Cell><Data ss:Type="String">AK238379</Data></Cell>
    <Cell><Data ss:Type="String">ID_141</Data></Cell>
    <Cell><Data ss:Type="Number">11</Data></Cell>
    <Cell><Data ss:Type="Number">0</Data></Cell>
    <Cell><Data ss:Type="Number">0.55000000000000004</Data></Cell>
    <Cell><Data ss:Type="Number">-0.67</Data></Cell>
    <Cell><Data ss:Type="Number">-0.02</Data></Cell>
   </Row>
   <Row ss:AutoFitHeight="0">
    <Cell><Data ss:Type="String">XM_001928360</Data></Cell>
    <Cell><Data ss:Type="String">ID_142</Data></Cell>
    <Cell><Data ss:Type="Number">4</Data></Cell>
    <Cell><Data ss:Type="Number">0</Data></Cell>
    <Cell><Data ss:Type="Number">-4.16</Data></Cell>
    <Cell><Data ss:Type="Number">-3.04</Data></Cell>
    <Cell><Data ss:Type="Number">-4.28</Data></Cell>
   </Row>
   <Row ss:AutoFitHeight="0">
    <Cell><Data ss:Type="String">NM_213986</Data></Cell>
    <Cell><Data ss:Type="String">ID_143</Data></Cell>
    <Cell><Data ss:Type="Number">13</Data></Cell>
    <Cell><Data ss:Type="Number">0</Data></Cell>
    <Cell><Data ss:Type="Number">0.22</Data></Cell>
    <Cell><Data ss:Type="Number">0.16</Data></Cell>
    <Cell><Data ss:Type="Number">4.0599999999999996</Data></Cell>
   </Row>
   <Row ss:AutoFitHeight="0">
    <Cell><Data ss:Type="String">DN122830</Data></Cell>
    <Cell><Data ss:Type="String">ID_144</Data></Cell>
    <Cell><Data ss:Type="Number">24</Data></Cell>
    <Cell><Data ss:Type="Number">0</Data></Cell>
    <Cell><Data ss:Type="Number">1.37</Data></Cell>
    <Cell><Data ss:Type="Number">2.86</Data></Cell>
    <Cell><Data ss:Type="Number">2.17</Data></Cell>
   </Row>
   <Row ss:AutoFitHeight="0">
    <Cell><Data ss:Type="String">DT329597</Data></Cell>
    <Cell><Data ss:Type="String">ID_147</Data></Cell>
    <Cell><Data ss:Type="Number">24</Data></Cell>
    <Cell><Data ss:Type="Number">0</Data></Cell>
    <Cell><Data ss:Type="Number">4.28</Data></Cell>
    <Cell><Data ss:Type="Number">6.25</Data></Cell>
    <Cell><Data ss:Type="Number">6.39</Data></Cell>
   </Row>
   <Row ss:AutoFitHeight="0">
    <Cell><Data ss:Type="String">NM_001097489</Data></Cell>
    <Cell><Data ss:Type="String">ID_148</Data></Cell>
    <Cell><Data ss:Type="Number">14</Data></Cell>
    <Cell><Data ss:Type="Number">0</Data></Cell>
    <Cell><Data ss:Type="Number">0.81</Data></Cell>
    <Cell><Data ss:Type="Number">6.88</Data></Cell>
    <Cell><Data ss:Type="Number">2.2999999999999998</Data></Cell>
   </Row>
   <Row ss:AutoFitHeight="0">
    <Cell><Data ss:Type="String">AK239436</Data></Cell>
    <Cell><Data ss:Type="String">ID_151</Data></Cell>
    <Cell><Data ss:Type="Number">14</Data></Cell>
    <Cell><Data ss:Type="Number">0</Data></Cell>
    <Cell><Data ss:Type="Number">1.1399999999999999</Data></Cell>
    <Cell><Data ss:Type="Number">4.3899999999999997</Data></Cell>
    <Cell><Data ss:Type="Number">0.87</Data></Cell>
   </Row>
   <Row ss:AutoFitHeight="0">
    <Cell><Data ss:Type="String">BP167512</Data></Cell>
    <Cell><Data ss:Type="String">ID_152</Data></Cell>
    <Cell><Data ss:Type="Number">19</Data></Cell>
    <Cell><Data ss:Type="Number">0</Data></Cell>
    <Cell><Data ss:Type="Number">1.21</Data></Cell>
    <Cell><Data ss:Type="Number">0.16</Data></Cell>
    <Cell><Data ss:Type="Number">0.91</Data></Cell>
   </Row>
   <Row ss:AutoFitHeight="0">
    <Cell><Data ss:Type="String">AY610166</Data></Cell>
    <Cell><Data ss:Type="String">ID_153</Data></Cell>
    <Cell><Data ss:Type="Number">7</Data></Cell>
    <Cell><Data ss:Type="Number">0</Data></Cell>
    <Cell><Data ss:Type="Number">-2.09</Data></Cell>
    <Cell><Data ss:Type="Number">-0.9</Data></Cell>
    <Cell><Data ss:Type="Number">-0.93</Data></Cell>
   </Row>
   <Row ss:AutoFitHeight="0">
    <Cell><Data ss:Type="String">NM_214328</Data></Cell>
    <Cell><Data ss:Type="String">ID_154</Data></Cell>
    <Cell><Data ss:Type="Number">4</Data></Cell>
    <Cell><Data ss:Type="Number">0</Data></Cell>
    <Cell><Data ss:Type="Number">-4.5599999999999996</Data></Cell>
    <Cell><Data ss:Type="Number">-3.18</Data></Cell>
    <Cell><Data ss:Type="Number">-2.56</Data></Cell>
   </Row>
   <Row ss:AutoFitHeight="0">
    <Cell><Data ss:Type="String">NM_214031</Data></Cell>
    <Cell><Data ss:Type="String">ID_156</Data></Cell>
    <Cell><Data ss:Type="Number">21</Data></Cell>
    <Cell><Data ss:Type="Number">0</Data></Cell>
    <Cell><Data ss:Type="Number">1.17</Data></Cell>
    <Cell><Data ss:Type="Number">1.38</Data></Cell>
    <Cell><Data ss:Type="Number">1.4</Data></Cell>
   </Row>
   <Row ss:AutoFitHeight="0">
    <Cell><Data ss:Type="String">AK236730</Data></Cell>
    <Cell><Data ss:Type="String">ID_157</Data></Cell>
    <Cell><Data ss:Type="Number">20</Data></Cell>
    <Cell><Data ss:Type="Number">0</Data></Cell>
    <Cell><Data ss:Type="Number">4.6900000000000004</Data></Cell>
    <Cell><Data ss:Type="Number">3.62</Data></Cell>
    <Cell><Data ss:Type="Number">1.19</Data></Cell>
   </Row>
   <Row ss:AutoFitHeight="0">
    <Cell><Data ss:Type="String">L20460</Data></Cell>
    <Cell><Data ss:Type="String">ID_158</Data></Cell>
    <Cell><Data ss:Type="Number">22</Data></Cell>
    <Cell><Data ss:Type="Number">0</Data></Cell>
    <Cell><Data ss:Type="Number">1.63</Data></Cell>
    <Cell><Data ss:Type="Number">0.91</Data></Cell>
    <Cell><Data ss:Type="Number">1.92</Data></Cell>
   </Row>
   <Row ss:AutoFitHeight="0">
    <Cell><Data ss:Type="String">XM_001927204</Data></Cell>
    <Cell><Data ss:Type="String">ID_162</Data></Cell>
    <Cell><Data ss:Type="Number">4</Data></Cell>
    <Cell><Data ss:Type="Number">0</Data></Cell>
    <Cell><Data ss:Type="Number">-2.72</Data></Cell>
    <Cell><Data ss:Type="Number">-2.98</Data></Cell>
    <Cell><Data ss:Type="Number">-2.06</Data></Cell>
   </Row>
   <Row ss:AutoFitHeight="0">
    <Cell><Data ss:Type="String">XM_001927272</Data></Cell>
    <Cell><Data ss:Type="String">ID_164</Data></Cell>
    <Cell><Data ss:Type="Number">22</Data></Cell>
    <Cell><Data ss:Type="Number">0</Data></Cell>
    <Cell><Data ss:Type="Number">0.97</Data></Cell>
    <Cell><Data ss:Type="Number">1.1599999999999999</Data></Cell>
    <Cell><Data ss:Type="Number">1.64</Data></Cell>
   </Row>
   <Row ss:AutoFitHeight="0">
    <Cell><Data ss:Type="String">NM_001006592</Data></Cell>
    <Cell><Data ss:Type="String">ID_165</Data></Cell>
    <Cell><Data ss:Type="Number">24</Data></Cell>
    <Cell><Data ss:Type="Number">0</Data></Cell>
    <Cell><Data ss:Type="Number">1.69</Data></Cell>
    <Cell><Data ss:Type="Number">3.19</Data></Cell>
    <Cell><Data ss:Type="Number">2.92</Data></Cell>
   </Row>
   <Row ss:AutoFitHeight="0">
    <Cell><Data ss:Type="String">XM_001926912</Data></Cell>
    <Cell><Data ss:Type="String">ID_168</Data></Cell>
    <Cell><Data ss:Type="Number">4</Data></Cell>
    <Cell><Data ss:Type="Number">0</Data></Cell>
    <Cell><Data ss:Type="Number">-3.46</Data></Cell>
    <Cell><Data ss:Type="Number">-2.2799999999999998</Data></Cell>
    <Cell><Data ss:Type="Number">-1.57</Data></Cell>
   </Row>
   <Row ss:AutoFitHeight="0">
    <Cell><Data ss:Type="String">NM_213912</Data></Cell>
    <Cell><Data ss:Type="String">ID_170</Data></Cell>
    <Cell><Data ss:Type="Number">25</Data></Cell>
    <Cell><Data ss:Type="Number">0</Data></Cell>
    <Cell><Data ss:Type="Number">0.99</Data></Cell>
    <Cell><Data ss:Type="Number">2.6</Data></Cell>
    <Cell><Data ss:Type="Number">4.9000000000000004</Data></Cell>
   </Row>
   <Row ss:AutoFitHeight="0">
    <Cell><Data ss:Type="String">EW077617</Data></Cell>
    <Cell><Data ss:Type="String">ID_171</Data></Cell>
    <Cell><Data ss:Type="Number">25</Data></Cell>
    <Cell><Data ss:Type="Number">0</Data></Cell>
    <Cell><Data ss:Type="Number">0.92</Data></Cell>
    <Cell><Data ss:Type="Number">2.09</Data></Cell>
    <Cell><Data ss:Type="Number">2.5</Data></Cell>
   </Row>
   <Row ss:AutoFitHeight="0">
    <Cell><Data ss:Type="String">NM_001044574</Data></Cell>
    <Cell><Data ss:Type="String">ID_175</Data></Cell>
    <Cell><Data ss:Type="Number">23</Data></Cell>
    <Cell><Data ss:Type="Number">0</Data></Cell>
    <Cell><Data ss:Type="Number">0.97</Data></Cell>
    <Cell><Data ss:Type="Number">2.08</Data></Cell>
    <Cell><Data ss:Type="Number">1.24</Data></Cell>
   </Row>
   <Row ss:AutoFitHeight="0">
    <Cell><Data ss:Type="String">XM_001925774</Data></Cell>
    <Cell><Data ss:Type="String">ID_176</Data></Cell>
    <Cell><Data ss:Type="Number">4</Data></Cell>
    <Cell><Data ss:Type="Number">0</Data></Cell>
    <Cell><Data ss:Type="Number">-1.42</Data></Cell>
    <Cell><Data ss:Type="Number">-1.0900000000000001</Data></Cell>
    <Cell><Data ss:Type="Number">-1.08</Data></Cell>
   </Row>
   <Row ss:AutoFitHeight="0">
    <Cell><Data ss:Type="String">NM_001130213</Data></Cell>
    <Cell><Data ss:Type="String">ID_178</Data></Cell>
    <Cell><Data ss:Type="Number">18</Data></Cell>
    <Cell><Data ss:Type="Number">0</Data></Cell>
    <Cell><Data ss:Type="Number">4.2</Data></Cell>
    <Cell><Data ss:Type="Number">1.02</Data></Cell>
    <Cell><Data ss:Type="Number">1.06</Data></Cell>
   </Row>
   <Row ss:AutoFitHeight="0">
    <Cell><Data ss:Type="String">AY609398</Data></Cell>
    <Cell><Data ss:Type="String">ID_181</Data></Cell>
    <Cell><Data ss:Type="Number">21</Data></Cell>
    <Cell><Data ss:Type="Number">0</Data></Cell>
    <Cell><Data ss:Type="Number">2.2200000000000002</Data></Cell>
    <Cell><Data ss:Type="Number">1.44</Data></Cell>
    <Cell><Data ss:Type="Number">1.19</Data></Cell>
   </Row>
   <Row ss:AutoFitHeight="0">
    <Cell><Data ss:Type="String">XM_001924379</Data></Cell>
    <Cell><Data ss:Type="String">ID_183</Data></Cell>
    <Cell><Data ss:Type="Number">18</Data></Cell>
    <Cell><Data ss:Type="Number">0</Data></Cell>
    <Cell><Data ss:Type="Number">1.22</Data></Cell>
    <Cell><Data ss:Type="Number">0.18</Data></Cell>
    <Cell><Data ss:Type="Number">0.34</Data></Cell>
   </Row>
   <Row ss:AutoFitHeight="0">
    <Cell><Data ss:Type="String">XM_001927698</Data></Cell>
    <Cell><Data ss:Type="String">ID_184</Data></Cell>
    <Cell><Data ss:Type="Number">24</Data></Cell>
    <Cell><Data ss:Type="Number">0</Data></Cell>
    <Cell><Data ss:Type="Number">0.74</Data></Cell>
    <Cell><Data ss:Type="Number">1.76</Data></Cell>
    <Cell><Data ss:Type="Number">1.46</Data></Cell>
   </Row>
   <Row ss:AutoFitHeight="0">
    <Cell><Data ss:Type="String">NM_214438</Data></Cell>
    <Cell><Data ss:Type="String">ID_187</Data></Cell>
    <Cell><Data ss:Type="Number">18</Data></Cell>
    <Cell><Data ss:Type="Number">0</Data></Cell>
    <Cell><Data ss:Type="Number">3.81</Data></Cell>
    <Cell><Data ss:Type="Number">0.9</Data></Cell>
    <Cell><Data ss:Type="Number">1.27</Data></Cell>
   </Row>
   <Row ss:AutoFitHeight="0">
    <Cell><Data ss:Type="String">EF041128</Data></Cell>
    <Cell><Data ss:Type="String">ID_189</Data></Cell>
    <Cell><Data ss:Type="Number">2</Data></Cell>
    <Cell><Data ss:Type="Number">0</Data></Cell>
    <Cell><Data ss:Type="Number">-1.1299999999999999</Data></Cell>
    <Cell><Data ss:Type="Number">-1.55</Data></Cell>
    <Cell><Data ss:Type="Number">-0.71</Data></Cell>
   </Row>
   <Row ss:AutoFitHeight="0">
    <Cell><Data ss:Type="String">DY411595</Data></Cell>
    <Cell><Data ss:Type="String">ID_192</Data></Cell>
    <Cell><Data ss:Type="Number">1</Data></Cell>
    <Cell><Data ss:Type="Number">0</Data></Cell>
    <Cell><Data ss:Type="Number">-0.71</Data></Cell>
    <Cell><Data ss:Type="Number">-1.25</Data></Cell>
    <Cell><Data ss:Type="Number">-1.0900000000000001</Data></Cell>
   </Row>
   <Row ss:AutoFitHeight="0">
    <Cell><Data ss:Type="String">XM_001928966</Data></Cell>
    <Cell><Data ss:Type="String">ID_193</Data></Cell>
    <Cell><Data ss:Type="Number">22</Data></Cell>
    <Cell><Data ss:Type="Number">0</Data></Cell>
    <Cell><Data ss:Type="Number">2.12</Data></Cell>
    <Cell><Data ss:Type="Number">2.7</Data></Cell>
    <Cell><Data ss:Type="Number">4.1900000000000004</Data></Cell>
   </Row>
   <Row ss:AutoFitHeight="0">
    <Cell><Data ss:Type="String">NM_214082</Data></Cell>
    <Cell><Data ss:Type="String">ID_196</Data></Cell>
    <Cell><Data ss:Type="Number">2</Data></Cell>
    <Cell><Data ss:Type="Number">0</Data></Cell>
    <Cell><Data ss:Type="Number">-0.96</Data></Cell>
    <Cell><Data ss:Type="Number">-1.58</Data></Cell>
    <Cell><Data ss:Type="Number">-0.31</Data></Cell>
   </Row>
   <Row ss:AutoFitHeight="0">
    <Cell><Data ss:Type="String">EW623854</Data></Cell>
    <Cell><Data ss:Type="String">ID_200</Data></Cell>
    <Cell><Data ss:Type="Number">21</Data></Cell>
    <Cell><Data ss:Type="Number">0</Data></Cell>
    <Cell><Data ss:Type="Number">2.73</Data></Cell>
    <Cell><Data ss:Type="Number">3.46</Data></Cell>
    <Cell><Data ss:Type="Number">3.61</Data></Cell>
   </Row>
   <Row ss:AutoFitHeight="0">
    <Cell><Data ss:Type="String">NM_213855</Data></Cell>
    <Cell><Data ss:Type="String">ID_201</Data></Cell>
    <Cell><Data ss:Type="Number">4</Data></Cell>
    <Cell><Data ss:Type="Number">0</Data></Cell>
    <Cell><Data ss:Type="Number">-2.0499999999999998</Data></Cell>
    <Cell><Data ss:Type="Number">-1.57</Data></Cell>
    <Cell><Data ss:Type="Number">-1.37</Data></Cell>
   </Row>
   <Row ss:AutoFitHeight="0">
    <Cell><Data ss:Type="String">XM_001929372</Data></Cell>
    <Cell><Data ss:Type="String">ID_203</Data></Cell>
    <Cell><Data ss:Type="Number">10</Data></Cell>
    <Cell><Data ss:Type="Number">0</Data></Cell>
    <Cell><Data ss:Type="Number">0.49</Data></Cell>
    <Cell><Data ss:Type="Number">-1.63</Data></Cell>
    <Cell><Data ss:Type="Number">-0.87</Data></Cell>
   </Row>
  </Table>
  <WorksheetOptions xmlns="urn:schemas-microsoft-com:office:excel">
   <PageSetup>
    <Header x:Margin="0.51180555555555551"/>
    <Footer x:Margin="0.51180555555555551"/>
   </PageSetup>
   <Unsynced/>
   <Print>
    <ValidPrinterInfo/>
    <PaperSizeIndex>9</PaperSizeIndex>
    <VerticalResolution>0</VerticalResolution>
   </Print>
   <PageBreakZoom>100</PageBreakZoom>
   <Panes>
    <Pane>
     <Number>3</Number>
     <RangeSelection>R1:R65536</RangeSelection>
    </Pane>
   </Panes>
   <ProtectObjects>False</ProtectObjects>
   <ProtectScenarios>False</ProtectScenarios>
  </WorksheetOptions>
 </Worksheet>
 <Worksheet ss:Name="G2（LR）">
  <Table ss:ExpandedColumnCount="7" ss:ExpandedRowCount="90" x:FullColumns="1" x:FullRows="1" ss:DefaultColumnWidth="54" ss:DefaultRowHeight="14.25">
   <Row ss:AutoFitHeight="0">
    <Cell><Data ss:Type="String">geneID</Data></Cell>
    <Cell><Data ss:Type="String">SPOT</Data></Cell>
    <Cell><Data ss:Type="String">Profile</Data></Cell>
    <Cell><Data ss:Type="String">LR2P</Data></Cell>
    <Cell><Data ss:Type="String">LR28P</Data></Cell>
    <Cell><Data ss:Type="String">LR90P</Data></Cell>
    <Cell><Data ss:Type="String">LR180P</Data></Cell>
   </Row>
   <Row ss:AutoFitHeight="0">
    <Cell><Data ss:Type="String">AK235820</Data></Cell>
    <Cell><Data ss:Type="String">ID_2</Data></Cell>
    <Cell><Data ss:Type="Number">5</Data></Cell>
    <Cell><Data ss:Type="Number">0</Data></Cell>
    <Cell><Data ss:Type="Number">-1.69</Data></Cell>
    <Cell><Data ss:Type="Number">-2.72</Data></Cell>
    <Cell><Data ss:Type="Number">0.42</Data></Cell>
   </Row>
   <Row ss:AutoFitHeight="0">
    <Cell><Data ss:Type="String">AK236029</Data></Cell>
    <Cell><Data ss:Type="String">ID_6</Data></Cell>
    <Cell><Data ss:Type="Number">13</Data></Cell>
    <Cell><Data ss:Type="Number">0</Data></Cell>
    <Cell><Data ss:Type="Number">0.09</Data></Cell>
    <Cell><Data ss:Type="Number">-1.05</Data></Cell>
    <Cell><Data ss:Type="Number">4.83</Data></Cell>
   </Row>
   <Row ss:AutoFitHeight="0">
    <Cell><Data ss:Type="String">XM_001928937</Data></Cell>
    <Cell><Data ss:Type="String">ID_7</Data></Cell>
    <Cell><Data ss:Type="Number">18</Data></Cell>
    <Cell><Data ss:Type="Number">0</Data></Cell>
    <Cell><Data ss:Type="Number">2.25</Data></Cell>
    <Cell><Data ss:Type="Number">-0.28000000000000003</Data></Cell>
    <Cell><Data ss:Type="Number">-0.14000000000000001</Data></Cell>
   </Row>
   <Row ss:AutoFitHeight="0">
    <Cell><Data ss:Type="String">NM_001123091</Data></Cell>
    <Cell><Data ss:Type="String">ID_9</Data></Cell>
    <Cell><Data ss:Type="Number">9</Data></Cell>
    <Cell><Data ss:Type="Number">0</Data></Cell>
    <Cell><Data ss:Type="Number">0.17</Data></Cell>
    <Cell><Data ss:Type="Number">-1.05</Data></Cell>
    <Cell><Data ss:Type="Number">-2.1</Data></Cell>
   </Row>
   <Row ss:AutoFitHeight="0">
    <Cell><Data ss:Type="String">NM_001032359</Data></Cell>
    <Cell><Data ss:Type="String">ID_11</Data></Cell>
    <Cell><Data ss:Type="Number">12</Data></Cell>
    <Cell><Data ss:Type="Number">0</Data></Cell>
    <Cell><Data ss:Type="Number">-0.28000000000000003</Data></Cell>
    <Cell><Data ss:Type="Number">1.05</Data></Cell>
    <Cell><Data ss:Type="Number">-5</Data></Cell>
   </Row>
   <Row ss:AutoFitHeight="0">
    <Cell><Data ss:Type="String">BX921055</Data></Cell>
    <Cell><Data ss:Type="String">ID_12</Data></Cell>
    <Cell><Data ss:Type="Number">13</Data></Cell>
    <Cell><Data ss:Type="Number">0</Data></Cell>
    <Cell><Data ss:Type="Number">0.39</Data></Cell>
    <Cell><Data ss:Type="Number">1.06</Data></Cell>
    <Cell><Data ss:Type="Number">3.69</Data></Cell>
   </Row>
   <Row ss:AutoFitHeight="0">
    <Cell><Data ss:Type="String">EW363322</Data></Cell>
    <Cell><Data ss:Type="String">ID_14</Data></Cell>
    <Cell><Data ss:Type="Number">12</Data></Cell>
    <Cell><Data ss:Type="Number">0</Data></Cell>
    <Cell><Data ss:Type="Number">-0.74</Data></Cell>
    <Cell><Data ss:Type="Number">-0.92</Data></Cell>
    <Cell><Data ss:Type="Number">-3.91</Data></Cell>
   </Row>
   <Row ss:AutoFitHeight="0">
    <Cell><Data ss:Type="String">AK235280</Data></Cell>
    <Cell><Data ss:Type="String">ID_16</Data></Cell>
    <Cell><Data ss:Type="Number">1</Data></Cell>
    <Cell><Data ss:Type="Number">0</Data></Cell>
    <Cell><Data ss:Type="Number">-2.71</Data></Cell>
    <Cell><Data ss:Type="Number">-4.2699999999999996</Data></Cell>
    <Cell><Data ss:Type="Number">-5.03</Data></Cell>
   </Row>
   <Row ss:AutoFitHeight="0">
    <Cell><Data ss:Type="String">NM_001001535</Data></Cell>
    <Cell><Data ss:Type="String">ID_17</Data></Cell>
    <Cell><Data ss:Type="Number">14</Data></Cell>
    <Cell><Data ss:Type="Number">0</Data></Cell>
    <Cell><Data ss:Type="Number">0.49</Data></Cell>
    <Cell><Data ss:Type="Number">3.08</Data></Cell>
    <Cell><Data ss:Type="Number">0.13</Data></Cell>
   </Row>
   <Row ss:AutoFitHeight="0">
    <Cell><Data ss:Type="String">NM_214374</Data></Cell>
    <Cell><Data ss:Type="String">ID_18</Data></Cell>
    <Cell><Data ss:Type="Number">12</Data></Cell>
    <Cell><Data ss:Type="Number">0</Data></Cell>
    <Cell><Data ss:Type="Number">1.1100000000000001</Data></Cell>
    <Cell><Data ss:Type="Number">1.31</Data></Cell>
    <Cell><Data ss:Type="Number">-5.72</Data></Cell>
   </Row>
   <Row ss:AutoFitHeight="0">
    <Cell><Data ss:Type="String">AK233450</Data></Cell>
    <Cell><Data ss:Type="String">ID_19</Data></Cell>
    <Cell><Data ss:Type="Number">13</Data></Cell>
    <Cell><Data ss:Type="Number">0</Data></Cell>
    <Cell><Data ss:Type="Number">0.51</Data></Cell>
    <Cell><Data ss:Type="Number">0.21</Data></Cell>
    <Cell><Data ss:Type="Number">3.42</Data></Cell>
   </Row>
   <Row ss:AutoFitHeight="0">
    <Cell><Data ss:Type="String">AK237923</Data></Cell>
    <Cell><Data ss:Type="String">ID_25</Data></Cell>
    <Cell><Data ss:Type="Number">4</Data></Cell>
    <Cell><Data ss:Type="Number">0</Data></Cell>
    <Cell><Data ss:Type="Number">-5.48</Data></Cell>
    <Cell><Data ss:Type="Number">-4.3600000000000003</Data></Cell>
    <Cell><Data ss:Type="Number">-4.66</Data></Cell>
   </Row>
   <Row ss:AutoFitHeight="0">
    <Cell><Data ss:Type="String">DT334976</Data></Cell>
    <Cell><Data ss:Type="String">ID_27</Data></Cell>
    <Cell><Data ss:Type="Number">10</Data></Cell>
    <Cell><Data ss:Type="Number">0</Data></Cell>
    <Cell><Data ss:Type="Number">-7.0000000000000007E-2</Data></Cell>
    <Cell><Data ss:Type="Number">-2.36</Data></Cell>
    <Cell><Data ss:Type="Number">-2.4300000000000002</Data></Cell>
   </Row>
   <Row ss:AutoFitHeight="0">
    <Cell><Data ss:Type="String">X15073</Data></Cell>
    <Cell><Data ss:Type="String">ID_30</Data></Cell>
    <Cell><Data ss:Type="Number">6</Data></Cell>
    <Cell><Data ss:Type="Number">0</Data></Cell>
    <Cell><Data ss:Type="Number">-2.25</Data></Cell>
    <Cell><Data ss:Type="Number">2</Data></Cell>
    <Cell><Data ss:Type="Number">-5.2</Data></Cell>
   </Row>
   <Row ss:AutoFitHeight="0">
    <Cell><Data ss:Type="String">XM_001929031</Data></Cell>
    <Cell><Data ss:Type="String">ID_34</Data></Cell>
    <Cell><Data ss:Type="Number">12</Data></Cell>
    <Cell><Data ss:Type="Number">0</Data></Cell>
    <Cell><Data ss:Type="Number">-0.77</Data></Cell>
    <Cell><Data ss:Type="Number">-1.85</Data></Cell>
    <Cell><Data ss:Type="Number">-6.26</Data></Cell>
   </Row>
   <Row ss:AutoFitHeight="0">
    <Cell><Data ss:Type="String">NM_001097506</Data></Cell>
    <Cell><Data ss:Type="String">ID_38</Data></Cell>
    <Cell><Data ss:Type="Number">12</Data></Cell>
    <Cell><Data ss:Type="Number">0</Data></Cell>
    <Cell><Data ss:Type="Number">-0.72</Data></Cell>
    <Cell><Data ss:Type="Number">-0.5</Data></Cell>
    <Cell><Data ss:Type="Number">-2.52</Data></Cell>
   </Row>
   <Row ss:AutoFitHeight="0">
    <Cell><Data ss:Type="String">XM_001924565</Data></Cell>
    <Cell><Data ss:Type="String">ID_41</Data></Cell>
    <Cell><Data ss:Type="Number">3</Data></Cell>
    <Cell><Data ss:Type="Number">0</Data></Cell>
    <Cell><Data ss:Type="Number">-0.79</Data></Cell>
    <Cell><Data ss:Type="Number">-0.57999999999999996</Data></Cell>
    <Cell><Data ss:Type="Number">-1.91</Data></Cell>
   </Row>
   <Row ss:AutoFitHeight="0">
    <Cell><Data ss:Type="String">NM_214396</Data></Cell>
    <Cell><Data ss:Type="String">ID_42</Data></Cell>
    <Cell><Data ss:Type="Number">18</Data></Cell>
    <Cell><Data ss:Type="Number">0</Data></Cell>
    <Cell><Data ss:Type="Number">2.23</Data></Cell>
    <Cell><Data ss:Type="Number">0.03</Data></Cell>
    <Cell><Data ss:Type="Number">-0.72</Data></Cell>
   </Row>
   <Row ss:AutoFitHeight="0">
    <Cell><Data ss:Type="String">AY610163</Data></Cell>
    <Cell><Data ss:Type="String">ID_44</Data></Cell>
    <Cell><Data ss:Type="Number">5</Data></Cell>
    <Cell><Data ss:Type="Number">0</Data></Cell>
    <Cell><Data ss:Type="Number">-1.18</Data></Cell>
    <Cell><Data ss:Type="Number">-0.8</Data></Cell>
    <Cell><Data ss:Type="Number">0</Data></Cell>
   </Row>
   <Row ss:AutoFitHeight="0">
    <Cell><Data ss:Type="String">NM_001044537</Data></Cell>
    <Cell><Data ss:Type="String">ID_46</Data></Cell>
    <Cell><Data ss:Type="Number">12</Data></Cell>
    <Cell><Data ss:Type="Number">0</Data></Cell>
    <Cell><Data ss:Type="Number">-0.35</Data></Cell>
    <Cell><Data ss:Type="Number">-0.21</Data></Cell>
    <Cell><Data ss:Type="Number">-2.12</Data></Cell>
   </Row>
   <Row ss:AutoFitHeight="0">
    <Cell><Data ss:Type="String">XM_001924280</Data></Cell>
    <Cell><Data ss:Type="String">ID_48</Data></Cell>
    <Cell><Data ss:Type="Number">14</Data></Cell>
    <Cell><Data ss:Type="Number">0</Data></Cell>
    <Cell><Data ss:Type="Number">0.23</Data></Cell>
    <Cell><Data ss:Type="Number">2.1</Data></Cell>
    <Cell><Data ss:Type="Number">-0.22</Data></Cell>
   </Row>
   <Row ss:AutoFitHeight="0">
    <Cell><Data ss:Type="String">NM_001129947</Data></Cell>
    <Cell><Data ss:Type="String">ID_50</Data></Cell>
    <Cell><Data ss:Type="Number">4</Data></Cell>
    <Cell><Data ss:Type="Number">0</Data></Cell>
    <Cell><Data ss:Type="Number">-2.92</Data></Cell>
    <Cell><Data ss:Type="Number">-2.5299999999999998</Data></Cell>
    <Cell><Data ss:Type="Number">-3.32</Data></Cell>
   </Row>
   <Row ss:AutoFitHeight="0">
    <Cell><Data ss:Type="String">NM_001001534</Data></Cell>
    <Cell><Data ss:Type="String">ID_51</Data></Cell>
    <Cell><Data ss:Type="Number">22</Data></Cell>
    <Cell><Data ss:Type="Number">0</Data></Cell>
    <Cell><Data ss:Type="Number">1.81</Data></Cell>
    <Cell><Data ss:Type="Number">1.39</Data></Cell>
    <Cell><Data ss:Type="Number">3.86</Data></Cell>
   </Row>
   <Row ss:AutoFitHeight="0">
    <Cell><Data ss:Type="String">AK233211</Data></Cell>
    <Cell><Data ss:Type="String">ID_54</Data></Cell>
    <Cell><Data ss:Type="Number">3</Data></Cell>
    <Cell><Data ss:Type="Number">0</Data></Cell>
    <Cell><Data ss:Type="Number">-1.26</Data></Cell>
    <Cell><Data ss:Type="Number">-1.32</Data></Cell>
    <Cell><Data ss:Type="Number">-2.8</Data></Cell>
   </Row>
   <Row ss:AutoFitHeight="0">
    <Cell><Data ss:Type="String">NM_214128</Data></Cell>
    <Cell><Data ss:Type="String">ID_55</Data></Cell>
    <Cell><Data ss:Type="Number">10</Data></Cell>
    <Cell><Data ss:Type="Number">0</Data></Cell>
    <Cell><Data ss:Type="Number">0.68</Data></Cell>
    <Cell><Data ss:Type="Number">-1.47</Data></Cell>
    <Cell><Data ss:Type="Number">-0.9</Data></Cell>
   </Row>
   <Row ss:AutoFitHeight="0">
    <Cell><Data ss:Type="String">NM_001078687</Data></Cell>
    <Cell><Data ss:Type="String">ID_63</Data></Cell>
    <Cell><Data ss:Type="Number">4</Data></Cell>
    <Cell><Data ss:Type="Number">0</Data></Cell>
    <Cell><Data ss:Type="Number">-2.31</Data></Cell>
    <Cell><Data ss:Type="Number">-1.21</Data></Cell>
    <Cell><Data ss:Type="Number">-1.91</Data></Cell>
   </Row>
   <Row ss:AutoFitHeight="0">
    <Cell><Data ss:Type="String">EW472347</Data></Cell>
    <Cell><Data ss:Type="String">ID_64</Data></Cell>
    <Cell><Data ss:Type="Number">15</Data></Cell>
    <Cell><Data ss:Type="Number">0</Data></Cell>
    <Cell><Data ss:Type="Number">-0.41</Data></Cell>
    <Cell><Data ss:Type="Number">1.23</Data></Cell>
    <Cell><Data ss:Type="Number">0.87</Data></Cell>
   </Row>
   <Row ss:AutoFitHeight="0">
    <Cell><Data ss:Type="String">NM_001097421</Data></Cell>
    <Cell><Data ss:Type="String">ID_65</Data></Cell>
    <Cell><Data ss:Type="Number">12</Data></Cell>
    <Cell><Data ss:Type="Number">0</Data></Cell>
    <Cell><Data ss:Type="Number">-0.37</Data></Cell>
    <Cell><Data ss:Type="Number">0.17</Data></Cell>
    <Cell><Data ss:Type="Number">-1.21</Data></Cell>
   </Row>
   <Row ss:AutoFitHeight="0">
    <Cell><Data ss:Type="String">AK232704</Data></Cell>
    <Cell><Data ss:Type="String">ID_66</Data></Cell>
    <Cell><Data ss:Type="Number">7</Data></Cell>
    <Cell><Data ss:Type="Number">0</Data></Cell>
    <Cell><Data ss:Type="Number">-3</Data></Cell>
    <Cell><Data ss:Type="Number">-1.54</Data></Cell>
    <Cell><Data ss:Type="Number">-0.88</Data></Cell>
   </Row>
   <Row ss:AutoFitHeight="0">
    <Cell><Data ss:Type="String">XM_001924656</Data></Cell>
    <Cell><Data ss:Type="String">ID_67</Data></Cell>
    <Cell><Data ss:Type="Number">20</Data></Cell>
    <Cell><Data ss:Type="Number">0</Data></Cell>
    <Cell><Data ss:Type="Number">1.37</Data></Cell>
    <Cell><Data ss:Type="Number">1.46</Data></Cell>
    <Cell><Data ss:Type="Number">0.26</Data></Cell>
   </Row>
   <Row ss:AutoFitHeight="0">
    <Cell><Data ss:Type="String">XM_001928136</Data></Cell>
    <Cell><Data ss:Type="String">ID_68</Data></Cell>
    <Cell><Data ss:Type="Number">9</Data></Cell>
    <Cell><Data ss:Type="Number">0</Data></Cell>
    <Cell><Data ss:Type="Number">-0.28000000000000003</Data></Cell>
    <Cell><Data ss:Type="Number">-1.22</Data></Cell>
    <Cell><Data ss:Type="Number">-2.54</Data></Cell>
   </Row>
   <Row ss:AutoFitHeight="0">
    <Cell><Data ss:Type="String">EW472852</Data></Cell>
    <Cell><Data ss:Type="String">ID_72</Data></Cell>
    <Cell><Data ss:Type="Number">13</Data></Cell>
    <Cell><Data ss:Type="Number">0</Data></Cell>
    <Cell><Data ss:Type="Number">-0.23</Data></Cell>
    <Cell><Data ss:Type="Number">0.2</Data></Cell>
    <Cell><Data ss:Type="Number">1.1299999999999999</Data></Cell>
   </Row>
   <Row ss:AutoFitHeight="0">
    <Cell><Data ss:Type="String">XM_001925318</Data></Cell>
    <Cell><Data ss:Type="String">ID_73</Data></Cell>
    <Cell><Data ss:Type="Number">3</Data></Cell>
    <Cell><Data ss:Type="Number">0</Data></Cell>
    <Cell><Data ss:Type="Number">-0.45</Data></Cell>
    <Cell><Data ss:Type="Number">-0.57999999999999996</Data></Cell>
    <Cell><Data ss:Type="Number">-1.25</Data></Cell>
   </Row>
   <Row ss:AutoFitHeight="0">
    <Cell><Data ss:Type="String">NM_214213</Data></Cell>
    <Cell><Data ss:Type="String">ID_74</Data></Cell>
    <Cell><Data ss:Type="Number">3</Data></Cell>
    <Cell><Data ss:Type="Number">0</Data></Cell>
    <Cell><Data ss:Type="Number">-1.06</Data></Cell>
    <Cell><Data ss:Type="Number">-0.79</Data></Cell>
    <Cell><Data ss:Type="Number">-1.89</Data></Cell>
   </Row>
   <Row ss:AutoFitHeight="0">
    <Cell><Data ss:Type="String">DY424883</Data></Cell>
    <Cell><Data ss:Type="String">ID_75</Data></Cell>
    <Cell><Data ss:Type="Number">20</Data></Cell>
    <Cell><Data ss:Type="Number">0</Data></Cell>
    <Cell><Data ss:Type="Number">4.46</Data></Cell>
    <Cell><Data ss:Type="Number">4.6399999999999997</Data></Cell>
    <Cell><Data ss:Type="Number">1.22</Data></Cell>
   </Row>
   <Row ss:AutoFitHeight="0">
    <Cell><Data ss:Type="String">DY420212</Data></Cell>
    <Cell><Data ss:Type="String">ID_76</Data></Cell>
    <Cell><Data ss:Type="Number">10</Data></Cell>
    <Cell><Data ss:Type="Number">0</Data></Cell>
    <Cell><Data ss:Type="Number">0.21</Data></Cell>
    <Cell><Data ss:Type="Number">-2.16</Data></Cell>
    <Cell><Data ss:Type="Number">-2.33</Data></Cell>
   </Row>
   <Row ss:AutoFitHeight="0">
    <Cell><Data ss:Type="String">DY407962</Data></Cell>
    <Cell><Data ss:Type="String">ID_77</Data></Cell>
    <Cell><Data ss:Type="Number">17</Data></Cell>
    <Cell><Data ss:Type="Number">0</Data></Cell>
    <Cell><Data ss:Type="Number">0.56999999999999995</Data></Cell>
    <Cell><Data ss:Type="Number">-0.31</Data></Cell>
    <Cell><Data ss:Type="Number">-1.39</Data></Cell>
   </Row>
   <Row ss:AutoFitHeight="0">
    <Cell><Data ss:Type="String">EW137538</Data></Cell>
    <Cell><Data ss:Type="String">ID_78</Data></Cell>
    <Cell><Data ss:Type="Number">4</Data></Cell>
    <Cell><Data ss:Type="Number">0</Data></Cell>
    <Cell><Data ss:Type="Number">-5.07</Data></Cell>
    <Cell><Data ss:Type="Number">-4.05</Data></Cell>
    <Cell><Data ss:Type="Number">-3.96</Data></Cell>
   </Row>
   <Row ss:AutoFitHeight="0">
    <Cell><Data ss:Type="String">NM_001097485</Data></Cell>
    <Cell><Data ss:Type="String">ID_79</Data></Cell>
    <Cell><Data ss:Type="Number">12</Data></Cell>
    <Cell><Data ss:Type="Number">0</Data></Cell>
    <Cell><Data ss:Type="Number">-1.1499999999999999</Data></Cell>
    <Cell><Data ss:Type="Number">-1.24</Data></Cell>
    <Cell><Data ss:Type="Number">-4.4800000000000004</Data></Cell>
   </Row>
   <Row ss:AutoFitHeight="0">
    <Cell><Data ss:Type="String">EF486522</Data></Cell>
    <Cell><Data ss:Type="String">ID_80</Data></Cell>
    <Cell><Data ss:Type="Number">4</Data></Cell>
    <Cell><Data ss:Type="Number">0</Data></Cell>
    <Cell><Data ss:Type="Number">-1.74</Data></Cell>
    <Cell><Data ss:Type="Number">-1.02</Data></Cell>
    <Cell><Data ss:Type="Number">-1.51</Data></Cell>
   </Row>
   <Row ss:AutoFitHeight="0">
    <Cell><Data ss:Type="String">XM_001925341</Data></Cell>
    <Cell><Data ss:Type="String">ID_82</Data></Cell>
    <Cell><Data ss:Type="Number">21</Data></Cell>
    <Cell><Data ss:Type="Number">0</Data></Cell>
    <Cell><Data ss:Type="Number">2.09</Data></Cell>
    <Cell><Data ss:Type="Number">2.41</Data></Cell>
    <Cell><Data ss:Type="Number">2.36</Data></Cell>
   </Row>
   <Row ss:AutoFitHeight="0">
    <Cell><Data ss:Type="String">BX675393</Data></Cell>
    <Cell><Data ss:Type="String">ID_83</Data></Cell>
    <Cell><Data ss:Type="Number">12</Data></Cell>
    <Cell><Data ss:Type="Number">0</Data></Cell>
    <Cell><Data ss:Type="Number">-2.25</Data></Cell>
    <Cell><Data ss:Type="Number">-1.75</Data></Cell>
    <Cell><Data ss:Type="Number">-7.67</Data></Cell>
   </Row>
   <Row ss:AutoFitHeight="0">
    <Cell><Data ss:Type="String">XM_001927456</Data></Cell>
    <Cell><Data ss:Type="String">ID_84</Data></Cell>
    <Cell><Data ss:Type="Number">0</Data></Cell>
    <Cell><Data ss:Type="Number">0</Data></Cell>
    <Cell><Data ss:Type="Number">-0.72</Data></Cell>
    <Cell><Data ss:Type="Number">-1.02</Data></Cell>
    <Cell><Data ss:Type="Number">-1.77</Data></Cell>
   </Row>
   <Row ss:AutoFitHeight="0">
    <Cell><Data ss:Type="String">BX917211</Data></Cell>
    <Cell><Data ss:Type="String">ID_90</Data></Cell>
    <Cell><Data ss:Type="Number">11</Data></Cell>
    <Cell><Data ss:Type="Number">0</Data></Cell>
    <Cell><Data ss:Type="Number">0.98</Data></Cell>
    <Cell><Data ss:Type="Number">-0.94</Data></Cell>
    <Cell><Data ss:Type="Number">0.27</Data></Cell>
   </Row>
   <Row ss:AutoFitHeight="0">
    <Cell><Data ss:Type="String">BM190547</Data></Cell>
    <Cell><Data ss:Type="String">ID_93</Data></Cell>
    <Cell><Data ss:Type="Number">12</Data></Cell>
    <Cell><Data ss:Type="Number">0</Data></Cell>
    <Cell><Data ss:Type="Number">0.24</Data></Cell>
    <Cell><Data ss:Type="Number">0.56999999999999995</Data></Cell>
    <Cell><Data ss:Type="Number">-5.67</Data></Cell>
   </Row>
   <Row ss:AutoFitHeight="0">
    <Cell><Data ss:Type="String">NM_213968</Data></Cell>
    <Cell><Data ss:Type="String">ID_94</Data></Cell>
    <Cell><Data ss:Type="Number">9</Data></Cell>
    <Cell><Data ss:Type="Number">0</Data></Cell>
    <Cell><Data ss:Type="Number">-0.55000000000000004</Data></Cell>
    <Cell><Data ss:Type="Number">-0.9</Data></Cell>
    <Cell><Data ss:Type="Number">-2.67</Data></Cell>
   </Row>
   <Row ss:AutoFitHeight="0">
    <Cell><Data ss:Type="String">NM_214236</Data></Cell>
    <Cell><Data ss:Type="String">ID_101</Data></Cell>
    <Cell><Data ss:Type="Number">18</Data></Cell>
    <Cell><Data ss:Type="Number">0</Data></Cell>
    <Cell><Data ss:Type="Number">1.23</Data></Cell>
    <Cell><Data ss:Type="Number">0.16</Data></Cell>
    <Cell><Data ss:Type="Number">-0.31</Data></Cell>
   </Row>
   <Row ss:AutoFitHeight="0">
    <Cell><Data ss:Type="String">DT328768</Data></Cell>
    <Cell><Data ss:Type="String">ID_105</Data></Cell>
    <Cell><Data ss:Type="Number">20</Data></Cell>
    <Cell><Data ss:Type="Number">0</Data></Cell>
    <Cell><Data ss:Type="Number">1.6</Data></Cell>
    <Cell><Data ss:Type="Number">1.1399999999999999</Data></Cell>
    <Cell><Data ss:Type="Number">-1.1299999999999999</Data></Cell>
   </Row>
   <Row ss:AutoFitHeight="0">
    <Cell><Data ss:Type="String">AK232277</Data></Cell>
    <Cell><Data ss:Type="String">ID_109</Data></Cell>
    <Cell><Data ss:Type="Number">5</Data></Cell>
    <Cell><Data ss:Type="Number">0</Data></Cell>
    <Cell><Data ss:Type="Number">-0.78</Data></Cell>
    <Cell><Data ss:Type="Number">-0.79</Data></Cell>
    <Cell><Data ss:Type="Number">0.53</Data></Cell>
   </Row>
   <Row ss:AutoFitHeight="0">
    <Cell><Data ss:Type="String">AY609491</Data></Cell>
    <Cell><Data ss:Type="String">ID_110</Data></Cell>
    <Cell><Data ss:Type="Number">11</Data></Cell>
    <Cell><Data ss:Type="Number">0</Data></Cell>
    <Cell><Data ss:Type="Number">-1.1299999999999999</Data></Cell>
    <Cell><Data ss:Type="Number">-3.44</Data></Cell>
    <Cell><Data ss:Type="Number">1.04</Data></Cell>
   </Row>
   <Row ss:AutoFitHeight="0">
    <Cell><Data ss:Type="String">NM_001128443</Data></Cell>
    <Cell><Data ss:Type="String">ID_122</Data></Cell>
    <Cell><Data ss:Type="Number">12</Data></Cell>
    <Cell><Data ss:Type="Number">0</Data></Cell>
    <Cell><Data ss:Type="Number">-0.6</Data></Cell>
    <Cell><Data ss:Type="Number">0.28999999999999998</Data></Cell>
    <Cell><Data ss:Type="Number">-2.92</Data></Cell>
   </Row>
   <Row ss:AutoFitHeight="0">
    <Cell><Data ss:Type="String">NM_001001863</Data></Cell>
    <Cell><Data ss:Type="String">ID_128</Data></Cell>
    <Cell><Data ss:Type="Number">20</Data></Cell>
    <Cell><Data ss:Type="Number">0</Data></Cell>
    <Cell><Data ss:Type="Number">1.35</Data></Cell>
    <Cell><Data ss:Type="Number">1.64</Data></Cell>
    <Cell><Data ss:Type="Number">-0.89</Data></Cell>
   </Row>
   <Row ss:AutoFitHeight="0">
    <Cell><Data ss:Type="String">DQ629176</Data></Cell>
    <Cell><Data ss:Type="String">ID_129</Data></Cell>
    <Cell><Data ss:Type="Number">12</Data></Cell>
    <Cell><Data ss:Type="Number">0</Data></Cell>
    <Cell><Data ss:Type="Number">-0.01</Data></Cell>
    <Cell><Data ss:Type="Number">-0.88</Data></Cell>
    <Cell><Data ss:Type="Number">-4.18</Data></Cell>
   </Row>
   <Row ss:AutoFitHeight="0">
    <Cell><Data ss:Type="String">CK454516</Data></Cell>
    <Cell><Data ss:Type="String">ID_130</Data></Cell>
    <Cell><Data ss:Type="Number">12</Data></Cell>
    <Cell><Data ss:Type="Number">0</Data></Cell>
    <Cell><Data ss:Type="Number">0.03</Data></Cell>
    <Cell><Data ss:Type="Number">-0.28000000000000003</Data></Cell>
    <Cell><Data ss:Type="Number">-3.02</Data></Cell>
   </Row>
   <Row ss:AutoFitHeight="0">
    <Cell><Data ss:Type="String">DY419952</Data></Cell>
    <Cell><Data ss:Type="String">ID_134</Data></Cell>
    <Cell><Data ss:Type="Number">20</Data></Cell>
    <Cell><Data ss:Type="Number">0</Data></Cell>
    <Cell><Data ss:Type="Number">3.16</Data></Cell>
    <Cell><Data ss:Type="Number">3.09</Data></Cell>
    <Cell><Data ss:Type="Number">1.53</Data></Cell>
   </Row>
   <Row ss:AutoFitHeight="0">
    <Cell><Data ss:Type="String">AJ945191</Data></Cell>
    <Cell><Data ss:Type="String">ID_136</Data></Cell>
    <Cell><Data ss:Type="Number">9</Data></Cell>
    <Cell><Data ss:Type="Number">0</Data></Cell>
    <Cell><Data ss:Type="Number">-0.4</Data></Cell>
    <Cell><Data ss:Type="Number">-1.47</Data></Cell>
    <Cell><Data ss:Type="Number">-3.81</Data></Cell>
   </Row>
   <Row ss:AutoFitHeight="0">
    <Cell><Data ss:Type="String">NM_213882</Data></Cell>
    <Cell><Data ss:Type="String">ID_138</Data></Cell>
    <Cell><Data ss:Type="Number">4</Data></Cell>
    <Cell><Data ss:Type="Number">0</Data></Cell>
    <Cell><Data ss:Type="Number">-1.36</Data></Cell>
    <Cell><Data ss:Type="Number">-1.61</Data></Cell>
    <Cell><Data ss:Type="Number">-1.35</Data></Cell>
   </Row>
   <Row ss:AutoFitHeight="0">
    <Cell><Data ss:Type="String">DN134558</Data></Cell>
    <Cell><Data ss:Type="String">ID_140</Data></Cell>
    <Cell><Data ss:Type="Number">11</Data></Cell>
    <Cell><Data ss:Type="Number">0</Data></Cell>
    <Cell><Data ss:Type="Number">-0.25</Data></Cell>
    <Cell><Data ss:Type="Number">-1.29</Data></Cell>
    <Cell><Data ss:Type="Number">0.52</Data></Cell>
   </Row>
   <Row ss:AutoFitHeight="0">
    <Cell><Data ss:Type="String">AK238379</Data></Cell>
    <Cell><Data ss:Type="String">ID_141</Data></Cell>
    <Cell><Data ss:Type="Number">3</Data></Cell>
    <Cell><Data ss:Type="Number">0</Data></Cell>
    <Cell><Data ss:Type="Number">-0.8</Data></Cell>
    <Cell><Data ss:Type="Number">-0.69</Data></Cell>
    <Cell><Data ss:Type="Number">-2.2200000000000002</Data></Cell>
   </Row>
   <Row ss:AutoFitHeight="0">
    <Cell><Data ss:Type="String">NM_213986</Data></Cell>
    <Cell><Data ss:Type="String">ID_143</Data></Cell>
    <Cell><Data ss:Type="Number">19</Data></Cell>
    <Cell><Data ss:Type="Number">0</Data></Cell>
    <Cell><Data ss:Type="Number">0.74</Data></Cell>
    <Cell><Data ss:Type="Number">-0.05</Data></Cell>
    <Cell><Data ss:Type="Number">1.03</Data></Cell>
   </Row>
   <Row ss:AutoFitHeight="0">
    <Cell><Data ss:Type="String">DT329597</Data></Cell>
    <Cell><Data ss:Type="String">ID_147</Data></Cell>
    <Cell><Data ss:Type="Number">12</Data></Cell>
    <Cell><Data ss:Type="Number">0</Data></Cell>
    <Cell><Data ss:Type="Number">1.07</Data></Cell>
    <Cell><Data ss:Type="Number">2.09</Data></Cell>
    <Cell><Data ss:Type="Number">-3.09</Data></Cell>
   </Row>
   <Row ss:AutoFitHeight="0">
    <Cell><Data ss:Type="String">AJ964171</Data></Cell>
    <Cell><Data ss:Type="String">ID_150</Data></Cell>
    <Cell><Data ss:Type="Number">7</Data></Cell>
    <Cell><Data ss:Type="Number">0</Data></Cell>
    <Cell><Data ss:Type="Number">-3.58</Data></Cell>
    <Cell><Data ss:Type="Number">-1.83</Data></Cell>
    <Cell><Data ss:Type="Number">-1.39</Data></Cell>
   </Row>
   <Row ss:AutoFitHeight="0">
    <Cell><Data ss:Type="String">AK239436</Data></Cell>
    <Cell><Data ss:Type="String">ID_151</Data></Cell>
    <Cell><Data ss:Type="Number">15</Data></Cell>
    <Cell><Data ss:Type="Number">0</Data></Cell>
    <Cell><Data ss:Type="Number">0.19</Data></Cell>
    <Cell><Data ss:Type="Number">0.95</Data></Cell>
    <Cell><Data ss:Type="Number">1.0900000000000001</Data></Cell>
   </Row>
   <Row ss:AutoFitHeight="0">
    <Cell><Data ss:Type="String">AY610166</Data></Cell>
    <Cell><Data ss:Type="String">ID_153</Data></Cell>
    <Cell><Data ss:Type="Number">12</Data></Cell>
    <Cell><Data ss:Type="Number">0</Data></Cell>
    <Cell><Data ss:Type="Number">0.9</Data></Cell>
    <Cell><Data ss:Type="Number">1.1499999999999999</Data></Cell>
    <Cell><Data ss:Type="Number">-5.26</Data></Cell>
   </Row>
   <Row ss:AutoFitHeight="0">
    <Cell><Data ss:Type="String">AK236730</Data></Cell>
    <Cell><Data ss:Type="String">ID_157</Data></Cell>
    <Cell><Data ss:Type="Number">2</Data></Cell>
    <Cell><Data ss:Type="Number">0</Data></Cell>
    <Cell><Data ss:Type="Number">-2.12</Data></Cell>
    <Cell><Data ss:Type="Number">-4.41</Data></Cell>
    <Cell><Data ss:Type="Number">-0.89</Data></Cell>
   </Row>
   <Row ss:AutoFitHeight="0">
    <Cell><Data ss:Type="String">L20460</Data></Cell>
    <Cell><Data ss:Type="String">ID_158</Data></Cell>
    <Cell><Data ss:Type="Number">3</Data></Cell>
    <Cell><Data ss:Type="Number">0</Data></Cell>
    <Cell><Data ss:Type="Number">-2.64</Data></Cell>
    <Cell><Data ss:Type="Number">-1.79</Data></Cell>
    <Cell><Data ss:Type="Number">-4.55</Data></Cell>
   </Row>
   <Row ss:AutoFitHeight="0">
    <Cell><Data ss:Type="String">NM_001097505</Data></Cell>
    <Cell><Data ss:Type="String">ID_159</Data></Cell>
    <Cell><Data ss:Type="Number">23</Data></Cell>
    <Cell><Data ss:Type="Number">0</Data></Cell>
    <Cell><Data ss:Type="Number">1.2</Data></Cell>
    <Cell><Data ss:Type="Number">2.81</Data></Cell>
    <Cell><Data ss:Type="Number">1.35</Data></Cell>
   </Row>
   <Row ss:AutoFitHeight="0">
    <Cell><Data ss:Type="String">XM_001928425</Data></Cell>
    <Cell><Data ss:Type="String">ID_160</Data></Cell>
    <Cell><Data ss:Type="Number">5</Data></Cell>
    <Cell><Data ss:Type="Number">0</Data></Cell>
    <Cell><Data ss:Type="Number">-3.04</Data></Cell>
    <Cell><Data ss:Type="Number">-3.06</Data></Cell>
    <Cell><Data ss:Type="Number">-1.17</Data></Cell>
   </Row>
   <Row ss:AutoFitHeight="0">
    <Cell><Data ss:Type="String">XM_001927204</Data></Cell>
    <Cell><Data ss:Type="String">ID_162</Data></Cell>
    <Cell><Data ss:Type="Number">14</Data></Cell>
    <Cell><Data ss:Type="Number">0</Data></Cell>
    <Cell><Data ss:Type="Number">-1.0900000000000001</Data></Cell>
    <Cell><Data ss:Type="Number">2.77</Data></Cell>
    <Cell><Data ss:Type="Number">-3.22</Data></Cell>
   </Row>
   <Row ss:AutoFitHeight="0">
    <Cell><Data ss:Type="String">XM_001927272</Data></Cell>
    <Cell><Data ss:Type="String">ID_164</Data></Cell>
    <Cell><Data ss:Type="Number">3</Data></Cell>
    <Cell><Data ss:Type="Number">0</Data></Cell>
    <Cell><Data ss:Type="Number">-1.34</Data></Cell>
    <Cell><Data ss:Type="Number">-1.63</Data></Cell>
    <Cell><Data ss:Type="Number">-2.4</Data></Cell>
   </Row>
   <Row ss:AutoFitHeight="0">
    <Cell><Data ss:Type="String">NM_001006592</Data></Cell>
    <Cell><Data ss:Type="String">ID_165</Data></Cell>
    <Cell><Data ss:Type="Number">17</Data></Cell>
    <Cell><Data ss:Type="Number">0</Data></Cell>
    <Cell><Data ss:Type="Number">2.97</Data></Cell>
    <Cell><Data ss:Type="Number">0.42</Data></Cell>
    <Cell><Data ss:Type="Number">-1.55</Data></Cell>
   </Row>
   <Row ss:AutoFitHeight="0">
    <Cell><Data ss:Type="String">NM_214201</Data></Cell>
    <Cell><Data ss:Type="String">ID_166</Data></Cell>
    <Cell><Data ss:Type="Number">7</Data></Cell>
    <Cell><Data ss:Type="Number">0</Data></Cell>
    <Cell><Data ss:Type="Number">-1.43</Data></Cell>
    <Cell><Data ss:Type="Number">0.5</Data></Cell>
    <Cell><Data ss:Type="Number">0.12</Data></Cell>
   </Row>
   <Row ss:AutoFitHeight="0">
    <Cell><Data ss:Type="String">BI185477</Data></Cell>
    <Cell><Data ss:Type="String">ID_167</Data></Cell>
    <Cell><Data ss:Type="Number">10</Data></Cell>
    <Cell><Data ss:Type="Number">0</Data></Cell>
    <Cell><Data ss:Type="Number">-0.24</Data></Cell>
    <Cell><Data ss:Type="Number">-1.39</Data></Cell>
    <Cell><Data ss:Type="Number">-0.88</Data></Cell>
   </Row>
   <Row ss:AutoFitHeight="0">
    <Cell><Data ss:Type="String">XM_001926912</Data></Cell>
    <Cell><Data ss:Type="String">ID_168</Data></Cell>
    <Cell><Data ss:Type="Number">12</Data></Cell>
    <Cell><Data ss:Type="Number">0</Data></Cell>
    <Cell><Data ss:Type="Number">-0.48</Data></Cell>
    <Cell><Data ss:Type="Number">-0.47</Data></Cell>
    <Cell><Data ss:Type="Number">-1.81</Data></Cell>
   </Row>
   <Row ss:AutoFitHeight="0">
    <Cell><Data ss:Type="String">NM_213912</Data></Cell>
    <Cell><Data ss:Type="String">ID_170</Data></Cell>
    <Cell><Data ss:Type="Number">13</Data></Cell>
    <Cell><Data ss:Type="Number">0</Data></Cell>
    <Cell><Data ss:Type="Number">0.3</Data></Cell>
    <Cell><Data ss:Type="Number">-0.97</Data></Cell>
    <Cell><Data ss:Type="Number">1.61</Data></Cell>
   </Row>
   <Row ss:AutoFitHeight="0">
    <Cell><Data ss:Type="String">EW077617</Data></Cell>
    <Cell><Data ss:Type="String">ID_171</Data></Cell>
    <Cell><Data ss:Type="Number">20</Data></Cell>
    <Cell><Data ss:Type="Number">0</Data></Cell>
    <Cell><Data ss:Type="Number">3.38</Data></Cell>
    <Cell><Data ss:Type="Number">2.88</Data></Cell>
    <Cell><Data ss:Type="Number">-0.86</Data></Cell>
   </Row>
   <Row ss:AutoFitHeight="0">
    <Cell><Data ss:Type="String">DN101101</Data></Cell>
    <Cell><Data ss:Type="String">ID_173</Data></Cell>
    <Cell><Data ss:Type="Number">25</Data></Cell>
    <Cell><Data ss:Type="Number">0</Data></Cell>
    <Cell><Data ss:Type="Number">1.78</Data></Cell>
    <Cell><Data ss:Type="Number">2.68</Data></Cell>
    <Cell><Data ss:Type="Number">3.84</Data></Cell>
   </Row>
   <Row ss:AutoFitHeight="0">
    <Cell><Data ss:Type="String">XM_001925774</Data></Cell>
    <Cell><Data ss:Type="String">ID_176</Data></Cell>
    <Cell><Data ss:Type="Number">4</Data></Cell>
    <Cell><Data ss:Type="Number">0</Data></Cell>
    <Cell><Data ss:Type="Number">-4.95</Data></Cell>
    <Cell><Data ss:Type="Number">-3.28</Data></Cell>
    <Cell><Data ss:Type="Number">-2.76</Data></Cell>
   </Row>
   <Row ss:AutoFitHeight="0">
    <Cell><Data ss:Type="String">NM_001130213</Data></Cell>
    <Cell><Data ss:Type="String">ID_178</Data></Cell>
    <Cell><Data ss:Type="Number">14</Data></Cell>
    <Cell><Data ss:Type="Number">0</Data></Cell>
    <Cell><Data ss:Type="Number">1.06</Data></Cell>
    <Cell><Data ss:Type="Number">3.45</Data></Cell>
    <Cell><Data ss:Type="Number">0.78</Data></Cell>
   </Row>
   <Row ss:AutoFitHeight="0">
    <Cell><Data ss:Type="String">AY609398</Data></Cell>
    <Cell><Data ss:Type="String">ID_181</Data></Cell>
    <Cell><Data ss:Type="Number">23</Data></Cell>
    <Cell><Data ss:Type="Number">0</Data></Cell>
    <Cell><Data ss:Type="Number">2.56</Data></Cell>
    <Cell><Data ss:Type="Number">3.12</Data></Cell>
    <Cell><Data ss:Type="Number">1.59</Data></Cell>
   </Row>
   <Row ss:AutoFitHeight="0">
    <Cell><Data ss:Type="String">NM_214438</Data></Cell>
    <Cell><Data ss:Type="String">ID_187</Data></Cell>
    <Cell><Data ss:Type="Number">14</Data></Cell>
    <Cell><Data ss:Type="Number">0</Data></Cell>
    <Cell><Data ss:Type="Number">0.41</Data></Cell>
    <Cell><Data ss:Type="Number">2.95</Data></Cell>
    <Cell><Data ss:Type="Number">-1.34</Data></Cell>
   </Row>
   <Row ss:AutoFitHeight="0">
    <Cell><Data ss:Type="String">EF041128</Data></Cell>
    <Cell><Data ss:Type="String">ID_189</Data></Cell>
    <Cell><Data ss:Type="Number">14</Data></Cell>
    <Cell><Data ss:Type="Number">0</Data></Cell>
    <Cell><Data ss:Type="Number">0.22</Data></Cell>
    <Cell><Data ss:Type="Number">1.47</Data></Cell>
    <Cell><Data ss:Type="Number">-1</Data></Cell>
   </Row>
   <Row ss:AutoFitHeight="0">
    <Cell><Data ss:Type="String">XM_001928966</Data></Cell>
    <Cell><Data ss:Type="String">ID_193</Data></Cell>
    <Cell><Data ss:Type="Number">6</Data></Cell>
    <Cell><Data ss:Type="Number">0</Data></Cell>
    <Cell><Data ss:Type="Number">-0.53</Data></Cell>
    <Cell><Data ss:Type="Number">0.93</Data></Cell>
    <Cell><Data ss:Type="Number">-1.0900000000000001</Data></Cell>
   </Row>
   <Row ss:AutoFitHeight="0">
    <Cell><Data ss:Type="String">CB288239</Data></Cell>
    <Cell><Data ss:Type="String">ID_195</Data></Cell>
    <Cell><Data ss:Type="Number">5</Data></Cell>
    <Cell><Data ss:Type="Number">0</Data></Cell>
    <Cell><Data ss:Type="Number">-2.48</Data></Cell>
    <Cell><Data ss:Type="Number">-2.0499999999999998</Data></Cell>
    <Cell><Data ss:Type="Number">2.4700000000000002</Data></Cell>
   </Row>
   <Row ss:AutoFitHeight="0">
    <Cell><Data ss:Type="String">NM_214082</Data></Cell>
    <Cell><Data ss:Type="String">ID_196</Data></Cell>
    <Cell><Data ss:Type="Number">18</Data></Cell>
    <Cell><Data ss:Type="Number">0</Data></Cell>
    <Cell><Data ss:Type="Number">3.14</Data></Cell>
    <Cell><Data ss:Type="Number">-1.21</Data></Cell>
    <Cell><Data ss:Type="Number">0.97</Data></Cell>
   </Row>
   <Row ss:AutoFitHeight="0">
    <Cell><Data ss:Type="String">EW623854</Data></Cell>
    <Cell><Data ss:Type="String">ID_200</Data></Cell>
    <Cell><Data ss:Type="Number">12</Data></Cell>
    <Cell><Data ss:Type="Number">0</Data></Cell>
    <Cell><Data ss:Type="Number">1.1100000000000001</Data></Cell>
    <Cell><Data ss:Type="Number">0.65</Data></Cell>
    <Cell><Data ss:Type="Number">-5.0199999999999996</Data></Cell>
   </Row>
   <Row ss:AutoFitHeight="0">
    <Cell><Data ss:Type="String">NM_213855</Data></Cell>
    <Cell><Data ss:Type="String">ID_201</Data></Cell>
    <Cell><Data ss:Type="Number">4</Data></Cell>
    <Cell><Data ss:Type="Number">0</Data></Cell>
    <Cell><Data ss:Type="Number">-3.58</Data></Cell>
    <Cell><Data ss:Type="Number">-4.3899999999999997</Data></Cell>
    <Cell><Data ss:Type="Number">-3.8</Data></Cell>
   </Row>
   <Row ss:AutoFitHeight="0">
    <Cell><Data ss:Type="String">AK232549</Data></Cell>
    <Cell><Data ss:Type="String">ID_202</Data></Cell>
    <Cell><Data ss:Type="Number">7</Data></Cell>
    <Cell><Data ss:Type="Number">0</Data></Cell>
    <Cell><Data ss:Type="Number">-1.43</Data></Cell>
    <Cell><Data ss:Type="Number">-0.65</Data></Cell>
    <Cell><Data ss:Type="Number">-0.75</Data></Cell>
   </Row>
   <Row ss:AutoFitHeight="0">
    <Cell><Data ss:Type="String">XM_001929372</Data></Cell>
    <Cell><Data ss:Type="String">ID_203</Data></Cell>
    <Cell><Data ss:Type="Number">12</Data></Cell>
    <Cell><Data ss:Type="Number">0</Data></Cell>
    <Cell><Data ss:Type="Number">-1.02</Data></Cell>
    <Cell><Data ss:Type="Number">0</Data></Cell>
    <Cell><Data ss:Type="Number">-2.92</Data></Cell>
   </Row>
  </Table>
  <WorksheetOptions xmlns="urn:schemas-microsoft-com:office:excel">
   <PageSetup>
    <Header x:Margin="0.51180555555555551"/>
    <Footer x:Margin="0.51180555555555551"/>
   </PageSetup>
   <Unsynced/>
   <Print>
    <ValidPrinterInfo/>
    <PaperSizeIndex>9</PaperSizeIndex>
    <VerticalResolution>0</VerticalResolution>
   </Print>
   <PageBreakZoom>100</PageBreakZoom>
   <Panes>
    <Pane>
     <Number>3</Number>
     <RangeSelection>R1:R65536</RangeSelection>
    </Pane>
   </Panes>
   <ProtectObjects>False</ProtectObjects>
   <ProtectScenarios>False</ProtectScenarios>
  </WorksheetOptions>
 </Worksheet>
 <Worksheet ss:Name="G2(LT)">
  <Table ss:ExpandedColumnCount="7" ss:ExpandedRowCount="115" x:FullColumns="1" x:FullRows="1" ss:DefaultColumnWidth="54" ss:DefaultRowHeight="14.25">
   <Row ss:AutoFitHeight="0">
    <Cell><Data ss:Type="String">geneID</Data></Cell>
    <Cell><Data ss:Type="String">SPOT</Data></Cell>
    <Cell><Data ss:Type="String">Profile</Data></Cell>
    <Cell><Data ss:Type="String">LT2P</Data></Cell>
    <Cell><Data ss:Type="String">LT28P</Data></Cell>
    <Cell><Data ss:Type="String">LT90P</Data></Cell>
    <Cell><Data ss:Type="String">LT180P</Data></Cell>
   </Row>
   <Row ss:AutoFitHeight="0">
    <Cell><Data ss:Type="String">NM_001139472</Data></Cell>
    <Cell><Data ss:Type="String">ID_0</Data></Cell>
    <Cell><Data ss:Type="Number">16</Data></Cell>
    <Cell><Data ss:Type="Number">0</Data></Cell>
    <Cell><Data ss:Type="Number">-0.91</Data></Cell>
    <Cell><Data ss:Type="Number">1.57</Data></Cell>
    <Cell><Data ss:Type="Number">4.74</Data></Cell>
   </Row>
   <Row ss:AutoFitHeight="0">
    <Cell><Data ss:Type="String">AK235820</Data></Cell>
    <Cell><Data ss:Type="String">ID_2</Data></Cell>
    <Cell><Data ss:Type="Number">18</Data></Cell>
    <Cell><Data ss:Type="Number">0</Data></Cell>
    <Cell><Data ss:Type="Number">6.83</Data></Cell>
    <Cell><Data ss:Type="Number">3.05</Data></Cell>
    <Cell><Data ss:Type="Number">0.59</Data></Cell>
   </Row>
   <Row ss:AutoFitHeight="0">
    <Cell><Data ss:Type="String">XM_001927798</Data></Cell>
    <Cell><Data ss:Type="String">ID_5</Data></Cell>
    <Cell><Data ss:Type="Number">3</Data></Cell>
    <Cell><Data ss:Type="Number">0</Data></Cell>
    <Cell><Data ss:Type="Number">-1.01</Data></Cell>
    <Cell><Data ss:Type="Number">-0.84</Data></Cell>
    <Cell><Data ss:Type="Number">-1.41</Data></Cell>
   </Row>
   <Row ss:AutoFitHeight="0">
    <Cell><Data ss:Type="String">AK236029</Data></Cell>
    <Cell><Data ss:Type="String">ID_6</Data></Cell>
    <Cell><Data ss:Type="Number">7</Data></Cell>
    <Cell><Data ss:Type="Number">0</Data></Cell>
    <Cell><Data ss:Type="Number">-1.58</Data></Cell>
    <Cell><Data ss:Type="Number">0.27</Data></Cell>
    <Cell><Data ss:Type="Number">-0.3</Data></Cell>
   </Row>
   <Row ss:AutoFitHeight="0">
    <Cell><Data ss:Type="String">XM_001928937</Data></Cell>
    <Cell><Data ss:Type="String">ID_7</Data></Cell>
    <Cell><Data ss:Type="Number">2</Data></Cell>
    <Cell><Data ss:Type="Number">0</Data></Cell>
    <Cell><Data ss:Type="Number">-0.84</Data></Cell>
    <Cell><Data ss:Type="Number">-1.2</Data></Cell>
    <Cell><Data ss:Type="Number">-0.82</Data></Cell>
   </Row>
   <Row ss:AutoFitHeight="0">
    <Cell><Data ss:Type="String">NM_001123091</Data></Cell>
    <Cell><Data ss:Type="String">ID_9</Data></Cell>
    <Cell><Data ss:Type="Number">20</Data></Cell>
    <Cell><Data ss:Type="Number">0</Data></Cell>
    <Cell><Data ss:Type="Number">1.32</Data></Cell>
    <Cell><Data ss:Type="Number">0.94</Data></Cell>
    <Cell><Data ss:Type="Number">-0.52</Data></Cell>
   </Row>
   <Row ss:AutoFitHeight="0">
    <Cell><Data ss:Type="String">CV875164</Data></Cell>
    <Cell><Data ss:Type="String">ID_10</Data></Cell>
    <Cell><Data ss:Type="Number">5</Data></Cell>
    <Cell><Data ss:Type="Number">0</Data></Cell>
    <Cell><Data ss:Type="Number">-2.5299999999999998</Data></Cell>
    <Cell><Data ss:Type="Number">-1.99</Data></Cell>
    <Cell><Data ss:Type="Number">-1.1000000000000001</Data></Cell>
   </Row>
   <Row ss:AutoFitHeight="0">
    <Cell><Data ss:Type="String">NM_001032359</Data></Cell>
    <Cell><Data ss:Type="String">ID_11</Data></Cell>
    <Cell><Data ss:Type="Number">14</Data></Cell>
    <Cell><Data ss:Type="Number">0</Data></Cell>
    <Cell><Data ss:Type="Number">-1.33</Data></Cell>
    <Cell><Data ss:Type="Number">4.76</Data></Cell>
    <Cell><Data ss:Type="Number">1.79</Data></Cell>
   </Row>
   <Row ss:AutoFitHeight="0">
    <Cell><Data ss:Type="String">BX921055</Data></Cell>
    <Cell><Data ss:Type="String">ID_12</Data></Cell>
    <Cell><Data ss:Type="Number">12</Data></Cell>
    <Cell><Data ss:Type="Number">0</Data></Cell>
    <Cell><Data ss:Type="Number">-0.15</Data></Cell>
    <Cell><Data ss:Type="Number">-0.43</Data></Cell>
    <Cell><Data ss:Type="Number">-1.81</Data></Cell>
   </Row>
   <Row ss:AutoFitHeight="0">
    <Cell><Data ss:Type="String">EW363322</Data></Cell>
    <Cell><Data ss:Type="String">ID_14</Data></Cell>
    <Cell><Data ss:Type="Number">5</Data></Cell>
    <Cell><Data ss:Type="Number">0</Data></Cell>
    <Cell><Data ss:Type="Number">-2.19</Data></Cell>
    <Cell><Data ss:Type="Number">-2.1</Data></Cell>
    <Cell><Data ss:Type="Number">-0.55000000000000004</Data></Cell>
   </Row>
   <Row ss:AutoFitHeight="0">
    <Cell><Data ss:Type="String">NM_001105294</Data></Cell>
    <Cell><Data ss:Type="String">ID_15</Data></Cell>
    <Cell><Data ss:Type="Number">17</Data></Cell>
    <Cell><Data ss:Type="Number">0</Data></Cell>
    <Cell><Data ss:Type="Number">3.24</Data></Cell>
    <Cell><Data ss:Type="Number">1.79</Data></Cell>
    <Cell><Data ss:Type="Number">-1.29</Data></Cell>
   </Row>
   <Row ss:AutoFitHeight="0">
    <Cell><Data ss:Type="String">NM_001001535</Data></Cell>
    <Cell><Data ss:Type="String">ID_17</Data></Cell>
    <Cell><Data ss:Type="Number">11</Data></Cell>
    <Cell><Data ss:Type="Number">0</Data></Cell>
    <Cell><Data ss:Type="Number">-0.47</Data></Cell>
    <Cell><Data ss:Type="Number">-1.36</Data></Cell>
    <Cell><Data ss:Type="Number">0.03</Data></Cell>
   </Row>
   <Row ss:AutoFitHeight="0">
    <Cell><Data ss:Type="String">NM_214374</Data></Cell>
    <Cell><Data ss:Type="String">ID_18</Data></Cell>
    <Cell><Data ss:Type="Number">15</Data></Cell>
    <Cell><Data ss:Type="Number">0</Data></Cell>
    <Cell><Data ss:Type="Number">0.87</Data></Cell>
    <Cell><Data ss:Type="Number">3.91</Data></Cell>
    <Cell><Data ss:Type="Number">2.76</Data></Cell>
   </Row>
   <Row ss:AutoFitHeight="0">
    <Cell><Data ss:Type="String">AK233450</Data></Cell>
    <Cell><Data ss:Type="String">ID_19</Data></Cell>
    <Cell><Data ss:Type="Number">2</Data></Cell>
    <Cell><Data ss:Type="Number">0</Data></Cell>
    <Cell><Data ss:Type="Number">-0.86</Data></Cell>
    <Cell><Data ss:Type="Number">-3.06</Data></Cell>
    <Cell><Data ss:Type="Number">-1.85</Data></Cell>
   </Row>
   <Row ss:AutoFitHeight="0">
    <Cell><Data ss:Type="String">AK237923</Data></Cell>
    <Cell><Data ss:Type="String">ID_25</Data></Cell>
    <Cell><Data ss:Type="Number">6</Data></Cell>
    <Cell><Data ss:Type="Number">0</Data></Cell>
    <Cell><Data ss:Type="Number">-2.99</Data></Cell>
    <Cell><Data ss:Type="Number">0.17</Data></Cell>
    <Cell><Data ss:Type="Number">-1.74</Data></Cell>
   </Row>
   <Row ss:AutoFitHeight="0">
    <Cell><Data ss:Type="String">XM_001929365</Data></Cell>
    <Cell><Data ss:Type="String">ID_26</Data></Cell>
    <Cell><Data ss:Type="Number">3</Data></Cell>
    <Cell><Data ss:Type="Number">0</Data></Cell>
    <Cell><Data ss:Type="Number">-1.52</Data></Cell>
    <Cell><Data ss:Type="Number">-0.43</Data></Cell>
    <Cell><Data ss:Type="Number">-2.81</Data></Cell>
   </Row>
   <Row ss:AutoFitHeight="0">
    <Cell><Data ss:Type="String">DT334976</Data></Cell>
    <Cell><Data ss:Type="String">ID_27</Data></Cell>
    <Cell><Data ss:Type="Number">5</Data></Cell>
    <Cell><Data ss:Type="Number">0</Data></Cell>
    <Cell><Data ss:Type="Number">-1.94</Data></Cell>
    <Cell><Data ss:Type="Number">-0.98</Data></Cell>
    <Cell><Data ss:Type="Number">-0.06</Data></Cell>
   </Row>
   <Row ss:AutoFitHeight="0">
    <Cell><Data ss:Type="String">EW101683</Data></Cell>
    <Cell><Data ss:Type="String">ID_29</Data></Cell>
    <Cell><Data ss:Type="Number">17</Data></Cell>
    <Cell><Data ss:Type="Number">0</Data></Cell>
    <Cell><Data ss:Type="Number">1.1000000000000001</Data></Cell>
    <Cell><Data ss:Type="Number">0.47</Data></Cell>
    <Cell><Data ss:Type="Number">-0.42</Data></Cell>
   </Row>
   <Row ss:AutoFitHeight="0">
    <Cell><Data ss:Type="String">NM_214249</Data></Cell>
    <Cell><Data ss:Type="String">ID_31</Data></Cell>
    <Cell><Data ss:Type="Number">5</Data></Cell>
    <Cell><Data ss:Type="Number">0</Data></Cell>
    <Cell><Data ss:Type="Number">-2.2200000000000002</Data></Cell>
    <Cell><Data ss:Type="Number">-1.26</Data></Cell>
    <Cell><Data ss:Type="Number">-0.03</Data></Cell>
   </Row>
   <Row ss:AutoFitHeight="0">
    <Cell><Data ss:Type="String">DN111105</Data></Cell>
    <Cell><Data ss:Type="String">ID_32</Data></Cell>
    <Cell><Data ss:Type="Number">2</Data></Cell>
    <Cell><Data ss:Type="Number">0</Data></Cell>
    <Cell><Data ss:Type="Number">-0.43</Data></Cell>
    <Cell><Data ss:Type="Number">-1.65</Data></Cell>
    <Cell><Data ss:Type="Number">-0.87</Data></Cell>
   </Row>
   <Row ss:AutoFitHeight="0">
    <Cell><Data ss:Type="String">XM_001929031</Data></Cell>
    <Cell><Data ss:Type="String">ID_34</Data></Cell>
    <Cell><Data ss:Type="Number">6</Data></Cell>
    <Cell><Data ss:Type="Number">0</Data></Cell>
    <Cell><Data ss:Type="Number">-0.98</Data></Cell>
    <Cell><Data ss:Type="Number">0.32</Data></Cell>
    <Cell><Data ss:Type="Number">-0.55000000000000004</Data></Cell>
   </Row>
   <Row ss:AutoFitHeight="0">
    <Cell><Data ss:Type="String">AK232994</Data></Cell>
    <Cell><Data ss:Type="String">ID_36</Data></Cell>
    <Cell><Data ss:Type="Number">4</Data></Cell>
    <Cell><Data ss:Type="Number">0</Data></Cell>
    <Cell><Data ss:Type="Number">-2.42</Data></Cell>
    <Cell><Data ss:Type="Number">-2.4900000000000002</Data></Cell>
    <Cell><Data ss:Type="Number">-2.3199999999999998</Data></Cell>
   </Row>
   <Row ss:AutoFitHeight="0">
    <Cell><Data ss:Type="String">XM_001928679</Data></Cell>
    <Cell><Data ss:Type="String">ID_37</Data></Cell>
    <Cell><Data ss:Type="Number">6</Data></Cell>
    <Cell><Data ss:Type="Number">0</Data></Cell>
    <Cell><Data ss:Type="Number">-1.89</Data></Cell>
    <Cell><Data ss:Type="Number">1.24</Data></Cell>
    <Cell><Data ss:Type="Number">-0.95</Data></Cell>
   </Row>
   <Row ss:AutoFitHeight="0">
    <Cell><Data ss:Type="String">NM_001097506</Data></Cell>
    <Cell><Data ss:Type="String">ID_38</Data></Cell>
    <Cell><Data ss:Type="Number">6</Data></Cell>
    <Cell><Data ss:Type="Number">0</Data></Cell>
    <Cell><Data ss:Type="Number">-1.76</Data></Cell>
    <Cell><Data ss:Type="Number">1.41</Data></Cell>
    <Cell><Data ss:Type="Number">-1.27</Data></Cell>
   </Row>
   <Row ss:AutoFitHeight="0">
    <Cell><Data ss:Type="String">X95846</Data></Cell>
    <Cell><Data ss:Type="String">ID_39</Data></Cell>
    <Cell><Data ss:Type="Number">5</Data></Cell>
    <Cell><Data ss:Type="Number">0</Data></Cell>
    <Cell><Data ss:Type="Number">-1.39</Data></Cell>
    <Cell><Data ss:Type="Number">-1.42</Data></Cell>
    <Cell><Data ss:Type="Number">-0.57999999999999996</Data></Cell>
   </Row>
   <Row ss:AutoFitHeight="0">
    <Cell><Data ss:Type="String">XM_001924565</Data></Cell>
    <Cell><Data ss:Type="String">ID_41</Data></Cell>
    <Cell><Data ss:Type="Number">4</Data></Cell>
    <Cell><Data ss:Type="Number">0</Data></Cell>
    <Cell><Data ss:Type="Number">-3.39</Data></Cell>
    <Cell><Data ss:Type="Number">-4.8499999999999996</Data></Cell>
    <Cell><Data ss:Type="Number">-3.9</Data></Cell>
   </Row>
   <Row ss:AutoFitHeight="0">
    <Cell><Data ss:Type="String">AY610163</Data></Cell>
    <Cell><Data ss:Type="String">ID_44</Data></Cell>
    <Cell><Data ss:Type="Number">11</Data></Cell>
    <Cell><Data ss:Type="Number">0</Data></Cell>
    <Cell><Data ss:Type="Number">-0.18</Data></Cell>
    <Cell><Data ss:Type="Number">-1.98</Data></Cell>
    <Cell><Data ss:Type="Number">-0.83</Data></Cell>
   </Row>
   <Row ss:AutoFitHeight="0">
    <Cell><Data ss:Type="String">NM_001044537</Data></Cell>
    <Cell><Data ss:Type="String">ID_46</Data></Cell>
    <Cell><Data ss:Type="Number">12</Data></Cell>
    <Cell><Data ss:Type="Number">0</Data></Cell>
    <Cell><Data ss:Type="Number">-0.93</Data></Cell>
    <Cell><Data ss:Type="Number">1.07</Data></Cell>
    <Cell><Data ss:Type="Number">-2.7</Data></Cell>
   </Row>
   <Row ss:AutoFitHeight="0">
    <Cell><Data ss:Type="String">XM_001924280</Data></Cell>
    <Cell><Data ss:Type="String">ID_48</Data></Cell>
    <Cell><Data ss:Type="Number">21</Data></Cell>
    <Cell><Data ss:Type="Number">0</Data></Cell>
    <Cell><Data ss:Type="Number">1.08</Data></Cell>
    <Cell><Data ss:Type="Number">1.37</Data></Cell>
    <Cell><Data ss:Type="Number">0.95</Data></Cell>
   </Row>
   <Row ss:AutoFitHeight="0">
    <Cell><Data ss:Type="String">NM_001129947</Data></Cell>
    <Cell><Data ss:Type="String">ID_50</Data></Cell>
    <Cell><Data ss:Type="Number">11</Data></Cell>
    <Cell><Data ss:Type="Number">0</Data></Cell>
    <Cell><Data ss:Type="Number">0.47</Data></Cell>
    <Cell><Data ss:Type="Number">-1.02</Data></Cell>
    <Cell><Data ss:Type="Number">0.17</Data></Cell>
   </Row>
   <Row ss:AutoFitHeight="0">
    <Cell><Data ss:Type="String">NM_001001534</Data></Cell>
    <Cell><Data ss:Type="String">ID_51</Data></Cell>
    <Cell><Data ss:Type="Number">21</Data></Cell>
    <Cell><Data ss:Type="Number">0</Data></Cell>
    <Cell><Data ss:Type="Number">2.42</Data></Cell>
    <Cell><Data ss:Type="Number">1.85</Data></Cell>
    <Cell><Data ss:Type="Number">1.9</Data></Cell>
   </Row>
   <Row ss:AutoFitHeight="0">
    <Cell><Data ss:Type="String">EW238443</Data></Cell>
    <Cell><Data ss:Type="String">ID_53</Data></Cell>
    <Cell><Data ss:Type="Number">21</Data></Cell>
    <Cell><Data ss:Type="Number">0</Data></Cell>
    <Cell><Data ss:Type="Number">0.91</Data></Cell>
    <Cell><Data ss:Type="Number">1.29</Data></Cell>
    <Cell><Data ss:Type="Number">1.1299999999999999</Data></Cell>
   </Row>
   <Row ss:AutoFitHeight="0">
    <Cell><Data ss:Type="String">AK233211</Data></Cell>
    <Cell><Data ss:Type="String">ID_54</Data></Cell>
    <Cell><Data ss:Type="Number">15</Data></Cell>
    <Cell><Data ss:Type="Number">0</Data></Cell>
    <Cell><Data ss:Type="Number">-0.8</Data></Cell>
    <Cell><Data ss:Type="Number">1.1599999999999999</Data></Cell>
    <Cell><Data ss:Type="Number">0.85</Data></Cell>
   </Row>
   <Row ss:AutoFitHeight="0">
    <Cell><Data ss:Type="String">NM_214128</Data></Cell>
    <Cell><Data ss:Type="String">ID_55</Data></Cell>
    <Cell><Data ss:Type="Number">16</Data></Cell>
    <Cell><Data ss:Type="Number">0</Data></Cell>
    <Cell><Data ss:Type="Number">0.28000000000000003</Data></Cell>
    <Cell><Data ss:Type="Number">3.79</Data></Cell>
    <Cell><Data ss:Type="Number">6.67</Data></Cell>
   </Row>
   <Row ss:AutoFitHeight="0">
    <Cell><Data ss:Type="String">AK233317</Data></Cell>
    <Cell><Data ss:Type="String">ID_56</Data></Cell>
    <Cell><Data ss:Type="Number">14</Data></Cell>
    <Cell><Data ss:Type="Number">0</Data></Cell>
    <Cell><Data ss:Type="Number">1.2</Data></Cell>
    <Cell><Data ss:Type="Number">4.5599999999999996</Data></Cell>
    <Cell><Data ss:Type="Number">0</Data></Cell>
   </Row>
   <Row ss:AutoFitHeight="0">
    <Cell><Data ss:Type="String">XM_001927918</Data></Cell>
    <Cell><Data ss:Type="String">ID_57</Data></Cell>
    <Cell><Data ss:Type="Number">4</Data></Cell>
    <Cell><Data ss:Type="Number">0</Data></Cell>
    <Cell><Data ss:Type="Number">-5.75</Data></Cell>
    <Cell><Data ss:Type="Number">-7.48</Data></Cell>
    <Cell><Data ss:Type="Number">-5.84</Data></Cell>
   </Row>
   <Row ss:AutoFitHeight="0">
    <Cell><Data ss:Type="String">NM_001012408</Data></Cell>
    <Cell><Data ss:Type="String">ID_58</Data></Cell>
    <Cell><Data ss:Type="Number">6</Data></Cell>
    <Cell><Data ss:Type="Number">0</Data></Cell>
    <Cell><Data ss:Type="Number">-2.67</Data></Cell>
    <Cell><Data ss:Type="Number">0.28999999999999998</Data></Cell>
    <Cell><Data ss:Type="Number">-2.87</Data></Cell>
   </Row>
   <Row ss:AutoFitHeight="0">
    <Cell><Data ss:Type="String">BX667432</Data></Cell>
    <Cell><Data ss:Type="String">ID_59</Data></Cell>
    <Cell><Data ss:Type="Number">7</Data></Cell>
    <Cell><Data ss:Type="Number">0</Data></Cell>
    <Cell><Data ss:Type="Number">-2.41</Data></Cell>
    <Cell><Data ss:Type="Number">-1.19</Data></Cell>
    <Cell><Data ss:Type="Number">-0.35</Data></Cell>
   </Row>
   <Row ss:AutoFitHeight="0">
    <Cell><Data ss:Type="String">CN157450</Data></Cell>
    <Cell><Data ss:Type="String">ID_62</Data></Cell>
    <Cell><Data ss:Type="Number">13</Data></Cell>
    <Cell><Data ss:Type="Number">0</Data></Cell>
    <Cell><Data ss:Type="Number">0.79</Data></Cell>
    <Cell><Data ss:Type="Number">0.18</Data></Cell>
    <Cell><Data ss:Type="Number">3.41</Data></Cell>
   </Row>
   <Row ss:AutoFitHeight="0">
    <Cell><Data ss:Type="String">NM_001078687</Data></Cell>
    <Cell><Data ss:Type="String">ID_63</Data></Cell>
    <Cell><Data ss:Type="Number">11</Data></Cell>
    <Cell><Data ss:Type="Number">0</Data></Cell>
    <Cell><Data ss:Type="Number">0.03</Data></Cell>
    <Cell><Data ss:Type="Number">-1.48</Data></Cell>
    <Cell><Data ss:Type="Number">-0.27</Data></Cell>
   </Row>
   <Row ss:AutoFitHeight="0">
    <Cell><Data ss:Type="String">EW472347</Data></Cell>
    <Cell><Data ss:Type="String">ID_64</Data></Cell>
    <Cell><Data ss:Type="Number">23</Data></Cell>
    <Cell><Data ss:Type="Number">0</Data></Cell>
    <Cell><Data ss:Type="Number">1.06</Data></Cell>
    <Cell><Data ss:Type="Number">2.94</Data></Cell>
    <Cell><Data ss:Type="Number">1.49</Data></Cell>
   </Row>
   <Row ss:AutoFitHeight="0">
    <Cell><Data ss:Type="String">NM_001097421</Data></Cell>
    <Cell><Data ss:Type="String">ID_65</Data></Cell>
    <Cell><Data ss:Type="Number">8</Data></Cell>
    <Cell><Data ss:Type="Number">0</Data></Cell>
    <Cell><Data ss:Type="Number">-0.45</Data></Cell>
    <Cell><Data ss:Type="Number">0.31</Data></Cell>
    <Cell><Data ss:Type="Number">0.76</Data></Cell>
   </Row>
   <Row ss:AutoFitHeight="0">
    <Cell><Data ss:Type="String">AK232704</Data></Cell>
    <Cell><Data ss:Type="String">ID_66</Data></Cell>
    <Cell><Data ss:Type="Number">2</Data></Cell>
    <Cell><Data ss:Type="Number">0</Data></Cell>
    <Cell><Data ss:Type="Number">-3.63</Data></Cell>
    <Cell><Data ss:Type="Number">-5.94</Data></Cell>
    <Cell><Data ss:Type="Number">-3.42</Data></Cell>
   </Row>
   <Row ss:AutoFitHeight="0">
    <Cell><Data ss:Type="String">XM_001924656</Data></Cell>
    <Cell><Data ss:Type="String">ID_67</Data></Cell>
    <Cell><Data ss:Type="Number">4</Data></Cell>
    <Cell><Data ss:Type="Number">0</Data></Cell>
    <Cell><Data ss:Type="Number">-2.99</Data></Cell>
    <Cell><Data ss:Type="Number">-2.72</Data></Cell>
    <Cell><Data ss:Type="Number">-2.0099999999999998</Data></Cell>
   </Row>
   <Row ss:AutoFitHeight="0">
    <Cell><Data ss:Type="String">XM_001928136</Data></Cell>
    <Cell><Data ss:Type="String">ID_68</Data></Cell>
    <Cell><Data ss:Type="Number">3</Data></Cell>
    <Cell><Data ss:Type="Number">0</Data></Cell>
    <Cell><Data ss:Type="Number">-0.72</Data></Cell>
    <Cell><Data ss:Type="Number">-0.5</Data></Cell>
    <Cell><Data ss:Type="Number">-1.46</Data></Cell>
   </Row>
   <Row ss:AutoFitHeight="0">
    <Cell><Data ss:Type="String">EW472852</Data></Cell>
    <Cell><Data ss:Type="String">ID_72</Data></Cell>
    <Cell><Data ss:Type="Number">16</Data></Cell>
    <Cell><Data ss:Type="Number">0</Data></Cell>
    <Cell><Data ss:Type="Number">-0.37</Data></Cell>
    <Cell><Data ss:Type="Number">0.3</Data></Cell>
    <Cell><Data ss:Type="Number">1.4</Data></Cell>
   </Row>
   <Row ss:AutoFitHeight="0">
    <Cell><Data ss:Type="String">NM_214213</Data></Cell>
    <Cell><Data ss:Type="String">ID_74</Data></Cell>
    <Cell><Data ss:Type="Number">11</Data></Cell>
    <Cell><Data ss:Type="Number">0</Data></Cell>
    <Cell><Data ss:Type="Number">0.6</Data></Cell>
    <Cell><Data ss:Type="Number">-1.65</Data></Cell>
    <Cell><Data ss:Type="Number">0.27</Data></Cell>
   </Row>
   <Row ss:AutoFitHeight="0">
    <Cell><Data ss:Type="String">DY424883</Data></Cell>
    <Cell><Data ss:Type="String">ID_75</Data></Cell>
    <Cell><Data ss:Type="Number">21</Data></Cell>
    <Cell><Data ss:Type="Number">0</Data></Cell>
    <Cell><Data ss:Type="Number">4.83</Data></Cell>
    <Cell><Data ss:Type="Number">6</Data></Cell>
    <Cell><Data ss:Type="Number">5.3</Data></Cell>
   </Row>
   <Row ss:AutoFitHeight="0">
    <Cell><Data ss:Type="String">DY420212</Data></Cell>
    <Cell><Data ss:Type="String">ID_76</Data></Cell>
    <Cell><Data ss:Type="Number">6</Data></Cell>
    <Cell><Data ss:Type="Number">0</Data></Cell>
    <Cell><Data ss:Type="Number">-1.72</Data></Cell>
    <Cell><Data ss:Type="Number">-0.34</Data></Cell>
    <Cell><Data ss:Type="Number">-1.5</Data></Cell>
   </Row>
   <Row ss:AutoFitHeight="0">
    <Cell><Data ss:Type="String">DY407962</Data></Cell>
    <Cell><Data ss:Type="String">ID_77</Data></Cell>
    <Cell><Data ss:Type="Number">11</Data></Cell>
    <Cell><Data ss:Type="Number">0</Data></Cell>
    <Cell><Data ss:Type="Number">0.03</Data></Cell>
    <Cell><Data ss:Type="Number">-1.18</Data></Cell>
    <Cell><Data ss:Type="Number">-0.19</Data></Cell>
   </Row>
   <Row ss:AutoFitHeight="0">
    <Cell><Data ss:Type="String">EW137538</Data></Cell>
    <Cell><Data ss:Type="String">ID_78</Data></Cell>
    <Cell><Data ss:Type="Number">11</Data></Cell>
    <Cell><Data ss:Type="Number">0</Data></Cell>
    <Cell><Data ss:Type="Number">-2.11</Data></Cell>
    <Cell><Data ss:Type="Number">-5.19</Data></Cell>
    <Cell><Data ss:Type="Number">0.01</Data></Cell>
   </Row>
   <Row ss:AutoFitHeight="0">
    <Cell><Data ss:Type="String">NM_001097485</Data></Cell>
    <Cell><Data ss:Type="String">ID_79</Data></Cell>
    <Cell><Data ss:Type="Number">18</Data></Cell>
    <Cell><Data ss:Type="Number">0</Data></Cell>
    <Cell><Data ss:Type="Number">2.4300000000000002</Data></Cell>
    <Cell><Data ss:Type="Number">-1.37</Data></Cell>
    <Cell><Data ss:Type="Number">-0.3</Data></Cell>
   </Row>
   <Row ss:AutoFitHeight="0">
    <Cell><Data ss:Type="String">XM_001925341</Data></Cell>
    <Cell><Data ss:Type="String">ID_82</Data></Cell>
    <Cell><Data ss:Type="Number">24</Data></Cell>
    <Cell><Data ss:Type="Number">0</Data></Cell>
    <Cell><Data ss:Type="Number">1.86</Data></Cell>
    <Cell><Data ss:Type="Number">3.67</Data></Cell>
    <Cell><Data ss:Type="Number">3.72</Data></Cell>
   </Row>
   <Row ss:AutoFitHeight="0">
    <Cell><Data ss:Type="String">BX675393</Data></Cell>
    <Cell><Data ss:Type="String">ID_83</Data></Cell>
    <Cell><Data ss:Type="Number">5</Data></Cell>
    <Cell><Data ss:Type="Number">0</Data></Cell>
    <Cell><Data ss:Type="Number">-1.91</Data></Cell>
    <Cell><Data ss:Type="Number">-2.1</Data></Cell>
    <Cell><Data ss:Type="Number">7.0000000000000007E-2</Data></Cell>
   </Row>
   <Row ss:AutoFitHeight="0">
    <Cell><Data ss:Type="String">XM_001927456</Data></Cell>
    <Cell><Data ss:Type="String">ID_84</Data></Cell>
    <Cell><Data ss:Type="Number">4</Data></Cell>
    <Cell><Data ss:Type="Number">0</Data></Cell>
    <Cell><Data ss:Type="Number">-4.67</Data></Cell>
    <Cell><Data ss:Type="Number">-5.67</Data></Cell>
    <Cell><Data ss:Type="Number">-4.8</Data></Cell>
   </Row>
   <Row ss:AutoFitHeight="0">
    <Cell><Data ss:Type="String">CJ004384</Data></Cell>
    <Cell><Data ss:Type="String">ID_88</Data></Cell>
    <Cell><Data ss:Type="Number">6</Data></Cell>
    <Cell><Data ss:Type="Number">0</Data></Cell>
    <Cell><Data ss:Type="Number">-1.21</Data></Cell>
    <Cell><Data ss:Type="Number">0.35</Data></Cell>
    <Cell><Data ss:Type="Number">-0.9</Data></Cell>
   </Row>
   <Row ss:AutoFitHeight="0">
    <Cell><Data ss:Type="String">CN160225</Data></Cell>
    <Cell><Data ss:Type="String">ID_89</Data></Cell>
    <Cell><Data ss:Type="Number">5</Data></Cell>
    <Cell><Data ss:Type="Number">0</Data></Cell>
    <Cell><Data ss:Type="Number">-0.95</Data></Cell>
    <Cell><Data ss:Type="Number">-0.84</Data></Cell>
    <Cell><Data ss:Type="Number">0.44</Data></Cell>
   </Row>
   <Row ss:AutoFitHeight="0">
    <Cell><Data ss:Type="String">BX917211</Data></Cell>
    <Cell><Data ss:Type="String">ID_90</Data></Cell>
    <Cell><Data ss:Type="Number">17</Data></Cell>
    <Cell><Data ss:Type="Number">0</Data></Cell>
    <Cell><Data ss:Type="Number">1.1000000000000001</Data></Cell>
    <Cell><Data ss:Type="Number">-0.94</Data></Cell>
    <Cell><Data ss:Type="Number">-2.52</Data></Cell>
   </Row>
   <Row ss:AutoFitHeight="0">
    <Cell><Data ss:Type="String">BM190547</Data></Cell>
    <Cell><Data ss:Type="String">ID_93</Data></Cell>
    <Cell><Data ss:Type="Number">15</Data></Cell>
    <Cell><Data ss:Type="Number">0</Data></Cell>
    <Cell><Data ss:Type="Number">-0.41</Data></Cell>
    <Cell><Data ss:Type="Number">0.49</Data></Cell>
    <Cell><Data ss:Type="Number">0.74</Data></Cell>
   </Row>
   <Row ss:AutoFitHeight="0">
    <Cell><Data ss:Type="String">NM_213968</Data></Cell>
    <Cell><Data ss:Type="String">ID_94</Data></Cell>
    <Cell><Data ss:Type="Number">3</Data></Cell>
    <Cell><Data ss:Type="Number">0</Data></Cell>
    <Cell><Data ss:Type="Number">-0.56999999999999995</Data></Cell>
    <Cell><Data ss:Type="Number">-0.24</Data></Cell>
    <Cell><Data ss:Type="Number">-1.1299999999999999</Data></Cell>
   </Row>
   <Row ss:AutoFitHeight="0">
    <Cell><Data ss:Type="String">XM_001924428</Data></Cell>
    <Cell><Data ss:Type="String">ID_95</Data></Cell>
    <Cell><Data ss:Type="Number">12</Data></Cell>
    <Cell><Data ss:Type="Number">0</Data></Cell>
    <Cell><Data ss:Type="Number">0.37</Data></Cell>
    <Cell><Data ss:Type="Number">0.79</Data></Cell>
    <Cell><Data ss:Type="Number">-2.15</Data></Cell>
   </Row>
   <Row ss:AutoFitHeight="0">
    <Cell><Data ss:Type="String">NM_214236</Data></Cell>
    <Cell><Data ss:Type="String">ID_101</Data></Cell>
    <Cell><Data ss:Type="Number">19</Data></Cell>
    <Cell><Data ss:Type="Number">0</Data></Cell>
    <Cell><Data ss:Type="Number">2.65</Data></Cell>
    <Cell><Data ss:Type="Number">0.81</Data></Cell>
    <Cell><Data ss:Type="Number">3</Data></Cell>
   </Row>
   <Row ss:AutoFitHeight="0">
    <Cell><Data ss:Type="String">DT328768</Data></Cell>
    <Cell><Data ss:Type="String">ID_105</Data></Cell>
    <Cell><Data ss:Type="Number">21</Data></Cell>
    <Cell><Data ss:Type="Number">0</Data></Cell>
    <Cell><Data ss:Type="Number">2.2400000000000002</Data></Cell>
    <Cell><Data ss:Type="Number">2.41</Data></Cell>
    <Cell><Data ss:Type="Number">1.73</Data></Cell>
   </Row>
   <Row ss:AutoFitHeight="0">
    <Cell><Data ss:Type="String">CN164492</Data></Cell>
    <Cell><Data ss:Type="String">ID_108</Data></Cell>
    <Cell><Data ss:Type="Number">11</Data></Cell>
    <Cell><Data ss:Type="Number">0</Data></Cell>
    <Cell><Data ss:Type="Number">-1.1299999999999999</Data></Cell>
    <Cell><Data ss:Type="Number">-2.92</Data></Cell>
    <Cell><Data ss:Type="Number">0.2</Data></Cell>
   </Row>
   <Row ss:AutoFitHeight="0">
    <Cell><Data ss:Type="String">AK232277</Data></Cell>
    <Cell><Data ss:Type="String">ID_109</Data></Cell>
    <Cell><Data ss:Type="Number">2</Data></Cell>
    <Cell><Data ss:Type="Number">0</Data></Cell>
    <Cell><Data ss:Type="Number">-0.89</Data></Cell>
    <Cell><Data ss:Type="Number">-2.2999999999999998</Data></Cell>
    <Cell><Data ss:Type="Number">-1.59</Data></Cell>
   </Row>
   <Row ss:AutoFitHeight="0">
    <Cell><Data ss:Type="String">AY609491</Data></Cell>
    <Cell><Data ss:Type="String">ID_110</Data></Cell>
    <Cell><Data ss:Type="Number">9</Data></Cell>
    <Cell><Data ss:Type="Number">0</Data></Cell>
    <Cell><Data ss:Type="Number">1.02</Data></Cell>
    <Cell><Data ss:Type="Number">-1.55</Data></Cell>
    <Cell><Data ss:Type="Number">-2.42</Data></Cell>
   </Row>
   <Row ss:AutoFitHeight="0">
    <Cell><Data ss:Type="String">BP143486</Data></Cell>
    <Cell><Data ss:Type="String">ID_115</Data></Cell>
    <Cell><Data ss:Type="Number">12</Data></Cell>
    <Cell><Data ss:Type="Number">0</Data></Cell>
    <Cell><Data ss:Type="Number">0.41</Data></Cell>
    <Cell><Data ss:Type="Number">0.56999999999999995</Data></Cell>
    <Cell><Data ss:Type="Number">-1.19</Data></Cell>
   </Row>
   <Row ss:AutoFitHeight="0">
    <Cell><Data ss:Type="String">NM_001128443</Data></Cell>
    <Cell><Data ss:Type="String">ID_122</Data></Cell>
    <Cell><Data ss:Type="Number">7</Data></Cell>
    <Cell><Data ss:Type="Number">0</Data></Cell>
    <Cell><Data ss:Type="Number">-1.49</Data></Cell>
    <Cell><Data ss:Type="Number">0.72</Data></Cell>
    <Cell><Data ss:Type="Number">0.5</Data></Cell>
   </Row>
   <Row ss:AutoFitHeight="0">
    <Cell><Data ss:Type="String">XM_001926257</Data></Cell>
    <Cell><Data ss:Type="String">ID_123</Data></Cell>
    <Cell><Data ss:Type="Number">14</Data></Cell>
    <Cell><Data ss:Type="Number">0</Data></Cell>
    <Cell><Data ss:Type="Number">-1.73</Data></Cell>
    <Cell><Data ss:Type="Number">2</Data></Cell>
    <Cell><Data ss:Type="Number">0.02</Data></Cell>
   </Row>
   <Row ss:AutoFitHeight="0">
    <Cell><Data ss:Type="String">EW475154</Data></Cell>
    <Cell><Data ss:Type="String">ID_126</Data></Cell>
    <Cell><Data ss:Type="Number">15</Data></Cell>
    <Cell><Data ss:Type="Number">0</Data></Cell>
    <Cell><Data ss:Type="Number">-0.54</Data></Cell>
    <Cell><Data ss:Type="Number">1.19</Data></Cell>
    <Cell><Data ss:Type="Number">0.97</Data></Cell>
   </Row>
   <Row ss:AutoFitHeight="0">
    <Cell><Data ss:Type="String">NM_001001863</Data></Cell>
    <Cell><Data ss:Type="String">ID_128</Data></Cell>
    <Cell><Data ss:Type="Number">4</Data></Cell>
    <Cell><Data ss:Type="Number">0</Data></Cell>
    <Cell><Data ss:Type="Number">-2.37</Data></Cell>
    <Cell><Data ss:Type="Number">-2.4</Data></Cell>
    <Cell><Data ss:Type="Number">-2.4</Data></Cell>
   </Row>
   <Row ss:AutoFitHeight="0">
    <Cell><Data ss:Type="String">DQ629176</Data></Cell>
    <Cell><Data ss:Type="String">ID_129</Data></Cell>
    <Cell><Data ss:Type="Number">11</Data></Cell>
    <Cell><Data ss:Type="Number">0</Data></Cell>
    <Cell><Data ss:Type="Number">0.05</Data></Cell>
    <Cell><Data ss:Type="Number">-1.22</Data></Cell>
    <Cell><Data ss:Type="Number">1.18</Data></Cell>
   </Row>
   <Row ss:AutoFitHeight="0">
    <Cell><Data ss:Type="String">CK454516</Data></Cell>
    <Cell><Data ss:Type="String">ID_130</Data></Cell>
    <Cell><Data ss:Type="Number">20</Data></Cell>
    <Cell><Data ss:Type="Number">0</Data></Cell>
    <Cell><Data ss:Type="Number">1.42</Data></Cell>
    <Cell><Data ss:Type="Number">2.31</Data></Cell>
    <Cell><Data ss:Type="Number">0.42</Data></Cell>
   </Row>
   <Row ss:AutoFitHeight="0">
    <Cell><Data ss:Type="String">DY419952</Data></Cell>
    <Cell><Data ss:Type="String">ID_134</Data></Cell>
    <Cell><Data ss:Type="Number">20</Data></Cell>
    <Cell><Data ss:Type="Number">0</Data></Cell>
    <Cell><Data ss:Type="Number">0.67</Data></Cell>
    <Cell><Data ss:Type="Number">0.5</Data></Cell>
    <Cell><Data ss:Type="Number">-0.46</Data></Cell>
   </Row>
   <Row ss:AutoFitHeight="0">
    <Cell><Data ss:Type="String">CF364721</Data></Cell>
    <Cell><Data ss:Type="String">ID_135</Data></Cell>
    <Cell><Data ss:Type="Number">4</Data></Cell>
    <Cell><Data ss:Type="Number">0</Data></Cell>
    <Cell><Data ss:Type="Number">-1.59</Data></Cell>
    <Cell><Data ss:Type="Number">-1.87</Data></Cell>
    <Cell><Data ss:Type="Number">-1.34</Data></Cell>
   </Row>
   <Row ss:AutoFitHeight="0">
    <Cell><Data ss:Type="String">AJ945191</Data></Cell>
    <Cell><Data ss:Type="String">ID_136</Data></Cell>
    <Cell><Data ss:Type="Number">5</Data></Cell>
    <Cell><Data ss:Type="Number">0</Data></Cell>
    <Cell><Data ss:Type="Number">-1.1599999999999999</Data></Cell>
    <Cell><Data ss:Type="Number">-1.1599999999999999</Data></Cell>
    <Cell><Data ss:Type="Number">-0.59</Data></Cell>
   </Row>
   <Row ss:AutoFitHeight="0">
    <Cell><Data ss:Type="String">X16951</Data></Cell>
    <Cell><Data ss:Type="String">ID_137</Data></Cell>
    <Cell><Data ss:Type="Number">7</Data></Cell>
    <Cell><Data ss:Type="Number">0</Data></Cell>
    <Cell><Data ss:Type="Number">-1.79</Data></Cell>
    <Cell><Data ss:Type="Number">-0.2</Data></Cell>
    <Cell><Data ss:Type="Number">0.23</Data></Cell>
   </Row>
   <Row ss:AutoFitHeight="0">
    <Cell><Data ss:Type="String">DN134558</Data></Cell>
    <Cell><Data ss:Type="String">ID_140</Data></Cell>
    <Cell><Data ss:Type="Number">10</Data></Cell>
    <Cell><Data ss:Type="Number">0</Data></Cell>
    <Cell><Data ss:Type="Number">1.04</Data></Cell>
    <Cell><Data ss:Type="Number">-1.32</Data></Cell>
    <Cell><Data ss:Type="Number">-1.28</Data></Cell>
   </Row>
   <Row ss:AutoFitHeight="0">
    <Cell><Data ss:Type="String">AK238379</Data></Cell>
    <Cell><Data ss:Type="String">ID_141</Data></Cell>
    <Cell><Data ss:Type="Number">6</Data></Cell>
    <Cell><Data ss:Type="Number">0</Data></Cell>
    <Cell><Data ss:Type="Number">-1.83</Data></Cell>
    <Cell><Data ss:Type="Number">1.43</Data></Cell>
    <Cell><Data ss:Type="Number">-0.76</Data></Cell>
   </Row>
   <Row ss:AutoFitHeight="0">
    <Cell><Data ss:Type="String">XM_001928360</Data></Cell>
    <Cell><Data ss:Type="String">ID_142</Data></Cell>
    <Cell><Data ss:Type="Number">3</Data></Cell>
    <Cell><Data ss:Type="Number">0</Data></Cell>
    <Cell><Data ss:Type="Number">-3.36</Data></Cell>
    <Cell><Data ss:Type="Number">-2.68</Data></Cell>
    <Cell><Data ss:Type="Number">-5.26</Data></Cell>
   </Row>
   <Row ss:AutoFitHeight="0">
    <Cell><Data ss:Type="String">NM_213986</Data></Cell>
    <Cell><Data ss:Type="String">ID_143</Data></Cell>
    <Cell><Data ss:Type="Number">25</Data></Cell>
    <Cell><Data ss:Type="Number">0</Data></Cell>
    <Cell><Data ss:Type="Number">0.52</Data></Cell>
    <Cell><Data ss:Type="Number">1.1599999999999999</Data></Cell>
    <Cell><Data ss:Type="Number">1.89</Data></Cell>
   </Row>
   <Row ss:AutoFitHeight="0">
    <Cell><Data ss:Type="String">XM_001924483</Data></Cell>
    <Cell><Data ss:Type="String">ID_146</Data></Cell>
    <Cell><Data ss:Type="Number">7</Data></Cell>
    <Cell><Data ss:Type="Number">0</Data></Cell>
    <Cell><Data ss:Type="Number">-1.22</Data></Cell>
    <Cell><Data ss:Type="Number">1.1499999999999999</Data></Cell>
    <Cell><Data ss:Type="Number">0.57999999999999996</Data></Cell>
   </Row>
   <Row ss:AutoFitHeight="0">
    <Cell><Data ss:Type="String">DT329597</Data></Cell>
    <Cell><Data ss:Type="String">ID_147</Data></Cell>
    <Cell><Data ss:Type="Number">21</Data></Cell>
    <Cell><Data ss:Type="Number">0</Data></Cell>
    <Cell><Data ss:Type="Number">3.08</Data></Cell>
    <Cell><Data ss:Type="Number">4.22</Data></Cell>
    <Cell><Data ss:Type="Number">3.76</Data></Cell>
   </Row>
   <Row ss:AutoFitHeight="0">
    <Cell><Data ss:Type="String">AJ964171</Data></Cell>
    <Cell><Data ss:Type="String">ID_150</Data></Cell>
    <Cell><Data ss:Type="Number">5</Data></Cell>
    <Cell><Data ss:Type="Number">0</Data></Cell>
    <Cell><Data ss:Type="Number">-4.33</Data></Cell>
    <Cell><Data ss:Type="Number">-5.07</Data></Cell>
    <Cell><Data ss:Type="Number">-2.06</Data></Cell>
   </Row>
   <Row ss:AutoFitHeight="0">
    <Cell><Data ss:Type="String">AK239436</Data></Cell>
    <Cell><Data ss:Type="String">ID_151</Data></Cell>
    <Cell><Data ss:Type="Number">18</Data></Cell>
    <Cell><Data ss:Type="Number">0</Data></Cell>
    <Cell><Data ss:Type="Number">4.42</Data></Cell>
    <Cell><Data ss:Type="Number">0.02</Data></Cell>
    <Cell><Data ss:Type="Number">0.81</Data></Cell>
   </Row>
   <Row ss:AutoFitHeight="0">
    <Cell><Data ss:Type="String">AY610166</Data></Cell>
    <Cell><Data ss:Type="String">ID_153</Data></Cell>
    <Cell><Data ss:Type="Number">20</Data></Cell>
    <Cell><Data ss:Type="Number">0</Data></Cell>
    <Cell><Data ss:Type="Number">1.0900000000000001</Data></Cell>
    <Cell><Data ss:Type="Number">1.06</Data></Cell>
    <Cell><Data ss:Type="Number">0.05</Data></Cell>
   </Row>
   <Row ss:AutoFitHeight="0">
    <Cell><Data ss:Type="String">NM_214031</Data></Cell>
    <Cell><Data ss:Type="String">ID_156</Data></Cell>
    <Cell><Data ss:Type="Number">14</Data></Cell>
    <Cell><Data ss:Type="Number">0</Data></Cell>
    <Cell><Data ss:Type="Number">0.08</Data></Cell>
    <Cell><Data ss:Type="Number">3.94</Data></Cell>
    <Cell><Data ss:Type="Number">-1.53</Data></Cell>
   </Row>
   <Row ss:AutoFitHeight="0">
    <Cell><Data ss:Type="String">AK236730</Data></Cell>
    <Cell><Data ss:Type="String">ID_157</Data></Cell>
    <Cell><Data ss:Type="Number">9</Data></Cell>
    <Cell><Data ss:Type="Number">0</Data></Cell>
    <Cell><Data ss:Type="Number">1.34</Data></Cell>
    <Cell><Data ss:Type="Number">-1.51</Data></Cell>
    <Cell><Data ss:Type="Number">-3.17</Data></Cell>
   </Row>
   <Row ss:AutoFitHeight="0">
    <Cell><Data ss:Type="String">L20460</Data></Cell>
    <Cell><Data ss:Type="String">ID_158</Data></Cell>
    <Cell><Data ss:Type="Number">7</Data></Cell>
    <Cell><Data ss:Type="Number">0</Data></Cell>
    <Cell><Data ss:Type="Number">-1.67</Data></Cell>
    <Cell><Data ss:Type="Number">0.61</Data></Cell>
    <Cell><Data ss:Type="Number">-0.41</Data></Cell>
   </Row>
   <Row ss:AutoFitHeight="0">
    <Cell><Data ss:Type="String">NM_001097505</Data></Cell>
    <Cell><Data ss:Type="String">ID_159</Data></Cell>
    <Cell><Data ss:Type="Number">14</Data></Cell>
    <Cell><Data ss:Type="Number">0</Data></Cell>
    <Cell><Data ss:Type="Number">-1.83</Data></Cell>
    <Cell><Data ss:Type="Number">1.9</Data></Cell>
    <Cell><Data ss:Type="Number">-1.03</Data></Cell>
   </Row>
   <Row ss:AutoFitHeight="0">
    <Cell><Data ss:Type="String">XM_001928425</Data></Cell>
    <Cell><Data ss:Type="String">ID_160</Data></Cell>
    <Cell><Data ss:Type="Number">17</Data></Cell>
    <Cell><Data ss:Type="Number">0</Data></Cell>
    <Cell><Data ss:Type="Number">1.83</Data></Cell>
    <Cell><Data ss:Type="Number">7.0000000000000007E-2</Data></Cell>
    <Cell><Data ss:Type="Number">-0.69</Data></Cell>
   </Row>
   <Row ss:AutoFitHeight="0">
    <Cell><Data ss:Type="String">XM_001927204</Data></Cell>
    <Cell><Data ss:Type="String">ID_162</Data></Cell>
    <Cell><Data ss:Type="Number">4</Data></Cell>
    <Cell><Data ss:Type="Number">0</Data></Cell>
    <Cell><Data ss:Type="Number">-4.5</Data></Cell>
    <Cell><Data ss:Type="Number">-3.89</Data></Cell>
    <Cell><Data ss:Type="Number">-4.08</Data></Cell>
   </Row>
   <Row ss:AutoFitHeight="0">
    <Cell><Data ss:Type="String">XM_001927272</Data></Cell>
    <Cell><Data ss:Type="String">ID_164</Data></Cell>
    <Cell><Data ss:Type="Number">2</Data></Cell>
    <Cell><Data ss:Type="Number">0</Data></Cell>
    <Cell><Data ss:Type="Number">-1.56</Data></Cell>
    <Cell><Data ss:Type="Number">-3.26</Data></Cell>
    <Cell><Data ss:Type="Number">-1.75</Data></Cell>
   </Row>
   <Row ss:AutoFitHeight="0">
    <Cell><Data ss:Type="String">NM_001006592</Data></Cell>
    <Cell><Data ss:Type="String">ID_165</Data></Cell>
    <Cell><Data ss:Type="Number">25</Data></Cell>
    <Cell><Data ss:Type="Number">0</Data></Cell>
    <Cell><Data ss:Type="Number">1.42</Data></Cell>
    <Cell><Data ss:Type="Number">2.4700000000000002</Data></Cell>
    <Cell><Data ss:Type="Number">4.49</Data></Cell>
   </Row>
   <Row ss:AutoFitHeight="0">
    <Cell><Data ss:Type="String">NM_214201</Data></Cell>
    <Cell><Data ss:Type="String">ID_166</Data></Cell>
    <Cell><Data ss:Type="Number">5</Data></Cell>
    <Cell><Data ss:Type="Number">0</Data></Cell>
    <Cell><Data ss:Type="Number">-1.57</Data></Cell>
    <Cell><Data ss:Type="Number">-2.33</Data></Cell>
    <Cell><Data ss:Type="Number">-0.01</Data></Cell>
   </Row>
   <Row ss:AutoFitHeight="0">
    <Cell><Data ss:Type="String">BI185477</Data></Cell>
    <Cell><Data ss:Type="String">ID_167</Data></Cell>
    <Cell><Data ss:Type="Number">14</Data></Cell>
    <Cell><Data ss:Type="Number">0</Data></Cell>
    <Cell><Data ss:Type="Number">0.15</Data></Cell>
    <Cell><Data ss:Type="Number">1.35</Data></Cell>
    <Cell><Data ss:Type="Number">0.24</Data></Cell>
   </Row>
   <Row ss:AutoFitHeight="0">
    <Cell><Data ss:Type="String">NM_213912</Data></Cell>
    <Cell><Data ss:Type="String">ID_170</Data></Cell>
    <Cell><Data ss:Type="Number">19</Data></Cell>
    <Cell><Data ss:Type="Number">0</Data></Cell>
    <Cell><Data ss:Type="Number">2.0099999999999998</Data></Cell>
    <Cell><Data ss:Type="Number">-0.34</Data></Cell>
    <Cell><Data ss:Type="Number">1.66</Data></Cell>
   </Row>
   <Row ss:AutoFitHeight="0">
    <Cell><Data ss:Type="String">EW077617</Data></Cell>
    <Cell><Data ss:Type="String">ID_171</Data></Cell>
    <Cell><Data ss:Type="Number">24</Data></Cell>
    <Cell><Data ss:Type="Number">0</Data></Cell>
    <Cell><Data ss:Type="Number">1.18</Data></Cell>
    <Cell><Data ss:Type="Number">2.1800000000000002</Data></Cell>
    <Cell><Data ss:Type="Number">1.95</Data></Cell>
   </Row>
   <Row ss:AutoFitHeight="0">
    <Cell><Data ss:Type="String">DN101101</Data></Cell>
    <Cell><Data ss:Type="String">ID_173</Data></Cell>
    <Cell><Data ss:Type="Number">24</Data></Cell>
    <Cell><Data ss:Type="Number">0</Data></Cell>
    <Cell><Data ss:Type="Number">2.68</Data></Cell>
    <Cell><Data ss:Type="Number">3.74</Data></Cell>
    <Cell><Data ss:Type="Number">4.13</Data></Cell>
   </Row>
   <Row ss:AutoFitHeight="0">
    <Cell><Data ss:Type="String">XM_001925774</Data></Cell>
    <Cell><Data ss:Type="String">ID_176</Data></Cell>
    <Cell><Data ss:Type="Number">11</Data></Cell>
    <Cell><Data ss:Type="Number">0</Data></Cell>
    <Cell><Data ss:Type="Number">0.55000000000000004</Data></Cell>
    <Cell><Data ss:Type="Number">-0.66</Data></Cell>
    <Cell><Data ss:Type="Number">0.17</Data></Cell>
   </Row>
   <Row ss:AutoFitHeight="0">
    <Cell><Data ss:Type="String">NM_001130213</Data></Cell>
    <Cell><Data ss:Type="String">ID_178</Data></Cell>
    <Cell><Data ss:Type="Number">14</Data></Cell>
    <Cell><Data ss:Type="Number">0</Data></Cell>
    <Cell><Data ss:Type="Number">1.3</Data></Cell>
    <Cell><Data ss:Type="Number">6.42</Data></Cell>
    <Cell><Data ss:Type="Number">2.11</Data></Cell>
   </Row>
   <Row ss:AutoFitHeight="0">
    <Cell><Data ss:Type="String">AK237832</Data></Cell>
    <Cell><Data ss:Type="String">ID_179</Data></Cell>
    <Cell><Data ss:Type="Number">18</Data></Cell>
    <Cell><Data ss:Type="Number">0</Data></Cell>
    <Cell><Data ss:Type="Number">4.0999999999999996</Data></Cell>
    <Cell><Data ss:Type="Number">0.74</Data></Cell>
    <Cell><Data ss:Type="Number">0.16</Data></Cell>
   </Row>
   <Row ss:AutoFitHeight="0">
    <Cell><Data ss:Type="String">AY609398</Data></Cell>
    <Cell><Data ss:Type="String">ID_181</Data></Cell>
    <Cell><Data ss:Type="Number">15</Data></Cell>
    <Cell><Data ss:Type="Number">0</Data></Cell>
    <Cell><Data ss:Type="Number">-0.22</Data></Cell>
    <Cell><Data ss:Type="Number">2.27</Data></Cell>
    <Cell><Data ss:Type="Number">1.59</Data></Cell>
   </Row>
   <Row ss:AutoFitHeight="0">
    <Cell><Data ss:Type="String">XM_001927698</Data></Cell>
    <Cell><Data ss:Type="String">ID_184</Data></Cell>
    <Cell><Data ss:Type="Number">15</Data></Cell>
    <Cell><Data ss:Type="Number">0</Data></Cell>
    <Cell><Data ss:Type="Number">-0.12</Data></Cell>
    <Cell><Data ss:Type="Number">1.89</Data></Cell>
    <Cell><Data ss:Type="Number">1.4</Data></Cell>
   </Row>
   <Row ss:AutoFitHeight="0">
    <Cell><Data ss:Type="String">NM_214438</Data></Cell>
    <Cell><Data ss:Type="String">ID_187</Data></Cell>
    <Cell><Data ss:Type="Number">20</Data></Cell>
    <Cell><Data ss:Type="Number">0</Data></Cell>
    <Cell><Data ss:Type="Number">0.49</Data></Cell>
    <Cell><Data ss:Type="Number">1.1599999999999999</Data></Cell>
    <Cell><Data ss:Type="Number">-0.54</Data></Cell>
   </Row>
   <Row ss:AutoFitHeight="0">
    <Cell><Data ss:Type="String">EF041128</Data></Cell>
    <Cell><Data ss:Type="String">ID_189</Data></Cell>
    <Cell><Data ss:Type="Number">8</Data></Cell>
    <Cell><Data ss:Type="Number">0</Data></Cell>
    <Cell><Data ss:Type="Number">-2.09</Data></Cell>
    <Cell><Data ss:Type="Number">-0.36</Data></Cell>
    <Cell><Data ss:Type="Number">0.94</Data></Cell>
   </Row>
   <Row ss:AutoFitHeight="0">
    <Cell><Data ss:Type="String">DY411595</Data></Cell>
    <Cell><Data ss:Type="String">ID_192</Data></Cell>
    <Cell><Data ss:Type="Number">10</Data></Cell>
    <Cell><Data ss:Type="Number">0</Data></Cell>
    <Cell><Data ss:Type="Number">0.28999999999999998</Data></Cell>
    <Cell><Data ss:Type="Number">-1.2</Data></Cell>
    <Cell><Data ss:Type="Number">-1.21</Data></Cell>
   </Row>
   <Row ss:AutoFitHeight="0">
    <Cell><Data ss:Type="String">XM_001928966</Data></Cell>
    <Cell><Data ss:Type="String">ID_193</Data></Cell>
    <Cell><Data ss:Type="Number">21</Data></Cell>
    <Cell><Data ss:Type="Number">0</Data></Cell>
    <Cell><Data ss:Type="Number">1.68</Data></Cell>
    <Cell><Data ss:Type="Number">1.88</Data></Cell>
    <Cell><Data ss:Type="Number">1.92</Data></Cell>
   </Row>
   <Row ss:AutoFitHeight="0">
    <Cell><Data ss:Type="String">NM_214082</Data></Cell>
    <Cell><Data ss:Type="String">ID_196</Data></Cell>
    <Cell><Data ss:Type="Number">10</Data></Cell>
    <Cell><Data ss:Type="Number">0</Data></Cell>
    <Cell><Data ss:Type="Number">0.16</Data></Cell>
    <Cell><Data ss:Type="Number">-1.77</Data></Cell>
    <Cell><Data ss:Type="Number">-1.34</Data></Cell>
   </Row>
   <Row ss:AutoFitHeight="0">
    <Cell><Data ss:Type="String">XM_001927670</Data></Cell>
    <Cell><Data ss:Type="String">ID_199</Data></Cell>
    <Cell><Data ss:Type="Number">14</Data></Cell>
    <Cell><Data ss:Type="Number">0</Data></Cell>
    <Cell><Data ss:Type="Number">-1.22</Data></Cell>
    <Cell><Data ss:Type="Number">4.1399999999999997</Data></Cell>
    <Cell><Data ss:Type="Number">0.57999999999999996</Data></Cell>
   </Row>
   <Row ss:AutoFitHeight="0">
    <Cell><Data ss:Type="String">EW623854</Data></Cell>
    <Cell><Data ss:Type="String">ID_200</Data></Cell>
    <Cell><Data ss:Type="Number">8</Data></Cell>
    <Cell><Data ss:Type="Number">0</Data></Cell>
    <Cell><Data ss:Type="Number">-0.71</Data></Cell>
    <Cell><Data ss:Type="Number">0.71</Data></Cell>
    <Cell><Data ss:Type="Number">1.53</Data></Cell>
   </Row>
   <Row ss:AutoFitHeight="0">
    <Cell><Data ss:Type="String">NM_213855</Data></Cell>
    <Cell><Data ss:Type="String">ID_201</Data></Cell>
    <Cell><Data ss:Type="Number">19</Data></Cell>
    <Cell><Data ss:Type="Number">0</Data></Cell>
    <Cell><Data ss:Type="Number">0.84</Data></Cell>
    <Cell><Data ss:Type="Number">-0.98</Data></Cell>
    <Cell><Data ss:Type="Number">1.4</Data></Cell>
   </Row>
   <Row ss:AutoFitHeight="0">
    <Cell><Data ss:Type="String">AK232549</Data></Cell>
    <Cell><Data ss:Type="String">ID_202</Data></Cell>
    <Cell><Data ss:Type="Number">4</Data></Cell>
    <Cell><Data ss:Type="Number">0</Data></Cell>
    <Cell><Data ss:Type="Number">-3.63</Data></Cell>
    <Cell><Data ss:Type="Number">-3.06</Data></Cell>
    <Cell><Data ss:Type="Number">-3.48</Data></Cell>
   </Row>
   <Row ss:AutoFitHeight="0">
    <Cell><Data ss:Type="String">XM_001929372</Data></Cell>
    <Cell><Data ss:Type="String">ID_203</Data></Cell>
    <Cell><Data ss:Type="Number">6</Data></Cell>
    <Cell><Data ss:Type="Number">0</Data></Cell>
    <Cell><Data ss:Type="Number">-1.8</Data></Cell>
    <Cell><Data ss:Type="Number">-0.66</Data></Cell>
    <Cell><Data ss:Type="Number">-1.73</Data></Cell>
   </Row>
  </Table>
  <WorksheetOptions xmlns="urn:schemas-microsoft-com:office:excel">
   <PageSetup>
    <Header x:Margin="0.3"/>
    <Footer x:Margin="0.3"/>
    <PageMargins x:Bottom="0.75" x:Left="0.7" x:Right="0.7" x:Top="0.75"/>
   </PageSetup>
   <Unsynced/>
   <Panes>
    <Pane>
     <Number>3</Number>
     <RangeSelection>R1:R65536</RangeSelection>
    </Pane>
   </Panes>
   <ProtectObjects>False</ProtectObjects>
   <ProtectScenarios>False</ProtectScenarios>
  </WorksheetOptions>
 </Worksheet>
</Workbook>
