# Supplementary material for: An integrated analysis revealed different microRNA-mRNA profiles during skeletal muscle development between Landrace and Lantang pigs
Source: Sci Rep. 2017 May 31;7:2516. doi: 10.1038/s41598-017-02558-7 (PMC5451474; doi:10.1038/s41598-017-02558-7)
Supplement: Supplementary file 8 — Table S8 [file 41598_2017_2558_MOESM8_ESM.xml]

<?xml version="1.0" encoding="UTF-8"?>
<?mso-application progid="Excel.Sheet"?><Workbook xmlns:o="urn:schemas-microsoft-com:office:office" xmlns:x="urn:schemas-microsoft-com:office:excel" xmlns:html="http://www.w3.org/TR/REC-html40" xmlns:ss="urn:schemas-microsoft-com:office:spreadsheet">
 <DocumentProperties xmlns="urn:schemas-microsoft-com:office:office">
  <Author>Zhang Xumeng</Author>
  <LastAuthor>ZXM</LastAuthor>
  <Created>2016-07-28T08:55:08Z</Created>
  <LastSaved>2016-08-02T08:34:44Z</LastSaved>
  <Version>16.00</Version>
 </DocumentProperties>
 <OfficeDocumentSettings xmlns="urn:schemas-microsoft-com:office:office">
  <AllowPNG/>
 </OfficeDocumentSettings>
 <ExcelWorkbook xmlns="urn:schemas-microsoft-com:office:excel">
  <WindowHeight>6780</WindowHeight>
  <WindowWidth>15360</WindowWidth>
  <WindowTopX>0</WindowTopX>
  <WindowTopY>0</WindowTopY>
  <ProtectStructure>False</ProtectStructure>
  <ProtectWindows>False</ProtectWindows>
 </ExcelWorkbook>
 <Styles>
  <Style ss:ID="Default" ss:Name="Normal">
   <Alignment ss:Vertical="Center"/>
   <Borders/>
   <Font ss:FontName="宋体" x:CharSet="134" ss:Size="11" ss:Color="#000000"/>
   <Interior/>
   <NumberFormat/>
   <Protection/>
  </Style>
  <Style ss:ID="s63">
   <Alignment ss:Vertical="Center" ss:WrapText="1"/>
   <Font ss:FontName="宋体" x:CharSet="134" ss:Size="11" ss:Color="#000000" ss:Bold="1"/>
  </Style>
 </Styles>
 <Worksheet ss:Name="string_interactions">
  <Table ss:ExpandedColumnCount="15" ss:ExpandedRowCount="50" x:FullColumns="1" x:FullRows="1" ss:DefaultColumnWidth="54" ss:DefaultRowHeight="13.5">
   <Row ss:AutoFitHeight="0">
    <Cell ss:StyleID="s63"><Data ss:Type="String">Table S9.Summary of interactions'score after STRING analysis.（Title: An integrated analysis revealed different microRNA-mRNA profiles during skeletal muscle development between Landrace and Lantang pigs&#10;Authors: Shuihua Xie, Luxi Chen, Xumeng Zhang, Xiaohong Liu, Yaosheng Chen, Delin Mo）&#10;</Data></Cell>
   </Row>
   <Row ss:AutoFitHeight="0">
    <Cell><Data ss:Type="String">#node1</Data></Cell>
    <Cell><Data ss:Type="String">node2</Data></Cell>
    <Cell><Data ss:Type="String">node1_string_internal_id</Data></Cell>
    <Cell><Data ss:Type="String">node2_string_internal_id</Data></Cell>
    <Cell><Data ss:Type="String">node1_external_id</Data></Cell>
    <Cell><Data ss:Type="String">node2_external_id</Data></Cell>
    <Cell><Data ss:Type="String">neighborhood_on_chromosome</Data></Cell>
    <Cell><Data ss:Type="String">gene_fusion</Data></Cell>
    <Cell><Data ss:Type="String">phylogenetic_cooccurrence</Data></Cell>
    <Cell><Data ss:Type="String">homology</Data></Cell>
    <Cell><Data ss:Type="String">coexpression</Data></Cell>
    <Cell><Data ss:Type="String">experimentally_determined_interaction</Data></Cell>
    <Cell><Data ss:Type="String">database_annotated</Data></Cell>
    <Cell><Data ss:Type="String">automated_textmining</Data></Cell>
    <Cell><Data ss:Type="String">combined_score</Data></Cell>
   </Row>
   <Row ss:AutoFitHeight="0">
    <Cell><Data ss:Type="String">CAV2</Data></Cell>
    <Cell><Data ss:Type="String">CAV1</Data></Cell>
    <Cell><Data ss:Type="Number">2028503</Data></Cell>
    <Cell><Data ss:Type="Number">2028502</Data></Cell>
    <Cell><Data ss:Type="String">9823.ENSSSCP00000017623</Data></Cell>
    <Cell><Data ss:Type="String">9823.ENSSSCP00000017622</Data></Cell>
    <Cell><Data ss:Type="Number">0</Data></Cell>
    <Cell><Data ss:Type="Number">0</Data></Cell>
    <Cell><Data ss:Type="Number">0</Data></Cell>
    <Cell><Data ss:Type="Number">0.86199999999999999</Data></Cell>
    <Cell><Data ss:Type="Number">0.69699999999999995</Data></Cell>
    <Cell><Data ss:Type="Number">0.93500000000000005</Data></Cell>
    <Cell><Data ss:Type="Number">0</Data></Cell>
    <Cell><Data ss:Type="Number">0.873</Data></Cell>
    <Cell><Data ss:Type="Number">0.98099999999999998</Data></Cell>
   </Row>
   <Row ss:AutoFitHeight="0">
    <Cell><Data ss:Type="String">TNNI1</Data></Cell>
    <Cell><Data ss:Type="String">TPM2</Data></Cell>
    <Cell><Data ss:Type="Number">2031493</Data></Cell>
    <Cell><Data ss:Type="Number">2020304</Data></Cell>
    <Cell><Data ss:Type="String">9823.ENSSSCP00000021295</Data></Cell>
    <Cell><Data ss:Type="String">9823.ENSSSCP00000005709</Data></Cell>
    <Cell><Data ss:Type="Number">0</Data></Cell>
    <Cell><Data ss:Type="Number">0</Data></Cell>
    <Cell><Data ss:Type="Number">0</Data></Cell>
    <Cell><Data ss:Type="Number">0</Data></Cell>
    <Cell><Data ss:Type="Number">0.224</Data></Cell>
    <Cell><Data ss:Type="Number">0.29599999999999999</Data></Cell>
    <Cell><Data ss:Type="Number">0.9</Data></Cell>
    <Cell><Data ss:Type="Number">0.65</Data></Cell>
    <Cell><Data ss:Type="Number">0.97799999999999998</Data></Cell>
   </Row>
   <Row ss:AutoFitHeight="0">
    <Cell><Data ss:Type="String">MEF2A</Data></Cell>
    <Cell><Data ss:Type="String">MEF2C</Data></Cell>
    <Cell><Data ss:Type="Number">2035884</Data></Cell>
    <Cell><Data ss:Type="Number">2026673</Data></Cell>
    <Cell><Data ss:Type="String">9823.ENSSSCP00000026217</Data></Cell>
    <Cell><Data ss:Type="String">9823.ENSSSCP00000015044</Data></Cell>
    <Cell><Data ss:Type="Number">0</Data></Cell>
    <Cell><Data ss:Type="Number">0</Data></Cell>
    <Cell><Data ss:Type="Number">0</Data></Cell>
    <Cell><Data ss:Type="Number">0.93</Data></Cell>
    <Cell><Data ss:Type="Number">0</Data></Cell>
    <Cell><Data ss:Type="Number">0</Data></Cell>
    <Cell><Data ss:Type="Number">0.96299999999999997</Data></Cell>
    <Cell><Data ss:Type="Number">0.76100000000000001</Data></Cell>
    <Cell><Data ss:Type="Number">0.96499999999999997</Data></Cell>
   </Row>
   <Row ss:AutoFitHeight="0">
    <Cell><Data ss:Type="String">MYL1</Data></Cell>
    <Cell><Data ss:Type="String">TPM2</Data></Cell>
    <Cell><Data ss:Type="Number">2028147</Data></Cell>
    <Cell><Data ss:Type="Number">2020304</Data></Cell>
    <Cell><Data ss:Type="String">9823.ENSSSCP00000017116</Data></Cell>
    <Cell><Data ss:Type="String">9823.ENSSSCP00000005709</Data></Cell>
    <Cell><Data ss:Type="Number">0</Data></Cell>
    <Cell><Data ss:Type="Number">0</Data></Cell>
    <Cell><Data ss:Type="Number">0</Data></Cell>
    <Cell><Data ss:Type="Number">0</Data></Cell>
    <Cell><Data ss:Type="Number">0.17</Data></Cell>
    <Cell><Data ss:Type="Number">0.121</Data></Cell>
    <Cell><Data ss:Type="Number">0.9</Data></Cell>
    <Cell><Data ss:Type="Number">0.35399999999999998</Data></Cell>
    <Cell><Data ss:Type="Number">0.94599999999999995</Data></Cell>
   </Row>
   <Row ss:AutoFitHeight="0">
    <Cell><Data ss:Type="String">TNNI1</Data></Cell>
    <Cell><Data ss:Type="String">MYL1</Data></Cell>
    <Cell><Data ss:Type="Number">2031493</Data></Cell>
    <Cell><Data ss:Type="Number">2028147</Data></Cell>
    <Cell><Data ss:Type="String">9823.ENSSSCP00000021295</Data></Cell>
    <Cell><Data ss:Type="String">9823.ENSSSCP00000017116</Data></Cell>
    <Cell><Data ss:Type="Number">0</Data></Cell>
    <Cell><Data ss:Type="Number">0</Data></Cell>
    <Cell><Data ss:Type="Number">0</Data></Cell>
    <Cell><Data ss:Type="Number">0</Data></Cell>
    <Cell><Data ss:Type="Number">0.27</Data></Cell>
    <Cell><Data ss:Type="Number">0.20100000000000001</Data></Cell>
    <Cell><Data ss:Type="Number">0.9</Data></Cell>
    <Cell><Data ss:Type="Number">0.13</Data></Cell>
    <Cell><Data ss:Type="Number">0.94199999999999995</Data></Cell>
   </Row>
   <Row ss:AutoFitHeight="0">
    <Cell><Data ss:Type="String">DMD</Data></Cell>
    <Cell><Data ss:Type="String">TPM2</Data></Cell>
    <Cell><Data ss:Type="Number">2038058</Data></Cell>
    <Cell><Data ss:Type="Number">2020304</Data></Cell>
    <Cell><Data ss:Type="String">9823.ENSSSCP00000030238</Data></Cell>
    <Cell><Data ss:Type="String">9823.ENSSSCP00000005709</Data></Cell>
    <Cell><Data ss:Type="Number">0</Data></Cell>
    <Cell><Data ss:Type="Number">0</Data></Cell>
    <Cell><Data ss:Type="Number">0</Data></Cell>
    <Cell><Data ss:Type="Number">0</Data></Cell>
    <Cell><Data ss:Type="Number">6.9000000000000006E-2</Data></Cell>
    <Cell><Data ss:Type="Number">0.123</Data></Cell>
    <Cell><Data ss:Type="Number">0.9</Data></Cell>
    <Cell><Data ss:Type="Number">0.186</Data></Cell>
    <Cell><Data ss:Type="Number">0.92400000000000004</Data></Cell>
   </Row>
   <Row ss:AutoFitHeight="0">
    <Cell><Data ss:Type="String">DMD</Data></Cell>
    <Cell><Data ss:Type="String">TNNI1</Data></Cell>
    <Cell><Data ss:Type="Number">2038058</Data></Cell>
    <Cell><Data ss:Type="Number">2031493</Data></Cell>
    <Cell><Data ss:Type="String">9823.ENSSSCP00000030238</Data></Cell>
    <Cell><Data ss:Type="String">9823.ENSSSCP00000021295</Data></Cell>
    <Cell><Data ss:Type="Number">0</Data></Cell>
    <Cell><Data ss:Type="Number">0</Data></Cell>
    <Cell><Data ss:Type="Number">0</Data></Cell>
    <Cell><Data ss:Type="Number">0</Data></Cell>
    <Cell><Data ss:Type="Number">0</Data></Cell>
    <Cell><Data ss:Type="Number">7.0000000000000007E-2</Data></Cell>
    <Cell><Data ss:Type="Number">0.9</Data></Cell>
    <Cell><Data ss:Type="Number">0.13</Data></Cell>
    <Cell><Data ss:Type="Number">0.91200000000000003</Data></Cell>
   </Row>
   <Row ss:AutoFitHeight="0">
    <Cell><Data ss:Type="String">DMD</Data></Cell>
    <Cell><Data ss:Type="String">DES</Data></Cell>
    <Cell><Data ss:Type="Number">2038058</Data></Cell>
    <Cell><Data ss:Type="Number">2031685</Data></Cell>
    <Cell><Data ss:Type="String">9823.ENSSSCP00000030238</Data></Cell>
    <Cell><Data ss:Type="String">9823.ENSSSCP00000021504</Data></Cell>
    <Cell><Data ss:Type="Number">0</Data></Cell>
    <Cell><Data ss:Type="Number">0</Data></Cell>
    <Cell><Data ss:Type="Number">0</Data></Cell>
    <Cell><Data ss:Type="Number">0</Data></Cell>
    <Cell><Data ss:Type="Number">0</Data></Cell>
    <Cell><Data ss:Type="Number">8.6999999999999994E-2</Data></Cell>
    <Cell><Data ss:Type="Number">0.9</Data></Cell>
    <Cell><Data ss:Type="Number">0.109</Data></Cell>
    <Cell><Data ss:Type="Number">0.91100000000000003</Data></Cell>
   </Row>
   <Row ss:AutoFitHeight="0">
    <Cell><Data ss:Type="String">DES</Data></Cell>
    <Cell><Data ss:Type="String">MYL1</Data></Cell>
    <Cell><Data ss:Type="Number">2031685</Data></Cell>
    <Cell><Data ss:Type="Number">2028147</Data></Cell>
    <Cell><Data ss:Type="String">9823.ENSSSCP00000021504</Data></Cell>
    <Cell><Data ss:Type="String">9823.ENSSSCP00000017116</Data></Cell>
    <Cell><Data ss:Type="Number">0</Data></Cell>
    <Cell><Data ss:Type="Number">0</Data></Cell>
    <Cell><Data ss:Type="Number">0</Data></Cell>
    <Cell><Data ss:Type="Number">0</Data></Cell>
    <Cell><Data ss:Type="Number">9.5000000000000001E-2</Data></Cell>
    <Cell><Data ss:Type="Number">0.10299999999999999</Data></Cell>
    <Cell><Data ss:Type="Number">0.9</Data></Cell>
    <Cell><Data ss:Type="Number">0</Data></Cell>
    <Cell><Data ss:Type="Number">0.91100000000000003</Data></Cell>
   </Row>
   <Row ss:AutoFitHeight="0">
    <Cell><Data ss:Type="String">DES</Data></Cell>
    <Cell><Data ss:Type="String">TPM2</Data></Cell>
    <Cell><Data ss:Type="Number">2031685</Data></Cell>
    <Cell><Data ss:Type="Number">2020304</Data></Cell>
    <Cell><Data ss:Type="String">9823.ENSSSCP00000021504</Data></Cell>
    <Cell><Data ss:Type="String">9823.ENSSSCP00000005709</Data></Cell>
    <Cell><Data ss:Type="Number">0</Data></Cell>
    <Cell><Data ss:Type="Number">0</Data></Cell>
    <Cell><Data ss:Type="Number">0</Data></Cell>
    <Cell><Data ss:Type="Number">0</Data></Cell>
    <Cell><Data ss:Type="Number">0.123</Data></Cell>
    <Cell><Data ss:Type="Number">0</Data></Cell>
    <Cell><Data ss:Type="Number">0.9</Data></Cell>
    <Cell><Data ss:Type="Number">6.3E-2</Data></Cell>
    <Cell><Data ss:Type="Number">0.91</Data></Cell>
   </Row>
   <Row ss:AutoFitHeight="0">
    <Cell><Data ss:Type="String">DMD</Data></Cell>
    <Cell><Data ss:Type="String">MYL1</Data></Cell>
    <Cell><Data ss:Type="Number">2038058</Data></Cell>
    <Cell><Data ss:Type="Number">2028147</Data></Cell>
    <Cell><Data ss:Type="String">9823.ENSSSCP00000030238</Data></Cell>
    <Cell><Data ss:Type="String">9823.ENSSSCP00000017116</Data></Cell>
    <Cell><Data ss:Type="Number">0</Data></Cell>
    <Cell><Data ss:Type="Number">0</Data></Cell>
    <Cell><Data ss:Type="Number">0</Data></Cell>
    <Cell><Data ss:Type="Number">0</Data></Cell>
    <Cell><Data ss:Type="Number">0</Data></Cell>
    <Cell><Data ss:Type="Number">0</Data></Cell>
    <Cell><Data ss:Type="Number">0.9</Data></Cell>
    <Cell><Data ss:Type="Number">9.9000000000000005E-2</Data></Cell>
    <Cell><Data ss:Type="Number">0.90600000000000003</Data></Cell>
   </Row>
   <Row ss:AutoFitHeight="0">
    <Cell><Data ss:Type="String">DES</Data></Cell>
    <Cell><Data ss:Type="String">TNNI1</Data></Cell>
    <Cell><Data ss:Type="Number">2031685</Data></Cell>
    <Cell><Data ss:Type="Number">2031493</Data></Cell>
    <Cell><Data ss:Type="String">9823.ENSSSCP00000021504</Data></Cell>
    <Cell><Data ss:Type="String">9823.ENSSSCP00000021295</Data></Cell>
    <Cell><Data ss:Type="Number">0</Data></Cell>
    <Cell><Data ss:Type="Number">0</Data></Cell>
    <Cell><Data ss:Type="Number">0</Data></Cell>
    <Cell><Data ss:Type="Number">0</Data></Cell>
    <Cell><Data ss:Type="Number">6.6000000000000003E-2</Data></Cell>
    <Cell><Data ss:Type="Number">0</Data></Cell>
    <Cell><Data ss:Type="Number">0.9</Data></Cell>
    <Cell><Data ss:Type="Number">6.6000000000000003E-2</Data></Cell>
    <Cell><Data ss:Type="Number">0.90500000000000003</Data></Cell>
   </Row>
   <Row ss:AutoFitHeight="0">
    <Cell><Data ss:Type="String">MYL1</Data></Cell>
    <Cell><Data ss:Type="String">MYLPF</Data></Cell>
    <Cell><Data ss:Type="Number">2028147</Data></Cell>
    <Cell><Data ss:Type="Number">2022063</Data></Cell>
    <Cell><Data ss:Type="String">9823.ENSSSCP00000017116</Data></Cell>
    <Cell><Data ss:Type="String">9823.ENSSSCP00000008328</Data></Cell>
    <Cell><Data ss:Type="Number">0</Data></Cell>
    <Cell><Data ss:Type="Number">0</Data></Cell>
    <Cell><Data ss:Type="Number">0</Data></Cell>
    <Cell><Data ss:Type="Number">0</Data></Cell>
    <Cell><Data ss:Type="Number">0.497</Data></Cell>
    <Cell><Data ss:Type="Number">6.7000000000000004E-2</Data></Cell>
    <Cell><Data ss:Type="Number">0</Data></Cell>
    <Cell><Data ss:Type="Number">0.626</Data></Cell>
    <Cell><Data ss:Type="Number">0.80900000000000005</Data></Cell>
   </Row>
   <Row ss:AutoFitHeight="0">
    <Cell><Data ss:Type="String">ACVR1</Data></Cell>
    <Cell><Data ss:Type="String">ENG</Data></Cell>
    <Cell><Data ss:Type="Number">2027946</Data></Cell>
    <Cell><Data ss:Type="Number">2020527</Data></Cell>
    <Cell><Data ss:Type="String">9823.ENSSSCP00000016823</Data></Cell>
    <Cell><Data ss:Type="String">9823.ENSSSCP00000006026</Data></Cell>
    <Cell><Data ss:Type="Number">0</Data></Cell>
    <Cell><Data ss:Type="Number">0</Data></Cell>
    <Cell><Data ss:Type="Number">0</Data></Cell>
    <Cell><Data ss:Type="Number">0</Data></Cell>
    <Cell><Data ss:Type="Number">0</Data></Cell>
    <Cell><Data ss:Type="Number">0.32100000000000001</Data></Cell>
    <Cell><Data ss:Type="Number">0</Data></Cell>
    <Cell><Data ss:Type="Number">0.68100000000000005</Data></Cell>
    <Cell><Data ss:Type="Number">0.77400000000000002</Data></Cell>
   </Row>
   <Row ss:AutoFitHeight="0">
    <Cell><Data ss:Type="String">IFRD1</Data></Cell>
    <Cell><Data ss:Type="String">MEF2C</Data></Cell>
    <Cell><Data ss:Type="Number">2028513</Data></Cell>
    <Cell><Data ss:Type="Number">2026673</Data></Cell>
    <Cell><Data ss:Type="String">9823.ENSSSCP00000017634</Data></Cell>
    <Cell><Data ss:Type="String">9823.ENSSSCP00000015044</Data></Cell>
    <Cell><Data ss:Type="Number">0</Data></Cell>
    <Cell><Data ss:Type="Number">0</Data></Cell>
    <Cell><Data ss:Type="Number">0</Data></Cell>
    <Cell><Data ss:Type="Number">0</Data></Cell>
    <Cell><Data ss:Type="Number">0</Data></Cell>
    <Cell><Data ss:Type="Number">0.19700000000000001</Data></Cell>
    <Cell><Data ss:Type="Number">0</Data></Cell>
    <Cell><Data ss:Type="Number">0.72299999999999998</Data></Cell>
    <Cell><Data ss:Type="Number">0.76800000000000002</Data></Cell>
   </Row>
   <Row ss:AutoFitHeight="0">
    <Cell><Data ss:Type="String">MEF2A</Data></Cell>
    <Cell><Data ss:Type="String">KLF15</Data></Cell>
    <Cell><Data ss:Type="Number">2035884</Data></Cell>
    <Cell><Data ss:Type="Number">2035508</Data></Cell>
    <Cell><Data ss:Type="String">9823.ENSSSCP00000026217</Data></Cell>
    <Cell><Data ss:Type="String">9823.ENSSSCP00000025789</Data></Cell>
    <Cell><Data ss:Type="Number">0</Data></Cell>
    <Cell><Data ss:Type="Number">0</Data></Cell>
    <Cell><Data ss:Type="Number">0</Data></Cell>
    <Cell><Data ss:Type="Number">0</Data></Cell>
    <Cell><Data ss:Type="Number">0</Data></Cell>
    <Cell><Data ss:Type="Number">0.106</Data></Cell>
    <Cell><Data ss:Type="Number">0</Data></Cell>
    <Cell><Data ss:Type="Number">0.74199999999999999</Data></Cell>
    <Cell><Data ss:Type="Number">0.76</Data></Cell>
   </Row>
   <Row ss:AutoFitHeight="0">
    <Cell><Data ss:Type="String">TNNI1</Data></Cell>
    <Cell><Data ss:Type="String">MYH7</Data></Cell>
    <Cell><Data ss:Type="Number">2031493</Data></Cell>
    <Cell><Data ss:Type="Number">2017947</Data></Cell>
    <Cell><Data ss:Type="String">9823.ENSSSCP00000021295</Data></Cell>
    <Cell><Data ss:Type="String">9823.ENSSSCP00000002219</Data></Cell>
    <Cell><Data ss:Type="Number">0</Data></Cell>
    <Cell><Data ss:Type="Number">0</Data></Cell>
    <Cell><Data ss:Type="Number">0</Data></Cell>
    <Cell><Data ss:Type="Number">0</Data></Cell>
    <Cell><Data ss:Type="Number">0.17199999999999999</Data></Cell>
    <Cell><Data ss:Type="Number">0.222</Data></Cell>
    <Cell><Data ss:Type="Number">0</Data></Cell>
    <Cell><Data ss:Type="Number">0.64700000000000002</Data></Cell>
    <Cell><Data ss:Type="Number">0.753</Data></Cell>
   </Row>
   <Row ss:AutoFitHeight="0">
    <Cell><Data ss:Type="String">MEF2A</Data></Cell>
    <Cell><Data ss:Type="String">PPP3CA</Data></Cell>
    <Cell><Data ss:Type="Number">2035884</Data></Cell>
    <Cell><Data ss:Type="Number">2023076</Data></Cell>
    <Cell><Data ss:Type="String">9823.ENSSSCP00000026217</Data></Cell>
    <Cell><Data ss:Type="String">9823.ENSSSCP00000009781</Data></Cell>
    <Cell><Data ss:Type="Number">0</Data></Cell>
    <Cell><Data ss:Type="Number">0</Data></Cell>
    <Cell><Data ss:Type="Number">0</Data></Cell>
    <Cell><Data ss:Type="Number">0</Data></Cell>
    <Cell><Data ss:Type="Number">0.14499999999999999</Data></Cell>
    <Cell><Data ss:Type="Number">0</Data></Cell>
    <Cell><Data ss:Type="Number">0.42099999999999999</Data></Cell>
    <Cell><Data ss:Type="Number">0.53400000000000003</Data></Cell>
    <Cell><Data ss:Type="Number">0.749</Data></Cell>
   </Row>
   <Row ss:AutoFitHeight="0">
    <Cell><Data ss:Type="String">MEF2A</Data></Cell>
    <Cell><Data ss:Type="String">IFRD1</Data></Cell>
    <Cell><Data ss:Type="Number">2035884</Data></Cell>
    <Cell><Data ss:Type="Number">2028513</Data></Cell>
    <Cell><Data ss:Type="String">9823.ENSSSCP00000026217</Data></Cell>
    <Cell><Data ss:Type="String">9823.ENSSSCP00000017634</Data></Cell>
    <Cell><Data ss:Type="Number">0</Data></Cell>
    <Cell><Data ss:Type="Number">0</Data></Cell>
    <Cell><Data ss:Type="Number">0</Data></Cell>
    <Cell><Data ss:Type="Number">0</Data></Cell>
    <Cell><Data ss:Type="Number">0</Data></Cell>
    <Cell><Data ss:Type="Number">0.11799999999999999</Data></Cell>
    <Cell><Data ss:Type="Number">0</Data></Cell>
    <Cell><Data ss:Type="Number">0.72099999999999997</Data></Cell>
    <Cell><Data ss:Type="Number">0.74299999999999999</Data></Cell>
   </Row>
   <Row ss:AutoFitHeight="0">
    <Cell><Data ss:Type="String">CAV1</Data></Cell>
    <Cell><Data ss:Type="String">GATA-6</Data></Cell>
    <Cell><Data ss:Type="Number">2028502</Data></Cell>
    <Cell><Data ss:Type="Number">2019132</Data></Cell>
    <Cell><Data ss:Type="String">9823.ENSSSCP00000017622</Data></Cell>
    <Cell><Data ss:Type="String">9823.ENSSSCP00000004009</Data></Cell>
    <Cell><Data ss:Type="Number">0</Data></Cell>
    <Cell><Data ss:Type="Number">0</Data></Cell>
    <Cell><Data ss:Type="Number">0</Data></Cell>
    <Cell><Data ss:Type="Number">0</Data></Cell>
    <Cell><Data ss:Type="Number">0</Data></Cell>
    <Cell><Data ss:Type="Number">0</Data></Cell>
    <Cell><Data ss:Type="Number">0</Data></Cell>
    <Cell><Data ss:Type="Number">0.73399999999999999</Data></Cell>
    <Cell><Data ss:Type="Number">0.73399999999999999</Data></Cell>
   </Row>
   <Row ss:AutoFitHeight="0">
    <Cell><Data ss:Type="String">MEF2C</Data></Cell>
    <Cell><Data ss:Type="String">ENSSSCG00000004432</Data></Cell>
    <Cell><Data ss:Type="Number">2026673</Data></Cell>
    <Cell><Data ss:Type="Number">2019681</Data></Cell>
    <Cell><Data ss:Type="String">9823.ENSSSCP00000015044</Data></Cell>
    <Cell><Data ss:Type="String">9823.ENSSSCP00000004781</Data></Cell>
    <Cell><Data ss:Type="Number">0</Data></Cell>
    <Cell><Data ss:Type="Number">0</Data></Cell>
    <Cell><Data ss:Type="Number">0</Data></Cell>
    <Cell><Data ss:Type="Number">0</Data></Cell>
    <Cell><Data ss:Type="Number">0</Data></Cell>
    <Cell><Data ss:Type="Number">0.157</Data></Cell>
    <Cell><Data ss:Type="Number">0.47399999999999998</Data></Cell>
    <Cell><Data ss:Type="Number">0.42499999999999999</Data></Cell>
    <Cell><Data ss:Type="Number">0.72199999999999998</Data></Cell>
   </Row>
   <Row ss:AutoFitHeight="0">
    <Cell><Data ss:Type="String">MEF2C</Data></Cell>
    <Cell><Data ss:Type="String">PPP3CA</Data></Cell>
    <Cell><Data ss:Type="Number">2026673</Data></Cell>
    <Cell><Data ss:Type="Number">2023076</Data></Cell>
    <Cell><Data ss:Type="String">9823.ENSSSCP00000015044</Data></Cell>
    <Cell><Data ss:Type="String">9823.ENSSSCP00000009781</Data></Cell>
    <Cell><Data ss:Type="Number">0</Data></Cell>
    <Cell><Data ss:Type="Number">0</Data></Cell>
    <Cell><Data ss:Type="Number">0</Data></Cell>
    <Cell><Data ss:Type="Number">0</Data></Cell>
    <Cell><Data ss:Type="Number">0</Data></Cell>
    <Cell><Data ss:Type="Number">0</Data></Cell>
    <Cell><Data ss:Type="Number">0.42099999999999999</Data></Cell>
    <Cell><Data ss:Type="Number">0.53400000000000003</Data></Cell>
    <Cell><Data ss:Type="Number">0.71799999999999997</Data></Cell>
   </Row>
   <Row ss:AutoFitHeight="0">
    <Cell><Data ss:Type="String">MEF2A</Data></Cell>
    <Cell><Data ss:Type="String">ENSSSCG00000004432</Data></Cell>
    <Cell><Data ss:Type="Number">2035884</Data></Cell>
    <Cell><Data ss:Type="Number">2019681</Data></Cell>
    <Cell><Data ss:Type="String">9823.ENSSSCP00000026217</Data></Cell>
    <Cell><Data ss:Type="String">9823.ENSSSCP00000004781</Data></Cell>
    <Cell><Data ss:Type="Number">0</Data></Cell>
    <Cell><Data ss:Type="Number">0</Data></Cell>
    <Cell><Data ss:Type="Number">0</Data></Cell>
    <Cell><Data ss:Type="Number">0</Data></Cell>
    <Cell><Data ss:Type="Number">0</Data></Cell>
    <Cell><Data ss:Type="Number">0.157</Data></Cell>
    <Cell><Data ss:Type="Number">0.47399999999999998</Data></Cell>
    <Cell><Data ss:Type="Number">0.378</Data></Cell>
    <Cell><Data ss:Type="Number">0.7</Data></Cell>
   </Row>
   <Row ss:AutoFitHeight="0">
    <Cell><Data ss:Type="String">MYLPF</Data></Cell>
    <Cell><Data ss:Type="String">MYH7</Data></Cell>
    <Cell><Data ss:Type="Number">2022063</Data></Cell>
    <Cell><Data ss:Type="Number">2017947</Data></Cell>
    <Cell><Data ss:Type="String">9823.ENSSSCP00000008328</Data></Cell>
    <Cell><Data ss:Type="String">9823.ENSSSCP00000002219</Data></Cell>
    <Cell><Data ss:Type="Number">0</Data></Cell>
    <Cell><Data ss:Type="Number">0</Data></Cell>
    <Cell><Data ss:Type="Number">0</Data></Cell>
    <Cell><Data ss:Type="Number">0</Data></Cell>
    <Cell><Data ss:Type="Number">0.17799999999999999</Data></Cell>
    <Cell><Data ss:Type="Number">0.246</Data></Cell>
    <Cell><Data ss:Type="Number">0</Data></Cell>
    <Cell><Data ss:Type="Number">0.55400000000000005</Data></Cell>
    <Cell><Data ss:Type="Number">0.69899999999999995</Data></Cell>
   </Row>
   <Row ss:AutoFitHeight="0">
    <Cell><Data ss:Type="String">CAV1</Data></Cell>
    <Cell><Data ss:Type="String">ACVR1</Data></Cell>
    <Cell><Data ss:Type="Number">2028502</Data></Cell>
    <Cell><Data ss:Type="Number">2027946</Data></Cell>
    <Cell><Data ss:Type="String">9823.ENSSSCP00000017622</Data></Cell>
    <Cell><Data ss:Type="String">9823.ENSSSCP00000016823</Data></Cell>
    <Cell><Data ss:Type="Number">0</Data></Cell>
    <Cell><Data ss:Type="Number">0</Data></Cell>
    <Cell><Data ss:Type="Number">0</Data></Cell>
    <Cell><Data ss:Type="Number">0</Data></Cell>
    <Cell><Data ss:Type="Number">0</Data></Cell>
    <Cell><Data ss:Type="Number">0.10199999999999999</Data></Cell>
    <Cell><Data ss:Type="Number">0.50800000000000001</Data></Cell>
    <Cell><Data ss:Type="Number">0.36299999999999999</Data></Cell>
    <Cell><Data ss:Type="Number">0.69399999999999995</Data></Cell>
   </Row>
   <Row ss:AutoFitHeight="0">
    <Cell><Data ss:Type="String">CAV1</Data></Cell>
    <Cell><Data ss:Type="String">NRAS</Data></Cell>
    <Cell><Data ss:Type="Number">2028502</Data></Cell>
    <Cell><Data ss:Type="Number">2021325</Data></Cell>
    <Cell><Data ss:Type="String">9823.ENSSSCP00000017622</Data></Cell>
    <Cell><Data ss:Type="String">9823.ENSSSCP00000007203</Data></Cell>
    <Cell><Data ss:Type="Number">0</Data></Cell>
    <Cell><Data ss:Type="Number">0</Data></Cell>
    <Cell><Data ss:Type="Number">0</Data></Cell>
    <Cell><Data ss:Type="Number">0</Data></Cell>
    <Cell><Data ss:Type="Number">0</Data></Cell>
    <Cell><Data ss:Type="Number">0.11700000000000001</Data></Cell>
    <Cell><Data ss:Type="Number">0</Data></Cell>
    <Cell><Data ss:Type="Number">0.65800000000000003</Data></Cell>
    <Cell><Data ss:Type="Number">0.68600000000000005</Data></Cell>
   </Row>
   <Row ss:AutoFitHeight="0">
    <Cell><Data ss:Type="String">MEF2A</Data></Cell>
    <Cell><Data ss:Type="String">TNNI1</Data></Cell>
    <Cell><Data ss:Type="Number">2035884</Data></Cell>
    <Cell><Data ss:Type="Number">2031493</Data></Cell>
    <Cell><Data ss:Type="String">9823.ENSSSCP00000026217</Data></Cell>
    <Cell><Data ss:Type="String">9823.ENSSSCP00000021295</Data></Cell>
    <Cell><Data ss:Type="Number">0</Data></Cell>
    <Cell><Data ss:Type="Number">0</Data></Cell>
    <Cell><Data ss:Type="Number">0</Data></Cell>
    <Cell><Data ss:Type="Number">0</Data></Cell>
    <Cell><Data ss:Type="Number">0</Data></Cell>
    <Cell><Data ss:Type="Number">0</Data></Cell>
    <Cell><Data ss:Type="Number">0</Data></Cell>
    <Cell><Data ss:Type="Number">0.628</Data></Cell>
    <Cell><Data ss:Type="Number">0.628</Data></Cell>
   </Row>
   <Row ss:AutoFitHeight="0">
    <Cell><Data ss:Type="String">TNNI1</Data></Cell>
    <Cell><Data ss:Type="String">MEF2C</Data></Cell>
    <Cell><Data ss:Type="Number">2031493</Data></Cell>
    <Cell><Data ss:Type="Number">2026673</Data></Cell>
    <Cell><Data ss:Type="String">9823.ENSSSCP00000021295</Data></Cell>
    <Cell><Data ss:Type="String">9823.ENSSSCP00000015044</Data></Cell>
    <Cell><Data ss:Type="Number">0</Data></Cell>
    <Cell><Data ss:Type="Number">0</Data></Cell>
    <Cell><Data ss:Type="Number">0</Data></Cell>
    <Cell><Data ss:Type="Number">0</Data></Cell>
    <Cell><Data ss:Type="Number">0</Data></Cell>
    <Cell><Data ss:Type="Number">0</Data></Cell>
    <Cell><Data ss:Type="Number">0</Data></Cell>
    <Cell><Data ss:Type="Number">0.628</Data></Cell>
    <Cell><Data ss:Type="Number">0.628</Data></Cell>
   </Row>
   <Row ss:AutoFitHeight="0">
    <Cell><Data ss:Type="String">KLF15</Data></Cell>
    <Cell><Data ss:Type="String">MEF2C</Data></Cell>
    <Cell><Data ss:Type="Number">2035508</Data></Cell>
    <Cell><Data ss:Type="Number">2026673</Data></Cell>
    <Cell><Data ss:Type="String">9823.ENSSSCP00000025789</Data></Cell>
    <Cell><Data ss:Type="String">9823.ENSSSCP00000015044</Data></Cell>
    <Cell><Data ss:Type="Number">0</Data></Cell>
    <Cell><Data ss:Type="Number">0</Data></Cell>
    <Cell><Data ss:Type="Number">0</Data></Cell>
    <Cell><Data ss:Type="Number">0</Data></Cell>
    <Cell><Data ss:Type="Number">0</Data></Cell>
    <Cell><Data ss:Type="Number">0.106</Data></Cell>
    <Cell><Data ss:Type="Number">0</Data></Cell>
    <Cell><Data ss:Type="Number">0.58399999999999996</Data></Cell>
    <Cell><Data ss:Type="Number">0.61199999999999999</Data></Cell>
   </Row>
   <Row ss:AutoFitHeight="0">
    <Cell><Data ss:Type="String">CAV1</Data></Cell>
    <Cell><Data ss:Type="String">FLNC</Data></Cell>
    <Cell><Data ss:Type="Number">2028502</Data></Cell>
    <Cell><Data ss:Type="Number">2028453</Data></Cell>
    <Cell><Data ss:Type="String">9823.ENSSSCP00000017622</Data></Cell>
    <Cell><Data ss:Type="String">9823.ENSSSCP00000017562</Data></Cell>
    <Cell><Data ss:Type="Number">0</Data></Cell>
    <Cell><Data ss:Type="Number">0</Data></Cell>
    <Cell><Data ss:Type="Number">0</Data></Cell>
    <Cell><Data ss:Type="Number">0</Data></Cell>
    <Cell><Data ss:Type="Number">0</Data></Cell>
    <Cell><Data ss:Type="Number">0.11799999999999999</Data></Cell>
    <Cell><Data ss:Type="Number">0</Data></Cell>
    <Cell><Data ss:Type="Number">0.57499999999999996</Data></Cell>
    <Cell><Data ss:Type="Number">0.60899999999999999</Data></Cell>
   </Row>
   <Row ss:AutoFitHeight="0">
    <Cell><Data ss:Type="String">MEF2A</Data></Cell>
    <Cell><Data ss:Type="String">ACVR1</Data></Cell>
    <Cell><Data ss:Type="Number">2035884</Data></Cell>
    <Cell><Data ss:Type="Number">2027946</Data></Cell>
    <Cell><Data ss:Type="String">9823.ENSSSCP00000026217</Data></Cell>
    <Cell><Data ss:Type="String">9823.ENSSSCP00000016823</Data></Cell>
    <Cell><Data ss:Type="Number">0</Data></Cell>
    <Cell><Data ss:Type="Number">0</Data></Cell>
    <Cell><Data ss:Type="Number">0</Data></Cell>
    <Cell><Data ss:Type="Number">0</Data></Cell>
    <Cell><Data ss:Type="Number">0</Data></Cell>
    <Cell><Data ss:Type="Number">0</Data></Cell>
    <Cell><Data ss:Type="Number">0</Data></Cell>
    <Cell><Data ss:Type="Number">0.59399999999999997</Data></Cell>
    <Cell><Data ss:Type="Number">0.59399999999999997</Data></Cell>
   </Row>
   <Row ss:AutoFitHeight="0">
    <Cell><Data ss:Type="String">GSK3B</Data></Cell>
    <Cell><Data ss:Type="String">NRAS</Data></Cell>
    <Cell><Data ss:Type="Number">2025128</Data></Cell>
    <Cell><Data ss:Type="Number">2021325</Data></Cell>
    <Cell><Data ss:Type="String">9823.ENSSSCP00000012664</Data></Cell>
    <Cell><Data ss:Type="String">9823.ENSSSCP00000007203</Data></Cell>
    <Cell><Data ss:Type="Number">0</Data></Cell>
    <Cell><Data ss:Type="Number">0</Data></Cell>
    <Cell><Data ss:Type="Number">0</Data></Cell>
    <Cell><Data ss:Type="Number">0</Data></Cell>
    <Cell><Data ss:Type="Number">0</Data></Cell>
    <Cell><Data ss:Type="Number">0.126</Data></Cell>
    <Cell><Data ss:Type="Number">0</Data></Cell>
    <Cell><Data ss:Type="Number">0.54400000000000004</Data></Cell>
    <Cell><Data ss:Type="Number">0.58399999999999996</Data></Cell>
   </Row>
   <Row ss:AutoFitHeight="0">
    <Cell><Data ss:Type="String">TPM2</Data></Cell>
    <Cell><Data ss:Type="String">MYH7</Data></Cell>
    <Cell><Data ss:Type="Number">2020304</Data></Cell>
    <Cell><Data ss:Type="Number">2017947</Data></Cell>
    <Cell><Data ss:Type="String">9823.ENSSSCP00000005709</Data></Cell>
    <Cell><Data ss:Type="String">9823.ENSSSCP00000002219</Data></Cell>
    <Cell><Data ss:Type="Number">0</Data></Cell>
    <Cell><Data ss:Type="Number">0</Data></Cell>
    <Cell><Data ss:Type="Number">0</Data></Cell>
    <Cell><Data ss:Type="Number">0</Data></Cell>
    <Cell><Data ss:Type="Number">0.13600000000000001</Data></Cell>
    <Cell><Data ss:Type="Number">0.249</Data></Cell>
    <Cell><Data ss:Type="Number">0</Data></Cell>
    <Cell><Data ss:Type="Number">0.39900000000000002</Data></Cell>
    <Cell><Data ss:Type="Number">0.57499999999999996</Data></Cell>
   </Row>
   <Row ss:AutoFitHeight="0">
    <Cell><Data ss:Type="String">TNNI1</Data></Cell>
    <Cell><Data ss:Type="String">MYLPF</Data></Cell>
    <Cell><Data ss:Type="Number">2031493</Data></Cell>
    <Cell><Data ss:Type="Number">2022063</Data></Cell>
    <Cell><Data ss:Type="String">9823.ENSSSCP00000021295</Data></Cell>
    <Cell><Data ss:Type="String">9823.ENSSSCP00000008328</Data></Cell>
    <Cell><Data ss:Type="Number">0</Data></Cell>
    <Cell><Data ss:Type="Number">0</Data></Cell>
    <Cell><Data ss:Type="Number">0</Data></Cell>
    <Cell><Data ss:Type="Number">0</Data></Cell>
    <Cell><Data ss:Type="Number">0.182</Data></Cell>
    <Cell><Data ss:Type="Number">0.20100000000000001</Data></Cell>
    <Cell><Data ss:Type="Number">0</Data></Cell>
    <Cell><Data ss:Type="Number">0.38600000000000001</Data></Cell>
    <Cell><Data ss:Type="Number">0.56299999999999994</Data></Cell>
   </Row>
   <Row ss:AutoFitHeight="0">
    <Cell><Data ss:Type="String">CAV2</Data></Cell>
    <Cell><Data ss:Type="String">NRAS</Data></Cell>
    <Cell><Data ss:Type="Number">2028503</Data></Cell>
    <Cell><Data ss:Type="Number">2021325</Data></Cell>
    <Cell><Data ss:Type="String">9823.ENSSSCP00000017623</Data></Cell>
    <Cell><Data ss:Type="String">9823.ENSSSCP00000007203</Data></Cell>
    <Cell><Data ss:Type="Number">0</Data></Cell>
    <Cell><Data ss:Type="Number">0</Data></Cell>
    <Cell><Data ss:Type="Number">0</Data></Cell>
    <Cell><Data ss:Type="Number">0</Data></Cell>
    <Cell><Data ss:Type="Number">0</Data></Cell>
    <Cell><Data ss:Type="Number">0</Data></Cell>
    <Cell><Data ss:Type="Number">0.49</Data></Cell>
    <Cell><Data ss:Type="Number">0.13400000000000001</Data></Cell>
    <Cell><Data ss:Type="Number">0.53900000000000003</Data></Cell>
   </Row>
   <Row ss:AutoFitHeight="0">
    <Cell><Data ss:Type="String">MEF2A</Data></Cell>
    <Cell><Data ss:Type="String">GSK3B</Data></Cell>
    <Cell><Data ss:Type="Number">2035884</Data></Cell>
    <Cell><Data ss:Type="Number">2025128</Data></Cell>
    <Cell><Data ss:Type="String">9823.ENSSSCP00000026217</Data></Cell>
    <Cell><Data ss:Type="String">9823.ENSSSCP00000012664</Data></Cell>
    <Cell><Data ss:Type="Number">0</Data></Cell>
    <Cell><Data ss:Type="Number">0</Data></Cell>
    <Cell><Data ss:Type="Number">0</Data></Cell>
    <Cell><Data ss:Type="Number">0</Data></Cell>
    <Cell><Data ss:Type="Number">0</Data></Cell>
    <Cell><Data ss:Type="Number">8.8999999999999996E-2</Data></Cell>
    <Cell><Data ss:Type="Number">0</Data></Cell>
    <Cell><Data ss:Type="Number">0.497</Data></Cell>
    <Cell><Data ss:Type="Number">0.52200000000000002</Data></Cell>
   </Row>
   <Row ss:AutoFitHeight="0">
    <Cell><Data ss:Type="String">MEF2C</Data></Cell>
    <Cell><Data ss:Type="String">GSK3B</Data></Cell>
    <Cell><Data ss:Type="Number">2026673</Data></Cell>
    <Cell><Data ss:Type="Number">2025128</Data></Cell>
    <Cell><Data ss:Type="String">9823.ENSSSCP00000015044</Data></Cell>
    <Cell><Data ss:Type="String">9823.ENSSSCP00000012664</Data></Cell>
    <Cell><Data ss:Type="Number">0</Data></Cell>
    <Cell><Data ss:Type="Number">0</Data></Cell>
    <Cell><Data ss:Type="Number">0</Data></Cell>
    <Cell><Data ss:Type="Number">0</Data></Cell>
    <Cell><Data ss:Type="Number">0</Data></Cell>
    <Cell><Data ss:Type="Number">8.8999999999999996E-2</Data></Cell>
    <Cell><Data ss:Type="Number">0</Data></Cell>
    <Cell><Data ss:Type="Number">0.497</Data></Cell>
    <Cell><Data ss:Type="Number">0.52200000000000002</Data></Cell>
   </Row>
   <Row ss:AutoFitHeight="0">
    <Cell><Data ss:Type="String">ACVR1</Data></Cell>
    <Cell><Data ss:Type="String">MEF2C</Data></Cell>
    <Cell><Data ss:Type="Number">2027946</Data></Cell>
    <Cell><Data ss:Type="Number">2026673</Data></Cell>
    <Cell><Data ss:Type="String">9823.ENSSSCP00000016823</Data></Cell>
    <Cell><Data ss:Type="String">9823.ENSSSCP00000015044</Data></Cell>
    <Cell><Data ss:Type="Number">0</Data></Cell>
    <Cell><Data ss:Type="Number">0</Data></Cell>
    <Cell><Data ss:Type="Number">0</Data></Cell>
    <Cell><Data ss:Type="Number">0</Data></Cell>
    <Cell><Data ss:Type="Number">0</Data></Cell>
    <Cell><Data ss:Type="Number">0</Data></Cell>
    <Cell><Data ss:Type="Number">0</Data></Cell>
    <Cell><Data ss:Type="Number">0.52</Data></Cell>
    <Cell><Data ss:Type="Number">0.52</Data></Cell>
   </Row>
   <Row ss:AutoFitHeight="0">
    <Cell><Data ss:Type="String">MEF2C</Data></Cell>
    <Cell><Data ss:Type="String">GATA-6</Data></Cell>
    <Cell><Data ss:Type="Number">2026673</Data></Cell>
    <Cell><Data ss:Type="Number">2019132</Data></Cell>
    <Cell><Data ss:Type="String">9823.ENSSSCP00000015044</Data></Cell>
    <Cell><Data ss:Type="String">9823.ENSSSCP00000004009</Data></Cell>
    <Cell><Data ss:Type="Number">0</Data></Cell>
    <Cell><Data ss:Type="Number">0</Data></Cell>
    <Cell><Data ss:Type="Number">0</Data></Cell>
    <Cell><Data ss:Type="Number">0</Data></Cell>
    <Cell><Data ss:Type="Number">0</Data></Cell>
    <Cell><Data ss:Type="Number">0.2</Data></Cell>
    <Cell><Data ss:Type="Number">0</Data></Cell>
    <Cell><Data ss:Type="Number">0.41499999999999998</Data></Cell>
    <Cell><Data ss:Type="Number">0.51200000000000001</Data></Cell>
   </Row>
   <Row ss:AutoFitHeight="0">
    <Cell><Data ss:Type="String">MEF2A</Data></Cell>
    <Cell><Data ss:Type="String">GATA-6</Data></Cell>
    <Cell><Data ss:Type="Number">2035884</Data></Cell>
    <Cell><Data ss:Type="Number">2019132</Data></Cell>
    <Cell><Data ss:Type="String">9823.ENSSSCP00000026217</Data></Cell>
    <Cell><Data ss:Type="String">9823.ENSSSCP00000004009</Data></Cell>
    <Cell><Data ss:Type="Number">0</Data></Cell>
    <Cell><Data ss:Type="Number">0</Data></Cell>
    <Cell><Data ss:Type="Number">0</Data></Cell>
    <Cell><Data ss:Type="Number">0</Data></Cell>
    <Cell><Data ss:Type="Number">0</Data></Cell>
    <Cell><Data ss:Type="Number">0.2</Data></Cell>
    <Cell><Data ss:Type="Number">0</Data></Cell>
    <Cell><Data ss:Type="Number">0.40500000000000003</Data></Cell>
    <Cell><Data ss:Type="Number">0.504</Data></Cell>
   </Row>
   <Row ss:AutoFitHeight="0">
    <Cell><Data ss:Type="String">MYL1</Data></Cell>
    <Cell><Data ss:Type="String">MYH7</Data></Cell>
    <Cell><Data ss:Type="Number">2028147</Data></Cell>
    <Cell><Data ss:Type="Number">2017947</Data></Cell>
    <Cell><Data ss:Type="String">9823.ENSSSCP00000017116</Data></Cell>
    <Cell><Data ss:Type="String">9823.ENSSSCP00000002219</Data></Cell>
    <Cell><Data ss:Type="Number">0</Data></Cell>
    <Cell><Data ss:Type="Number">0</Data></Cell>
    <Cell><Data ss:Type="Number">0</Data></Cell>
    <Cell><Data ss:Type="Number">0</Data></Cell>
    <Cell><Data ss:Type="Number">0.112</Data></Cell>
    <Cell><Data ss:Type="Number">0.22700000000000001</Data></Cell>
    <Cell><Data ss:Type="Number">0</Data></Cell>
    <Cell><Data ss:Type="Number">0.316</Data></Cell>
    <Cell><Data ss:Type="Number">0.49</Data></Cell>
   </Row>
   <Row ss:AutoFitHeight="0">
    <Cell><Data ss:Type="String">PLN</Data></Cell>
    <Cell><Data ss:Type="String">RYR1</Data></Cell>
    <Cell><Data ss:Type="Number">2019547</Data></Cell>
    <Cell><Data ss:Type="Number">2018571</Data></Cell>
    <Cell><Data ss:Type="String">9823.ENSSSCP00000004587</Data></Cell>
    <Cell><Data ss:Type="String">9823.ENSSSCP00000003203</Data></Cell>
    <Cell><Data ss:Type="Number">0</Data></Cell>
    <Cell><Data ss:Type="Number">0</Data></Cell>
    <Cell><Data ss:Type="Number">0</Data></Cell>
    <Cell><Data ss:Type="Number">0</Data></Cell>
    <Cell><Data ss:Type="Number">0</Data></Cell>
    <Cell><Data ss:Type="Number">0</Data></Cell>
    <Cell><Data ss:Type="Number">0</Data></Cell>
    <Cell><Data ss:Type="Number">0.45200000000000001</Data></Cell>
    <Cell><Data ss:Type="Number">0.45200000000000001</Data></Cell>
   </Row>
   <Row ss:AutoFitHeight="0">
    <Cell><Data ss:Type="String">SMPX</Data></Cell>
    <Cell><Data ss:Type="String">MYLPF</Data></Cell>
    <Cell><Data ss:Type="Number">2034640</Data></Cell>
    <Cell><Data ss:Type="Number">2022063</Data></Cell>
    <Cell><Data ss:Type="String">9823.ENSSSCP00000024817</Data></Cell>
    <Cell><Data ss:Type="String">9823.ENSSSCP00000008328</Data></Cell>
    <Cell><Data ss:Type="Number">0</Data></Cell>
    <Cell><Data ss:Type="Number">0</Data></Cell>
    <Cell><Data ss:Type="Number">0</Data></Cell>
    <Cell><Data ss:Type="Number">0</Data></Cell>
    <Cell><Data ss:Type="Number">7.1999999999999995E-2</Data></Cell>
    <Cell><Data ss:Type="Number">0</Data></Cell>
    <Cell><Data ss:Type="Number">0</Data></Cell>
    <Cell><Data ss:Type="Number">0.42199999999999999</Data></Cell>
    <Cell><Data ss:Type="Number">0.44</Data></Cell>
   </Row>
   <Row ss:AutoFitHeight="0">
    <Cell><Data ss:Type="String">MEF2C</Data></Cell>
    <Cell><Data ss:Type="String">MYH7</Data></Cell>
    <Cell><Data ss:Type="Number">2026673</Data></Cell>
    <Cell><Data ss:Type="Number">2017947</Data></Cell>
    <Cell><Data ss:Type="String">9823.ENSSSCP00000015044</Data></Cell>
    <Cell><Data ss:Type="String">9823.ENSSSCP00000002219</Data></Cell>
    <Cell><Data ss:Type="Number">0</Data></Cell>
    <Cell><Data ss:Type="Number">0</Data></Cell>
    <Cell><Data ss:Type="Number">0</Data></Cell>
    <Cell><Data ss:Type="Number">0</Data></Cell>
    <Cell><Data ss:Type="Number">0</Data></Cell>
    <Cell><Data ss:Type="Number">0.114</Data></Cell>
    <Cell><Data ss:Type="Number">0</Data></Cell>
    <Cell><Data ss:Type="Number">0.38200000000000001</Data></Cell>
    <Cell><Data ss:Type="Number">0.42899999999999999</Data></Cell>
   </Row>
   <Row ss:AutoFitHeight="0">
    <Cell><Data ss:Type="String">MEF2A</Data></Cell>
    <Cell><Data ss:Type="String">MYH7</Data></Cell>
    <Cell><Data ss:Type="Number">2035884</Data></Cell>
    <Cell><Data ss:Type="Number">2017947</Data></Cell>
    <Cell><Data ss:Type="String">9823.ENSSSCP00000026217</Data></Cell>
    <Cell><Data ss:Type="String">9823.ENSSSCP00000002219</Data></Cell>
    <Cell><Data ss:Type="Number">0</Data></Cell>
    <Cell><Data ss:Type="Number">0</Data></Cell>
    <Cell><Data ss:Type="Number">0</Data></Cell>
    <Cell><Data ss:Type="Number">0</Data></Cell>
    <Cell><Data ss:Type="Number">0</Data></Cell>
    <Cell><Data ss:Type="Number">0.114</Data></Cell>
    <Cell><Data ss:Type="Number">0</Data></Cell>
    <Cell><Data ss:Type="Number">0.38200000000000001</Data></Cell>
    <Cell><Data ss:Type="Number">0.42899999999999999</Data></Cell>
   </Row>
   <Row ss:AutoFitHeight="0">
    <Cell><Data ss:Type="String">MYLPF</Data></Cell>
    <Cell><Data ss:Type="String">TPM2</Data></Cell>
    <Cell><Data ss:Type="Number">2022063</Data></Cell>
    <Cell><Data ss:Type="Number">2020304</Data></Cell>
    <Cell><Data ss:Type="String">9823.ENSSSCP00000008328</Data></Cell>
    <Cell><Data ss:Type="String">9823.ENSSSCP00000005709</Data></Cell>
    <Cell><Data ss:Type="Number">0</Data></Cell>
    <Cell><Data ss:Type="Number">0</Data></Cell>
    <Cell><Data ss:Type="Number">0</Data></Cell>
    <Cell><Data ss:Type="Number">0</Data></Cell>
    <Cell><Data ss:Type="Number">0.115</Data></Cell>
    <Cell><Data ss:Type="Number">0.109</Data></Cell>
    <Cell><Data ss:Type="Number">0</Data></Cell>
    <Cell><Data ss:Type="Number">0.32500000000000001</Data></Cell>
    <Cell><Data ss:Type="Number">0.42099999999999999</Data></Cell>
   </Row>
   <Row ss:AutoFitHeight="0">
    <Cell><Data ss:Type="String">GSK3B</Data></Cell>
    <Cell><Data ss:Type="String">GATA-6</Data></Cell>
    <Cell><Data ss:Type="Number">2025128</Data></Cell>
    <Cell><Data ss:Type="Number">2019132</Data></Cell>
    <Cell><Data ss:Type="String">9823.ENSSSCP00000012664</Data></Cell>
    <Cell><Data ss:Type="String">9823.ENSSSCP00000004009</Data></Cell>
    <Cell><Data ss:Type="Number">0</Data></Cell>
    <Cell><Data ss:Type="Number">0</Data></Cell>
    <Cell><Data ss:Type="Number">0</Data></Cell>
    <Cell><Data ss:Type="Number">0</Data></Cell>
    <Cell><Data ss:Type="Number">0</Data></Cell>
    <Cell><Data ss:Type="Number">7.0000000000000007E-2</Data></Cell>
    <Cell><Data ss:Type="Number">0</Data></Cell>
    <Cell><Data ss:Type="Number">0.38800000000000001</Data></Cell>
    <Cell><Data ss:Type="Number">0.40699999999999997</Data></Cell>
   </Row>
   <Row ss:AutoFitHeight="0">
    <Cell><Data ss:Type="String">GSK3B</Data></Cell>
    <Cell><Data ss:Type="String">PPP3CA</Data></Cell>
    <Cell><Data ss:Type="Number">2025128</Data></Cell>
    <Cell><Data ss:Type="Number">2023076</Data></Cell>
    <Cell><Data ss:Type="String">9823.ENSSSCP00000012664</Data></Cell>
    <Cell><Data ss:Type="String">9823.ENSSSCP00000009781</Data></Cell>
    <Cell><Data ss:Type="Number">0.22500000000000001</Data></Cell>
    <Cell><Data ss:Type="Number">0</Data></Cell>
    <Cell><Data ss:Type="Number">0</Data></Cell>
    <Cell><Data ss:Type="Number">0</Data></Cell>
    <Cell><Data ss:Type="Number">0</Data></Cell>
    <Cell><Data ss:Type="Number">0.114</Data></Cell>
    <Cell><Data ss:Type="Number">0</Data></Cell>
    <Cell><Data ss:Type="Number">0.19800000000000001</Data></Cell>
    <Cell><Data ss:Type="Number">0.40100000000000002</Data></Cell>
   </Row>
  </Table>
  <WorksheetOptions xmlns="urn:schemas-microsoft-com:office:excel">
   <PageSetup>
    <Header x:Margin="0.3"/>
    <Footer x:Margin="0.3"/>
    <PageMargins x:Bottom="0.75" x:Left="0.7" x:Right="0.7" x:Top="0.75"/>
   </PageSetup>
   <Unsynced/>
   <Print>
    <ValidPrinterInfo/>
    <VerticalResolution>0</VerticalResolution>
    <NumberofCopies>0</NumberofCopies>
   </Print>
   <Selected/>
   <ProtectObjects>False</ProtectObjects>
   <ProtectScenarios>False</ProtectScenarios>
  </WorksheetOptions>
 </Worksheet>
</Workbook>
